# Supplementary material for: Chemoproteomic capture of RNA binding activity in living cells
Source: Nat Commun. 2023 Oct 7;14:6282. doi: 10.1038/s41467-023-41844-z (PMC10560261; doi:10.1038/s41467-023-41844-z)
Supplement: Supplementary file 4 — Supplementary Data 1 [file 41467_2023_41844_MOESM4_ESM.xlsx]

## Sheet: TableofContents
Key
MF	Molecular function
DBIA	desthiobiotin iodoacetamide
PC	Protein class
Raw	Filtered MS data (SR>5)
Tab name	Contents
AHL-Pu-1 DM93Soluble PC	Protein class analysis using AHL-Pu-1 data in DM93 soluble fraction
AHL-Pu-2 DM93Soluble PC	Protein class analysis using AHL-Pu-2 data in DM93 soluble fraction
DBIA PC	Protein class analysis for desthiobiotin iodoacetamide

## Sheet: AHL-Pu-1 Soluble PC
Index	Protein Class	Number Modified	Perentage
1	extracellular matrix protein (PC00102)	2	0.003
2	cytoskeletal protein (PC00085)	90	0.12
3	transporter (PC00227)	26	0.035
4	scaffold/adaptor protein (PC00226)	59	0.078
5	cell adhesion molecule (PC00069)	1	0.001
6	nucleic acid metabolism protein (PC00171)	124	0.165
7	intercellular signal molecule (PC00207)	2	0.003
8	protein-binding activity modulator (PC00095)	47	0.062
9	calcium-binding protein (PC00060)	2	0.003
10	gene-specific transcriptional regulator (PC00264)	45	0.06
11	defense/immunity protein (PC00090)	3	0.004
12	translational protein (PC00263)	54	0.072
13	metabolite interconversion enzyme (PC00262)	103	0.137
14	protein modifying enzyme (PC00260)	114	0.151
15	chromatin/chromatin-binding, or -regulatory protein (PC00077)	27	0.036
16	transfer/carrier protein (PC00219)	1	0.001
17	membrane traffic protein (PC00150)	30	0.04
18	chaperone (PC00072)	21	0.028
19	structural protein (PC00211)	1	0.001
20	transmembrane signal receptor (PC00197)	1	0.001

## Sheet: AHL-Pu-2 Soluble PC
Index	Protein Class	Number Modified	Perentage
1	protein modifying enzyme (PC00260)	112	0.154
2	transporter (PC00227)	18	0.025
3	scaffold/adaptor protein (PC00226)	61	0.084
4	membrane traffic protein (PC00150)	25	0.034
5	chaperone (PC00072)	25	0.034
6	protein-binding activity modulator (PC00095)	48	0.066
7	nucleic acid metabolism protein (PC00171)	123	0.169
8	transmembrane signal receptor (PC00197)	1	0.001
9	defense/immunity protein (PC00090)	2	0.003
10	calcium-binding protein (PC00060)	1	0.001
11	cytoskeletal protein (PC00085)	82	0.112
12	extracellular matrix protein (PC00102)	2	0.003
13	intercellular signal molecule (PC00207)	1	0.001
14	gene-specific transcriptional regulator (PC00264)	53	0.073
15	translational protein (PC00263)	45	0.062
16	metabolite interconversion enzyme (PC00262)	105	0.144
17	chromatin/chromatin-binding, or -regulatory protein (PC00077)	25	0.034

## Sheet: DBIA PC
Index	Protein Class	Number Modified	Perentage
1	extracellular matrix protein (PC00102)	24	0.005
2	cytoskeletal protein (PC00085)	233	0.053
3	transporter (PC00227)	224	0.051
4	scaffold/adaptor protein (PC00226)	277	0.063
5	DNA metabolism protein (PC00009)	147	0.034
6	cell adhesion molecule (PC00069)	21	0.005
7	intercellular signal molecule (PC00207)	24	0.005
8	protein-binding activity modulator (PC00095)	295	0.067
9	viral or transposable element protein (PC00237)	11	0.003
10	RNA metabolism protein (PC00031)	515	0.117
11	calcium-binding protein (PC00060)	24	0.005
12	gene-specific transcriptional regulator (PC00264)	355	0.081
13	defense/immunity protein (PC00090)	28	0.006
14	translational protein (PC00263)	229	0.052
15	metabolite interconversion enzyme (PC00262)	717	0.164
16	protein modifying enzyme (PC00260)	702	0.16
17	chromatin/chromatin-binding, or -regulatory protein (PC00077)	165	0.038
18	transfer/carrier protein (PC00219)	41	0.009
19	membrane traffic protein (PC00150)	157	0.036
20	chaperone (PC00072)	111	0.025
21	cell junction protein (PC00070)	10	0.002
22	structural protein (PC00211)	11	0.003
23	storage protein (PC00210)	2	0
24	transmembrane signal receptor (PC00197)	62	0.014
