# Supplementary material for: Chemoproteomic capture of RNA binding activity in living cells
Source: Nat Commun. 2023 Oct 7;14:6282. doi: 10.1038/s41467-023-41844-z (PMC10560261; doi:10.1038/s41467-023-41844-z)
Supplement: Supplementary file 5 — Supplementary Data 2 [file 41467_2023_41844_MOESM5_ESM.xlsx]

## Sheet: TableofContents
Key
1	AHL-Pu-1
2	AHL-Pu-2
Tab name	Contents
DatabaseList	List of all databases used for analysis
AllCellLineSolMem_1	Post-processing results for all five cells line in both soluble and membrane fractions for AHL-Pu-1 (SR>5)
HekMembrane_1	Post-processing results for HEK293T membrane fraction for AHL-Pu-1 (SR>5)
JurkatMembrane_1	Post-processing results for Jurkat membrane fraction for AHL-Pu-1 (SR>5)
DM93Membrane_1	Post-processing results for DM93 membrane fraction for AHL-Pu-1 (SR>5)
HeLaMembrane_1	Post-processing results for HeLa membrane fraction for AHL-Pu-1 (SR>5)
A549Membrane_1	Post-processing results for A549 membrane fraction for AHL-Pu-1 (SR>5)
HekSoluble_1	Post-processing results for HEK293T Soluble fraction for AHL-Pu-1 (SR>5)
JurkatSoluble_1	Post-processing results for Jurkat Soluble fraction for AHL-Pu-1(SR>5)
DM93Soluble_1	Post-processing results for DM93 Soluble fraction for AHL-Pu-1 (SR>5)
HeLaSoluble_1	Post-processing results for HeLa Soluble fraction for AHL-Pu-1 (SR>5)
A549Soluble_1	Post-processing results for A549 Soluble fraction for AHL-Pu-1 (SR>5)
DM93Soluble_2	Post-processing results for DM93 Soluble fraction for AHL-Pu-2 (SR>5)

## Sheet: Database Lists
Human Annotated Uniprot IDs	Human Poly(A) Uniprot IDs	Castello 2012 Unipot IDs	Huang 2018 Unipot IDs	Baltz 2012 Uniprot IDs	Conrad 2016 Uniprot IDs	Castello 2016 Uniprot IDs (Inputs)	Castello 2016 (Average Down) Site	Mullari 2017	Mullari 2017 Site (Average Down)	He 2016	He 2016 Site (Average Down)	RNA Lists Appended	DBIA	DBIA Site
A0AV96	A0AV96	A0AV96	P67809	A0AV96	A0AV96	A0AV96	Q9NVA2_409	Q9NRG9	Q9NRG9_114	Q80X32	Q80X32_172	A0AV96	Q9NRG9	Q9NRG9_335
A0AVT1	A1L020	A2RUB6	Q96EP5	A1L020	A2RTX5	A2AJT9	P31483_127	Q9NRG9-2	Q9NRG9-2_114	Q9D937	Q9D937_108	A1L020	Q86V21	Q9NRG9_321
A1L020	A4D1E9	A2RUC4	O60506	A5YKK6	A5A3E0	A4D1E9	Q96CT7_177	F8VUB6	F8VUB6_114	Q9JKX4	Q9D937_35	A5YKK6	Q6PD74	Q9NRG9_118
A1XBS5	A5YKK6	A2VDJ0	P19338	A6NHQ2	A6H8Y1	A5YKK6	G5EA30_104	F8VZ44	Q9NRG9_307	Q99LR1	Q9JKX4_309	A6NHQ2	Q2M2I8	Q9NRG9_331
A2A288	A6H8Y1	A4D1E9	P23246	O00148	A6NEF3	A6NHQ2	Q6PUV4_91	H3BU82	F8VZ44_307	Q9QYL7	Q9JKX4_456	O00148	Q13685	Q9NRG9_279
A2AJT9	A6NHQ2	A5YKK6	Q96AE4	O00267	A6NFN3	O00139	Q96GQ7_343	Q9Y312	Q9NRG9-2_307	Q921H8	Q9JKX4_350	O00267	Q9Y312	Q9NRG9_368
A2RTX5	O00148	A6NGB9	P07910	O00410	B5ME19	O00178	Q15233_462	A2A2Q9	H3BU82_307	Q8JZN5	Q99LR1_219	O00410	P49588	Q9NRG9_152
A2RU48	O00178	A7XYQ1	P61978	O00411	O00116	O00267	Q9NR30_428	Q9NY61	Q9NRG9_160	P45952	Q99LR1_263	O00411	Q5JTZ9	Q9NRG9_153
A2RUB1	O00264	A8MT33	Q9NR30	O00422	O00148	O00299	Q53EP0_656	K7ERC2	F8VZ44_160	Q07417	Q9QYL7_239	O00422	Q9BTE6	Q86V21_487
A2RUC4	O00267	A8MZ36	P35637	O00425	O00231	O00411	P52272_655	K7EK88	Q9NRG9_264	Q80TU6	Q921H8_366	O00425	Q4L235	Q86V21_493
A2VDJ0	O00410	B2RTY4	Q13151	O00478	O00267	O00425	J3KPS3_93	Q9NRK6	F8VZ44_264	Q99KI0	Q8JZN5_614	O00478	Q9NRN7	Q6PD74_131
A4D1E9	O00411	C9JLW8	P51991	O00541	O00299	O00541	P62241_189	O75027	Q9NRG9-2_264	Q9R0X4	P45952_58	O00541	Q9BZC7	Q2M2I8_87
A4D2B0	O00422	E9PAV3	Q9UKM9	O00566	O00425	O00566	P68036_127	B4DGL8	H3BU82_264	Q9R0H0	P45952_340	O00566	Q9NP58	Q13685_428
A5YKK6	O00425	O00139	Q12906	O00567	O00541	O00567	P46783_146	G3XAC4	F8VUB6_264	Q9CZW4	P45952_218	O00567	O75027	Q13685_282
A6H8Y1	O00442	O00148	Q1KMD3	O00571	O00560	O00571	B4DGP8_613	O75027-2	Q9NRG9_497	Q4KL81	Q07417_235	O00571	Q9NUT2	Q13685_265
A6NC42	O00541	O00178	P38159	O14647	O00566	O14979	Q9Y520_1232	Q9NUT2	F8VZ44_497	Q505L1	Q07417_387	O14647	P33527	Q13685_220
A6NDE4	O00566	O00193	O43390	O14776	O00567	O15027	P23396_23	G3XAP3	Q9NRG9-2_497	O88990	Q80TU6_962	O14776	Q5T3U5	Q13685_208
A6NDY0	O00567	O00233	Q12905	O14979	O00571	O15042	Q8IXT5_156	Q9NUT2-2	Q9NRG9_318	Q3ULF7	Q80TU6_603	O14979	Q92887	Q13685_216
A6NEQ0	O00571	O00264	Q14103	O15042	O14602	O15091	P51608_72	A5D8W3	F8VZ44_318	A0A0A0MQ89	Q99KI0_731	O15042	P33897	Q9Y312_282
A6NER0	O14562	O00267	Q99729	O15116	O14776	O15213	P84103_33	C9JYI3	Q9NRG9-2_318	Q8R2S9	Q9R0X4_241	O15116	P28288	Q9Y312_156
A6NFN3	O14647	O00291	P26599	O15213	O14818	O15226	P52272_78	C9JTY4	H3BU82_318	Q8K232	Q9R0H0_256	O15213	P61221	P49588_187
A6NFY4	O14776	O00410	Q9BUJ2	O15226	O14950	O15234	Q16629_34	E7ENE8	Q9Y312_280	Q05C56	Q9CZW4_221	O15226	Q8NE71	P49588_533
A6NGQ2	O14828	O00411	O14979	O15234	O14979	O15371	P15880_134	P33527	A2A2Q9_280	Q9Z103	Q4KL81_40	O15234	Q9UG63	P49588_773
A6NHQ2	O14979	O00422	P22626	O15235	O14980	O15372	Q9NWH9_997	P33527-8	Q9NY61_387	Q8CHC8	Q505L1_195	O15235	Q9NUQ8	P49588_723
A6NHQ4	O15042	O00425	P09651	O15347	O15042	O15381	Q9Y3X0_251	P33527-6	K7ERC2_387	I6L987	O88990_489	O15347	Q9NUJ1	P49588_901
A6NIX2	O15116	O00429	Q96I24	O15371	O15144	O43143	Q14690_323	P33527-7	Q9NY61_493	Q920A7	Q3ULF7_5	O15371	Q8N2K0	P49588_671
A6NIZ1	O15127	O00442	P43243	O15504	O15145	O43159	P62424_144	P33527-5	K7ERC2_493	Q3UDQ7	Q3ULF7_80	O15504	Q7L211	P49588_903
A6NKT7	O15143	O00458	O76021	O43143	O15160	O43390	P51116_415	I3L4X2	K7EK88_493	A0A087WRF2	A0A0A0MQ89_540	O43143	Q6UXT9	P49588_184
A6NMK7	O15213	O00488	P17844	O43159	O15213	O43395	O60506_71	P33527-4	Q9NRK6_164	Q8CJG0	Q8R2S9_219	O43159	O95870	Q5JTZ9_596
A6NMX2	O15226	O00505	P31942	O43251	O15226	O43432	P42704_503	P33527-2	Q9NRK6_253	Q8CJF7	Q8R2S9_63	O43251	Q5VST6	Q5JTZ9_609
A6NNA2	O15234	O00541	P52272	O43290	O15372	O43670	P55265_482	P33527-3	Q9NRK6_271	Q6PAL7	Q8K232_370	O43290	Q8WTS1	Q9BTE6_266
A6PVI3	O15235	O00566	Q92945	O43347	O15523	O43707	P83731_87	P33527-9	Q9NRK6_279	E9Q616	Q05C56_477	O43347	Q9BV23	Q9BTE6_21
A6PVS8	O15347	O00567	P31943	O43390	O43143	O43809	Q15366_152	P28288	O75027_662	Q91VJ1	Q9Z103_470	O43390	Q8IZP0	Q9BTE6_22
A7MD48	O15371	O00571	Q15233	O43395	O43148	O43818	Q15365_152	F5GYC1	B4DGL8_662	Q3U489	Q8CHC8_1	O43395	Q9NYB9	Q4L235_13
A8K979	O15372	O14490	P14866	O43414	O43159	O43823	B4DTG2_330	E7EUE1	G3XAC4_662	Q059U9	I6L987_285	O43414	P00519	Q9NRN7_23
A8MPP1	O15381	O14562	Q16629	O43432	O43169	O43824	P07108_58	P28288-2	O75027-2_662	Q544B1	Q920A7_662	O43432	P42684	Q9BZC7_1202
A8MTY0	O15400	O14646	Q00839	O43670	O43172	O43896	P39019_20	O14678	Q9NUT2_518	Q5FWB7	Q3UDQ7_317	O43670	Q12979	Q9BZC7_1203
A8MWD9	O15427	O14647	Q96PK6	O43709	O43251	O60287	P16401_73	P61221	G3XAP3_518	A2RSW6	A0A087WRF2_623	O43709	Q9P1F3	Q9NP58_646
A8MWY0	O15446	O14730	Q86V81	O43809	O43290	O60306	Q8NDT2_308	D6R9I9	Q9NUT2-2_518	B7ZNX2	Q8CJG0_386	O43809	Q969K4	O75027_753
A9UHW6	O15504	O14737	O00425	O43818	O43390	O60506	P38159_26	H0Y990	A5D8W3_518	Q8K298	Q8CJF7_1234	O43818	P09110	O75027_748
B2RPK0	O43143	O14744	Q07955	O43823	O43395	O60508	Q14690_1754	D6RGF4	Q9NUT2_271	Q5SVG5	Q6PAL7_550	O43823	P42765	Q9NUT2_462
B2RXH8	O43159	O14745	Q08211	O43896	O43707	O60716	P19338_366	Q8N2K0	G3XAP3_271	P17426	Q6PAL7_339	O43896	Q13085	Q9NUT2_483
B5MCY1	O43175	O14776	Q92841	O60231	O43766	O60783	Q96E39_26	I3L294	Q9NUT2-2_271	Q69ZW4	E9Q616_1066	O60231	Q6JQN1	Q9NUT2_461
B5ME19	O43251	O14828	P31483	O60287	O43790	O60828	Q9Y3D9_128	I3L1V0	A5D8W3_271	Q3TWV4	E9Q616_2886	O60287	Q9UKU7	Q9NUT2_454
B7ZW38	O43290	O14880	O00571	O60306	O43809	O60832	Q9NX07_161	Q8N2K0-3	C9JYI3_271	Q544Z7	Q91VJ1_38	O60306	Q9H845	Q9NUT2_478
C9JE40	O43347	O14936	Q01085	O60506	O43823	O60841	Q7L2E3_242	Q8N2K0-2	C9JTY4_271	O35841	Q3U489_61	O60506	P45954	Q9NUT2_364
C9JRZ8	O43390	O14974	P84103	O60573	O43852	O75127	P26038_528	O95870	E7ENE8_271	A2AQA7	Q059U9_293	O60573	P49748	P33527_1057
O00115	O43395	O14979	Q92804	O60739	O43865	O75152	P50914_41	B0UXB6	P33527_1062	Q5XJY5	Q059U9_303	O60739	Q15057	P33527_730
O00139	O43399	O14980	P51116	O60783	O60287	O75153	O43175_280	O95870-2	P33527-8_1062	Q3UL36	Q059U9_199	O60783	Q96P50	P33527_1449
O00148	O43414	O15042	Q15717	O60812	O60306	O75179	P42704_1343	F2Z3H2	P33527-6_1062	E9QAQ7	Q544B1_87	O60812	P24752	Q5T3U5_248
O00178	O43432	O15091	P23588	O60841	O60437	O75319	G5EA30_202	Q8WU67	P33527-7_1062	B2RXT8	Q5FWB7_29	O60841	P35610	Q5T3U5_475
O00232	O43491	O15116	P13010	O60869	O60506	O75340	P35637_460	Q9ULW3	P33527-5_1062	A2CG63	Q5FWB7_244	O60869	O75908	Q92887_1346
O00257	O43670	O15143	O75683	O75116	O60568	O75369	Q96PK6_280	Q9H845	I3L4X2_1062	Q8BM75	A2RSW6_49	O75116	Q9BWD1	Q92887_1196
O00264	O43707	O15145	Q9NZI8	O75127	O60664	O75390	Q9BQ67_66	H0Y8Z9	P33527-4_1062	Q3TCE7	B7ZNX2_1188	O75127	Q9H3P7	Q92887_631
O00267	O43709	O15212	P52597	O75152	O60812	O75459	Q01082_2335	P16219	P33527-2_1062	Q9JM76	B7ZNX2_1147	O75152	Q5T8D3	P33897_599
O00303	O43719	O15213	Q13283	O75319	O60814	O75494	P23588_207	E9PE82	P33527-3_1062	Q9D3C4	Q8K298_306	O75319	Q9BR61	P28288_99
O00400	O43768	O15226	Q15366	O75347	O60832	O75533	Q96SI9_568	P45954	P33527-9_1062	E9Q166	Q5SVG5_46	O75347	Q96AP0	P28288_477
O00408	O43776	O15234	Q9NZB2	O75369	O60841	O75534	Q7Z2W4_289	B4DQ51	P28288_293	Q9CWS2	P17426_527	O75369	Q9UKV3	P28288_472
O00410	O43809	O15347	P05455	O75390	O60869	O75607	P14866_256	P24752	F5GYC1_293	Q640L6	Q69ZW4_183	O75390	P53396	P61221_38
O00411	O43818	O15371	P16989	O75400	O75083	O75616	Q9Y3Y2_45	Q9BWD1	E7EUE1_293	Q8VDN2	Q3TWV4_277	O75400	Q9NRP4	P61221_231
O00418	O43823	O15372	P51114	O75475	O75127	O75643	Q9HC35_150	B7Z233	P28288_395	Q03265	Q544Z7_31	O75475	P21399	P61221_88
O00422	O43896	O15381	Q13148	O75494	O75152	O75683	O15143_317	P53396	F5GYC1_395	P56480	O35841_488	O75494	Q99798	P61221_201
O00425	O43903	O15427	Q9BQG0	O75525	O75367	O75691	Q96PK6_231	P53396-2	E7EUE1_395	Q8C2Q8	A2AQA7_235	O75525	Q8WXI4	P61221_475
O00442	O60231	O15446	Q5BKZ1	O75533	O75369	O75694	P31942_214	B4E3P0	P28288-2_395	Q5EBI8	A2AQA7_229	O75533	O00154	P61221_227
O00458	O60271	O15504	Q13242	O75534	O75390	O75821	P31942_243	Q99798	O14678_235	Q9DCX4	A2AQA7_1008	O75534	Q9Y305	P61221_65
O00472	O60287	O15541	P62633	O75569	O75439	O75822	Q12849_449	A2A274	P61221_328	P50516	Q5XJY5_324	O75569	Q15067	Q8NE71_807
O00488	O60293	O43143	Q92879	O75607	O75475	O75940	Q8TDD1_578	P24666	D6R9I9_328	F6RDB7	Q5XJY5_45	O75607	O15254	Q8NE71_655
O00505	O60306	O43159	P12956	O75616	O75494	O76021	Q7L2E3_1121	F2Z2Q9	P61221_153	F8VPM0	Q3UL36_217	O75616	P24666	Q8NE71_758
O00507	O60506	O43175	P55795	O75643	O75525	O76094	G5E9Q2_385	G5E9R5	D6R9I9_153	F8WI22	E9QAQ7_1909	O75643	Q96CM8	Q8NE71_741
O00541	O60508	O43251	Q9NR56	O75683	O75526	O94874	Q7L2E3_946	B5MCC7	H0Y990_153	Q6ZQH0	E9QAQ7_1621	O75683	Q4G176	Q9UG63_411
O00560	O60573	O43290	Q13247	O75691	O75531	O94906	P62906_85	D3YTI2	D6RGF4_153	P97452	B2RXT8_802	O75691	P33121	Q9UG63_161
O00566	O60610	O43324	Q9BZZ5	O75817	O75533	O95218	P62906_85	P24666-3	Q8N2K0_288	A2A654	A2CG63_247	O75817	O95573	Q9UG63_586
O00567	O60716	O43390	Q7KZF4	O75821	O75534	O95232	P25705_199	P24666-2	I3L294_288	E9PZ26	Q8BM75_989	O75821	O60488	Q9UG63_186
O00571	O60739	O43395	Q13310	O76021	O75607	O95373	Q01081_129	Q4G176	I3L1V0_288	B2RS09	Q3TCE7_175	O76021	Q9ULC5	Q9UG63_388
O00584	O60763	O43399	Q8IY67	O76094	O75616	O95478	Q5T1Z8_1144	H0YGC7	Q8N2K0-3_288	Q3TUI3	Q9JM76_2	O76094	Q9NR19	Q9NUQ8_522
O00629	O60783	O43414	Q13595	O94854	O75643	O95573	Q9UHX1_317	F5H362	Q8N2K0-2_288	Q3UH70	Q9D3C4_45	O94854	P60709	Q9NUQ8_680
O14492	O60812	O43432	O75534	O95104	O75683	O95628	Q12906_582	F5H755	O95870_131	O88665	Q9D3C4_98	O95104	O96019	Q9NUQ8_102
O14524	O60832	O43439	Q07666	O95147	O75691	O95639	P21333_292	F5H5A1	B0UXB6_131	Q3UQU0	Q9D3C4_2	O95147	P12814	Q9NUJ1_229
O14556	O60841	O43583	Q9UKA9	O95218	O75821	O95758	Q9Y4C8_465	P33121	O95870-2_131	B2KF05	E9Q166_218	O95218	O43707	Q9NUJ1_107
O14562	O60869	O43615	Q99848	O95232	O75874	O95777	Q9NUD5_362	E7EPM6	O95870_38	Q3ULA2	E9Q166_107	O95232	Q9NZ32	Q9NUJ1_100
O14602	O75116	O43660	Q96KR1	O95319	O76003	O95793	Q9GZT3_51	P33121-2	B0UXB6_38	G3X8Q1	E9Q166_614	O95319	P61163	Q9NUJ1_239
O14647	O75122	O43670	Q00577	O95411	O76009	O95900	P13639_733	D6RER0	F2Z3H2_38	P62204	Q9CWS2_181	O95411	P61160	Q8N2K0_15
O14686	O75127	O43681	P35268	O95429	O76011	O95926	P23246_437	B7Z452	Q8WU67_183	Q5SUC3	Q640L6_88	O95429	P61158	Q8N2K0_34
O14715	O75131	O43707	Q06787	O95478	O76021	O95985	Q13148_203	D6RG07	Q9ULW3_185	Q3U2P3	Q640L6_89	O95478	Q9P1U1	Q8N2K0_52
O14717	O75152	O43719	Q8N684	O95628	O95104	P00387	P30050_24	O95573	Q9ULW3_69	P83917	Q8VDN2_55	O95628	Q9H9F9	Q7L211_242
O14730	O75179	O43734	Q71RC2	O95639	O95232	P00846	P42704_935	F5GWH2	Q9ULW3_208	Q9DCC5	Q8VDN2_360	O95639	Q9GZN1	Q6UXT9_392
O14744	O75223	O43747	Q15056	O95758	O95319	P04040	P62633_124	Q9NR19	Q9ULW3_78	Q61686	Q03265_254	O95758	Q9H981	O95870_416
O14745	O75319	O43768	P78332	O95793	O95639	P04080	Q01085_65	E7EWU3	Q9H845_514	Q8VDP4	Q03265_504	O95793	Q04771	O95870_7
O14746	O75347	O43809	Q96QD9	O95886	O95678	P04406	Q13242_68	Q9NR19-2	H0Y8Z9_514	Q8VE99	P56480_427	O95886	P36896	O95870_248
O14776	O75367	O43818	O75494	O95900	O95758	P04843	O75494_68	P63261	P16219_302	Q8R344	P56480_144	O95900	Q03154	Q5VST6_68
O14787	O75369	O43823	Q9BQ39	O95926	O95793	P05023	Q01130_75	P60709	E9PE82_302	P51943	P56480_213	O95926	P14621	Q5VST6_210
O14802	O75380	O43896	Q14498	O95985	O95831	P05198	P47974_244	I3L3I0	P45954_360	Q52KE7	P56480_407	O95985	P00813	Q8WTS1_140
O14828	O75390	O43903	Q86TB9	P00505	P00338	P05455	B4DVB8_137	I3L1U9	B4DQ51_360	Q9QWV9	Q8C2Q8_89	P00505	O14672	Q8WTS1_48
O14829	O75400	O60231	Q01130	P04075	P00491	P05783	Q13884_175	I3L4N8	P24752_307	P80316	Q5EBI8_57	P04075	Q13444	Q8WTS1_45
O14836	O75475	O60271	Q13243	P05198	P00492	P06748	Q15056_163	K7EM38	Q9BWD1_351	Q69ZP6	Q5EBI8_2	P05198	P78536	Q9BV23_304
O14879	O75494	O60287	P16401	P05204	P00558	P07237	Q15056_155	I3L3R2	B7Z233_351	Q9DC48	Q9DCX4_16	P05204	Q9H013	Q9BV23_296
O14893	O75525	O60293	Q96PZ0	P05386	P00966	P07355	Q9Y678_16	J3KT65	P53396_503	Q3UCF2	P50516_130	P05386	Q13443	Q9BV23_134
O14948	O75533	O60306	P62304	P05388	P01876	P07910	P63244_52	G5E9R0	P53396-2_503	O89033	F6RDB7_18	P05388	P58397	Q8IZP0_488
O14958	O75534	O60313	P11940	P05412	P02100	P08195	G3XAD8_290	E7EVS6	B4E3P0_503	Q14B71	F8VPM0_536	P05412	O15072	Q8IZP0_33
O14979	O75569	O60318	P62995	P05455	P02533	P08238	Q13283_364	P63267	P53396_1071	P24788	F8WI22_367	P05455	Q9NPF8	Q9NYB9_33
O14980	O75570	O60333	P18124	P06730	P02538	P08240	Q00341_905	P68133	P53396-2_1071	Q14AX6	Q6ZQH0_424	P06730	P55265	P00519_388
O15015	O75607	O60469	Q14444	P06748	P02545	P08621	G5E9Q2_407	P62736	B4E3P0_1071	Q69ZA1	Q6ZQH0_1034	P06748	Q9BUB4	P00519_324
O15037	O75616	O60506	Q01844	P07237	P02647	P09001	Q96I24_332	P68032	P53396_669	Q9D211	Q6ZQH0_397	P07237	Q7Z6V5	P42684_717
O15042	O75643	O60508	Q96GQ7	P07305	P02768	P09382	P31942_294	Q5T8M8	P53396-2_669	P53569	P97452_2	P07305	Q86TW2	Q12979_756
O15047	O75683	O60524	Q71DI3	P07737	P02788	P09651	Q9C0B0_85	A6NL76	B4E3P0_669	P28659	A2A654_2076	P07737	Q8NI60	Q12979_346
O15056	O75691	O60563	P46087	P07900	P02808	P09874	J3KTL2_159	Q5T8M7	P53396_842	Q9Z0H4	A2A654_1936	P07900	Q96D53	Q12979_201
O15091	O75817	O60610	Q8N163	P07910	P04075	P0CB38	P16989_276	P63267-2	P53396-2_842	P49452	E9PZ26_364	P07910	O60266	Q9P1F3_39
O15105	O75821	O60664	Q9Y2T7	P08238	P04080	P10599	J3KTL2_79	F8WB63	B4E3P0_842	Q6RT24	B2RS09_176	P08238	O43306	Q969K4_95
O15116	O75822	O60716	P62280	P08621	P04083	P11142	Q9NYY8_562	B8ZZJ2	Q99798_418	E9Q3P4	Q3TUI3_471	P08621	P35611	Q969K4_72
O15127	O75874	O60763	P78527	P08708	P04259	P11387	J3KTL2_34	C9JFL5	A2A274_418	A2AUM9	Q3TUI3_75	P08708	Q9UEY8	P09110_381
O15143	O75940	O60783	Q9HCE1	P08865	P04264	P11498	P33240_40	F6UVQ4	P24666_35	E9Q4Y4	Q3UH70_413	P08865	P11766	P09110_123
O15160	O76003	O60784	Q92900	P09001	P04350	P11940	P62753_125	F6QUT6	F2Z2Q9_35	Q8K327	O88665_202	P09001	Q9BV57	P09110_218
O15198	O76021	O60828	Q8NCA5	P09012	P04406	P12956	P62854_59	C9JTX5	G5E9R5_35	E9QAS4	Q3UQU0_474	P09012	P55263	P42765_92
O15213	O76094	O60832	O60306	P09234	P04792	P13010	Q04637_196	C9JUM1	B5MCC7_35	A2AJK6	B2KF05_1150	P09234	Q9H2P0	Q13085_1213
O15226	O94804	O60841	Q12849	P09429	P04843	P13051	P61978_401	C9JZR7	P24666_24	Q09XV5	Q3ULA2_275	P09429	Q6IQ32	Q13085_2112
O15234	O94875	O60869	Q8WXF1	P09651	P04844	P13489	P46087_327	F8WCH0	F2Z2Q9_24	G5E8I8	G3X8Q1_261	P09651	Q96SZ5	Q13085_1507
O15235	O94906	O60909	Q96QR8	P09661	P04899	P13639	P13639_566	Q6S8J3	G5E9R5_24	Q8R2N2	P62204_32	P09661	Q9BRR6	Q13085_1334
O15318	O94979	O60927	Q9Y2W1	P09874	P04908	P13804	Q9NQ94_72	A5A3E0	B5MCC7_24	Q8BMK4	Q5SUC3_172	P09874	P25098	Q13085_1086
O15347	O95104	O75122	Q9UBU9	P0CB38	P05023	P13861	O60506_178	P0CG38	D3YTI2_24	Q545N7	Q5SUC3_101	P0CB38	Q16186	Q13085_537
O15355	O95147	O75127	O43251	P0CG48	P05089	P13987	P31937_291	Q9BYX7	P24666-3_24	E9Q8N5	Q3U2P3_396	P0CG48	P30566	Q13085_850
O15371	O95218	O75131	P26368	P0DMV8	P05109	P14618	Q13813_819	Q562R1	P24666-2_24	Q9JHS4	P83917_138	P0DMV8	P30520	Q13085_2111
O15372	O95232	O75146	Q14152	P0DMV9	P05141	P14625	P42677_11	P12814	Q4G176_381	Q5SXR6	Q9DCC5_51	P0DMV9	Q6ZN18	Q13085_738
O15381	O95319	O75147	O95758	P0DPA2	P05386	P14866	Q9NY93_472	H9KV75	H0YGC7_381	Q99KK2	Q61686_56	P0DPA2	Q8WTP8	Q6JQN1_182
O15382	O95429	O75152	Q15365	P0DPA3	P05387	P15170	P52597_269	P12814-2	F5H362_381	Q9CZT6	Q8VDP4_895	P0DPA3	Q08117	Q6JQN1_822
O15397	O95453	O75153	Q99880	P0DW28	P05388	P15311	O14979_166	P12814-3	F5H755_381	Q8K0V4	Q8VDP4_324	P0DW28	Q8N556	Q6JQN1_187
O15400	O95478	O75175	P98179	P10412	P05455	P15880	Q02543_105	P12814-4	F5H5A1_381	G3UWY3	Q8VDP4_139	P10412	Q9Y4W6	Q9UKU7_150
O15427	O95628	O75179	P40429	P10599	P05556	P15924	Q15269_170	P35609	P33121_4	Q8BTF0	Q8VDP4_310	P10599	P02771	Q9UKU7_146
O15446	O95639	O75319	P21291	P11142	P05783	P16989	P62805_30	G3V2W4	E7EPM6_4	Q3V3N6	Q8VDP4_226	P11142	Q6ULP2	Q9H845_327
O15455	O95684	O75340	P62826	P11387	P05787	P17480	Q9BZE1_238	B2RCS5	P33121-2_4	A2RS22	Q8VDP4_747	P11387	Q9UPQ3	Q9H845_271
O15481	O95758	O75367	Q9NWH9	P11388	P06454	P17844	G3XAD8_565	Q08043	D6RER0_4	P56391	Q8VDP4_113	P11388	Q99490	Q9H845_507
O15484	O95777	O75369	P04406	P11940	P06576	P17987	P42704_959	G3V2E8	B7Z452_4	Q9EPU4	Q8VE99_110	P11940	Q96P47	Q9H845_613
O15504	O95793	O75379	O75533	P12956	P06702	P18031	P84103_7	G3V5M4	D6RG07_4	O35218	Q8R344_2	P12956	P52594	P45954_175
O15514	O95864	O75380	P46778	P13010	P06703	P18077	P12956_41	G3V2X9	P33121_15	H3BJW3	P51943_62	P13010	O95081	P49748_260
O15520	O95900	O75394	Q9UHX1	P13639	P06733	P18124	P13489_206	G3V2N5	E7EPM6_15	Q8BTV2	Q52KE7_90	P13639	Q53H12	P49748_179
O15523	O95926	O75400	P42704	P14678	P06744	P18206	Q8WW12_144	O43707	P33121-2_15	Q62347	Q9QWV9_463	P14678	P35573	P49748_500
O15541	O95985	O75475	Q9NZ01	P14866	P06748	P18583	O95900_32	H0YJW3	D6RER0_15	P63154	P80316_151	P14866	Q9UKV8	P49748_630
O15550	P00338	O75530	A0AV96	P15170	P06899	P18621	Q96T37_272	H0YJ11	B7Z452_15	Q8BIQ5	P80316_28	P15170	Q9H9G7	P49748_626
O43143	P00505	O75533	P37108	P15311	P07108	P19338	Q04837_99	H7C5W8	D6RG07_15	Q8C7E9	Q69ZP6_10	P15311	Q9HCK5	Q15057_329
O43148	P00966	O75534	P08621	P15880	P07195	P19525	Q8NE71_93	B7Z4P8	P33121_105	Q99LI7	Q9DC48_444	P15880	Q99943	Q15057_468
O43159	P01891	O75607	Q8TED0	P16402	P07197	P20042	B4DVB8_151	O43707-2	E7EPM6_105	Q3USR8	Q3UCF2_501	P16402	Q9NRZ5	Q15057_415
O43167	P01892	O75616	Q9HAV4	P16403	P07205	P20073	P39019_12	H7C144	P33121-2_105	Q545R0	Q3UCF2_631	P16403	Q9NUQ2	Q15057_321
O43172	P02511	O75638	Q96N66	P16989	P07237	P20290	P11171_758	O43707-3	D6RER0_105	Q9CWL8	O89033_487	P16989	Q86UL3	Q15057_407
O43175	P02545	O75643	P62805	P17480	P07339	P21291	P61247_31	F5GXS2	B7Z452_105	G3X9V2	Q14B71_286	P17480	O00116	Q15057_417
O43189	P02751	O75683	P61964	P17509	P07355	P21333	O60506_376	K7EJH8	O95573_164	Q05CJ7	Q14B71_624	P17509	Q9UPW5	Q15057_414
O43237	P02771	O75691	Q13838	P17844	P07437	P21399	A0AV96_286	Q9NZ32	F5GWH2_164	Q60598	Q14B71_152	P17844	Q8WYP5	Q15057_53
O43251	P02786	O75694	P60953	P17987	P07477	P22087	P61978_282	G3V2Q5	O95573_454	A2A432	P24788_650	P17987	P23526	Q96P50_318
O43252	P04003	O75821	Q15020	P18077	P07737	P22314	Q5BKZ1_30	G3V5Y4	Q9NR19_397	Q9JHS9	P24788_639	P18077	O43865	Q96P50_341
O43290	P04040	O75822	Q01081	P18124	P07814	P22626	J3KTL2_148	F6S9Y6	E7EWU3_397	B1AYU7	P24788_701	P18124	Q96HN2	Q96P50_373
O43310	P04054	O75874	Q15424	P18583	P07858	P23246	P53618_504	P61160	Q9NR19-2_397	Q8BG79	Q14AX6_153	P18583	Q5TGY3	Q96P50_472
O43313	P04075	O75937	Q9ULX6	P18621	P07900	P23396	Q92900_569	F5H6T1	P63261_104	Q56A15	Q14AX6_742	P18621	Q8N157	Q96P50_323
O43324	P04080	O75940	P05141	P19338	P07910	P23588	Q15056_103	P61160-2	P60709_104	D3YU96	Q14AX6_1048	P19338	Q09666	Q96P50_487
O43347	P04114	O75976	P57088	P19525	P07942	P25054	P19338_637	P61158	I3L3I0_104	Q3UHX9	Q69ZA1_1070	P19525	Q8IVF2	Q96P50_77
O43379	P04792	O76003	P48634	P20042	P07951	P25398	P30101_488	F5H3P5	I3L1U9_104	Q6PAC3	Q9D211_29	P20042	P35869	Q96P50_68
O43390	P04843	O76021	Q9NW13	P20073	P07954	P25705	P30101_489	B4DXW1	I3L4N8_104	Q80ZU1	P53569_696	P20073	O95433	P24752_413
O43395	P05023	O76094	Q9Y3Y2	P20290	P08133	P26196	Q13409_48	Q9GZN1	K7EM38_104	Q8BHC4	P28659_34	P20290	Q9BQI0	P35610_413
O43399	P05141	O94875	P46781	P21127	P08195	P26358	Q13409_49	F8VP72	I3L3R2_104	Q3U1J4	P28659_71	P21127	O95831	P24752_126
O43414	P05198	O94903	Q6P2Q9	P21333	P08237	P26368	A0AV96_306	F8W043	J3KT65_104	Q80Y44	P28659_139	P21333	Q9NVV5	P35610_126
O43422	P05204	O94906	Q14157	P22087	P08238	P26373	P67809_268	F8W0Q1	G5E9R0_104	Q3U741	P28659_149	P22087	Q96GD4	P24752_119
O43426	P05387	O94913	P08708	P22314	P08670	P26599	Q12906_317	F8VRL1	E7EVS6_104	Q9JJY4	P28659_126	P22314	Q9UMX9	P35610_119
O43432	P05388	O94966	P15880	P22626	P08727	P26641	J3KTL2_169	F8W057	P63261_162	D3Z0M9	P28659_1	P22626	Q9Y4K1	P24752_196
O43447	P05412	O94979	P46776	P23246	P08729	P27635	Q9Y3U8_93	P55265	P60709_162	Q921N6	P28659_110	P23246	Q12904	P35610_196
O43464	P05455	O94992	P63173	P23284	P08754	P27694	Q8NC51_97	P55265-5	I3L3I0_162	Q8VDW0	Q9Z0H4_150	P23284	Q13155	O75908_360
O43491	P05783	O95218	Q9NYF8	P23396	P08758	P27695	Q8NC51_98	P55265-3	I3L1U9_162	B9EKE9	P49452_642	P23396	O00170	Q9BWD1_360
O43541	P06454	O95232	P62854	P23588	P08779	P27816	Q8ND56_452	H0YCK3	I3L4N8_162	Q62095	Q6RT24_368	P23588	Q9NWT8	O75908_92
O43583	P06576	O95319	P62829	P24928	P08865	P29558	Q8ND56_453	P55265-2	P63267_33	Q810A7	E9Q3P4_1644	P24928	Q96IF1	Q9BWD1_92
O43592	P06702	O95359	P62424	P25398	P09012	P29692	Q13148_216	P55265-4	P68133_33	Q569Z5	A2AUM9_1404	P25398	P54819	O75908_65
O43660	P06730	O95373	P60842	P26196	P09104	P30050	Q9H825_117	E7ENU4	P62736_33	Q8BTS0	E9Q4Y4_92	P26196	Q9UIJ7	Q9BWD1_65
O43670	P06733	O95453	Q8ND56	P26368	P09211	P30086	Q8WWM7_1053	P35611	P68032_33	Q9CS87	Q8K327_1	P26368	Q9Y3D8	O75908_158
O43687	P06748	O95466	Q99613	P26583	P09382	P30101	Q13310_318	P35611-2	Q5T8M8_33	Q5SVX3	E9QAS4_371	P26583	Q92667	Q9BWD1_158
O43707	P07108	O95478	P09429	P26599	P09493	P30260	P11940_318	H0Y9H2	A6NL76_33	P54823	A2AJK6_2469	P26599	O43572	O75908_88
O43708	P07195	O95551	Q9UN86	P27635	P09622	P30419	Q01995_167	E7EV99	Q5T8M7_33	Q7TNV0	A2AJK6_2274	P27635	Q9UKA4	Q9BWD1_88
O43709	P07237	O95613	P22087	P27695	P09651	P30876	P62857_57	Q86XM2	P63267-2_33	Q3U957	Q09XV5_1163	P27695	Q02952	O75908_148
O43716	P07305	O95628	P62834	P27816	P09874	P31327	P31943_59	A2A3N8	F8WB63_33	Q8VCH6	G5E8I8_186	P27816	Q12802	Q9BWD1_148
O43719	P07355	O95639	Q16630	P27824	P0C0S5	P31483	Q9GZT3_41	E7ENY0	B8ZZJ2_33	Q3UKJ6	Q8R2N2_280	P27824	Q02040	Q9H3P7_129
O43734	P07585	O95758	Q8WVV9	P29558	P0C0S8	P31942	P31942_72	P35611-3	C9JFL5_33	Q6PGC1	Q8BMK4_128	P29558	O43823	Q9H3P7_487
O43768	P07737	O95777	P16403	P30050	P0CB38	P31943	B4DG01_225	Q9Y4W6	F6UVQ4_33	Q8K1G9	Q8BMK4_186	P30050	Q9ULX6	Q5T8D3_83
O43776	P07814	O95793	P12236	P30086	P0CG12	P33240	G5E9Q2_258	K7EP56	F6QUT6_33	Q6PE54	Q545N7_191	P30086	Q99996	Q9BR61_200
O43809	P07900	O95817	Q8N8A6	P30876	P0CG38	P33316	Q13242_31	Q96P47	C9JTX5_33	A2A4P0	E9Q8N5_257	P30876	Q9H9L7	Q9BR61_166
O43818	P07910	O95900	Q92615	P31483	P0CG39	P34897	P23396_34	H0Y873	C9JUM1_33	A0A087WPL5	Q9JHS4_288	P31483	Q53H80	Q9BR61_80
O43820	P08195	O95926	P35610	P31942	P0CG47	P35221	P13489_366	B3KNZ8	C9JZR7_33	Q8C9B9	Q5SXR6_486	P31942	P15121	Q9BR61_267
O43823	P08238	O95985	Q8IX01	P31943	P0CG48	P35268	Q9NVA2_392	Q96P47-2	F8WCH0_33	Q8BTT6	Q5SXR6_576	P31943	O43488	Q9BR61_259
O43824	P08240	O96018	P46777	P33240	P0DMV8	P35613	P11021_627	Q96P47-4	P63261_33	Q9D0D4	Q5SXR6_1015	P33240	P31749	Q96AP0_224
O43847	P08621	P00403	P00966	P35268	P0DMV9	P35637	G5EA30_68	Q53H12	P60709_33	Q3TM67	Q5SXR6_181	P35268	Q96B36	Q96AP0_508
O43852	P08670	P00558	Q5JTH9	P35269	P0DP23	P36578	Q13310_212	E9PC15	I3L3I0_33	Q3UP61	Q99KK2_382	P35269	P31751	Q96AP0_512
O43865	P08708	P00846	Q9H0D6	P35579	P0DP24	P36776	Q9Y4C8_854	E9PG39	I3L1U9_33	Q3TU79	Q9CZT6_45	P35579	P13716	Q9UKV3_1223
O43896	P08865	P00966	Q969Z0	P35637	P0DP25	P37108	Q8N5C6_256	P35573	I3L4N8_33	G3X922	Q9CZT6_122	P35637	P13196	Q9UKV3_1052
O43903	P09001	P01040	P46782	P35659	P0DPH7	P37802	P26368_281	P35573-2	K7EM38_33	O88508	Q8K0V4_189	P35659	Q8IZ83	Q9UKV3_1083
O60220	P09012	P02100	O60831	P36578	P0DPH8	P38159	A0AV96_133	P35573-3	I3L3R2_33	A3EWM2	G3UWY3_1075	P36578	P54886	Q9UKV3_546
O60231	P09132	P02545	P62701	P36873	P10155	P38646	Q9Y2S6_25	Q9UKV8	J3KT65_33	E9PX48	G3UWY3_743	P36873	P47895	P53396_229
O60264	P09211	P02786	Q14847	P37108	P10412	P38919	P62316_75	Q9UKV8-2	Q6S8J3_33	Q61103	G3UWY3_328	P37108	P30837	P53396_845
O60271	P09234	P02794	Q6P158	P38159	P10599	P38935	Q5BKZ1_159	Q99943	A5A3E0_33	S4R1P5	Q8BTF0_1128	P38159	P51648	P53396_519
O60287	P09327	P04003	P61313	P38646	P10809	P39023	P18621_160	Q9HBM8	G5E9R0_33	Q9D903	Q3V3N6_286	P38646	P43353	P53396_633
O60292	P09382	P04040	P61803	P38919	P11021	P39748	P18621_161	Q9NRZ7	E7EVS6_33	Q8BH95	A2RS22_423	P38919	P30038	P53396_20
O60293	P09429	P04054	Q9H2U1	P39019	P11142	P40429	Q9BQG0_325	Q9NRZ7-2	P0CG38_33	F6ZFU0	P56391_63	P39019	P51649	P53396_1040
O60294	P09622	P04075	O15260	P39023	P11310	P40763	Q6NUQ4_79	Q9NRZ7-3	Q9BYX7_33	Q80T06	Q9EPU4_423	P39023	Q02252	Q9NRP4_80
O60306	P09651	P04080	Q96SI9	P39687	P11387	P41214	Q14103_266	C9J184	P63267_187	Q543F1	Q9EPU4_1275	P39687	P49419	P21399_370
O60336	P09661	P04083	P48651	P40926	P11388	P42285	Q8NEJ9_216	C9JL26	P68133_187	Q80ZZ0	Q9EPU4_167	P40926	P49189	P21399_369
O60341	P09874	P04406	Q15050	P41567	P11940	P42694	Q14103_152	Q9NRZ5	P62736_187	Q3U4G9	Q9EPU4_1420	P41567	P04075	Q99798_448
O60381	P09913	P04792	Q14151	P42677	P12004	P42696	P38646_181	B4DSF9	P68032_187	Q8BJW6	Q9EPU4_1287	P42677	Q9BT22	Q99798_451
O60506	P09960	P04843	O00541	P42694	P12036	P42704	P80723_191	B4DMU6	Q5T8M7_187	Q6ZWX6	Q9EPU4_103	P42694	Q2TAA5	Q99798_385
O60508	P09972	P04920	Q9NVP1	P42696	P12111	P43243	Q86UE4_190	O00116	P63267-2_187	Q3UIJ2	Q9EPU4_1395	P42696	Q9BV10	Q8WXI4_529
O60518	P0C7Q6	P05023	P62244	P42704	P12235	P43307	Q96T37_365	B8ZZ81	P63261_187	Q8CIJ3	O35218_387	P42704	Q9NP73	Q8WXI4_56
O60522	P0CB38	P05109	P26373	P42771	P12236	P43897	B0YIW6_278	Q6RW13	P60709_187	Q9QZD9	H3BJW3_140	P42771	O75340	Q8WXI4_533
O60563	P0CG48	P05114	P33240	P43243	P12268	P46013	P25789_235	Q6RW13-2	I3L3I0_187	Q91VC3	H3BJW3_147	P43243	Q9H553	Q8WXI4_198
O60566	P0DMV8	P05141	O14880	P43897	P12270	P46087	O75369_1974	Q8WYP5	I3L1U9_187	Q8BM84	Q8BTV2_391	P43897	Q92685	Q8WXI4_301
O60573	P0DMV9	P05198	Q9P2N5	P46087	P12273	P46109	Q6ZN17_202	Q8WYP5-2	I3L4N8_187	E9Q2I4	Q62347_82	P46087	Q9Y673	Q8WXI4_498
O60583	P10316	P05386	O00567	P46776	P12814	P46199	O60716_428	Q8WYP5-3	Q562R1_187	Q91WG4	P63154_107	P46776	Q9Y672	Q8WXI4_135
O60610	P10412	P05387	Q02878	P46777	P12956	P46776	Q9NWU5_118	P23526	P63267_246	Q542P8	P63154_356	P46777	Q13686	O00154_92
O60662	P10515	P05388	P63000	P46778	P13010	P46777	Q7L0Y3_112	O95831	P68133_246	Q8BMB0	P63154_500	P46778	Q6NS38	O00154_288
O60716	P10599	P05455	P62249	P46782	P13637	P46778	Q9H9G7_70	O95831-3	P62736_246	Q9JIX0	P63154_79	P46782	Q96Q83	O00154_100
O60739	P10620	P05556	P62888	P46783	P13639	P46781	Q99729_239	O95831-2	P68032_246	F6R9G0	P63154_339	P46783	Q9NXW9	Q9Y305_337
O60763	P10636	P05783	O15427	P47813	P13645	P46782	Q14103_209	E9PMA0	Q5T8M8_246	Q80UE3	Q8BIQ5_295	P47813	Q3KRA9	Q9Y305_308
O60765	P10645	P05997	P07737	P47914	P13647	P46783	B7Z4C8_27	O95831-5	A6NL76_246	P54754	Q8C7E9_391	P47914	Q96BT7	Q15067_392
O60783	P10809	P06454	P26447	P48634	P13929	P46940	P23246_371	O95831-6	Q5T8M7_246	Q60902	Q99LI7_57	P48634	Q8TCU4	Q15067_199
O60812	P11021	P06576	Q9BWF3	P49327	P14136	P46977	Q01085_198	O95831-4	P63267-2_246	O08811	Q99LI7_233	P49327	Q96Q42	Q15067_449
O60828	P11137	P06702	P27695	P49368	P14174	P47914	P52272_65	Q12904	P63261_246	P57759	Q3USR8_264	P49368	Q60I27	O15254_214
O60832	P11142	P06730	O00411	P49406	P14618	P48200	P52272_65	Q12904-2	P60709_246	Q8CIB9	Q3USR8_424	P49406	Q9C0C7	O15254_220
O60841	P11171	P06733	Q9H307	P49590	P14625	P48634	Q13247_24	Q13155	Q6S8J3_246	Q3U7R1	Q545R0_342	P49590	P17707	P24666_146
O60869	P11182	P06748	Q86U38	P49674	P14649	P48651	Q14103_124	A8MU58	A5A3E0_246	E9QAU4	Q545R0_762	P49674	Q9Y303	P24666_18
O60870	P11387	P07108	P11387	P49750	P14678	P49207	Q13148_284	F8W950	Q562R1_246	Q3UNK6	Q9CWL8_59	P49750	Q6DCA0	P24666_13
O60885	P11388	P07195	Q9Y277	P49756	P14866	P49327	B4DVB8_239	P54819	Q9BYX7_246	Q9D0M0	Q9CWL8_381	P49756	Q8IY45	Q96CM8_503
O60930	P11498	P07237	Q14690	P49761	P14868	P49368	Q9NUD5_295	P54819-5	P12814_296	Q6NX62	G3X9V2_705	P49761	Q01433	Q96CM8_64
O60936	P11586	P07305	P62258	P50395	P14923	P49406	P15559_257	P54819-2	H9KV75_296	Q571L5	Q05CJ7_579	P50395	Q86W34	Q96CM8_122
O60942	P11940	P07355	O00148	P50914	P15121	P49411	Q5BKZ1_75	F8W1A4	P12814-2_296	Q4KML7	Q05CJ7_887	P50914	Q9H1A4	Q4G176_88
O75030	P12270	P07437	P84077	P50995	P15170	P49591	Q15233_445	F8VY04	P12814-3_296	Q8C8M1	Q05CJ7_506	P50995	Q9UM13	Q4G176_86
O75052	P12956	P07585	Q9UBM7	P51114	P15259	P49756	P23246_674	P54819-6	P12814-4_296	Q3UJS2	Q60598_256	P51114	Q9NYG5	Q4G176_399
O75064	P13010	P07737	Q9BXP5	P51116	P15311	P50579	Q96T37_401	F8VZG5	P35609_296	Q7TPD1	A2A432_236	P51116	Q9UJX6	P33121_108
O75113	P13489	P07814	Q03701	P51398	P15374	P50914	P06748_270	P54819-3	G3V2W4_296	Q8CHD5	A2A432_261	P51398	Q9UJX5	P33121_332
O75116	P13639	P07900	O43823	P51513	P15559	P50991	Q96EP5_64	G3V213	B2RCS5_296	Q4QRK2	Q9JHS9_2	P51513	Q9UJX4	P33121_336
O75122	P13667	P07910	Q8IY81	P51991	P15880	P50995	P62318_74	O43823	P12814_159	D3Z4V2	B1AYU7_386	P51991	Q9UJX3	O95573_450
O75127	P13693	P07942	Q8NI27	P52272	P15924	P51114	P49406_79	M0QYL4	H9KV75_159	B9EKP5	Q8BG79_622	P52272	Q9UNK9	O95573_429
O75129	P13798	P08174	Q92979	P52292	P16104	P51116	P16989_242	Q9ULX6	P12814-2_159	Q80X90	Q8BG79_362	P52292	Q5VTE6	O95573_652
O75131	P13861	P08195	O43660	P52298	P16401	P51398	G5E9Q2_710	Q9ULX6-2	P12814-3_159	Q9DC36	Q8BG79_401	P52298	Q12955	O95573_573
O75150	P14324	P08238	P09211	P52597	P16402	P51610	Q13310_36	M0QZQ9	P12814-4_159	Q3UGY5	Q56A15_40	P52597	Q9P2R3	O95573_503
O75152	P14618	P08240	Q7L2E3	P52756	P16403	P51991	P62906_70	M0R010	P35609_159	P42128	Q56A15_29	P52756	Q8IWZ3	O95573_649
O75153	P14625	P08579	P50914	P53999	P16615	P52272	Q13148_156	M0QYT7	G3V2W4_159	D3Z726	Q56A15_57	P53999	Q9P2G1	O95573_504
O75161	P14678	P08621	Q01650	P55010	P16989	P52292	Q9BRJ2_45	O43488	B2RCS5_159	Q0P6B2	Q56A15_93	P55010	Q86XL3	O95573_85
O75175	P14866	P08670	P28288	P55072	P17643	P52597	Q14258_501	H3BLU7	Q08043_159	A2AJ72	Q56A15_41	P55072	Q8IV38	O95573_561
O75179	P14868	P08708	Q96GM8	P55081	P17661	P52756	Q00266_257	Q8NHP1	G3V2E8_159	Q8CFQ9	D3YU96_20	P55081	Q9NXR5	O60488_170
O75223	P15170	P08865	P62263	P55209	P17844	P53999	P60468_62	P54886	G3V5M4_159	Q3U541	Q3UHX9_184	P55209	Q6UB99	O60488_552
O75290	P15311	P09001	Q9Y3I0	P55265	P17931	P54577	P16989_160	P54886-2	G3V2X9_159	O08912	Q3UHX9_164	P55265	Q8IZ07	O60488_564
O75293	P15531	P09012	P23396	P55769	P17987	P55010	P43243_279	P05091	G3V2N5_159	Q8CHY6	Q6PAC3_119	P55769	Q6ZTN6	O60488_595
O75319	P15559	P09038	O95639	P55795	P18085	P55036	P46777_171	F8VP50	O43707_159	Q8VHR5	Q80ZU1_207	P55795	Q6P6B7	O60488_472
O75323	P15880	P09132	Q9Y3U8	P56181	P18124	P55081	P31943_246	P51649	P12814_728	Q53WR6	Q8BHC4_68	P56181	O75179	O60488_221
O75324	P15924	P09234	Q8TDN6	P56182	P18583	P55265	G5EA30_180	C9J8Q5	H9KV75_728	Q8BK35	Q3U1J4_890	P56182	Q96NW4	O60488_495
O75347	P16070	P09382	P15559	P56270	P18621	P55769	P52272_116	P51649-2	P12814-2_728	D3YYT1	Q80Y44_152	P56270	O15084	O60488_640
O75367	P16401	P09429	P62277	P56537	P18669	P55795	P40926_98	P49419	P12814-3_728	G3X9L6	Q3U741_362	P56537	Q53RE8	O60488_602
O75369	P16402	P09622	P23284	P58107	P19012	P55884	P15880_233	F8VS02	P12814-4_728	E9Q035	Q3U741_469	P58107	Q6AI12	O60488_494
O75380	P16403	P09651	P32969	P60228	P19105	P56182	P55072_13	P49419-4	H0YJW3_728	F7BGR7	Q3U741_43	P60228	Q8N8A2	O60488_420
O75382	P16615	P09661	P62081	P60842	P19338	P60228	Q01995_150	P49419-2	P35609_728	A0A087WP63	Q3U741_594	P60842	Q9ULJ7	Q9ULC5_126
O75390	P16989	P09874	P22392	P60866	P20290	P60842	Q96I24_354	H0YHM6	B2RCS5_728	P08752	Q3U741_176	P60866	Q8NB46	Q9ULC5_149
O75394	P17096	P09913	Q9UH17	P61088	P20671	P60866	Q8NC51_153	F8VVF2	H0YJ11_728	Q8CI11	Q9JJY4_80	P61088	Q6NXT1	Q9ULC5_378
O75400	P17480	P09960	P31949	P61247	P20700	P61011	P09429_121	P04075	H7C5W8_728	Q6PGG6	D3Z0M9_711	P61247	Q96BM1	Q9ULC5_666
O75414	P17509	P0CG13	O60231	P61254	P20930	P61221	O75821_285	J3KPS3	B7Z4P8_728	G3UYD0	D3Z0M9_703	P61254	Q92625	Q9ULC5_125
O75420	P17844	P0CG34	P98175	P61313	P21127	P61247	P07910_56	P04075-2	O43707_728	Q6PD35	D3Z0M9_642	P61313	Q9NQW6	Q9ULC5_177
O75460	P17931	P0DMV9	O75694	P61326	P21333	P61313	Q01130_58	H3BQN4	O43707-2_728	Q501L4	D3Z0M9_536	P61326	Q5XXA6	Q9ULC5_315
O75467	P17987	P0DP91	P60866	P61353	P21796	P61353	P51991_175	H3BUH7	H7C144_728	Q99ME9	Q921N6_82	P61353	Q9NW15	Q9NR19_567
O75475	P18031	P10586	Q5JVF3	P61513	P22087	P61619	P62995_166	H3BPS8	O43707-3_728	D3Z0Q6	Q8VDW0_2	P61513	Q4KMQ2	P60709_217
O75494	P18077	P10599	P55265	P61956	P22102	P61978	Q13595_165	H3BMQ8	F5GXS2_728	Q8CCK0	Q8VDW0_355	P61956	Q92688	P60709_257
O75525	P18124	P10606	Q13435	P61978	P22234	P62081	Q86U42_218	H3BR04	O43707_317	A0A068BEQ2	B9EKE9_51	P61978	Q9BTT0	P60709_272
O75526	P18583	P10636	O15213	P62081	P22314	P62140	Q14103_227	H3BU78	O43707-2_317	Q8BMS1	B9EKE9_316	P62081	P04083	O96019_206
O75530	P18615	P10645	P49720	P62241	P22392	P62241	Q15056_89	Q9BT22	K7EJH8_317	Q6NV99	Q62095_451	P62241	P50995	O96019_32
O75533	P18621	P10809	Q7L0Y3	P62244	P22492	P62249	Q9NY61_387	K7EID2	O43707_315	Q61191	Q62095_564	P62244	P07355	P12814_41
O75534	P19338	P11021	P41252	P62249	P22626	P62263	P22626_252	B4DP08	O43707-2_315	Q58E49	Q810A7_651	P62249	P12429	P12814_332
O75554	P19525	P11047	Q9H8H2	P62263	P23246	P62266	Q99729_114	K7EQK1	K7EJH8_315	Q3V1M8	Q810A7_509	P62263	P09525	P12814_370
O75563	P20042	P11137	Q12874	P62266	P23284	P62269	P98179_56	K7EPU3	Q9NZ32_82	G3X9B1	Q810A7_459	P62266	P08758	P12814_898
O75569	P20073	P11142	P06733	P62269	P23297	P62277	Q13243_43	Q2TAA5	G3V2Q5_82	Q9JLZ6	Q810A7_451	P62269	P08133	P12814_180
O75570	P20290	P11171	P06748	P62277	P23381	P62280	Q13310_236	Q9BV10	G3V5Y4_82	Q61221	Q569Z5_827	P62277	P20073	P12814_480
O75594	P20618	P11387	Q96AG4	P62310	P23396	P62310	Q13310_239	H7C5R7	F6S9Y6_82	Q8VD75	Q569Z5_1017	P62310	Q10567	P12814_154
O75603	P20774	P11388	Q9BYG3	P62312	P23528	P62312	Q96DH6_70	Q9H553	P61160_207	B2RVD5	Q569Z5_373	P62312	O43747	O43707_499
O75607	P20810	P11441	O60832	P62314	P23588	P62424	P22626_161	Q9Y672	F5H6T1_207	O08528	Q8BTS0_196	P62314	O75843	O43707_793
O75608	P21127	P11586	O15371	P62316	P23921	P62495	P22626_163	S4R350	P61160-2_207	Q8R1M0	Q8BTS0_86	P62316	Q9Y6Q5	Q9NZ32_37
O75616	P21291	P11940	P63151	P62318	P24534	P62633	D6W5Y5_54	A2A2G4	P61160_184	P18608	Q8BTS0_228	P62318	P61966	Q9NZ32_388
O75643	P21333	P12004	O75152	P62424	P25311	P62701	P22626_72	Q9H6U8	F5H6T1_184	Q80Y32	Q8BTS0_241	P62424	O95782	Q9NZ32_97
O75648	P21399	P12036	P17931	P62633	P25398	P62750	P09651_65	H0YCW6	P61160-2_184	Q00547	Q9CS87_60	P62633	O94973	P61163_34
O75683	P22087	P12270	P20810	P62701	P25705	P62753	P51991_86	Q9H6U8-2	P61158_176	Q9CX86	Q5SVX3_447	P62701	P63010	P61163_222
O75691	P22234	P12814	P39023	P62750	P25786	P62760	P62633_49	Q9H6U8-4	F5H3P5_176	Q5EBP8	P54823_87	P62750	Q96CW1	P61160_20
O75717	P22314	P12956	Q8TDD1	P62805	P25787	P62829	Q14847_103	Q9H6U8-3	B4DXW1_176	O88569	Q7TNV0_336	P62805	O00203	P61160_11
O75718	P22626	P13010	P22234	P62826	P25788	P62841	P42704_1104	Q6P6C2	Q9GZN1_67	Q6P6I7	Q3U957_133	P62826	O14617	P61160_226
O75792	P23193	P13073	Q92499	P62841	P26038	P62847	Q99729_199	Q6P6C2-3	F8VP72_67	Q0VG47	Q8VCH6_293	P62841	Q9Y2T2	P61158_235
O75794	P23246	P13489	Q14019	P62847	P26368	P62851	Q99729_203	Q6P6C2-1	F8W043_67	Q544Z3	Q3UKJ6_135	P62847	P53677	P61158_12
O75817	P23284	P13639	P62857	P62851	P26373	P62854	P61978_321	K7ER58	F8W0Q1_67	Q3U6P5	Q3UKJ6_489	P62851	Q92572	P61158_408
O75818	P23396	P13667	P68104	P62854	P26378	P62857	Q9P2M7_72	Q86V81	F8VRL1_67	G5E8G0	Q6PGC1_685	P62854	Q9Y6B7	P61158_8
O75820	P23528	P13682	P25398	P62857	P26599	P62888	P09651_212	E9PB61	F8W057_67	Q9Z130	Q8K1G9_436	P62857	Q9UPM8	Q9P1U1_235
O75821	P23588	P13693	P63241	P62861	P26639	P62899	P22626_221	Q9UKV5	P55265_1101	D3YTQ3	Q8K1G9_483	P62861	O00189	Q9P1U1_232
O75822	P24043	P13797	O95782	P62888	P26641	P62910	P31942_333	H3BRK9	P55265-5_1101	Q811L7	Q6PE54_375	P62888	Q9Y587	Q9H9F9_265
O75874	P24752	P13798	Q8IXT5	P62906	P27348	P62913	P09651_249	R4GNG2	P55265-3_1101	P70333	A2A4P0_947	P62906	Q2VPB7	Q9H9F9_48
O75879	P24928	P13861	O43143	P62913	P27695	P62917	Q5RKV6_85	Q01433	H0YCK3_1101	D3Z3N4	A2A4P0_931	P62913	Q9H0R1	Q9H9F9_569
O75914	P25398	P13929	Q07020	P62917	P27708	P62937	P22626_208	Q01433-2	P55265-2_1101	B2M1R6	A2A4P0_491	P62917	Q9NUS5	Q9GZN1_210
O75916	P25440	P14174	Q02543	P62937	P27797	P62979	P51991_233	Q01433-3	P55265-4_1101	Q5FWJ5	A0A087WPL5_144	P62937	O43299	Q9H981_340
O75934	P25705	P14324	P52434	P62979	P27824	P62995	P52272_63	Q01433-5	E7ENU4_1101	G5E924	A0A087WPL5_1013	P62979	O14727	Q9H981_317
O75940	P25789	P14543	P23528	P62995	P28066	P63165	J3KTL2_58	Q01433-4	P55265_482	Q921F4	A0A087WPL5_699	P62995	O96018	Q9H981_306
O76003	P26038	P14618	P28074	P63241	P28070	P63167	Q8NC51_226	H0Y360	P55265-5_482	Q9D0E1	A0A087WPL5_238	P63241	Q92870	Q9H981_293
O76021	P26196	P14625	P49773	P63244	P28072	P63173	Q9H6T0_290	H0YF16	P55265-3_482	Q8VHM5	A0A087WPL5_17	P63244	P25054	Q9H981_522
O76094	P26368	P14678	P62937	P67809	P28074	P63220	Q8WUH6_94	Q9H1A4	H0YCK3_482	Q3TWN5	A0A087WPL5_484	P67809	P13798	Q9H981_292
O76099	P26373	P14866	Q00325	P68104	P29401	P63244	Q14444_647	H0Y564	P55265-2_482	Q8VEK3	A0A087WPL5_154	P68104	P27695	Q9H981_521
O77932	P26447	P14868	Q7L1Q6	P78316	P29692	P67809	H0YNJ6_240	Q9UJX6	P55265-4_482	Q00PI9	A0A087WPL5_740	P78316	Q9UBZ4	Q04771_477
O94762	P26583	P15121	Q9BZE4	P78332	P30041	P68104	P13639_776	Q9UJX6-2	E7ENU4_482	Q3TT11	A0A087WPL5_1014	P78332	Q9BZZ5	P36896_172
O94763	P26599	P15144	Q9Y520	P78344	P30044	P68371	P19338_433	Q8IWZ3	P35611_339	B1AX78	A0A087WPL5_914	P78344	Q96GX9	P36896_169
O94804	P26639	P15170	Q14684	P78362	P30050	P78316	P43243_585	Q8IWZ3-6	P35611-2_339	Q3U9G2	A0A087WPL5_1335	P78362	Q06481	P36896_517
O94818	P26641	P15311	Q52LJ0	P78410	P30084	P78332	Q13148_257	Q8IWZ3-4	H0Y9H2_339	P63017	A0A087WPL5_711	P78410	Q9HDC9	Q03154_116
O94829	P26651	P15531	P38919	P78424	P30086	P78344	Q6ZT89_279	H7C2F5	E7EV99_339	P38647	A0A087WPL5_1077	P78424	Q8NCW5	P14621_22
O94855	P26885	P15559	P26641	P78527	P30101	P78362	P23246_417	H3BLS9	Q86XM2_339	Q99P31	A0A087WPL5_860	P78527	Q9UH17	P00813_75
O94875	P27635	P15880	Q7Z2W4	P78563	P30414	P78527	O75367_128	E9PDP5	A2A3N8_339	P63038	A0A087WPL5_437	P78563	Q9NRW3	O14672_222
O94887	P27695	P15924	P07900	P79522	P30613	P78559	P23396_100	F6WFL0	E7ENY0_339	Q61699	A0A087WPL5_64	P79522	Q96AK3	O14672_639
O94906	P27797	P16070	P30050	P82673	P30876	P78563	P21291_156	H0Y7Y3	P35611-3_339	Q4JG03	Q8C9B9_1560	P82673	Q9BUR5	O14672_173
O94913	P27816	P16401	P04080	P82675	P31025	P82663	P21291_160	H0Y785	Q9Y4W6_674	Q8CAK1	Q8C9B9_653	P82675	Q6UXV4	O14672_435
O94925	P27824	P16403	P26196	P82912	P31040	P82664	Q13425_95	H0Y472	Q9Y4W6_476	Q4FK06	Q8BTT6_577	P82912	P05067	Q13444_733
O94979	P28799	P16435	P37802	P82921	P31151	P82673	Q9GZT3_67	H0Y4P6	Q9Y4W6_290	E9Q286	Q9D0D4_25	P82921	Q9UKG1	Q13444_560
O94992	P29084	P16989	P84098	P82933	P31153	P82675	O43290_653	Q96NW4	K7EP56_290	Q3UZ18	Q3TM67_145	P82933	Q8NEU8	Q13444_571
O95059	P29375	P17480	P30876	P82970	P31483	P82914	Q12926_193	K7ELM1	Q9Y4W6_707	O88477	Q3TM67_159	P82970	P07741	Q13444_583
O95071	P29401	P17544	Q9BYK8	P82979	P31930	P82933	P23588_121	P50995	Q96P47_823	B9EKB8	Q3UP61_11	P82979	Q92482	Q13444_661
O95104	P29558	P17844	P04792	P83731	P31942	P83731	P52756_109	B4DVE7	H0Y873_823	Q7TT37	Q3TU79_280	P83731	O60306	Q13444_409
O95147	P30040	P17931	P46977	P83881	P31943	P84103	P31943_23	Q5T0G9	B3KNZ8_823	Q3UXI9	Q3TU79_332	P83881	P10398	Q13444_179
O95149	P30048	P17948	P07741	P84077	P31946	P98175	Q8IXT5_166	P08758	Q96P47-2_823	Q45VK6	G3X922_1494	P84077	Q96P48	Q13444_578
O95197	P30050	P18031	P15531	P84090	P31947	P98179	Q15434_68	D6RBE9	Q96P47-4_823	Q9Z1X4	G3X922_1360	P84090	Q8WWN8	Q13444_657
O95202	P30086	P18077	O75367	P84103	P31948	Q00059	P19338_587	D6RBL5	Q53H12_205	Q3TVZ5	O88508_184	P84103	P48444	Q13444_667
O95218	P30101	P18124	P32119	P98175	P31949	Q00341	P62277_49	P08133	E9PC15_205	Q80ZV5	A3EWM2_256	P98175	P15514	P78536_469
O95232	P30405	P18583	O43684	P98179	P32119	Q00403	P07195_304	A6NN80	E9PG39_205	B1AT32	A3EWM2_402	P98179	P84077	P78536_365
O95258	P30414	P18615	P51149	Q00059	P32322	Q00577	P52272_639	P08133-2	Q53H12_407	Q8K2A7	E9PX48_251	Q00059	P18085	Q9H013_748
O95319	P30419	P18669	Q13185	Q00341	P32969	Q00839	P62308_69	E5RJF5	E9PC15_407	A0A0G2JFJ6	Q61103_39	Q00341	P84085	Q13443_563
O95340	P30876	P18754	Q9BRZ2	Q00577	P33240	Q01081	Q00341_319	E5RK63	P35573_955	Q7TQK1	S4R1P5_6507	Q00577	P62330	Q13443_322
O95363	P31146	P18887	Q9NXH9	Q00610	P33316	Q01082	Q09666_4495	P61966	P35573-2_955	Q8K114	S4R1P5_2943	Q00610	Q8N6T3	Q13443_417
O95373	P31153	P19338	P61619	Q00839	P33991	Q01085	Q9BSH4_150	P56377	P35573-3_955	Q9EPL8	S4R1P5_4627	Q00839	Q9NP61	Q13443_363
O95389	P31483	P19525	Q9UQ80	Q01081	P34897	Q01105	Q00577_188	P61966-2	P35573_574	Q9JKF1	S4R1P5_6942	Q01081	Q8N6H7	Q13443_644
O95391	P31689	P20042	P61106	Q01082	P34932	Q01130	Q92615_436	H7BZG6	P35573-2_574	Q69ZQ2	S4R1P5_6068	Q01082	Q9Y6D6	Q13443_662
O95400	P31937	P20073	Q15758	Q01085	P35232	Q01650	Q9Y2S6_55	H0Y673	P35573-3_574	Q6ZPI0	Q9D903_193	Q01085	Q9Y6D5	Q13443_664
O95429	P31942	P20290	Q9BUQ8	Q01130	P35237	Q01780	Q6IPX4_10	A6NH01	Q9UKV8_188	A2A5Y4	Q9D903_105	Q01130	Q5TH69	Q13443_365
O95453	P31943	P20774	P63244	Q01780	P35241	Q01844	P43243_200	H7C1E4	Q9UKV8-2_188	A2RSY1	Q8BH95_44	Q01780	Q13795	Q13443_570
O95466	P31946	P20810	P61026	Q01804	P35268	Q02543	Q9BYD3_162	B7Z3M9	Q99943_177	Q8C292	F6ZFU0_233	Q01804	Q07960	Q13443_401
O95478	P31948	P20962	Q99714	Q01844	P35527	Q02878	Q92945_425	B4DSU4	Q9HBM8_177	Q3TD41	Q80T06_39	Q01844	A1A4S6	Q13443_673
O95503	P33240	P21291	Q86W50	Q02040	P35579	Q03701	P26599_128	O95782	Q9NRZ7_359	Q60749	Q543F1_508	Q02040	Q5T5U3	Q13443_634
O95544	P33316	P21333	Q9Y3T9	Q02543	P35606	Q04637	Q5T1Z8_1039	O95782-2	Q9NRZ7-2_359	Q9R226	Q543F1_872	Q02543	Q6P4F7	Q13443_553
O95602	P35221	P22061	P62917	Q02978	P35609	Q04837	Q8NDT2_324	O94973	Q9NRZ7-3_359	Q3U0V1	Q543F1_713	Q02978	Q8IWW6	Q13443_370
O95620	P35241	P22087	P15311	Q03701	P35637	Q05519	P61978_144	O94973-3	Q9NRZ7_115	B7ZWN1	Q80ZZ0_252	Q03701	Q8N392	P58397_673
O95625	P35268	P22314	P21796	Q04637	P35659	Q06787	Q15056_198	O94973-2	Q9NRZ7-2_115	Q3V293	Q3U4G9_1021	Q04637	Q14CB8	O15072_1047
O95628	P35269	P22557	P00492	Q04837	P35749	Q06830	P61978_387	E9PR62	Q9NRZ7-3_115	Q9Z0Z7	Q8BJW6_442	Q04837	Q9UNA1	Q9NPF8_282
O95639	P35544	P22626	Q9P258	Q05048	P35908	Q07020	P15880_206	H0YEG0	C9J184_115	Q8BLM0	Q6ZWX6_65	Q05048	Q6ZUM4	P55265_673
O95684	P35555	P23193	P09382	Q05193	P36544	Q07065	Q96A35_112	E9PNC4	C9JL26_115	F6WIU1	Q3UIJ2_88	Q05193	Q52LW3	P55265_692
O95707	P35579	P23219	Q06830	Q05519	P36578	Q07666	B4DT31_456	H0YDE9	Q9NRZ5_286	A0A087WPX0	Q8CIJ3_453	Q05519	Q9NRY4	P55265_1267
O95747	P35611	P23246	Q6PKG0	Q06787	P37108	Q07955	P61221_186	P63010	B4DSF9_286	G3UYN0	Q8CIJ3_88	Q06787	Q9C0H5	P55265_1079
O95751	P35637	P23284	Q8WWM7	Q06830	P37802	Q08211	P49411_276	P63010-3	Q9NRZ5_115	P02468	Q9QZD9_115	Q06830	P98171	P55265_542
O95758	P35659	P23381	O75396	Q07065	P37837	Q08379	P46778_126	K7EJT8	B4DMU6_115	A2BE28	Q91VC3_299	Q07065	A6NI28	P55265_665
O95777	P35998	P23396	Q14258	Q07666	P38159	Q08J23	O60763_15	P63010-2	O00116_561	Q3U9G9	Q91VC3_2	Q07666	Q13017	P55265_894
O95786	P36542	P23470	P42765	Q07955	P38432	Q09161	Q96I24_413	P53680	O00116_612	Q9ERG0	Q91VC3_106	Q07955	P85298	P55265_435
O95793	P36578	P23526	O15042	Q08170	P38606	Q09666	Q15424_574	M0R0N4	B8ZZ81_612	Q9DBH5	Q8BM84_137	Q08170	Q92888	P55265_952
O95864	P36873	P23528	P48047	Q08211	P38646	Q12788	B0YIW6_370	M0QYZ2	Q6RW13_141	P14733	Q8BM84_77	Q08211	O15013	P55265_1172
O95900	P37108	P23588	Q9NQ55	Q08945	P39023	Q12849	P62942_8	M0QZ21	Q6RW13-2_141	P21619	Q8BM84_192	Q08945	Q9HCE6	Q9BUB4_334
O95905	P37802	P24043	Q9Y266	Q08J23	P39656	Q12874	O75367_106	P53680-2	Q8WYP5_851	E9PYF4	Q8BM84_54	Q08J23	O15085	Q7Z6V5_134
O95926	P38159	P24863	P55769	Q09161	P39748	Q12905	P09972_123	O00203	Q8WYP5-2_851	Q8BUI3	Q8BM84_314	Q09161	Q9NZN5	Q7Z6V5_154
O95985	P38646	P25398	Q7KZ85	Q12849	P40121	Q12906	Q6NW29_173	E5RJ68	Q8WYP5-3_851	Q9CY46	Q8BM84_275	Q12849	Q5VV41	Q7Z6V5_126
O96013	P38919	P25440	P62318	Q12874	P40227	Q12926	P19338_530	O14617	Q8WYP5_525	Q9CQQ8	Q8BM84_121	Q12874	Q6ZSZ5	Q7Z6V5_15
O96028	P39019	P25705	Q9Y2X3	Q12905	P40925	Q12931	O43390_211	O14617-2	Q8WYP5-2_525	Q6ZWM4	Q8BM84_2	Q12905	Q92974	Q86TW2_481
O96033	P39023	P25789	O43670	Q12906	P40926	Q12986	Q9UKM9_61	O14617-5	Q8WYP5-3_525	Q9CYI4	Q8BM84_20	Q12906	Q96DR7	Q8NI60_641
P00156	P39687	P25815	Q15637	Q12926	P40939	Q13057	O60506_208	O14617-3	P23526_27	Q3UZ17	E9Q2I4_508	Q12926	Q8N1W1	Q8NI60_406
P00338	P39748	P26038	Q8IZ69	Q12986	P40967	Q13084	P62995_233	E7EMM2	O95831_415	Q5SUF2	Q91WG4_2	Q12986	Q9NR81	Q8NI60_620
P00374	P40227	P26196	P45880	Q12996	P41091	Q13123	Q9UHX1_272	O14617-4	O95831-3_415	Q8R4U7	Q542P8_2	Q12996	Q8N4T4	Q96D53_147
P00387	P40429	P26368	P00338	Q13148	P41219	Q13148	Q15434_105	G5E988	O95831-2_415	B1ARU4	Q8BMB0_518	Q13148	Q9NR80	Q96D53_415
P00505	P40925	P26373	P63104	Q13151	P41227	Q13151	P31483_152	Q92572	E9PMA0_415	Q9WTX8	Q9JIX0_93	Q13151	Q8TER5	Q96D53_499
P00748	P40926	P26447	Q9Y262	Q13206	P41252	Q13155	Q01085_143	F5H459	O95831-5_415	Q8BGS0	F6R9G0_1524	Q13206	Q12774	Q96D53_293
P00915	P41214	P26583	P40926	Q13242	P42166	Q13162	P40926_85	P27695	O95831_566	E9QB02	Q80UE3_609	Q13242	Q14155	O60266_479
P00966	P41567	P26599	P25787	Q13243	P42167	Q13206	J3KPS0_132	G3V5Q1	O95831-3_566	Q5BL18	Q80UE3_501	Q13243	O14497	O43306_63
P00973	P42166	P26639	O14818	Q13247	P42285	Q13242	D6W592_295	G3V3M6	O95831-2_566	Q9D2X5	P54754_880	Q13247	Q8NFD5	P35611_430
P01034	P42167	P26640	P62753	Q13263	P42696	Q13243	P42704_729	G3V5D9	E9PMA0_566	Q9Z2D8	Q60902_682	Q13263	Q68CP9	P35611_556
P01127	P42285	P26651	Q13162	Q13283	P42704	Q13247	P39023_15	H7C4A8	O95831-5_566	Q8R2Y2	O08811_167	Q13283	Q4LE39	P35611_525
P01891	P42677	P26885	Q9H0S4	Q13285	P43034	Q13283	P46781_159	G3V5M0	O95831_168	P08249	P57759_62	Q13285	Q9Y4X5	Q9UEY8_286
P01892	P42694	P27348	Q9UMS4	Q13310	P43243	Q13310	P08238_632	G3V359	O95831-3_168	A2ANY6	Q8CIB9_334	Q13310	O95376	P11766_282
P02461	P42696	P27635	P56537	Q13325	P43304	Q13427	P07900_640	G3V3C7	O95831-6_168	A2ABV5	Q3U7R1_823	Q13325	P40616	P11766_100
P02511	P42704	P27694	P08243	Q13427	P43307	Q13428	O43390_241	Q96BI3	O95831-4_168	Q8VCD5	E9QAU4_1464	Q13427	Q3SXY8	P11766_174
P02545	P42765	P27695	Q7L2J0	Q13428	P43686	Q13435	P36542_95	Q96BI3-3	Q12904_196	Q9CXU1	E9QAU4_175	Q13428	Q8N8R7	P11766_170
P02749	P42766	P27708	P48643	Q13435	P45880	Q13501	Q9NZ45_97	Q9BZZ5	Q12904-2_196	O88559	Q3UNK6_124	Q13435	Q0P5N6	P11766_97
P02751	P43243	P27797	O00764	Q13442	P45974	Q13573	Q8N5K1_124	B4E283	Q13155_153	Q9D2V8	Q3UNK6_809	Q13442	Q9Y2Y0	Q9BV57_70
P02771	P43307	P27816	Q9P035	Q13523	P46013	Q13586	Q71RC2_420	Q9BZZ5-1	A8MU58_153	E9QLG3	Q9D0M0_245	Q13523	P36405	P55263_353
P02786	P43897	P27824	P50454	Q13573	P46087	Q13595	P09429_37	G3V1C3	F8W950_153	Q8R404	Q6NX62_89	Q13573	Q96KC2	P55263_106
P02792	P46013	P28562	Q9HB71	Q13595	P46777	Q13601	Q13283_344	Q9BZZ5-2	Q13155_144	E9PVX6	Q571L5_44	Q13595	Q15041	P55263_160
P02814	P46087	P28799	Q15181	Q13601	P46778	Q13813	P26583_37	Q9BZZ5-3	A8MU58_144	Q80TG5	Q4KML7_181	Q13601	Q66PJ3	Q9H2P0_112
P03950	P46109	P28827	P78344	Q13823	P46782	Q13823	Q13813_832	Q9BZZ5-5	F8W950_144	D3Z1M3	Q4KML7_413	Q13823	Q9NVJ2	Q9H2P0_109
P03973	P46199	P29084	P07195	Q13838	P46940	Q13838	Q8NCA5_390	H0YER7	P54819_194	E9Q852	Q4KML7_428	Q13838	Q8N2F6	Q9H2P0_170
P04003	P46459	P29372	Q9Y6C9	Q14004	P47755	Q13895	O43143_11	Q9UH17	P54819-5_194	Q8K273	Q8C8M1_172	Q14004	Q5T2S8	Q9H2P0_167
P04040	P46776	P29376	P18583	Q14011	P47813	Q14103	P52597_106	B0QYD3	P54819-2_194	A2BDX3	Q8C8M1_182	Q14011	Q96C12	Q9H2P0_79
P04054	P46777	P29401	P30044	Q14103	P47914	Q14146	P62424_240	Q9UH17-3	F8W1A4_194	A6H605	Q3UJS2_169	Q14103	Q6NXE6	Q9H2P0_76
P04075	P46778	P29558	Q99497	Q14147	P47929	Q14151	P23284_138	P31941	F8VY04_194	Q04841	Q7TPD1_189	Q14147	Q9H6L4	Q9H2P0_31
P04080	P46779	P29692	Q9UI30	Q14151	P48357	Q14152	Q14692_1013	P31941-2	P54819-6_194	Q810V0	Q8CHD5_317	Q14151	Q8IUR7	Q9H2P0_75
P04083	P46781	P29728	P04075	Q14152	P48634	Q14157	Q92945_373	Q8IUX4	P54819_43	Q3TYA6	Q4QRK2_68	Q14152	Q7Z3E5	Q6IQ32_157
P04114	P46782	P30040	Q15021	Q14157	P48643	Q14240	P26599_337	Q9NRW3	P54819-5_43	Q3TBW2	D3Z4V2_210	Q14157	Q9UH62	Q6IQ32_735
P04150	P46783	P30041	P33316	Q14204	P48668	Q14258	Q15366_328	Q9BUR5	P54819-2_43	Q9CQF0	B9EKP5_2303	Q14204	Q6P1M9	Q6IQ32_31
P04271	P46821	P30043	P42330	Q14240	P49321	Q14331	P22626_142	H7C1U8	F8W1A4_43	Q9D1N9	B9EKP5_1088	Q14240	P27540	Q6IQ32_74
P04406	P46937	P30048	Q96T37	Q14320	P49327	Q14444	Q12955_2272	C9J574	F8VZG5_43	A2VCS1	B9EKP5_1008	Q14320	O00327	Q6IQ32_75
P04637	P47813	P30050	Q16658	Q14444	P49588	Q14498	O00425_68	Q9BUR5-2	P54819-3_43	Q9D1H8	Q80X90_2427	Q14444	Q92747	Q6IQ32_78
P04792	P47914	P30086	Q9Y617	Q14498	P49589	Q14527	Q9GZZ1_147	P07741	G3V213_43	Q6KAU3	Q9DC36_398	Q14498	O15143	Q96SZ5_239
P04798	P47974	P30101	P67936	Q14562	P49736	Q14562	Q02543_36	P07741-2	O43823_392	Q8BK72	Q3UGY5_134	Q14562	O15144	Q9BRR6_40
P04818	P48200	P30405	P41091	Q14671	P49750	Q14671	P51991_135	H3BQF1	O43823_220	Q9D6S7	P42128_134	Q14671	O15145	Q9BRR6_415
P04843	P48357	P30419	Q05639	Q14683	P49756	Q14684	Q96EP5_122	H3BQB1	M0QYL4_220	A2AMU9	D3Z726_445	Q14683	O15511	P25098_208
P05023	P48444	P30626	P06744	Q14684	P49773	Q14690	Q96PK6_88	H3BSW3	O43823_202	Q80V79	Q0P6B2_143	Q14684	Q7Z6K5	P25098_120
P05141	P48634	P30876	P50502	Q14692	P50395	Q14692	Q92945_326	H3BQZ9	M0QYL4_202	P54276	A2AJ72_287	Q14692	P49407	P25098_340
P05165	P48651	P31040	P00558	Q14694	P50914	Q14694	Q8WUA2_316	O60306	O43823_184	P26041	A2AJ72_150	Q14694	P32121	P25098_379
P05181	P48735	P31146	P52565	Q14739	P50991	Q14966	P29401_339	P61204	M0QYL4_184	M1VHG3	A2AJ72_524	Q14739	Q8N5I2	Q16186_88
P05198	P49327	P31151	P26038	Q14966	P50993	Q14978	P42704_913	P84077	Q9ULX6_268	Q8BJS8	A2AJ72_457	Q14966	P15848	Q16186_60
P05204	P49368	P31327	P30041	Q14974	P51114	Q14CZ7	Q9NUP9_126	B7ZB63	Q9ULX6-2_268	Q3V3R1	Q8CFQ9_308	Q14974	Q96L15	Q16186_80
P05386	P49406	P31483	P17812	Q14978	P51149	Q15020	P61978_445	H0YGG7	M0QZQ9_268	P18155	Q8CFQ9_309	Q14978	Q9ULH1	Q16186_121
P05387	P49411	P31689	P83731	Q15020	P51532	Q15029	Q15366_64	F5H423	Q9ULX6_252	Q3U2W2	Q8CFQ9_325	Q15020	O43150	P30566_27
P05388	P49419	P31937	P30086	Q15025	P51659	Q15032	Q15365_64	P84085	Q9ULX6-2_252	Q3UII1	Q3U541_108	Q15025	Q8TDY4	P30566_99
P05412	P49588	P31942	Q8TEQ6	Q15029	P51665	Q15050	Q08J23_623	C9J1Z8	M0QZQ9_252	Q8C854	Q3U541_1	Q15029	Q9Y576	P30566_98
P05423	P49590	P31943	P18669	Q15032	P51858	Q15056	Q96HC4_290	F5H1V1	Q9ULX6_391	Q3UH59	O08912_41	Q15032	Q8WXK3	P30566_113
P05455	P49591	P31946	P49756	Q15050	P51991	Q15061	Q9Y4C8_395	F5H6T5	Q9ULX6-2_391	Q8VDD5	Q8CHY6_210	Q15050	Q9NWX5	P30520_182
P05783	P49674	P31948	P43487	Q15056	P52272	Q15084	O43175_27	F8WDB3	Q9ULX6_110	Q3THE2	Q8VHR5_92	Q15056	Q8N9N2	P30520_338
P06454	P49750	P32004	Q9BTD8	Q15233	P52597	Q15149	B4DVB8_344	F5H0C7	M0R010_110	D3YZ62	Q53WR6_470	Q15233	Q9H1I8	P30520_58
P06576	P49755	P32119	P39656	Q15269	P52756	Q15233	P61978_95	P18085	M0QYT7_110	B9EK95	Q53WR6_552	Q15269	Q8N3C0	Q6ZN18_335
P06702	P49756	P32969	P61457	Q15287	P52907	Q15269	Q12926_161	C9JPM4	Q9ULX6_204	G3X8Y3	Q8BK35_228	Q15287	Q9Y294	Q6ZN18_330
P06730	P49761	P33240	P31946	Q15365	P52951	Q15287	O60306_870	U3KQF2	Q9ULX6-2_204	B1AU75	D3YYT1_298	Q15365	Q9NVP2	Q8WTP8_93
P06733	P49792	P33241	Q8TEX9	Q15366	P53041	Q15365	P23396_192	C9JAK5	Q9ULX6_194	Q8K224	G3X9L6_59	Q15366	Q9NR48	Q08117_93
P06748	P50395	P33316	O95573	Q15397	P53396	Q15366	P52272_376	Q9NP61	Q9ULX6-2_194	Q9CQ49	E9Q035_957	Q15397	Q9UBL3	Q8N556_471
P07108	P50454	P33981	P46940	Q15424	P53675	Q15397	O60869_106	B0QYV9	Q9ULX6_174	Q8BZR9	F7BGR7_136	Q15424	O95671	Q8N556_797
P07195	P50502	P34897	O43592	Q15427	P53999	Q15424	Q9GZT3_31	Q9Y6D6	Q9ULX6-2_174	A1L0U6	A0A087WP63_2817	Q15427	O43681	Q9Y4W6_313
P07237	P50579	P34932	P14550	Q15428	P54578	Q15427	P16989_263	E5RIF2	Q9ULX6_175	P09405	A0A087WP63_735	Q15428	P08243	Q9Y4W6_626
P07288	P50914	P35030	O43776	Q15434	P54652	Q15428	O00425_557	E5RHL7	Q9ULX6-2_175	D3YU17	P08752_250	Q15434	Q12797	Q9Y4W6_402
P07305	P50991	P35221	P0DMV8	Q15459	P54819	Q15434	Q92665_233	E5RHZ1	O43488_229	Q91W39	Q8CI11_156	Q15459	Q6ICH7	P02771_416
P07339	P50995	P35232	Q15427	Q15637	P55036	Q15459	Q96I24_293	P78540	H3BLU7_229	Q8VCB1	Q6PGG6_77	Q15637	Q8IZT6	Q6ULP2_511
P07355	P51114	P35241	Q12769	Q15691	P55072	Q15527	B4DT31_336	Q92974	Q8NHP1_229	Q99LC3	G3UYD0_633	Q15691	Q9BZE9	Q6ULP2_365
P07585	P51116	P35268	O00299	Q15717	P55081	Q15637	A0AV96_285	Q92974-2	P54886_154	Q8BME2	Q6PD35_960	Q15717	Q7L266	Q6ULP2_369
P07737	P51398	P35269	Q99832	Q16514	P55084	Q15646	P23588_171	Q92974-3	P54886-2_154	Q62425	Q501L4_804	Q16514	P00966	Q9UPQ3_417
P07814	P51513	P35555	Q92616	Q16629	P55145	Q15654	Q09666_2584	Q5VY93	P05091_89	Q9CQZ5	Q99ME9_104	Q16629	Q2TB18	Q9UPQ3_817
P07900	P51608	P35579	P29401	Q16630	P55209	Q15691	P42765_365	P40616	F8VP50_89	Q9Z1P6	D3Z0Q6_528	Q16630	Q9NVM9	Q9UPQ3_777
P07910	P51858	P35580	Q9BY44	Q17RY0	P55265	Q15717	P52597_159	F8VP99	P51649_55	Q9DC69	Q8CCK0_197	Q17RY0	Q8NBU5	Q9UPQ3_243
P07992	P51911	P35606	P62191	Q1KMD3	P55795	Q16630	O00425_545	F8VP63	C9J8Q5_55	Q91VD9	A0A068BEQ2_9	Q1KMD3	Q6PL18	Q9UPQ3_826
P07998	P51991	P35611	P36578	Q2M296	P55809	Q16658	Q04637_1081	B4DWW1	P51649-2_55	Q9DCT2	Q8BMS1_387	Q2M296	Q9ULI0	Q99490_548
P08183	P52272	P35613	O75390	Q4G0J3	P55854	Q17RY0	Q9BYG3_107	F8VYN9	P49419_168	Q3U4K3	Q8BMS1_166	Q4G0J3	Q5T9A4	Q99490_1139
P08195	P52292	P35637	P68366	Q52LJ0	P56182	Q1ED39	Q00341_1128	H3BN98	F8VS02_168	Q6P5H2	Q6NV99_278	Q52LJ0	Q96QE3	Q99490_1148
P08218	P52298	P35659	Q99590	Q53F19	P57721	Q2M296	Q13310_363	Q15041	P49419-4_168	Q6PIJ4	Q61191_1950	Q53F19	O95260	Q99490_542
P08238	P52597	P35749	P50991	Q53R41	P57723	Q2NL82	P06730_199	H3BPJ2	P49419-2_168	Q9DB96	Q58E49_50	Q53R41	Q99941	Q96P47_299
P08240	P52756	P35908	O15226	Q5BKY9	P58876	Q3MHD2	Q9NWU5_56	F5GXP4	H0YHM6_168	Q9D0T1	Q3V1M8_2	Q5BKY9	Q6VMQ6	Q96P47_884
P08567	P52758	P35998	P31040	Q5BKZ1	P60174	Q4G0J3	O75533_261	O75915	F8VVF2_168	Q8CFA3	G3X9B1_1745	Q5BKZ1	O94817	Q96P47_647
P08579	P53597	P36542	Q96QK1	Q5C9Z4	P60660	Q4U2R6	Q9UHX1_235	F8WF90	P04075_123	Q91VE6	Q9JLZ6_517	Q5C9Z4	Q6ZNE5	Q96P47_261
P08621	P53618	P36578	P14618	Q5JSZ5	P60842	Q52LJ0	J3KTL2_23	C9JQU6	J3KPS3_123	Q6KCD5	Q9JLZ6_31	Q5JSZ5	Q676U5	Q96P47_757
P08670	P53999	P36776	Q04637	Q5JTH9	P60866	Q53EP0	G5EA30_103	F8WF33	P04075-2_123	Q922E1	Q61221_821	Q5JTH9	Q2TAZ0	Q96P47_267
P08708	P54105	P36873	P59998	Q5PRF9	P60900	Q53F19	P46783_146	Q8N6S5	H3BQN4_123	Q3UZI6	Q8VD75_285	Q5PRF9	Q96BY7	P52594_14
P08865	P54277	P37108	P26640	Q5QJE6	P61204	Q53R41	P16401_43	Q8N2F6	H3BUH7_123	Q8BJW5	Q8VD75_276	Q5QJE6	Q9NT62	P52594_37
P09001	P54577	P37802	Q14566	Q5RKV6	P61224	Q562R1	Q13310_318	Q8N2F6-2	H3BPS8_123	Q8R5K4	Q8VD75_409	Q5RKV6	Q8WYN0	P52594_34
P09012	P54886	P38117	P13639	Q5T160	P61247	Q5BKZ1	P11940_318	H7C2M7	H3BMQ8_123	E9QKD1	B2RVD5_94	Q5T160	Q9Y4P1	P52594_17
P09016	P55010	P38159	Q99873	Q5T200	P61313	Q5C9Z4	P19338_355	H7BXQ8	H3BR04_123	Q3TKZ9	O08528_359	Q5T200	Q96DT6	P52594_74
P09104	P55036	P38646	P52907	Q5T280	P61604	Q5JRA6	P09429_36	Q8N2F6-6	H3BU78_123	Q4FK11	O08528_625	Q5T280	Q9H1Y0	O95081_30
P09110	P55060	P38919	P54136	Q5T440	P61626	Q5JTH9	P26583_36	C9J5N7	P04075_50	E9QN31	Q8R1M0_138	Q5T440	O95352	O95081_39
P09132	P55072	P39019	P40925	Q5T653	P61927	Q5JTZ9	P30405_202	Q8N2F6-4	J3KPS3_50	Q5U438	P18608_6	Q5T653	Q7Z3C6	O95081_47
P09211	P55081	P39023	P09923	Q5T8P6	P61956	Q5QJE6	P17096_98	Q8N2F6-5	P04075-2_50	E9QAE4	Q80Y32_403	Q5T8P6	P31939	O95081_50
P09234	P55084	P39687	Q00341	Q5TAX3	P61978	Q5SY16	P51991_44	Q8N2F6-3	H3BQN4_50	Q1HFZ0	Q00547_380	Q5TAX3	Q8NHH9	Q53H12_34
P09237	P55145	P40121	P30040	Q5TC82	P61981	Q5T200	P22626_30	O15144	H3BUH7_50	Q8BRD3	Q9CX86_9	Q5TC82	Q6DD88	Q53H12_43
P09327	P55196	P40227	Q7Z2T5	Q5U5Q3	P62072	Q5T280	P22626_121	H7C3F9	H3BPS8_50	Q8VHN8	Q5EBP8_180	Q5U5Q3	Q13315	Q53H12_72
P09382	P55209	P40429	P60174	Q5VYS8	P62081	Q5T653	Q8NC51_85	P59998	H3BMQ8_50	Q80Y35	Q5EBP8_233	Q5VYS8	O00244	Q53H12_408
P09429	P55259	P40763	P54886	Q5VZF2	P62191	Q5T6F2	Q8NC51_355	F8WCF6	H3BR04_50	E9Q3G8	Q5EBP8_338	Q5VZF2	P98196	P35573_371
P09525	P55263	P40925	Q01518	Q659C4	P62195	Q5T8P6	Q9Y3U8_92	P59998-3	Q9BT22_217	Q80X48	Q5EBP8_147	Q659C4	Q9HD20	P35573_370
P09543	P55265	P40926	P12277	Q66PJ3	P62241	Q5TAX3	Q9UKM9_39	R4GN08	K7EID2_217	Q9Z0W3	Q5EBP8_32	Q66PJ3	Q9H7F0	P35573_767
P09622	P55769	P41091	Q9UBQ0	Q69YN4	P62244	Q5TC82	Q12849_299	P59998-4	B4DP08_217	B9EJ54	Q5EBP8_16	Q69YN4	P05023	P35573_922
P09651	P55795	P41214	P51571	Q6AI08	P62249	Q5TH69	O14979_242	H7C0A3	Q9BT22_39	Q9QY81	Q5EBP8_131	Q6AI08	P13637	P35573_172
P09661	P55884	P41217	Q9H0A0	Q6DKI1	P62258	Q5U5Q3	Q7KZF4_418	Q9H1I8	K7EQK1_39	Q9JIH2	O88569_4	Q6DKI1	P16615	P35573_651
P09681	P56181	P41250	Q9H4A4	Q6IN84	P62263	Q5VT52	P51114_254	Q9H1I8-3	K7EPU3_39	Q8BTS4	O88569_47	Q6IN84	Q93084	P35573_652
P09874	P56182	P42166	P26639	Q6NSI4	P62269	Q5VV42	O60506_155	Q9H1I8-2	Q9BT22_205	Q8R480	O88569_63	Q6NSI4	P20020	P35573_136
P09884	P56270	P42167	P49411	Q6P087	P62277	Q5VV67	P42704_1248	Q8N3C0	K7EID2_205	Q5QNU0	O88569_23	Q6P087	P23634	P35573_957
P09913	P57721	P42285	P68402	Q6P158	P62280	Q5VYS8	Q92945_132	Q8N3C0-4	B4DP08_205	Q8BJ71	O88569_174	Q6P158	P98194	Q9UKV8_272
P09914	P57723	P42568	Q13263	Q6P161	P62304	Q659C4	O43390_230	Q9NVI7-2	Q2TAA5_218	Q6PFD9	O88569_214	Q6P161	P25705	Q9UKV8_455
P09960	P58107	P42677	P60900	Q6P1L8	P62306	Q66PJ3	P04040_463	Q9NVI7	Q9BV10_332	Q99JX7	O88569_326	Q6P1L8	P56381	Q9UKV8_188
P09972	P59045	P42684	P61158	Q6P2Q9	P62308	Q68CQ4	P14866_584	H0Y2W2	H7C5R7_332	Q9CRD0	O88569_22	Q6P2Q9	O75947	Q9H9G7_493
P0C024	P60002	P42694	P45974	Q6P3W6	P62314	Q6DKI1	Q01085_157	Q9NVI7-3	Q9BV10_409	A3KGV1	Q6P6I7_77	Q6P3W6	P48047	Q9H9G7_36
P0C0S8	P60228	P42696	Q92973	Q6P6C2	P62316	Q6L8Q7	A8MUS3_112	Q5SV16	H7C5R7_409	Q60597	Q0VG47_1	Q6P6C2	Q99766	Q9H9G7_273
P0C7P1	P60468	P42704	P05386	Q6PJT7	P62318	Q6NW34	O43143_12	Q5T9A4	Q9H553_73	Q59IX2	Q6P6I7_201	Q6PJT7	Q9NW81	Q9H9G7_491
P0C7Q6	P60842	P42765	O95373	Q6PK04	P62328	Q6NZY4	Q14103_133	Q5T9A4-3	Q9Y672_95	Q543F8	Q6P6I7_135	Q6PK04	P61421	Q9HCK5_482
P0C7T5	P60866	P42766	P52292	Q6PKG0	P62424	Q6P087	O75367_129	Q5T9A4-2	S4R350_95	Q9JK30	Q6P6I7_1	Q6PKG0	P38606	Q9HCK5_484
P0CAP2	P61011	P42771	Q9H583	Q6UN15	P62495	Q6P158	Q15365_90	A6NFL3	A2A2G4_95	Q8BN32	Q6P6I7_295	Q6UN15	P21281	Q9HCK5_262
P0CB38	P61081	P43121	P27348	Q6Y7W6	P62633	Q6P2H3	Q15366_90	P31939	Q9H6U8_459	Q6PHQ9	Q6P6I7_128	Q6Y7W6	P21283	Q99943_229
P0CG48	P61088	P43243	P16152	Q6YP21	P62701	Q6P2Q9	Q12849_147	P31939-2	H0YCW6_459	D3Z055	Q6P6I7_110	Q6YP21	O75348	Q9NRZ5_175
P0CJ79	P61221	P43307	P56192	Q6ZN04	P62714	Q6P5R6	Q00688_195	F5GWY2	Q9H6U8-2_459	G3UY42	Q6P6I7_36	Q6ZN04	Q9UI12	Q9NUQ2_217
P0CW24	P61247	P43694	P53992	Q6ZN17	P62736	Q6P6C2	P19338_558	C9JLK0	Q9H6U8-4_459	Q3TDA7	Q6P6I7_22	Q6ZN17	Q04656	Q9NUQ2_252
P0DJD3	P61254	P43897	P08195	Q71RC2	P62750	Q6PJT7	Q96CM3_365	Q6DD88	Q9H6U8-3_459	Q5SW18	Q6P6I7_168	Q71RC2	P35670	Q86UL3_325
P0DJD4	P61313	P46013	P52209	Q71UM5	P62753	Q6PK04	Q05682_684	F5H6I7	Q6P6C2_244	B7ZMU2	Q6P6I7_188	Q71UM5	O75110	Q86UL3_285
P0DMR1	P61326	P46063	P08238	Q76FK4	P62805	Q6PKG0	P42704_956	C9JUU1	Q6P6C2-3_244	Q921K2	Q544Z3_175	Q76FK4	O43861	O00116_214
P0DMV8	P61353	P46087	P11413	Q7KZ85	P62807	Q6RFH5	G5E9Q2_102	Q8NB49	Q6P6C2-1_244	Q5NBZ1	Q544Z3_108	Q7KZ85	Q5TC12	O00116_231
P0DMV9	P61513	P46109	Q8NE71	Q7KZF4	P62820	Q6Y1H2	A0AV96_156	Q8NB49-2	Q6P6C2_353	D3Z1N4	Q544Z3_161	Q7KZF4	Q8N5M1	O00116_226
P0DN76	P61604	P46199	P09972	Q7L014	P62826	Q6Y7W6	Q13151_16	Q8NB49-3	Q6P6C2-3_353	Q8BGX1	Q544Z3_77	Q7L014	P20848	O00116_247
P10074	P61619	P46379	P04083	Q7L0Y3	P62829	Q6ZN04	P26368_268	Q8NB49-4	Q6P6C2-1_353	Q8R023	Q544Z3_177	Q7L0Y3	Q13535	O00116_565
P10153	P61764	P46776	P49588	Q7L1Q6	P62834	Q6ZNB6	P51991_44	P05023	K7ER58_353	P23798	Q3U6P5_74	Q7L1Q6	Q9H6X2	O00116_404
P10155	P61927	P46777	P23381	Q7L2E3	P62854	Q6ZRY4	P51991_47	P05023-3	Q86V81_177	A0JLQ7	Q3U6P5_31	Q7L2E3	Q8WXE1	O00116_190
P10276	P61956	P46778	Q9Y2R4	Q7L2J0	P62861	Q6ZUT6	P22626_30	P05023-4	E9PB61_177	P12815	Q3U6P5_225	Q7L2J0	P46100	Q9UPW5_589
P10316	P61978	P46779	Q13057	Q7L4I2	P62899	Q71RC2	Q8N5C6_241	P05023-2	Q86V81_76	P27773	Q3U6P5_136	Q7L4I2	Q9UBB4	Q9UPW5_579
P10412	P61981	P46781	P41250	Q7L8L6	P62906	Q71UM5	P22626_121	Q5TC01	E9PB61_76	Q8R2U8	Q3U6P5_152	Q7L8L6	Q99700	Q9UPW5_983
P10515	P62081	P46782	P62241	Q7RTV0	P62913	Q76FK4	Q96EP5_19	Q5TC02	Q86V81_182	F8WHU5	Q3U6P5_99	Q7RTV0	Q8WWM7	Q9UPW5_231
P10523	P62191	P46783	Q99829	Q7Z2W4	P62917	Q7KZ85	Q13151_103	P50993	E9PB61_182	Q99K01	Q3U6P5_100	Q7Z2W4	P54252	Q9UPW5_583
P10599	P62241	P46821	Q9BVP2	Q7Z2W9	P62937	Q7KZF4	P23246_306	P13637	Q86V81_210	B1ARB3	Q3U6P5_18	Q7Z2W9	O15265	Q9UPW5_570
P10620	P62244	P46937	Q14974	Q7Z417	P62942	Q7L014	P23246_307	M0R116	E9PB61_210	P67778	Q3U6P5_206	Q7Z417	Q5T6C5	Q8WYP5_1663
P10636	P62249	P46940	P51659	Q7Z478	P62979	Q7L0Y3	P09429_137	B1AKY9	Q9UKV5_52	Q6PAR7	Q3U6P5_30	Q7Z478	Q14CW9	Q8WYP5_85
P10645	P62258	P47813	P40227	Q7Z5Q1	P62987	Q7L1Q6	P26368_185	P13637-2	Q9UKV5_502	B2RQG2	Q3U6P5_51	Q7Z5Q1	Q96GX2	Q8WYP5_389
P10809	P62263	P47914	Q08J23	Q7Z6E9	P62995	Q7L2E3	P24752_72	P13637-3	H3BRK9_502	F8VQ93	Q3U6P5_189	Q7Z6E9	Q9Y679	Q8WYP5_82
P10827	P62266	P47974	O43707	Q7Z739	P63096	Q7L2J0	P52272_208	Q13733	R4GNG2_502	Q3V307	G5E8G0_261	Q7Z739	O14965	Q8WYP5_1296
P11021	P62269	P48200	Q15046	Q7Z7H8	P63104	Q7L8L6	Q7Z2W4_175	E9PRA5	Q9UKV5_384	Q9CZX5	G5E8G0_112	Q7Z7H8	Q9NQS1	Q8WYP5_348
P11137	P62277	P48444	P49321	Q86TB9	P63162	Q7RTV0	Q9H0J9_184	M0QXF2	H3BRK9_384	Q8K411	G5E8G0_198	Q86TB9	Q8NBF6	Q8WYP5_923
P11142	P62280	P48507	O00159	Q86TG7	P63165	Q7RTX7	Q9NYY8_544	H0Y7C1	Q9UKV5_540	P52480	G5E8G0_68	Q86TG7	Q9Y2T1	Q8WYP5_972
P11168	P62306	P48634	P08133	Q86U38	P63173	Q7Z2K6	P17844_232	P20648	R4GNG2_540	Q3TWI4	G5E8G0_183	Q86U38	P30530	Q8WYP5_757
P11171	P62308	P48643	P24752	Q86U42	P63208	Q7Z2T5	P60866_93	P54707	Q01433_275	Q3UIL6	G5E8G0_184	Q86U42	Q9UPN4	Q8WYP5_1600
P11182	P62310	P48651	Q9UNX4	Q86UE4	P63241	Q7Z2W4	P11137_1666	P54707-2	Q01433-2_275	D3Z4V1	G5E8G0_120	Q86UE4	Q9H6S1	Q8WYP5_556
P11309	P62312	P48735	P25705	Q86UK7	P63244	Q7Z2W9	O60506_375	P05026	Q01433-3_275	B2RUA1	G5E8G0_99	Q86UK7	O75752	Q8WYP5_362
P11387	P62314	P49137	Q9BRJ6	Q86V81	P63261	Q7Z417	O43390_378	B7Z9S8	Q01433-5_275	G5E8N7	G5E8G0_130	Q86V81	Q9Y2A9	Q8WYP5_1166
P11388	P62316	P49207	P22314	Q86VM9	P63267	Q7Z478	P52272_226	A6NGH2	Q01433-4_275	Q3TUQ5	Q9Z130_1	Q86VM9	O60512	Q8WYP5_728
P11474	P62318	P49321	P35613	Q86W50	P63313	Q7Z5Q1	P39019_33	P05026-2	H0Y360_275	Q9CPS7	D3YTQ3_198	Q86W50	O43286	P23526_228
P11487	P62328	P49327	P27824	Q86WX3	P67775	Q7Z6M4	Q15427_200	P54709	Q01433_751	Q8K1R3	D3YTQ3_171	Q86WX3	Q9NWV8	P23526_195
P11498	P62424	P49368	P25205	Q86XN8	P67809	Q7Z739	P42704_998	C9JA36	Q01433-2_751	Q8BYB9	D3YTQ3_274	Q86XN8	O14867	P23526_421
P11509	P62495	P49406	P31948	Q86XP3	P68032	Q86TB9	P13489_312	B7Z1N7	Q01433-3_751	D3YUW8	D3YTQ3_275	Q86XP3	Q9BX63	O43865_106
P11511	P62633	P49411	Q9Y2T3	Q8IUH3	P68104	Q86TG7	B4DT31_187	C9JXZ1	Q01433-5_751	O35134	D3YTQ3_163	Q8IUH3	Q99933	O43865_392
P11586	P62701	P49419	P00505	Q8IUX4	P68133	Q86U38	Q96KC8_509	P16615	Q01433-4_751	P52432	D3YTQ3_150	Q8IUX4	O95816	O43865_293
P11831	P62750	P49458	O14744	Q8IVS2	P68363	Q86U42	Q13247_31	H7C5W9	H0Y360_751	Q3V1B9	Q811L7_234	Q8IVS2	O95817	O43865_326
P11940	P62753	P49588	P35232	Q8IWA0	P68366	Q86UE4	P23396_112	P16615-5	H0YF16_751	O08847	Q811L7_356	Q8IWA0	O95429	O43865_327
P12081	P62805	P49590	P08865	Q8IWR0	P68371	Q86UP2	Q96I24_143	P16615-2	Q01433_331	Q9D7M8	Q811L7_263	Q8IWR0	Q9UL15	O43865_373
P12268	P62826	P49591	Q93009	Q8IWX8	P68431	Q86VM9	Q9NQ94_131	P16615-3	Q01433-2_331	Q3V214	Q811L7_327	Q8IWX8	P46379	O43865_211
P12270	P62829	P49750	Q15029	Q8IWZ3	P68871	Q86W50	A0AV96_146	P16615-4	Q01433-3_331	Q6PI63	Q811L7_82	Q8IWZ3	Q9P281	O43865_395
P12273	P62841	P49756	P43034	Q8IWZ8	P69891	Q86WX3	A0AV96_150	P25705	Q01433-5_331	Q3U7U0	Q811L7_30	Q8IWZ8	Q9UQB8	O43865_317
P12724	P62847	P49761	P31153	Q8IX01	P69892	Q86XL3	G5E9Q2_569	P25705-2	Q01433-4_331	Q91WC1	Q811L7_88	Q8IX01	Q9UHR4	O43865_292
P12814	P62851	P49792	P55072	Q8IX12	P69905	Q86XN8	P61978_156	K7ENP3	H0Y360_331	P20263	Q811L7_17	Q8IX12	Q16611	O43865_272
P12956	P62854	P50395	P04843	Q8IXM3	P78316	Q86XP3	O00567_82	P36542	Q9H1A4_1221	Q3U417	Q811L7_151	Q8IXM3	O75531	Q96HN2_374
P13010	P62857	P50440	Q9Y678	Q8IXT5	P78332	Q86XZ4	Q5JTH9_1026	B4DL14	H0Y564_1221	Q9DCY1	P70333_17	Q8IXT5	Q8N9N5	Q96HN2_292
P13489	P62861	P50454	P09874	Q8IY67	P78344	Q86Y07	G5E9Q2_304	P36542-2	Q9H1A4_1604	P62137	D3Z3N4_302	Q8IY67	Q92560	Q96HN2_398
P13639	P62888	P50539	P62879	Q8IY81	P78371	Q86Y79	O95900_120	P56385	H0Y564_1604	Q3ULI5	D3Z3N4_56	Q8IY81	Q96QZ7	Q96HN2_373
P13667	P62899	P50579	Q99575	Q8IYB3	P78385	Q8IUH3	G5E9Q2_85	G3V325	Q9UJX6_221	Q9DBR7	D3Z3N4_288	Q8IYB3	Q99496	Q96HN2_353
P13693	P62906	P50750	Q9ULV4	Q8IYB8	P78386	Q8IVS2	Q9NZB2_51	P56134	Q9UJX6-2_221	Q6R891	D3Z3N4_324	Q8IYB8	Q9NRL2	Q5TGY3_689
P13798	P62910	P50914	P62906	Q8IYD1	P78527	Q8IWA0	O00425_206	P56134-4	Q9UJX6_263	Q8BIX1	B2M1R6_104	Q8IYD1	Q9UIG0	Q8N157_563
P13861	P62913	P50990	Q9UHD1	Q8IZH2	P79522	Q8IWR0	O43390_201	C9JJT5	Q9UJX6-2_263	Q8CEC6	Q5FWJ5_104	Q8IZH2	Q9UIF9	Q8N157_469
P13929	P62917	P50991	Q9P2J5	Q8IZQ5	P81605	Q8IWS0	O60506_198	P56134-3	Q8IWZ3_1310	G3UWQ7	B2M1R6_184	Q8IZQ5	Q3SYG4	Q09666_5502
P14324	P62937	P50995	Q9Y3F4	Q8N163	P82675	Q8IWX8	O00425_144	P56134-2	Q8IWZ3-6_1310	B9EKQ3	B2M1R6_293	Q8N163	Q8WY36	Q09666_1900
P14415	P62942	P51114	Q9Y490	Q8N1G4	P82933	Q8IWZ3	Q05519_204	F5H4H2	Q8IWZ3-4_1310	Q53ZU7	B2M1R6_87	Q8N1G4	Q9UHQ4	Q09666_2806
P14618	P62979	P51116	P23526	Q8N2G6	P82979	Q8IWZ8	Q96T37_320	C9JU26	H7C2F5_1310	P05132	G5E924_270	Q8N2G6	O75815	Q09666_124
P14625	P62993	P51397	O43175	Q8N3C0	P83731	Q8IX01	Q14240_155	O75127	H3BLS9_1310	Q3UGW9	G5E924_288	Q8N3C0	O75934	Q09666_108
P14678	P62995	P51398	P35241	Q8N5F7	P83916	Q8IX12	Q9BQ39_652	C9JQN9	E9PDP5_1310	Q99KP6	G5E924_215	Q8N5F7	Q9H6U6	Q8IVF2_5147
P14866	P63104	P51531	P07355	Q8N5L8	P84077	Q8IXM3	P60842_154	C9JGL8	Q8IWZ3_1704	Q922U1	G5E924_239	Q8N5L8	O15382	Q8IVF2_5425
P14868	P63165	P51608	P27816	Q8N5P1	P84085	Q8IXT5	Q96T37_310	O75964	Q8IWZ3-6_1704	Q8CCF0	G5E924_459	Q8N5P1	Q9P287	Q8IVF2_5415
P15170	P63173	P51812	P61981	Q8N684	P84090	Q8IXZ2	J3KPS3_50	E9PN17	Q8IWZ3-4_1704	B2RTE3	G5E924_420	Q8N684	P12694	Q8IVF2_5136
P15311	P63220	P51854	Q14137	Q8N6Y1	P84098	Q8IY37	P42704_926	Q15904	F6WFL0_1704	Q80SY5	G5E924_488	Q8N6Y1	P21953	Q8IVF2_5163
P15531	P63241	P51858	Q16555	Q8N726	P84103	Q8IY67	Q9Y6M1_145	Q93050	H0Y7Y3_1704	Q059T9	G5E924_32	Q8N726	O14874	P35869_300
P15559	P63244	P51911	P14923	Q8N8A6	P84243	Q8IY81	P62314_15	F5H1T6	H0Y785_1704	Q9R1C7	G5E924_402	Q8N8A6	O95999	P35869_101
P15880	P63279	P51991	O14980	Q8N9M1	P98175	Q8IYB8	P05023_49	B7Z641	H0Y472_1704	C7G3P2	G5E924_606	Q8N9M1	Q9HB09	P35869_316
P15924	P67809	P52272	Q9Y5M8	Q8NAF0	P98179	Q8IZ69	P26599_246	B7Z2A9	H0Y4P6_1704	Q91YR7	Q921F4_121	Q8NAF0	Q92843	O95433_56
P15976	P68036	P52292	P13797	Q8NAV1	Q00341	Q8IZ73	P13489_100	Q93050-1	Q96NW4_295	Q99PV0	Q9D0E1_456	Q8NAV1	Q9NYF8	O95433_301
P16050	P68104	P52298	Q05048	Q8NC51	Q00534	Q8IZH2	Q9BX66_329	F5H569	K7ELM1_295	E9PYL2	Q9D0E1_517	Q8NC51	P11274	Q9BQI0_35
P16070	P78316	P52306	Q96G46	Q8NCA5	Q00610	Q8IZL8	O75122_586	Q93050-3	P50995_198	Q3TWM9	Q9D0E1_690	Q8NCA5	Q9Y276	O95831_256
P16104	P78332	P52594	P09622	Q8ND56	Q00839	Q8N163	Q9BQ48_75	K7ERA0	B4DVE7_198	Q99JF8	Q9D0E1_485	Q8ND56	Q02338	O95831_441
P16284	P78344	P52597	P07814	Q8NDD1	Q01081	Q8N1G4	P22626_53	K7ERA6	Q5T0G9_198	Q8R326	Q9D0E1_92	Q8NDD1	Q14457	Q9NVV5_6
P16383	P78346	P52732	P53396	Q8NDF8	Q01085	Q8N2G6	O76021_85	Q9Y487	P08758_281	Q8BGJ5	Q9D0E1_524	Q8NDF8	Q9BUH8	Q96GD4_1574
P16401	P78362	P52746	O43159	Q8NDT2	Q01130	Q8N3C0	P50914_29	P38606	D6RBE9_281	G8JL74	Q9D0E1_345	Q8NDT2	Q5T5X7	Q9UMX9_1574
P16402	P78371	P52756	P05023	Q8NDV7	Q01518	Q8N3Z6	P25398_71	B7Z1R5	D6RBL5_281	Q3UCI6	Q9D0E1_658	Q8NDV7	Q9NZS9	Q9Y4K1_1574
P16403	P78527	P52758	Q9NQR4	Q8NE35	Q01780	Q8N5G2	P24043_74	Q9UI12	P08133_129	Q14C51	Q9D0E1_72	Q8NE35	Q8TD16	Q96GD4_503
P16435	P78563	P53396	P50416	Q8NE71	Q01813	Q8N5P1	P42704_870	G3V126	A6NN80_129	Q3UEB3	Q9D0E1_672	Q8NE71	O00499	Q9UMX9_503
P16615	P79522	P53582	P33992	Q8NEF9	Q01844	Q8N684	Q00341_249	Q9UI12-2	P08133-2_129	A1A596	Q9D0E1_2	Q8NEF9	Q13490	Q9Y4K1_503
P16989	P80723	P53597	P51858	Q8NEJ9	Q01995	Q8N7Z5	P26885_109	Q5TC12	E5RJF5_129	Q9QYS9	Q9D0E1_692	Q8NEJ9	O15392	Q96GD4_481
P17020	P81605	P53999	P08670	Q8NEY8	Q02413	Q8N8A6	Q7L2E3_592	Q5TC12-2	E5RK63_129	Q50HX4	Q9D0E1_550	Q8NEY8	Q9NR09	Q9UMX9_481
P17026	P82664	P54105	Q15084	Q8NF91	Q02539	Q8N9T8	Q92900_934	H0YD21	P61966_49	Q3U4W5	Q9D0E1_83	Q8NF91	P54132	Q9Y4K1_481
P17096	P82673	P54136	Q8WUM4	Q8NFA0	Q02790	Q8NC51	P07305_78	Q5TC12-3	P56377_49	Q9QXK2	Q9D0E1_591	Q8NFA0	Q13867	Q96GD4_491
P17097	P82675	P54577	P27797	Q8TA86	Q02878	Q8NC60	Q15365_108	I3L448	P61966-2_49	A1L367	Q9D0E1_322	Q8TA86	Q6QNY1	Q9UMX9_491
P17480	P82912	P54727	O60701	Q8TB72	Q03135	Q8NCA5	O00425_13	H0YEW4	H7BZG6_49	Q8C570	Q9D0E1_362	Q8TB72	Q6QNY0	Q9Y4K1_491
P17509	P82914	P54819	P50552	Q8TBF4	Q03701	Q8NCD3	Q9UN36_295	I3L1W9	H0Y673_49	Q9EP71	Q9D0E1_371	Q8TBF4	Q8TDH9	Q96GD4_976
P17735	P82921	P54886	Q01082	Q8TCS8	Q04637	Q8ND56	Q12996_127	A8MRA7	A6NH01_49	Q3U3F6	Q9D0E1_94	Q8TCS8	P53004	Q9UMX9_976
P17844	P82933	P55010	P05388	Q8TCT8	Q04695	Q8NDD1	Q4U2R6_107	Q9UBB4	H7C1E4_49	Q91YS2	Q8VHM5_428	Q8TCT8	Q9NSY1	Q9Y4K1_976
P17931	P82970	P55036	P50395	Q8TDD1	Q04837	Q8NDF8	O14979_155	Q9UBB4-2	B7Z3M9_49	P18911	Q8VHM5_32	Q8TDD1	Q14692	Q12904_185
P17947	P82979	P55060	P61247	Q8TDN6	Q04917	Q8NDV7	O14979_156	B1AHE4	B4DSU4_49	Q9D0I9	Q8VHM5_85	Q8TDN6	Q12982	Q13155_23
P17987	P83731	P55072	Q16881	Q8TEA8	Q05519	Q8NE35	Q14103_104	H0Y7N2	O95782_407	Q9CW46	Q8VHM5_196	Q8TEA8	Q8NFC6	Q13155_306
P18031	P83881	P55081	P07237	Q8TED0	Q05639	Q8NE71	Q14103_105	Q99700	O95782-2_407	Q8BX09	Q8VHM5_175	Q8TED0	Q9UMX3	Q13155_143
P18077	P84077	P55084	P34897	Q8TF01	Q05682	Q8NEF9	Q99729_76	H0YH87	O95782_473	P97868	Q8VHM5_347	Q8TF01	Q9Y3E2	Q13155_205
P18124	P84090	P55196	P23921	Q8WTT2	Q06210	Q8NEJ9	Q99729_77	Q99700-2	O95782-2_473	Q60973	Q3TWN5_2	Q8WTT2	Q9H3K6	Q13155_168
P18583	P84098	P55209	P07437	Q8WU43	Q06830	Q8NHQ9	G5EA30_48	Q24JQ7	O95782_159	Q8BP71	Q3TWN5_614	Q8WU43	Q53S33	O00170_121
P18615	P84103	P55259	Q5VYS8	Q8WU90	Q07020	Q8TAE8	P52272_614	F8WB06	O95782-2_159	Q99KG3	Q3TWN5_542	Q8WU90	Q14137	Q9NWT8_121
P18621	P98175	P55263	P38646	Q8WUA2	Q07021	Q8TB72	P31942_312	F8VQP2	O95782_147	Q566J0	Q3TWN5_513	Q8WUA2	P07738	O00170_90
P18754	P98179	P55265	Q92598	Q8WUQ7	Q07666	Q8TCC3	P52272_599	Q99700-4	O95782-2_147	Q8C2Q3	Q3TWN5_182	Q8WUQ7	O95861	Q9NWT8_90
P19338	P99999	P55769	Q01813	Q8WV60	Q07955	Q8TCJ2	P07910_81	F8VRK6	O94973_467	Q66JP8	Q3TWN5_521	Q8WV60	Q12830	O00170_78
P19387	Q00059	P55795	Q9NTJ3	Q8WVV9	Q08043	Q8TCS8	O60812_81	Q9Y679	O94973-3_467	Q8JZX4	Q3TWN5_552	Q8WVV9	P15056	Q9NWT8_78
P19388	Q00266	P55884	P18206	Q8WWM7	Q08170	Q8TDD1	Q9Y4C8_476	Q9Y679-3	O94973-2_467	Q8R3C6	Q8VEK3_232	Q8WWM7	Q6UWU4	O00170_122
P19474	Q00341	P56181	Q15436	Q8WWY3	Q08211	Q8TDN6	Q92945_210	Q9Y679-2	O94973_170	Q8BHS3	Q3TWN5_466	Q8WWY3	Q7Z569	Q9NWT8_122
P19525	Q00577	P56182	P05783	Q8WXA9	Q08J23	Q8TED0	G5E9Q2_153	Q8NBF6	O94973-3_170	B2RY56	Q3TWN5_641	Q8WXA9	Q6PJG6	O00170_208
P19532	Q00610	P56192	P27635	Q8WXF0	Q09028	Q8TEQ6	Q04637_169	H7C0I1	O94973-2_170	E9Q640	Q3TWN5_13	Q8WXF0	P38398	Q9NWT8_208
P19544	Q00688	P56270	Q9UQ35	Q8WXF1	Q09666	Q8WTP8	Q9NVS2_178	Q8NBF6-2	E9PR62_170	E9PYZ7	Q3TWN5_772	Q8WXF1	P51587	Q96IF1_463
P19784	Q00839	P56385	P01891	Q92499	Q10713	Q8WTT2	P52597_246	B8ZZW5	H0YEG0_170	Q5SFM8	Q3TWN5_329	Q92499	P46736	Q96IF1_224
P19878	Q01081	P57721	Q14980	Q92522	Q12797	Q8WU90	P06748_284	Q96L58	E9PNC4_170	Q545K5	Q00PI9_670	Q92522	O95696	Q96IF1_476
P20042	Q01082	P57723	Q2TB90	Q92614	Q12849	Q8WUA2	Q96I24_204	O94766	H0YDE9_170	B2RUP0	Q00PI9_737	Q92614	P25440	Q96IF1_158
P20061	Q01085	P57764	Q08945	Q92615	Q12874	Q8WUM4	B4DT31_248	E9PNA1	O95782_170	Q8BHN5	Q00PI9_296	Q92615	O60885	Q96IF1_466
P20073	Q01130	P58317	Q96T76	Q92616	Q12905	Q8WUQ7	P23193_24	B7ZAB3	O95782-2_170	Q9DAE2	Q00PI9_575	Q92616	Q9NPI1	Q96IF1_510
P20290	Q01780	P59045	P02545	Q92620	Q12906	Q8WV60	Q9GZT3_81	G3V150	O94973_458	Q9CWY6	Q00PI9_27	Q92620	Q9NXR7	P54819_40
P20618	Q01804	P59046	P33991	Q92665	Q12926	Q8WVM0	Q5VWC4_362	O43505	O94973-3_458	Q9JJT0	Q00PI9_478	Q92665	Q07352	P54819_92
P20774	Q01844	P60002	O95232	Q92667	Q13011	Q8WVV9	P62241_104	D6RJI5	O94973-2_458	Q3TH46	Q00PI9_505	Q92667	Q92994	P54819_42
P20810	Q01860	P60174	P12004	Q92769	Q13084	Q8WWM7	Q01085_213	Q9UBV7	O95782_458	Q9CQU3	Q00PI9_262	Q92769	Q9HAW0	Q9UIJ7_81
P20827	Q01995	P60228	P78371	Q92804	Q13123	Q8WWY3	Q7KZF4_723	H0Y9D6	O95782-2_458	A2ALB2	Q00PI9_260	Q92804	Q9P0J6	Q9Y3D8_81
P20839	Q02040	P60468	Q7L014	Q92841	Q13148	Q8WXF1	P19338_338	O95429	P63010_533	Q4KL82	Q00PI9_576	Q92841	Q8TDN6	Q92667_64
P21127	Q02252	P60842	P30153	Q92879	Q13151	Q92499	P26368_199	H0YBT1	P63010-3_533	Q3TKD1	Q00PI9_592	Q92879	Q8WUW1	Q92667_376
P21128	Q02543	P60866	Q9UNF1	Q92900	Q13162	Q92552	P62424_43	O95429-2	K7EJT8_533	B2RXW4	Q00PI9_493	Q92900	Q9HCU9	Q92667_585
P21291	Q02790	P60900	Q9BWM7	Q92945	Q13185	Q92576	Q00839_583	P46379	P63010-2_533	J7I1C3	Q00PI9_33	Q92945	P55201	Q92667_389
P21333	Q02878	P60953	P11279	Q92973	Q13206	Q92615	Q13247_40	P46379-4	P63010_911	Q9CQE0	Q00PI9_557	Q92973	Q9ULD4	Q92667_438
P21399	Q02978	P61011	Q86VP6	Q92979	Q13242	Q92620	P05387_55	P46379-5	P63010-3_911	Q9D0L8	Q00PI9_507	Q92979	Q8IWQ3	Q92667_584
P21741	Q03001	P61247	P30101	Q93073	Q13243	Q92665	Q9H7B2_259	P46379-2	K7EJT8_911	Q99M28	Q3TT11_384	Q93073	Q9NSI6	Q92667_102
P22079	Q03701	P61254	P25786	Q969Z0	Q13247	Q92667	P62854_47	B0UX83	P63010-2_911	Q8VEE4	B1AX78_79	Q969Z0	Q5W0U4	Q92667_147
P22087	Q04637	P61313	P55884	Q96A72	Q13263	Q92685	Q9NWH9_390	P46379-3	P53680_49	Q5XJF6	Q3U9G2_83	Q96A72	O14981	O43572_466
P22090	Q04837	P61326	Q13423	Q96AE4	Q13283	Q92841	O60506_350	F6S6P2	M0R0N4_49	Q4FZH2	Q3U9G2_154	Q96AE4	Q9H0C5	O43572_110
P22234	Q05048	P61353	P49368	Q96BP2	Q13310	Q92879	O43390_353	F6UR09	M0QYZ2_49	Q3UCH0	P63017_78	Q96BP2	Q9BSF8	O43572_475
P22314	Q05193	P61513	Q9NY93	Q96CM3	Q13427	Q92900	O95758_498	F6U1F2	M0QZ21_49	Q9D8M4	P38647_349	Q96CM3	A6QL63	Q9UKA4_1488
P22492	Q05209	P61604	P17987	Q96CX2	Q13428	Q92945	P42704_634	F6XTU0	P53680_7	O88796	P38647_207	Q96CX2	Q9BX70	Q9UKA4_1010
P22626	Q05519	P61619	Q14204	Q96DH6	Q13435	Q92973	P14625_149	F6RG75	M0R0N4_7	Q9CSU0	Q99P31_151	Q96DH6	Q5XKL5	Q9UKA4_468
P23193	Q05682	P61764		Q96EL2	Q13439	Q93052	A0AV96_257	F6WML8	M0QYZ2_7	Q6NXI6	P63038_345	Q96EL2	Q96Q07	Q9UKA4_1290
P23246	Q05707	P61956		Q96EP5	Q13509	Q93062	A0AV96_258	F6VEM6	P53680-2_7	Q3UC02	Q61699_741	Q96EP5	O00478	Q9UKA4_1232
P23284	Q06265	P61978		Q96EU6	Q13523	Q93073	Q9NQ94_243	F6X9W3	O00203_491	Q6ZWZ6	Q4JG03_4127	Q96EU6	P20290	Q9UKA4_1587
P23381	Q06787	P61981		Q96EV2	Q13573	Q969S3	P52272_663	F6U341	E5RJ68_491	Q8C6B9	Q8CAK1_199	Q96EV2	P78410	Q9UKA4_497
P23396	Q06830	P62081		Q96EY7	Q13595	Q969X6	Q7KZF4_576	F6TC96	O00203_257	Q3UH06	Q4FK06_143	Q96EY7	P78543	Q9UKA4_928
P23471	Q07020	P62140		Q96G46	Q13601	Q969Z0	P61978_311	H0Y7K4	E5RJ68_257	P56183	E9Q286_648	Q96G46	Q14201	Q9UKA4_1435
P23528	Q07065	P62191		Q96GQ7	Q13813	Q96A33	Q9Y4C8_414	H0Y759	O14617_519	Q9CYX7	Q3UZ18_137	Q96GQ7	Q9Y297	Q9UKA4_461
P23588	Q07352	P62241		Q96HR8	Q13823	Q96A35	O43768_98	H0Y583	O14617-2_519	Q91YK2	O88477_474	Q96HR8	O43683	Q9UKA4_1006
P24043	Q07666	P62244		Q96I24	Q13835	Q96AE4	P22626_338	Q16611	O14617-5_519	Q91WM3	B9EKB8_1906	Q96I24	O60566	Q9UKA4_395
P24534	Q07954	P62249		Q96I51	Q13838	Q96AG4	P13639_26	C0H5Y7	O14617-3_519	Q9CYH6	Q7TT37_582	Q96I51	O43684	Q9UKA4_466
P24557	Q07955	P62258		Q96KR1	Q13895	Q96BK5	P62316_42	Q07812	E7EMM2_519	E9PWW9	Q3UXI9_44	Q96KR1	P41223	Q9UKA4_921
P24752	Q08170	P62263		Q96MU7	Q14011	Q96C19	P14866_574	Q07812-5	O14617-4_519	S4R2L4	Q3UXI9_81	Q96MU7	Q13895	Q02952_1407
P24928	Q08211	P62266		Q96P11	Q14019	Q96C57	Q5BKZ1_132	Q07812-7	G5E988_519	Q99LF4	Q3UXI9_197	Q96P11	Q7L1Q6	Q02952_1314
P25311	Q08752	P62269		Q96PK6	Q14103	Q96CB9	P62314_55	Q07812-8	Q92572_26	Q3U1C2	Q45VK6_275	Q96PK6	Q9Y6E2	Q02952_684
P25398	Q08945	P62277		Q96PM9	Q14151	Q96CM3	P30086_55	Q07812-2	F5H459_26	Q3TXT7	Q45VK6_393	Q96PM9	Q7Z3E2	Q02952_1521
P25440	Q08J23	P62280		Q96PU8	Q14157	Q96DV4	P54577_362	Q9UIG0	Q92572_37	S4R1M2	Q9Z1X4_888	Q96PU8	Q5T2E6	Q02952_1479
P25490	Q09161	P62304		Q96PZ0	Q14166	Q96E29	Q5BKZ1_121	Q9UIG0-2	F5H459_37	B7ZWI2	Q3TVZ5_395	Q96PZ0	Q9H8K7	Q02952_578
P25705	Q09666	P62306		Q96Q15	Q14204	Q96E39	O15143_333	P12694	P27695_68	Q9Z315	Q3TVZ5_499	Q96Q15	Q9H0W9	Q02952_1399
P25786	Q10589	P62308		Q96QC0	Q14240	Q96EL2	Q9P0M9_114	B4DP47	G3V5Q1_68	Q5U4C3	Q3TVZ5_366	Q96QC0	Q9H3H3	Q02952_470
P25789	Q12788	P62310		Q96QD9	Q14247	Q96EU6	Q86WV7_175	F5H5P2	G3V3M6_68	Q6PFF0	Q3TVZ5_708	Q96QD9	Q53FT3	Q02952_1139
P26022	Q12849	P62312		Q96QE5	Q14320	Q96EV2	Q5BKZ1_19	F5GXU9	G3V5D9_68	Q5XK33	Q3TVZ5_111	Q96QE5	Q9BUA3	Q02952_265
P26038	Q12873	P62314		Q96QR8	Q14444	Q96EY1	P37802_177	O43521	H7C4A8_68	Q80U83	Q80ZV5_325	Q96QR8	Q9HB07	Q12802_2689
P26196	Q12874	P62316		Q96SB4	Q14498	Q96EY7	Q96KP4_440	O43521-3	G3V5M0_68	Q9EP97	B1AT32_377	Q96SB4	Q8N999	Q12802_667
P26358	Q12904	P62318		Q96SI9	Q14525	Q96G21	Q9Y3I0_484	O43521-2	G3V359_68	A0A0J9YTY0	Q8K2A7_173	Q96SI9	Q9NQ89	Q12802_1670
P26368	Q12905	P62328		Q96T37	Q14532	Q96G46	P16989_202	O43521-6	G3V3C7_68	P42208	A0A0G2JFJ6_116	Q96T37	Q99622	Q12802_2105
P26373	Q12906	P62424		Q96T58	Q14533	Q96GM8	P67809_163	O43521-9	Q96BI3_256	F6SRV1	Q7TQK1_326	Q96T58	Q9UKR5	Q12802_662
P26378	Q12926	P62495		Q99459	Q14562	Q96HC4	P22626_42	O43521-7	Q96BI3-3_256	D3YZC9	Q8K114_135	Q99459	Q9NWQ9	Q12802_934
P26447	Q12931	P62633		Q99551	Q14566	Q96HN2	P38646_640	O43521-5	Q9BZZ5_494	Q8K4Z5	Q9EPL8_991	Q99551	Q7Z3D6	Q12802_972
P26583	Q12955	P62701		Q99590	Q14576	Q96I24	Q9UHX1_151	O43521-4	B4E283_494	G3UVU2	Q9JKF1_202	Q99590	Q9Y224	Q12802_732
P26599	Q12986	P62750		Q99598	Q14667	Q96IP4	P17987_505	O43521-8	Q9BZZ5-1_422	Q58E59	Q9JKF1_232	Q99598	Q86SX3	Q12802_1681
P26639	Q12996	P62753		Q99613	Q14671	Q96IZ0	P46937_115	O43521-12	G3V1C3_422	G5E866	Q69ZQ2_239	Q99613	Q6ZRI6	Q12802_1399
P26640	Q13064	P62805		Q99700	Q14676	Q96K80	Q04837_136	Q9HB09	Q9BZZ5-1_288	Q3UJB0	Q69ZQ2_106	Q99700	Q8WUR7	Q12802_418
P26641	Q13084	P62826		Q99714	Q14684	Q96KC8	P46782_141	Q9HB09-3	G3V1C3_288	B2RSV4	Q69ZQ2_134	Q99714	Q9Y2V0	Q12802_1394
P26651	Q13087	P62829		Q99729	Q14690	Q96KR1	Q01844_280	Q92843-2	Q9BZZ5-2_288	Q923D4	Q69ZQ2_57	Q99729	A6NNL5	Q02040_563
P26885	Q13148	P62841		Q99848	Q14692	Q96MU7	P50502_23	Q92843	Q9BZZ5-3_288	Q8VIJ6	Q6ZPI0_621	Q99848	Q96S19	Q02040_529
P27144	Q13151	P62847		Q99873	Q14694	Q96N46	Q8TDD1_621	G3V5A9	Q9BZZ5-5_288	Q3USH5	A2A5Y4_575	Q99873	Q96GQ5	Q02040_95
P27361	Q13206	P62851		Q9BQ04	Q14697	Q96P11	Q96PK6_39	G3V4B7	H0YER7_288	Q9DA08	A2RSY1_689	Q9BQ04	Q7Z3J2	O43823_481
P27635	Q13242	P62854		Q9BQ39	Q14764	Q96PK6	Q7KZF4_519	G3V2X3	Q9BZZ5_288	Q3TFD0	Q8C292_369	Q9BQ39	Q9BSU1	O43823_395
P27695	Q13243	P62857		Q9BQ52	Q14966	Q96PV6	Q9H0J9_402	G3V3B7	B4E283_288	Q8R378	Q3TD41_203	Q9BQ52	Q14CZ0	O43823_484
P27797	Q13247	P62861		Q9BQ67	Q14978	Q96QC0	Q15365_169	G3V3G8	Q9UH17_51	Q60520	Q3TD41_185	Q9BQ67	Q9Y6A4	O43823_351
P27816	Q13263	P62888		Q9BQ75	Q14CN4	Q96QD9	Q9Y6M1_194	H0YJC7	B0QYD3_51	Q7TPW6	Q60749_18	Q9BQ75	Q96GS4	O43823_173
P27824	Q13283	P62899		Q9BQG0	Q15019	Q96QE5	P55145_129	Q9NR09	Q9UH17-3_51	Q3THU8	Q60749_170	Q9BQG0	Q9HAS0	O43823_392
P28325	Q13310	P62906		Q9BRA0	Q15029	Q96QR8	Q9Y3I0_74	O95972	Q9UH17_217	Q91VE0	Q9R226_5	Q9BRA0	Q9BSJ5	Q9ULX6_394
P28715	Q13325	P62910		Q9BRJ2	Q15046	Q96RP9	Q7KZF4_51	Q14692	B0QYD3_217	Q8BLF7	Q3U0V1_179	Q9BRJ2	Q32NC0	Q9ULX6_484
P28799	Q13347	P62913		Q9BRJ7	Q15050	Q96SB4	P31689_53	Q12981	Q9UH17-3_217	P10852	B7ZWN1_1358	Q9BRJ7	Q96B23	Q9ULX6_487
P29083	Q13409	P62917		Q9BRL6	Q15056	Q96SI9	P25789_234	Q12981-3	Q9UH17_248	B9EI57	B7ZWN1_1154	Q9BRL6	Q8TCD1	Q9ULX6_211
P29084	Q13425	P62937		Q9BRP8	Q15084	Q96T21	Q92841_368	Q12981-2	B0QYD3_248	Q3TKT4	B7ZWN1_358	Q9BRP8	Q96DM3	Q9ULX6_128
P29144	Q13427	P62942		Q9BRT6	Q15149	Q96T37	Q00341_719	Q12981-1	P31941_248	Q91ZW3	Q3V293_147	Q9BRT6	Q9BQ61	Q9ULX6_391
P29322	Q13428	P62979		Q9BRZ2	Q15233	Q96T58	Q9NQ94_118	Q14137	P31941-2_248	Q61466	Q9Z0Z7_84	Q9BRZ2	Q9BSF4	Q99996_2881
P29375	Q13435	P62993		Q9BSC4	Q15269	Q99543	O76094_306	Q96Q25	Q8IUX4_327	Q99JR8	Q8BLM0_1	Q9BSC4	Q5BKX5	Q99996_1232
P29401	Q13439	P62995		Q9BSD7	Q15286	Q99551	P35241_533	E9PIF8	Q8IUX4_299	O54941	F6WIU1_662	Q9BSD7	Q86XI8	Q99996_2575
P29558	Q13442	P63104		Q9BTC0	Q15287	Q99575	P62847_27	P07738	Q9NRW3_299	Q9CU62	F6WIU1_202	Q9BTC0	Q9NX04	Q99996_2769
P29692	Q13523	P63165		Q9BTL3	Q15323	Q99590	P36578_60	Q6PJG6	Q9BUR5_169	Q3ULS2	F6WIU1_12	Q9BTL3	Q9NSG2	Q99996_1417
P29728	Q13561	P63173		Q9BU76	Q15365	Q99613	Q05682_564	Q6PJG6-2	H7C1U8_169	Q1HL32	F6WIU1_592	Q9BU76	Q6ZSJ8	Q99996_2344
P30039	Q13573	P63220		Q9BUJ2	Q15366	Q99700	Q9NZI8_195	Q8TDN6	C9J574_169	Q8CG46	F6WIU1_628	Q9BUJ2	Q8NAX2	Q99996_2337
P30040	Q13595	P63241		Q9BUQ8	Q15388	Q99714	O95985_302	Q96G97	Q9BUR5-2_169	Q6P5D8	A0A087WPX0_720	Q9BUQ8	Q8IYL3	Q99996_3525
P30042	Q13601	P63244		Q9BVJ6	Q15393	Q99729	P52597_60	H0YF20	P07741_34	Q3UKJ7	A0A087WPX0_360	Q9BVJ6	Q9H425	Q99996_3512
P30043	Q13813	P63279		Q9BVP2	Q15397	Q99733	P63173_62	F8W7Q8	P07741-2_34	Q3UZI3	G3UYN0_833	Q9BVP2	Q9BWL3	Q99996_3585
P30048	Q13823	P67809		Q9BWF3	Q15424	Q99848	Q9NZB2_845	E9PIU3	H3BQF1_34	Q8BIZ6	G3UYN0_648	Q9BWF3	Q9BXI9	Q9H9L7_141
P30050	Q13838	P68036		Q9BX40	Q15427	Q99873	P46779_28	H7BXM1	H3BQB1_34	A2RS68	P02468_662	Q9BX40	Q9GZN8	Q53H80_152
P30086	Q13868	P68104		Q9BXP5	Q15459	Q9BQ04	P26639_95	Q96G97-3	H3BSW3_34	Q62189	A2BE28_84	Q9BXP5	Q9Y426	P15121_299
P30101	Q13884	P68371		Q9BY77	Q15517	Q9BQ39	O94979_185	Q96G97-4	H3BQZ9_34	P27048	Q3U9G9_365	Q9BY77	O14523	O43488_156
P30405	Q13895	P69905		Q9BYC9	Q15637	Q9BQ52	Q9BYD1_93	J3KQ12	P07741_44	Q9CQI7	Q9ERG0_652	Q9BYC9	Q86YS7	O43488_132
P30414	Q14004	P78316		Q9BYD1	Q15717	Q9BQ67	Q86V81_169	P35613	P07741-2_44	H9KV00	Q9DBH5_142	Q9BYD1	Q9NWW7	O43488_214
P30419	Q14011	P78332		Q9BYD2	Q16181	Q9BQ70	Q13442_23	P35613-3	H3BQF1_44	O88307	P14733_278	Q9BYD2	Q9H6V9	P31749_60
P30566	Q14103	P78344		Q9BYD3	Q16352	Q9BQ75	Q01130_74	P35613-4	H3BQB1_44	A0A0G2JFY0	P14733_346	Q9BYD3	Q9H6R7	Q96B36_81
P30876	Q14137	P78346		Q9BYD6	Q16531	Q9BQC6	Q12849_200	P35613-2	H3BSW3_44	Q2KN98	P14733_369	Q9BYD6	Q8N8R5	P31751_77
P31146	Q14146	P78362		Q9BYG3	Q16576	Q9BQG0	O14979_281	R4GMX5	H3BQZ9_44	A3KGU5	P21619_72	Q9BYG3	A6NCS6	P31751_124
P31153	Q14147	P78563		Q9BYJ9	Q16629	Q9BQP7	P36578_212	I3L192	O60306_870	Q62261	E9PYF4_918	Q9BYJ9	P01024	P31751_311
P31371	Q14151	P79522		Q9BYK8	Q16643	Q9BRJ6	P13010_135	O43684	O60306_901	F8WGW3	Q8BUI3_606	Q9BYK8	Q6NW34	P13716_252
P31483	Q14152	P80370		Q9BYN8	Q16658	Q9BRP8	Q9BYD1_161	J3QT28	P61204_146	Q8BZX4	Q9CY46_71	Q9BYN8	Q5JPI3	P13196_108
P31689	Q14157	P80723		Q9BZE1	Q16695	Q9BRT6	B4DT31_187	O43684-2	P84077_146	A2AUM6	Q9CQQ8_78	Q9BZE1	Q8NDZ4	P13196_124
P31937	Q14204	P81605		Q9BZE4	Q16777	Q9BRU9	Q96I24_66	B4DDM6	B7ZB63_146	A2A8V8	Q6ZWM4_29	Q9BZE4	P0C0L4	P13196_249
P31941	Q14240	P82663		Q9BZI7	Q16778	Q9BRX2	P67809_218	Q13895	H0YGG7_146	Q8BTI8	Q9CYI4_206	Q9BZI7	Q86YA3	Q8IZ83_467
P31942	Q14241	P82664		Q9BZJ0	Q16836	Q9BSC4	Q04837_136	Q96D05	P61204_25	Q99MR6	Q3UZ17_140	Q9BZJ0	Q9NWY4	P54886_88
P31943	Q14247	P82673		Q9BZZ5	Q16881	Q9BSH4	P51116_448	Q96D05-2	P84077_25	H7BX95	Q5SUF2_88	Q9BZZ5	Q0P651	P54886_612
P31946	Q14258	P82675		Q9C0B0	Q17RY0	Q9BTD8	P39019_106	Q5VVH9	B7ZB63_25	Q3TFP0	Q5SUF2_107	Q9C0B0	Q5BLP8	P54886_606
P31948	Q14320	P82912		Q9C0C9	Q1KMD3	Q9BU76	O75533_206	E9PLD3	F5H423_25	Q3U781	Q8R4U7_612	Q9C0C9	Q49AR2	P54886_546
P31994	Q14331	P82914		Q9C0J8	Q2M2I5	Q9BUJ2	Q9Y5M8_218	E9PRG8	P84085_25	Q542V3	Q8R4U7_878	Q9C0J8	Q0VDI3	P47895_313
P32456	Q14444	P82933		Q9GZR2	Q2VIR3	Q9BVA0	Q01085_118	Q9H3H3	C9J1Z8_25	Q3TWW8	B1ARU4_3728	Q9GZR2	Q96GV9	P47895_196
P32754	Q14493	P82979		Q9GZR7	Q32P51	Q9BVI4	P42704_133	Q9H3H3-2	F5H1V1_25	Q9D0B0	B1ARU4_4497	Q9GZR7	Q96MH7	P47895_52
P32969	Q14498	P83731		Q9GZT3	Q3SY69	Q9BVJ6	Q5JTH9_53	Q9H3H3-3	F5H6T5_25	Q08943	B1ARU4_5137	Q9GZT3	Q6NTE8	P47895_314
P33240	Q14527	P84090		Q9H000	Q3SY84	Q9BVP2	O76021_95	Q8WUH6	F8WDB3_25	Q9CY97	B1ARU4_5148	Q9H000	A6NDU8	P47895_164
P33316	Q14562	P84098		Q9H0A0	Q3ZCM7	Q9BWF3	P52298_16	Q9UKR5	F5H0C7_25	Q99JB2	Q9WTX8_188	Q9H0A0	Q9H6K1	P47895_197
P34096	Q14576	P84101		Q9H0D6	Q494W8	Q9BX40	Q9UKM9_40	Q9Y224	P18085_25	Q91WM1	Q9WTX8_44	Q9H0D6	Q5T0Z8	P47895_381
P34810	Q14667	P84103		Q9H0L4	Q4VXU2	Q9BXP5	B4DVB8_197	Q96GQ5	C9JPM4_25	P11031	Q9WTX8_365	Q9H0L4	P10643	P30837_169
P34896	Q14671	P98160		Q9H0S4	Q52LJ0	Q9BXS6	Q7KZF4_533	H3BSM7	P18085_113	Q9D666	Q8BGS0_152	Q9H0S4	Q96N11	P30837_179
P35221	Q14676	P98175		Q9H0Z9	Q53F19	Q9BXY0	Q9Y2W2_605	B4DJP2	U3KQF2_113	G3X956	Q8BGS0_116	Q9H0Z9	Q8WVR3	P51648_226
P35241	Q14683	P98179		Q9H1E3	Q562R1	Q9BY77	Q00688_105	H3BR29	C9JPM4_113	O55201	E9QB02_601	Q9H1E3	Q9BRJ6	P51648_50
P35244	Q14684	P99999		Q9H2U1	Q5BKZ1	Q9BYC8	P26583_121	I3L2V0	C9JAK5_113	Q62383	Q5BL18_208	Q9H2U1	Q96HJ9	P51648_214
P35251	Q14690	Q00059		Q9H307	Q5D862	Q9BYC9	Q13283_362	Q9Y6A4	Q9NP61_91	Q80U70	Q5BL18_523	Q9H307	P07358	P51648_220
P35268	Q14692	Q00266		Q9H3H3	Q5JTH9	Q9BYD1	Q9NW13_24	Q9HAS0	B0QYV9_91	Q6A028	Q5BL18_271	Q9H3H3	Q9H7E9	P43353_244
P35269	Q14694	Q00341		Q9H501	Q5JUK2	Q9BYD2	P16403_9	K7ERX0	Q9Y6D6_1677	Q9D198	Q5BL18_52	Q9H501	Q96EF9	P43353_217
P35270	Q14697	Q00577		Q9H583	Q5QJE6	Q9BYD3	Q8ND56_373	K7EIQ2	E5RIF2_1677	D3Z4Z0	Q5BL18_399	Q9H583	Q96K31	P43353_252
P35544	Q14739	Q00610		Q9H5H4	Q5QNW6	Q9BYD6	A0AV96_270	K7EII1	E5RHL7_1677	Q8BQ46	Q5BL18_4	Q9H5H4	Q6P1X6	P43353_223
P35548	Q14789	Q00653		Q9H5Q4	Q5T200	Q9BYG3	Q8IWR0_630	J3KRR1	E5RHZ1_1677	E9QAP7	Q5BL18_543	Q9H5Q4	Q5T280	P30038_315
P35555	Q14847	Q00688		Q9H6F5	Q5T280	Q9BYJ9	O43390_363	J9JIC5	P78540_84	Q62311	Q5BL18_187	Q9H6F5	Q9BUH6	P30038_421
P35579	Q14966	Q00839		Q9H6S0	Q5T481	Q9BYK8	Q04837_74	Q53F19	P78540_98	Q8BUM1	Q5BL18_164	Q9H6S0	Q9BU70	P30038_432
P35611	Q14974	Q008S8		Q9H6T0	Q5T653	Q9BYW2	Q92804_363	Q53F19-2	Q92974_296	Q3UQ84	Q5BL18_121	Q9H6T0	Q8N4J0	P51649_110
P35637	Q14978	Q01081		Q9H7B2	Q5T6F2	Q9BZE1	P42704_121	K7ELP6	Q92974-2_296	A8CA96	Q5BL18_133	Q9H7B2	Q9NZ63	P51649_355
P35658	Q14CZ7	Q01082		Q9H7E2	Q5T8P6	Q9BZE4	Q7LFL8_66	Q32NC0	Q92974-3_296	P83940	Q5BL18_288	Q9H7E2	Q96MD7	P51649_544
P35659	Q15020	Q01085		Q9H8H0	Q5TAP6	Q9BZI7	Q6P087_61	K7EM84	Q5VY93_296	H3BL37	Q5BL18_497	Q9H8H0	Q96LW7	P51649_353
P35716	Q15029	Q01130		Q9H8H2	Q5UIP0	Q9BZJ0	Q5BKZ1_96	L7N2F3	P40616_25	P11983	Q5BL18_186	Q9H8H2	Q9H8G2	Q02252_317
P35789	Q15032	Q01780		Q9H9G7	Q5VT52	Q9BZZ5	Q9UMX0_77	Q9NSK7	F8VP99_25	Q6PAQ8	Q5BL18_374	Q9H9G7	Q9Y376	P49419_252
P35998	Q15050	Q01844		Q9H9J2	Q5VV67	Q9C0B0	Q92616_782	Q9NSK7-2	F8VP63_25	Q9DC40	Q5BL18_780	Q9H9J2	Q9Y6J0	P49419_248
P36222	Q15056	Q01860		Q9H9Y2	Q5VWX1	Q9C0C2	Q92616_783	K7EPS8	B4DWW1_25	E9Q9Y4	Q5BL18_103	Q9H9Y2	Q9BTV7	P49419_522
P36542	Q15061	Q01995		Q9HAV4	Q68CQ4	Q9C0C9	P23588_74	Q9NSK7-3	F8VYN9_25	A0A0G2JF55	Q9D2X5_52	Q9HAV4	Q8WUQ7	P49419_478
P36578	Q15102	Q02252		Q9HBD1	Q6DKI1	Q9C0J8	Q9GZT3_19	Q9NSK7-4	H3BN98_100	A2AEW0	Q9Z2D8_143	Q9HBD1	Q86Y37	P49189_288
P36639	Q15125	Q02388		Q9HC36	Q6EEV6	Q9GZR2	Q96I24_385	Q9BSF4	Q15041_100	Q3TTV6	Q8R2Y2_391	Q9HC36	Q9HB71	P49189_355
P36776	Q15149	Q02413		Q9HCD5	Q6FI13	Q9GZR7	P05455_81	Q8NDD1	H3BPJ2_100	Q542D9	P08249_204	Q9HCD5	O76075	P49189_289
P36873	Q15233	Q02543		Q9HCE1	Q6IBS0	Q9GZS1	Q01085_142	Q5TBI2	F5GXP4_100	Q8R3N6	P08249_308	Q9HCE1	P27708	P04075_232
P36915	Q15269	Q02790		Q9HCJ3	Q6IS14	Q9GZT3	Q92665_131	Q8NDD1-3	H3BN98_109	B1AZI6	A2ANY6_1327	Q9HCJ3	Q05682	P04075_294
P36954	Q15287	Q02818		Q9HCM7	Q6NXT2	Q9H000	B4DVB8_71	Q8NDD1-2	Q15041_109	Q8BKT7	A2ANY6_4197	Q9HCM7	Q13137	P04075_393
P36969	Q15291	Q02878		Q9NP64	Q6NZI2	Q9H074	Q86V81_150	Q07021	H3BPJ2_109	Q7TMY4	A2ANY6_4504	Q9NP64	P27797	P04075_127
P37108	Q15365	Q03001		Q9NP73	Q6NZY4	Q9H089	Q9NYY8_363	Q9Y3I0	F5GXP4_109	Q8C1A5	A2ANY6_1476	Q9NP73	Q14012	P04075_256
P37198	Q15366	Q03426		Q9NP81	Q6P087	Q9H0A0	P30040_248	E7EQS9	O75915_5	D3Z4H6	A2ANY6_1005	Q9NP81	Q8IU85	Q9BT22_390
P37231	Q15397	Q03468		Q9NPE2	Q6P2Q9	Q9H0D6	P61313_101	Q8N8J7	F8WF90_5	Q921W2	A2ANY6_928	Q9NPE2	Q13557	Q9BT22_396
P37802	Q15417	Q03701		Q9NQ50	Q6P6C2	Q9H0J9	Q96T37_297	J3KQ88	C9JQU6_5	P62077	A2ABV5_665	Q9NQ50	Q13555	Q9BT22_194
P38159	Q15424	Q04637		Q9NQ55	Q6PEY2	Q9H0L4	P07814_831	Q9P0P8	F8WF33_5	Q9WV98	Q8VCD5_9	Q9NQ55	Q16566	Q2TAA5_345
P38398	Q15427	Q04837		Q9NQS3	Q6PJT7	Q9H0S4	Q5BKZ1_59	Q96N11	O75915_15	Q9Z0U1	Q9CXU1_96	Q9NQS3	Q96RR4	Q2TAA5_84
P38432	Q15428	Q04941		Q9NQZ2	Q6PK04	Q9H0U6	Q9NWU5_137	Q96N11-2	F8WF90_15	Q08122	O88559_593	Q9NQZ2	Q7Z624	Q2TAA5_274
P38646	Q15434	Q05048		Q9NR30	Q6PKG0	Q9H2U1	P42704_535	Q9BRJ6	C9JQU6_15	Q80TM2	Q9D2V8_255	Q9NR30	Q5T5Y3	Q2TAA5_282
P38919	Q15459	Q05519		Q9NR56	Q6S8J3	Q9H2U2	Q13823_238	H7C0T1	F8WF33_15	Q3V4A0	E9QLG3_249	Q9NR56	Q08AD1	Q9BV10_328
P38935	Q15637	Q05639		Q9NRA8	Q6UN15	Q9H2W6	P23246_38	H7C2R9	O75915_24	Q6PDC2	E9QLG3_2949	Q9NRA8	Q9P1Y5	Q9NP73_144
P39019	Q15646	Q05682		Q9NRR4	Q6UWP8	Q9H2Y7	P46821_1262	C9JQV0	F8WF90_24	Q8BRG8	E9QLG3_2906	Q9NRR4	Q86VP6	O75340_70
P39023	Q15654	Q05707		Q9NRW3	Q6Y7W6	Q9H307	Q5JTJ3_90	Q9H7E9	C9JQU6_24	Q61033	Q8R404_109	Q9NRW3	P27824	Q9H553_70
P39687	Q15691	Q06265		Q9NRX1	Q6ZN17	Q9H3H3	Q8NC51_206	Q9H7E9-2	F8WF33_24	D3Z2J6	E9PVX6_1351	Q9NRX1	Q01518	O75340_59
P39748	Q15717	Q06787		Q9NTZ6	Q71DI3	Q9H4K7	Q71RC2_391	Q8N0T1	Q8N6S5_92	Q8BFY9	E9PVX6_336	Q9NTZ6	P07384	Q9H553_59
P40189	Q15942	Q06830		Q9NUD5	Q71RC2	Q9H501	P51991_365	Q8N0T1-2	Q8N6S5_93	Q6P2B1	Q80TG5_196	Q9NUD5	O75808	O75340_89
P40227	Q16181	Q07020		Q9NUK0	Q71U36	Q9H583	Q7KZF4_479	E5RGR5	Q8N2F6_141	A0A087WQS0	D3Z1M3_158	Q9NUK0	P17655	Q9H553_89
P40429	Q16513	Q07065		Q9NUL3	Q71UI9	Q9H5Q4	P42704_545	E5RIV3	Q8N2F6-2_141	Q01320	D3Z1M3_190	Q9NUL3	Q9Y6W3	Q92685_21
P40925	Q16629	Q07352		Q9NUL7	Q75N03	Q9H694	Q12849_248	Q6P1X6-2	H7C2M7_141	Q921T2	E9Q852_1037	Q9NUL7	P04632	Q9Y673_194
P40926	Q16630	Q07666		Q9NUQ6	Q76FK4	Q9H6F5	Q92841_677	Q6P1X6	H7BXQ8_141	Q7M739	E9Q852_1510	Q9NUQ6	Q14444	Q9Y673_236
P41091	Q16658	Q07954		Q9NV06	Q7KZ85	Q9H6R0	O60271_598	H0YF29	Q8N2F6-6_141	A2AI08	Q8K273_86	Q9NV06	P52907	Q9Y672_280
P41214	Q16666	Q07955		Q9NV31	Q7KZF4	Q9H6R4	O43390_434	Q5T280	C9J5N7_141	A2APB8	A2BDX3_44	Q9NV31	P47755	Q13686_129
P41223	Q16836	Q08170		Q9NVP1	Q7L014	Q9H6S0	P31942_61	R4GNG4	Q8N2F6-4_141	A0A0N4SVC2	A6H605_798	Q9NVP1	P47756	Q13686_330
P41227	Q16891	Q08211		Q9NVV4	Q7L0Y3	Q9H6T0	O43903_202	Q96GE9-2	Q8N2F6-5_141	P62996	Q04841_283	Q9NVV4	Q9BWT7	Q13686_322
P41238	Q17RY0	Q08554		Q9NW13	Q7L2E3	Q9H7B2	P13639_37	Q96GE9	Q8N2F6-3_141	Q922Z3	Q810V0_332	Q9NW13	Q86X55	Q6NS38_165
P41250	Q1ED39	Q08752		Q9NW64	Q7L5N1	Q9H7E2	P26368_214	Q96LW7-2	O15144_243	Q64127	Q810V0_333	Q9NW64	P49589	Q6NS38_192
P41252	Q1KMD3	Q08945		Q9NWH9	Q7L7L0	Q9H8H0	Q9UHX1_247	Q96LW7	H7C3F9_243	A0A087WNZ7	Q3TYA6_727	Q9NWH9	Q9HA77	Q96Q83_91
P41567	Q29RF7	Q08J23		Q9NWU5	Q7RTS7	Q9H8H2	P51608_299	P00918	P59998_162	E9QLK7	Q3TBW2_170	Q9NWU5	O15234	Q9NXW9_159
P42166	Q2M296	Q09028		Q9NX05	Q7RTV0	Q9H8H3	P62910_100	E5RID5	F8WCF6_162	Q6F4J1	Q9CQF0_43	Q9NX05	Q8NG31	Q9NXW9_23
P42167	Q2NL82	Q09161		Q9NX07	Q7Z2W4	Q9H9A6	Q96EP5_35	E5RK37	P59998-3_162	Q91YR1	Q9D1N9_189	Q9NX07	O14936	Q9NXW9_126
P42285	Q2Q1W2	Q09472		Q9NX58	Q7Z3Y7	Q9H9G7	P10599_15	P27708	R4GN08_162	Q9Z0P5	A2VCS1_45	Q9NX58	P07498	Q9NXW9_267
P42568	Q4G0J3	Q09666		Q9NY12	Q7Z3Y8	Q9H9J2	Q9NR30_412	F8VPD4	P59998-4_162	B2RT77	Q9D1H8_78	Q9NY12	Q8WXD9	Q9NXW9_154
P42677	Q4U2R6	Q0P651		Q9NY61	Q7Z3Y9	Q9H9L3	P25398_28	H7C2E4	H7C0A3_162	Q80XR5	Q6KAU3_62	Q9NY61	Q8WXE0	Q9NXW9_26
P42685	Q4VXU2	Q10589		Q9NY93	Q7Z3Z0	Q9H9Y2	P26038_544	H7BZB3	Q9H1I8_307	Q6NV83	Q8BK72_75	Q9NY93	P42575	Q3KRA9_232
P42694	Q52LJ0	Q12788		Q9NYF8	Q7Z406	Q9HAU5	Q14157_248	H7C3Z5	Q9H1I8-3_307	P63280	Q9D6S7_140	Q9NYF8	P42574	Q96BT7_299
P42696	Q53EP0	Q12797		Q9NYL2	Q7Z417	Q9HAV4	Q9UQ35_2281	Q13554	Q9H1I8-2_307	A2AWT5	Q9D6S7_237	Q9NYL2	P51878	Q96BT7_571
P42704	Q53F19	Q12800		Q9NYY8	Q7Z6E9	Q9HBD1	Q7KZF4_448	Q13557	Q8N3C0_1821	Q8CCJ3	A2AMU9_119	Q9NYY8	P55212	Q96BT7_344
P42765	Q53R41	Q12802		Q9NZB2	Q7Z794	Q9HC36	P19338_443	Q13555	Q8N3C0_625	Q8VDF2	Q80V79_97	Q9NZB2	P55210	Q96BT7_346
P42766	Q5BKY9	Q12834		Q9NZI8	Q86SE5	Q9HC52	P23396_50	Q9UQM7	Q8N3C0-4_625	Q544K9	P54276_1333	Q9NZI8	Q14790	Q96BT7_352
P42771	Q5BKZ1	Q12849		Q9NZM5	Q86U06	Q9HCE1	P52597_94	Q5SWX3	Q8N3C0_1544	Q9CZ13	P26041_54	Q9NZM5	Q9UKL3	Q8TCU4_2621
P43234	Q5C9Z4	Q12873		Q9P015	Q86U38	Q9HCJ3	O95985_345	Q13555-5	Q9NVI7-2_352	Q9DB77	M1VHG3_65	Q9P015	P55211	Q96Q42_1126
P43243	Q5F1R6	Q12874		Q9P0M9	Q86U42	Q9HCS7	P14625_687	Q9UQM7-2	Q9NVI7_352	E9PU96	Q8BJS8_666	Q9P0M9	O15446	Q96Q42_232
P43307	Q5H9U9	Q12899		Q9P258	Q86UR5	Q9HD20	P09661_185	Q13555-9	H0Y2W2_352	E9Q7L1	Q3V3R1_242	Q9P258	P20810	Q96Q42_1300
P43897	Q5JSZ5	Q12904		Q9P2E3	Q86VM9	Q9HD33	P46776_100	Q13554-4	Q9NVI7-3_352	F6PWU6	Q3V3R1_379	Q9P2E3	P04040	Q96Q42_664
P45880	Q5JTH9	Q12905		Q9P2E9	Q86VP6	Q9NP64	P51116_448	Q13554-3	Q9NVI7-2_317	Q91W36	Q3V3R1_521	Q9P2E9	Q6IB77	Q96Q42_874
P46013	Q5JTJ3	Q12906		Q9P2K5	Q86W50	Q9NP73	Q14498_351	Q13555-2	Q9NVI7_317	Q8BL06	Q3V3R1_891	Q9P2K5	Q03135	Q96Q42_1110
P46060	Q5JVS0	Q12926		Q9P2N5	Q86XP3	Q9NPE2	P19338_329	Q13557-8	H0Y2W2_317	Q640M1	P18155_279	Q9P2N5	O75081	Q96Q42_877
P46063	Q5PRF9	Q12931		Q9UBU9	Q86Y46	Q9NQ11	O75380_114	Q13554-6	Q9NVI7-3_317	B2RUE3	Q3U2W2_163	Q9UBU9	Q13951	Q96Q42_235
P46087	Q5QJE6	Q12955		Q9UBV8	Q86YZ3	Q9NQ55	Q9NR30_539	D6RHX9	Q9NVI7-2_435	Q8C7V3	Q3UII1_135	Q9UBV8	P22681	Q96Q42_916
P46095	Q5RKV6	Q12986		Q9UGR2	Q8IUE6	Q9NQW6	P62888_78	E9PBE8	Q9NVI7_435	Q9JI13	Q8C854_398	Q9UGR2	Q75N03	Q60I27_840
P46109	Q5T0F9	Q13011		Q9UGY1	Q8IUH3	Q9NQZ2	Q6PKG0_361	E7EQE4	H0Y2W2_435	Q9WV55	Q8C854_478	Q9UGY1	Q9BRT8	Q60I27_386
P46199	Q5T160	Q13017		Q9UH17	Q8IV33	Q9NR30	P06733_76	B7Z1Z6	Q9NVI7-3_435	Q8BH80	Q8C854_489	Q9UH17	Q14781	Q60I27_614
P46459	Q5T200	Q13029		Q9UHX1	Q8IWA0	Q9NR56	P26373_97	H7BXS4	Q5SV16_435	Q790I0	Q8C854_115	Q9UHX1	Q13185	Q60I27_419
P46776	Q5T280	Q13084		Q9UJV8	Q8IWR0	Q9NRA8	P52756_310	Q13554-7	Q9NVI7-2_474	Q64727	Q8C854_407	Q9UJV8	P45973	Q60I27_354
P46777	Q5T3I0	Q13087		Q9UJV9	Q8IWX8	Q9NRM2	Q14562_696	Q8WU40	Q9NVI7_474	Q5FWJ3	Q8C854_471	Q9UJV9	Q9HC52	Q60I27_342
P46778	Q5T440	Q13098		Q9UKA9	Q8IWZ8	Q9NRR4	Q9NR30_444	Q13557-12	H0Y2W2_474	Q91W86	Q8C854_113	Q9UKA9	Q6P1N0	Q60I27_363
P46779	Q5T481	Q13123		Q9UKD2	Q8IX01	Q9NRX1	P98175_379	Q13557-9	Q9NVI7-3_474	Q3TRJ1	Q8C854_93	Q9UKD2	Q5T0F9	Q60I27_642
P46781	Q5T653	Q13136		Q9UKJ3	Q8IX12	Q9NRX2	J3KTL2_33	Q13557-10	Q5SV16_474	B7ZP47	Q8C854_495	Q9UKJ3	Q8IX12	Q60I27_611
P46782	Q5T6F2	Q13148		Q9UKM9	Q8IXM3	Q9NS39	O43390_263	Q13555-10	Q5T9A4_352	Q3TE06	Q8C854_513	Q9UKM9	Q8N163	Q60I27_833
P46783	Q5T8P6	Q13151		Q9UKV3	Q8IXT5	Q9NSD9	O60506_260	Q13557-5	Q5T9A4-3_352	Q8K4P0	Q8C854_368	Q9UKV3	Q96ES7	Q60I27_424
P46821	Q5TAX3	Q13162		Q9UKV8	Q8IY81	Q9NSI2	Q9Y5K5_308	D6R938	Q5T9A4_51	Q3TAQ9	Q3UH59_1775	Q9UKV8	Q68D86	Q9C0C7_411
P46937	Q5TC82	Q13177		Q9UL18	Q8IYB3	Q9NSV4	B4DSS8_494	Q13557-3	Q9NVI7-2_51	Q6ZQL4	Q3UH59_1210	Q9UL18	Q96BQ5	P17707_156
P47813	Q5U5Q3	Q13200		Q9UL40	Q8IYB8	Q9NTK5	Q96T58_443	E9PBG7	Q9NVI7_51	Q08EC1	Q8VDD5_1390	Q9UL40	Q96JG6	Q9Y303_348
P47897	Q5UIP0	Q13206		Q9ULW3	Q8IYD1	Q9NTZ6	Q9BZE4_175	Q13557-6	Q5T9A4_52	D6RGR4	Q8VDD5_1302	Q9ULW3	Q96M89	Q9Y303_351
P47902	Q5VT52	Q13228		Q9ULX6	Q8IZ40	Q9NUK0	Q86U38_216	Q13554-8	Q9NVI7-2_52	F6ZBR8	Q3THE2_94	Q9ULX6	Q5T9S5	Q9Y303_261
P47914	Q5VTL8	Q13242		Q9UN86	Q8IZ69	Q9NUL3	Q9Y3I0_134	Q13554-5	Q9NVI7_52	Q9DCD2	D3YZ62_503	Q9UN86	O60826	Q6DCA0_153
P47974	Q5VU13	Q13243		Q9UNQ2	Q8N0Y7	Q9NUL7	B4DVB8_55	Q13557-4	Q5T9A4_399	B7ZMP1	B9EK95_1760	Q9UNQ2	Q86WR0	Q6DCA0_18
P48200	Q5VV67	Q13247		Q9UNW9	Q8N163	Q9NUQ3	Q12926_47	Q13557-11	Q5T9A4-3_399	Q9DBR1	B9EK95_1361	Q9UNW9	Q96HJ3	Q6DCA0_19
P48357	Q5VYS8	Q13283		Q9UPN3	Q8N1A0	Q9NUQ6	D3DQV9_525	Q13555-3	Q9NVI7-2_399	A2A7S7	G3X8Y3_430	Q9UPN3	Q96A33	Q8IY45_230
P48382	Q5VZF2	Q13310		Q9UPT8	Q8N4C6	Q9NUQ8	Q12926_217	Q13555-4	Q9NVI7_399	Q9CR11	B1AU75_53	Q9UPT8	Q96ER9	Q8IY45_166
P48426	Q659C4	Q13347		Q9UQ35	Q8N567	Q9NV06	Q05707_77	Q13555-7	H0Y2W2_399	Q8CBP1	Q8K224_35	Q9UQ35	Q8IV32	Q8IY45_192
P48431	Q66PJ3	Q13405		Q9Y221	Q8N5C6	Q9NVN8	P60866_14	E9PF82	Q9NVI7-3_399	D3YWX2	Q8K224_480	Q9Y221	Q8N9Z2	Q01433_795
P48436	Q68CQ4	Q13409		Q9Y237	Q8N5P1	Q9NVP1	P35241_550	Q13554-2	Q5SV16_399	O88967	Q8K224_513	Q9Y237	Q8N4S0	Q01433_263
P48444	Q69YN4	Q13425		Q9Y262	Q8N684	Q9NVS2	Q14690_441	Q13555-8	Q5T9A4_233	E9Q5K9	Q8K224_187	Q9Y262	Q86UT8	Q01433_792
P48506	Q6AI08	Q13427		Q9Y285	Q8N6N3	Q9NVU7	Q86U42_233	Q13555-6	Q5T9A4-3_233	Q5SS40	Q8K224_629	Q9Y285	Q15834	Q01433_107
P48634	Q6DKI1	Q13428		Q9Y2Q9	Q8N7X1	Q9NVV4	Q92841_578	Q16566	Q5T9A4-2_233	A8IP69	Q8K224_366	Q9Y2Q9	A6NKD9	Q01433_230
P48643	Q6IBS0	Q13435		Q9Y2R4	Q8N8A6	Q9NW13	P17844_247	Q86VP6	A6NFL3_233	P68510	Q9CQ49_113	Q9Y2R4	Q9H6F5	Q86W34_289
P48651	Q6IN84	Q13442		Q9Y2R9	Q8N983	Q9NW64	Q15056_227	Q86VP6-2	Q9NVI7-2_233	Q3V3W4	Q8BZR9_293	Q9Y2R9	Q9P219	Q86W34_292
P48735	Q6NSI4	Q13480		Q9Y2W1	Q8NAV1	Q9NWH9	P04843_43	Q86VP6-3	Q9NVI7_233	D3Z4C3	A1L0U6_557	Q9Y2W1	Q9Y3X0	Q9H1A4_437
P49023	Q6NUQ4	Q13492		Q9Y2W2	Q8NBS9	Q9NWT1	Q96KP4_408	H0YH27	H0Y2W2_233	Q3UL31	A1L0U6_76	Q9Y2W2	Q567U6	Q9H1A4_962
P49207	Q6NW29	Q13501		Q9Y2X3	Q8NC51	Q9NWU5	P10809_66	Q8WVQ1	Q9NVI7-3_233	E9Q784	P09405_525	Q9Y2X3	Q9BW85	Q9H1A4_729
P49327	Q6NZI2	Q13523		Q9Y2Z2	Q8NDD1	Q9NX05	Q96I24_81	Q8WVQ1-2	Q5T9A4_294	Q8BJ05	D3YU17_89	Q9Y2Z2	Q96F63	Q9H1A4_867
P49366	Q6NZY4	Q13561		Q9Y2Z4	Q8NDF8	Q9NX20	P02545_591	K7EN15	Q5T9A4-3_294	H3BIW0	Q91W39_248	Q9Y2Z4	P14635	Q9H1A4_1074
P49368	Q6P087	Q13573		Q9Y333	Q8NDT2	Q9NX24	P42704_1134	P27824	Q9NVI7-2_294	E9Q8K8	Q8VCB1_458	Q9Y333	O95067	Q9H1A4_988
P49406	Q6P158	Q13576		Q9Y383	Q8NEF9	Q9NX58	Q03001_1176	B4DGP8	Q9NVI7_294	Q3TPC9	Q99LC3_140	Q9Y383	P24385	Q9UM13_36
P49407	Q6P161	Q13595		Q9Y3A2	Q8NEJ9	Q9NXF1	Q29RF7_1246	B4E2T8	H0Y2W2_294	Q3TKH5	Q8BME2_3	Q9Y3A2	P30281	Q9NYG5_7
P49411	Q6P1L8	Q13601		Q9Y3B4	Q8NF91	Q9NXG2	Q16629_41	H0Y9Q7	Q9NVI7-3_294	Q5SS00	Q8BME2_136	Q9Y3B4	O95273	Q9NYG5_34
P49419	Q6P2E9	Q13610		Q9Y3B7	Q8NFH5	Q9NXH9	Q9Y606_206	D6RAU8	P31939_94	B2RT41	Q62425_36	Q9Y3B7	P24864	Q9NYG5_76
P49458	Q6P2Q9	Q13724		Q9Y3C1	Q8NI27	Q9NY12	Q9NY93_465	D6RB85	P31939-2_94	Q4FZI6	Q9CQZ5_81	Q9Y3C1	O96020	Q9NYG5_33
P49588	Q6P3W6	Q13765		Q9Y3D9	Q8NI51	Q9NY93	Q15032_213	D6RDP7	F5GWY2_94	E9QAR6	Q9Z1P6_62	Q9Y3D9	P41002	Q9NYG5_37
P49589	Q6P6C2	Q13813		Q9Y3F4	Q8TAA3	Q9NYF8	Q9Y2K5_214	D6RAQ8	C9JLK0_94	Q8CGH9	Q9DC69_164	Q9Y3F4	P51959	Q9NYG5_73
P49590	Q6PI48	Q13823		Q9Y3I0	Q8TAQ2	Q9NYH9	Q9BWF3_190	D6RHJ3	Q6DD88_439	B1AWL2	Q91VD9_593	Q9Y3I0	P51946	Q9UJX6_224
P49591	Q6PJT7	Q13838		Q9Y3T9	Q8TB68	Q9NYK5	P39023_265	D6RD16	F5H6I7_439	Q3U0F2	Q91VD9_77	Q9Y3T9	O75909	Q9UJX6_557
P49593	Q6PK04	Q13868		Q9Y3X0	Q8TB72	Q9NYL2	B4DVB8_91	P07384	C9JUU1_439	A0A0N4SV80	Q91VD9_99	Q9Y3X0	P49736	Q9UJX6_623
P49642	Q6PKG0	Q13895		Q9Y3Y2	Q8TBF4	Q9NYY8	Q14562_310	P17655	Q6DD88_533	Q9CZP3	Q9DCT2_109	Q9Y3Y2	Q9UK58	Q9UJX6_179
P49674	Q6PUV4	Q14011		Q9Y4C8	Q8TDD1	Q9NZB2	P62318_59	P17655-2	F5H6I7_533	O88532	Q3U4K3_67	Q9Y4C8	Q96S94	Q9UJX6_221
P49711	Q6UN15	Q14103		Q9Y4I1	Q8TDN6	Q9NZI8	Q96EY7_74	Q14444	C9JUU1_533	A2A791	Q6P5H2_483	Q9Y4I1	O60563	Q9UJX5_7
P49750	Q6UXG2	Q14146		Q9Y4W2	Q8TED0	Q9NZM5	O00425_160	G3V153	Q8NB49_33	Q3UH28	Q6P5H2_1374	Q9Y4W2	O60583	Q9UJX4_203
P49755	Q6XE24	Q14147		Q9Y4Z0	Q8WTT2	Q9P015	P50914_17	Q14444-2	Q8NB49-2_33	O88466	Q6PIJ4_551	Q9Y4Z0	Q9UK39	Q9UJX4_312
P49756	Q6Y7W6	Q14151		Q9Y520	Q8WU68	Q9P031	P60866_38	P52907	Q8NB49-3_33	Q9JMD0	Q9DB96_176	Q9Y520	O14618	Q9UJX4_86
P49759	Q6YP21	Q14152		Q9Y580	Q8WUA2	Q9P0M9	P62888_98	P47755	Q8NB49-4_33	O88291	Q9D0T1_10	Q9Y580	P78371	Q9UJX3_409
P49760	Q6ZN04	Q14157		Q9Y5A9	Q8WUQ7	Q9P258	P11137_1778	C9JUG7	P05023_543	B2RRF6	Q8CFA3_1249	Q9Y5A9	P49368	Q9UJX3_131
P49761	Q6ZN17	Q14165		Q9Y5B9	Q8WV60	Q9P275	Q9NP64_60	B4DG50	P05023-3_543	Q8R1N0	Q91VE6_197	Q9Y5B9	P50991	Q9UJX3_329
P49770	Q6ZT89	Q14204		Q9Y5G4	Q8WVV4	Q9P2D0	Q13084_69	F8W9N7	P05023-4_543	Q9CWV7	Q91VE6_228	Q9Y5G4	P48643	Q9UJX3_509
P49773	Q6ZU64	Q14240		Q9Y5J1	Q8WVV9	Q9P2E3	P19338_308	Q86X55	P05023-2_543		Q6KCD5_2357	Q9Y5J1	P40227	Q9UJX3_259
P49790	Q6ZUT6	Q14247		Q9Y5S9	Q8WXA9	Q9P2E9	O00267_740	Q86X55-1	P05023_58		Q922E1_171	Q9Y5S9	Q99832	Q9UJX3_416
P49792	Q702N8	Q14258		Q9Y606	Q8WXE9	Q9P2J5	Q16629_83	Q9HA77	P05023-3_58		Q3UZI6_92	Q9Y606	P50990	Q9UNK9_335
P49842	Q71RC2	Q14296		Q9Y6A4	Q8WXF0	Q9P2N5	P38159_87	H0YFF0	P05023-4_58		Q3UZI6_219	Q9Y6A4	P86791	Q9UNK9_332
P49915	Q71UM5	Q14320		Q9Y6M1	Q8WXF1	Q9UBU9	Q9UKM9_28	O15234	P05023-2_58		Q8BJW5_407	Q9Y6M1	P48509	Q9UNK9_27
P50395	Q76FK4	Q14331			Q8WXH0	Q9UG63	Q96T37_354	O14936	Q5TC01_58		Q8BJW5_325	P16401	Q9Y5K6	Q9UNK9_518
P50454	Q7KZ85	Q14444			Q8WZ42	Q9UGP8	G5E9Q2_117	O14936-3	Q5TC02_58		Q8R5K4_12	P62304	Q9NPF0	Q9UNK9_522
P50502	Q7KZF4	Q14493			Q92522	Q9UGR2	Q01130_43	Q5JS74	P05023_437		Q8R5K4_125	Q71DI3	P25942	Q5VTE6_257
P50552	Q7KZI7	Q14498			Q92598	Q9UH17	Q96I24_440	O14936-4	P05023-3_437		E9QKD1_655	Q9Y2T7	P16070	Q5VTE6_158
P50579	Q7L014	Q14515			Q92615	Q9UHB7	Q9BY77_40	O14936-6	P05023-4_437		Q3TKZ9_67	P62280	P13987	Q5VTE6_254
P50616	Q7L0Y3	Q14527			Q92667	Q9UHB9	P27816_1079	F8W998	P05023-2_437		Q3TKZ9_496	Q99880	P60033	Q12955_4321
P50750	Q7L1Q6	Q14554			Q92733	Q9UHC7	P31942_227	O14936-2	P05023_234		Q4FK11_327	P40429	P21926	Q12955_1409
P50876	Q7L2E3	Q14562			Q92764	Q9UHK0	P62829_79	H9KV37	P05023-3_234		Q4FK11_275	P21291	P48960	Q12955_391
P50914	Q7L2J0	Q14671			Q92841	Q9UHX1	Q96PK6_108	P04040	P05023-4_234		Q4FK11_122	P04406	P32320	Q12955_1410
P50991	Q7L4I2	Q14674			Q92843	Q9UIG0	Q7Z406_217	P16152	P05023-2_234		Q4FK11_259	Q9NZ01	Q8IWY9	Q9P2R3_76
P50995	Q7L8L6	Q14677			Q92879	Q9UII4	Q09666_1214	B4DFK7	P05023_168		E9QN31_690	Q96N66	O75794	Q9P2R3_758
P51003	Q7LFL8	Q14684			Q92900	Q9UJA5	Q12905_51	E9PQ63	P05023-3_168		Q5U438_238	P61964	Q13042	Q9P2R3_1102
P51114	Q7RTV0	Q14690			Q92945	Q9UK59	Q9UKM9_86	A8MTM1	P05023-4_168		Q5U438_46	P60953	Q12834	Q9P2R3_502
P51116	Q7Z2T5	Q14692			Q92979	Q9UKA9	Q9UKM9_89	O75828	P05023-2_168		E9QAE4_1428	P05141	Q9UJX2	Q9P2R3_541
P51398	Q7Z2W4	Q14694			Q93077	Q9UKM9	Q02878_94	Q6YP21	P50993_168		E9QAE4_342	P57088	P30305	Q9P2R3_1155
P51452	Q7Z2W9	Q14696			Q969Z0	Q9UKV8	P61604_75	Q6YP21-3	P13637_168		Q1HFZ0_265	P46781	P30307	Q9P2R3_766
P51513	Q7Z406	Q14697			Q96A08	Q9UKY7	G5EA30_116	Q6PK04	M0R116_168		Q8BRD3_84	P63173	P30260	Q9P2R3_1147
P51553	Q7Z417	Q14789			Q96AE4	Q9UL18	G5EA30_119	I3L0U5	B1AKY9_168		Q8VHN8_91	P62829	P49427	Q9P2R3_1152
P51608	Q7Z478	Q14847			Q96C36	Q9UL40	P39019_107	Q96A33	P13637-2_168		Q8VHN8_171	P62834	Q7L3B6	Q9P2R3_754
P51649	Q7Z5Q1	Q14966			Q96CT7	Q9ULW3	Q12905_201	Q96A33-2	P13637-3_168		Q8VHN8_154	P12236	O60508	Q9P2R3_784
P51816	Q7Z6E9	Q14974			Q96DH6	Q9ULX6	B4DVB8_169	Q96ER9	Q13733_168		Q80Y35_1309	P35610	P60953	Q9P2R3_791
P51825	Q7Z6Z7	Q14978			Q96DU9	Q9UMY1	Q92900_913	Q96ER9-2	Q5TC01_168		Q80Y35_1065	P00966	Q5VT25	Q9P2R3_717
P51826	Q7Z739	Q14980			Q96E39	Q9UN86	Q9UNP9_13	C9JSW8	E9PRA5_168		Q80Y35_1154	O60831	Q9Y5S2	Q8IWZ3_1232
P51843	Q7Z7H8	Q14CZ7			Q96EP5	Q9UNQ2	G5EA30_159	F8VNY5	M0QXF2_168		Q80Y35_1481	Q14847	Q6DT37	Q8IWZ3_1130
P51858	Q86SE5	Q15004			Q96EU6	Q9UNX4	Q15365_189	Q9P031	P05023_770		Q80Y35_885	P61803	O14613	Q8IWZ3_1308
P51884	Q86TB9	Q15005			Q96EV2	Q9UNY4	Q02252_354	Q16204	P05023-3_770		Q80Y35_765	O15260	O75419	Q8IWZ3_181
P51911	Q86TG7	Q15020			Q96EY7	Q9UPQ9	A8MUS3_167	Q9Y3X0	P05023-4_770		E9Q3G8_2	P48651	Q99741	Q8IWZ3_1965
P51991	Q86U38	Q15029			Q96HR8	Q9UPT8	Q7KZF4_419	O95067	P50993_770		Q80X48_154	P26373	O00311	Q8IWZ3_1409
P52272	Q86U42	Q15032			Q96I24	Q9UQ35	P07910_147	H0YMP3	P13637_770		Q80X48_500	O14880	Q6P1J9	Q8IWZ3_1390
P52292	Q86UE4	Q15046			Q96K80	Q9UQ80	Q96T37_343	O75909-1	M0R116_770		Q9Z0W3_488	Q02878	Q69YH5	Q8IWZ3_380
P52294	Q86UK7	Q15050			Q96KK5	Q9UQE7	Q16629_82	O75909	B1AKY9_770		B9EJ54_1524	P63000	Q9BXL8	Q8IWZ3_1406
P52298	Q86UP2	Q15056			Q96KR1	Q9Y262	P54886_341	O75909-2	P13637-2_770		Q9QY81_1233	O15427	Q96FF9	Q8IWZ3_1716
P52434	Q86UR5	Q15061			Q96MU7	Q9Y285	Q13243_122	G3V5E1	P13637-3_770		Q9JIH2_173	P26447	Q9BWT1	Q8IWZ3_615
P52435	Q86V81	Q15084			Q96P11	Q9Y295	Q9NZI8_159	O75909-4	H0Y7C1_770		Q9JIH2_215	Q9Y277	Q96GN5	Q9P2G1_359
P52594	Q86VM9	Q15149			Q96PK6	Q9Y2H6	P21333_392	G3V235	Q13733_770		Q8BTS4_207	Q14690	Q53HL2	Q9P2G1_184
P52597	Q86VP6	Q15181			Q96PM9	Q9Y2K5	P55795_337	G3V2Q3	P20648_770		Q8BTS4_317	P62258	Q9H5V8	Q9P2G1_537
P52736	Q86W50	Q15185			Q96PU8	Q9Y2L1	P31943_337	Q4G0I0	P54707_770		Q8R480_60	Q9UBM7	P12830	Q9P2G1_182
P52738	Q86WX3	Q15233			Q96QC0	Q9Y2Q9	P52597_337	P78371	P54707-2_770		Q5QNU0_541	Q8NI27	Q9UM11	Q9P2G1_662
P52746	Q86XN8	Q15269			Q96QD9	Q9Y2R9	P11021_173	P78371-2	P05023_220		Q8BJ71_777	O43660	P22223	Q9P2G1_532
P52747	Q86XP3	Q15286			Q96QV6	Q9Y2W1	P19338_643	F5GWF6	P05023-3_220		Q8BJ71_505	P09211	P55291	Q9P2G1_427
P52756	Q86XZ4	Q15287			Q96SD1	Q9Y2X3	P19338_644	F8VQ14	P05023-4_220		Q6PFD9_573	Q01650	Q9UQ88	Q9P2G1_422
P52758	Q86Y13	Q15291			Q96SI9	Q9Y2Z2	G5E9Q2_358	P49368	P05023-2_220		Q99JX7_233	P28288	P21127	Q86XL3_91
P52815	Q86Y79	Q15365			Q96T37	Q9Y2Z4	P19338_412	B4DUR8	P50993_220		Q9CRD0_134	Q96GM8	Q9NYV4	Q86XL3_350
P52943	Q8IUH3	Q15366			Q96T58	Q9Y314	Q13442_100	P49368-2	P13637_220		A3KGV1_159	Q9Y3U8	Q14004	Q86XL3_454
P52948	Q8IUX4	Q15392			Q99456	Q9Y324	P25705_155	Q5SZX6	M0R116_220		Q60597_620	P15559	Q00536	Q86XL3_420
P52952	Q8IVH4	Q15393			Q99459	Q9Y333	Q6P1L8_46	P48643	B1AKY9_220		Q59IX2_655	P32969	Q07002	Q86XL3_254
P53041	Q8IVS2	Q15397			Q99460	Q9Y383	P61247_24	E7ENZ3	P13637-2_220		Q59IX2_340	P22392	Q9BWU1	Q86XL3_203
P53597	Q8IWA0	Q15417			Q99590	Q9Y3A2	P43243_403	D6RIZ7	P13637-3_220		Q543F8_116	P31949	P24941	Q8IV38_345
P53618	Q8IWR0	Q15424			Q99613	Q9Y3A4	Q9NYY8_374	H0Y914	P20648_220		Q9JK30_390	O75694	P11802	Q8IV38_227
P53674	Q8IWS0	Q15427			Q99623	Q9Y3A5	P62424_30	B7ZAR1	P05026_78		Q9JK30_453	Q5JVF3	Q00535	Q8IV38_341
P53803	Q8IWX8	Q15428			Q99700	Q9Y3B7	J3KTL2_130	E9PCA1	B7Z9S8_78		Q8BN32_197	P49720	Q96SZ6	Q8IV38_277
P53999	Q8IWZ3	Q15434			Q99714	Q9Y3B9	P84103_17	B4DYD8	A6NGH2_78		Q8BN32_482	P41252	Q96SN8	Q8IV38_205
P54098	Q8IWZ8	Q15459			Q99729	Q9Y3C1	Q16629_18	P40227	P05026-2_78		Q6PHQ9_332	P06733	Q96JB5	Q9NXR5_73
P54105	Q8IX01	Q15477			Q99733	Q9Y3D9	Q16629_21	P40227-2	P54709_92		D3Z055_210	Q96AG4	Q00534	Q6UB99_818
P54132	Q8IX12	Q15527			Q99757	Q9Y3F4	P31483_166	B4DPJ8	C9JA36_92		G3UY42_124	O60832	P50613	Q6UB99_646
P54136	Q8IXM3	Q15599			Q99832	Q9Y3I0	P07108_59	Q99832	B7Z1N7_92		D3Z055_1	P63151	P49336	Q6UB99_477
P54198	Q8IXT5	Q15631			Q99848	Q9Y3T9	O75533_206	Q99832-3	C9JXZ1_92		Q3TDA7_276	P17931	P50750	Q6UB99_501
P54252	Q8IY67	Q15633			Q99873	Q9Y3U8	Q86V81_97	F5GZK5	P54709_104		Q5SW18_72	P20810	Q5VV42	Q8IZ07_146
P54253	Q8IY81	Q15637			Q99877	Q9Y3X0	Q9NR30_710	Q99832-4	C9JA36_104		B7ZMU2_545	P22234	P38936	Q8IZ07_141
P54259	Q8IYB3	Q15642			Q99878	Q9Y3Y2	Q5VV67_1596	B7Z1C9	B7Z1N7_104		Q921K2_284	Q14019	Q9NXV6	Q6ZTN6_140
P54277	Q8IYB8	Q15646			Q99880	Q9Y490	Q13595_252	Q99832-2	C9JXZ1_104		Q5NBZ1_40	O95782	Q00526	Q6ZTN6_247
P54577	Q8IYD1	Q15654			Q9BQ04	Q9Y4C8	P55795_285	P50990	P54709_80		D3Z1N4_1248	Q07020	Q16667	Q6P6B7_215
P54886	Q8IZ69	Q15691			Q9BQ39	Q9Y4P3	P31943_285	B4DEM7	C9JA36_80		Q8BGX1_63	P52434	Q6NVV7	Q6P6B7_43
P55010	Q8IZ73	Q15717			Q9BQC6	Q9Y4W2	P52597_285	B4DQH4	B7Z1N7_80		Q8R023_25	P23528	Q01850	Q6P6B7_32
P55036	Q8IZH2	Q15746			Q9BQE3	Q9Y4Z0	Q8WXF1_110	H7C4C8	C9JXZ1_80		P23798_71	P28074	O96017	Q6P6B7_204
P55039	Q8IZL8	Q15797			Q9BQG0	Q9Y520	P16070_84	P48509	P54709_105		A0JLQ7_90	P49773	Q92903	O75179_2475
P55060	Q8IZQ5	Q15904			Q9BRT6	Q9Y5A9	O60506_156	E9PRJ3	C9JA36_105		P12815_67	Q00325	Q9H211	O75179_242
P55072	Q8N163	Q15942			Q9BSC4	Q9Y5J1	A0AV96_62	E9PMR4	B7Z1N7_105		P27773_105	P26641	Q99626	O75179_1434
P55075	Q8N1G4	Q16513			Q9BTD8	Q9Y5V0	Q8NDT2_364	Q5ZPR3	C9JXZ1_105		Q8R2U8_327	P04080	Q9Y232	O75179_1690
P55081	Q8N2G6	Q16543			Q9BTL3	Q9Y606	P62995_148	Q5ZPR3-3	P16615_240		F8WHU5_741	P37802	P17676	O75179_1418
P55084	Q8N3C0	Q16576			Q9BTM1	Q9Y6E2	Q9Y4C8_432	Q5ZPR3-4	H7C5W9_240		Q99K01_459	P84098	Q03701	O75179_1622
P55145	Q8N3Z6	Q16629			Q9BTT0	Q9Y6G3	Q13595_148	H0YN29	P16615-5_240		B1ARB3_436	P04792	Q9BXW7	O75179_1336
P55196	Q8N567	Q16630			Q9BU76	Q9Y6K0	D6W5Y5_34	H0YL10	P16615-2_240		P67778_208	P46977	Q92879	O75179_644
P55198	Q8N5C6	Q16658			Q9BUF5	Q9Y6K5	O43143_259	Q5ZPR3-2	P16615-3_240		P67778_158	P07741	O95319	O75179_1437
P55199	Q8N5F7	Q16666			Q9BUJ2	Q9Y6M1	Q92900_883	Q9NPF0	P16615-4_240		P67778_134	P15531	P07199	Q96NW4_277
P55209	Q8N5K1	Q16698			Q9BUQ8	Q9Y6V7	P42166_133	Q9NPF0-2	P16615_870		Q6PAR7_485	O75367	Q03188	Q96NW4_431
P55259	Q8N5L8	Q16719			Q9BVJ6		Q12849_321	P13987	H7C5W9_870		B2RQG2_1888	P32119	Q02224	Q96NW4_435
P55263	Q8N5P1	Q16836			Q9BVP2		Q12849_473	E9PNW4	P16615-5_870		B2RQG2_1204	O43684	P49454	Q96NW4_556
P55265	Q8N5U6	Q16891			Q9BWF3		Q9BQ52_88	E9PR17	P16615-2_870		F8VQ93_1684	P51149	Q9H3R5	Q96NW4_437
P55318	Q8N684	Q17RY0			Q9BX46		Q8IUH3_175	O75419	P16615-3_870		F8VQ93_1554	Q13185	Q92674	Q96NW4_20
P55327	Q8N6N3	Q1ED39			Q9BXY0		P46777_215	O75419-2	P16615-4_870		Q3V307_254	Q9NXH9	Q9NSP4	Q96NW4_25
P55769	Q8N6U8	Q1KMD3			Q9BY77		Q13310_295	O75419-3	P16615_996		Q9CZX5_42	P61619	Q9BU64	Q96NW4_440
P55795	Q8N6Y1	Q29RF7			Q9BYD1		Q08211_686	Q99459	H7C5W9_996		Q8K411_526	Q9UQ80	Q7Z7K6	O15084_155
P55822	Q8N726	Q2KHR3			Q9BYD3		Q96P11_53	O14735	P16615-4_996		Q8K411_871	P61106	Q5EE01	O15084_420
P55854	Q8N8A6	Q2M296			Q9BYE2		P07305_34	H3BTV1	P25705_326		P52480_343	Q15758	Q8N960	O15084_421
P55884	Q8N983	Q2NL82			Q9BYG3		P18621_8	B3KY94	P25705-2_326		Q3TWI4_787	P61026	Q6ZU80	O15084_234
P56181	Q8N9M1	Q32P44			Q9BZC7		O75152_94	H3BUR9	K7ENP3_326		Q3UIL6_1008	P21796	O94986	O15084_520
P56182	Q8N9T8	Q3B726			Q9BZE1		Q12849_229	P06493	P36542_95		Q3UIL6_553	P00492	Q5SW79	O15084_931
P56192	Q8NAF0	Q3SY69			Q9BZE4		P11586_378	E5RIU6	B4DL14_95		Q3UIL6_812	P09382	Q9Y4F5	O15084_505
P56270	Q8NAV1	Q4G0J3			Q9BZG1		Q02878_119	Q5VV42	P36542-2_95		Q3UIL6_159	O75396	Q8TEP8	O15084_441
P56381	Q8NBP7	Q4U2R6			Q9BZZ5		Q9NVA2_409	Q5VV42-2	P36542_106		Q3UIL6_239	Q14258	Q9BV73	O15084_453
P56385	Q8NBS9	Q53EL6			Q9C0J8		Q9Y2S6_53	Q8N726	B4DL14_106		D3Z4V1_108	P42765	Q5VT06	O15084_665
P56537	Q8NC51	Q53EP0			Q9GZR2		Q6PUV4_91	P42771	P36542-2_106		B2RUA1_432	P48047	Q9BYV8	Q53RE8_168
P56555	Q8NC60	Q53F19			Q9GZR7		P23396_121	J3QRG6	P56385_33		G5E8N7_396	Q9Y266	Q9C0F1	Q53RE8_173
P57052	Q8NCA5	Q53R41			Q9GZT3		P51608_261	P42771-4	G3V325_22		Q3TUQ5_374	Q8IZ69	Q53EZ4	Q6AI12_358
P57071	Q8NCM8	Q562R1			Q9GZV4		P15880_60	K7ES20	P56134_22		Q9CPS7_27	P45880	Q8TAP6	Q6AI12_209
P57081	Q8ND56	Q5BKZ1			Q9GZY0		P84103_33	P42771-2	P56134-4_22		Q9CPS7_1	P00338	Q5JTW2	Q6AI12_298
P57678	Q8NDD1	Q5C9Z4			Q9H0A0		P15924_2698	K7ENC6	C9JJT5_22		Q8K1R3_193	P63104	Q6P2H3	Q6AI12_297
P57721	Q8NDF8	Q5EBN2			Q9H0D6		Q16629_34	Q8N726-2	P56134-3_22		Q8K1R3_465	P25787	Q96GE4	Q6AI12_296
P57723	Q8NDT2	Q5F1R6			Q9H0L4		Q8WW12_24	P42771-3	P56134-2_22		Q8K1R3_620	O14818	Q8IW35	Q8N8A2_438
P57771	Q8NDV7	Q5H9U9			Q9H0U4		Q01844_528	G3XAG3	F5H4H2_22		Q8BYB9_140	P62753	Q8TCT0	Q8N8A2_426
P57772	Q8NE35	Q5JPB2			Q9H0Z9		P46777_249	O95674	C9JU26_22		D3YUW8_1125	Q13162	Q8N5B7	Q9ULJ7_44
P58004	Q8NE71	Q5JTH9			Q9H160		O60869_118	Q03701	G3V325_34		D3YUW8_440	Q9UMS4	Q6ZMG9	Q9ULJ7_135
P58107	Q8NEF9	Q5JTJ3			Q9H2Y7		Q08752_345	C9J9W7	P56134_34		O35134_1043	P08243	P05156	Q9ULJ7_122
P58317	Q8NEJ9	Q5JU85			Q9H307		P19338_556	Q92879-4	P56134-4_34		O35134_895	P48643	P23528	Q9ULJ7_302
P58557	Q8NEY8	Q5JV73			Q9H361		P83731_87	G5EA30	C9JJT5_34		O35134_1339	O00764	Q9UFW8	Q9ULJ7_113
P59045	Q8NEZ4	Q5PRF9			Q9H4B7		B4DTG2_330	Q92879	P56134-3_34		O35134_261	Q9P035	Q99675	Q9ULJ7_744
P59817	Q8NF91	Q5QJE6			Q9H583		P07108_58	Q92879-2	P56134-2_34		O35134_864	P50454	Q13111	Q9ULJ7_43
P60002	Q8NHQ9	Q5RKV6			Q9H7B2		P08240_574	Q92879-3	F5H4H2_34		P52432_110	Q9HB71	Q13112	Q9ULJ7_639
P60153	Q8NI36	Q5SRE5			Q9H7N4		J3KPS3_341	Q92879-6	C9JU26_34		P52432_155	Q15181	Q96JM3	Q8NB46_1049
P60228	Q8TA86	Q5SSJ5			Q9H8H0		P07237_61	Q92879-5	G3V325_669		Q3V1B9_102	P07195	Q8WYQ3	Q8NB46_733
P60321	Q8TAD8	Q5SW79			Q9H9J4		P38159_26	F5H0D8	O75127_669		O08847_524	Q9Y6C9	Q9Y6H1	Q8NB46_1073
P60323	Q8TB72	Q5SY16			Q9H9L3		P19338_370	E9PKU1	G3V325_158		O08847_34	P30044	Q9NX63	Q8NB46_1038
P60468	Q8TBF4	Q5T1H1			Q9HAV4		Q96E39_26	F5H4Y5	O75127_158		Q9D7M8_113	Q99497	Q8N4Q1	Q8NB46_749
P60842	Q8TBZ6	Q5T200			Q9HB71		P22626_193	E9PQK4	C9JQN9_158		Q3V214_173	Q9UI30	O14646	Q8NB46_1058
P60866	Q8TCS8	Q5T280			Q9HCD5		P26038_528	E9PSH0	C9JGL8_158		Q6PI63_1	Q15021	Q86WJ1	Q8NB46_438
P60900	Q8TDD1	Q5T653			Q9HCE1		Q99497_9	E9PKA1	G3V325_354		Q3U7U0_74	P33316	O14647	Q8NB46_426
P61011	Q8TDN6	Q5T6F2			Q9NP80		P42704_1343	E9PC62	O75127_354		Q91WC1_484	P42330	Q12873	Q8NB46_201
P61081	Q8TE67	Q5T8P6			Q9NQ29		Q9UJU6_273	O95319	O75964_19		P20263_138	Q16658	Q14839	Q6NXT1_230
P61088	Q8TED0	Q5T953			Q9NQ55		Q9Y3D5_119	O95319-5	E9PN17_19		Q3U417_498	Q9Y617	O00258	Q6NXT1_152
P61129	Q8TEQ6	Q5TAX3			Q9NQC3		Q01082_2335	O95319-2	Q15904_383		Q9DCY1_46	P67936	Q8TD26	Q6NXT1_265
P61218	Q8TEX9	Q5TC82			Q9NQG5		Q01082_2335	Q5VZZ6	Q15904_320		Q9DCY1_117	P41091	Q8TDI0	Q96BM1_110
P61221	Q8TF01	Q5THJ4			Q9NQS7		Q00688_194	O95319-4	Q93050_672		P62137_169	Q05639	Q9P2D1	Q96BM1_109
P61247	Q8WTT2	Q5U5Q3			Q9NR22		P14866_256	O95319-3	F5H1T6_672		Q3ULI5_667	P06744	Q9HCK8	Q92625_211
P61254	Q8WU43	Q5VSY0			Q9NR30		O15143_317	B4DIB6	B7Z641_672		Q9DBR7_17	P50502	Q3L8U1	Q92625_849
P61313	Q8WU90	Q5VT52			Q9NR31		Q06830_22	Q9BS16	B7Z2A9_672		Q9DBR7_934	P00558	Q8NE62	Q92625_1011
P61326	Q8WUA2	Q5VTL8			Q9NR56		P31942_214	D6RJF0	Q93050-1_672		Q6R891_678	P52565	O14757	Q92625_866
P61353	Q8WUB8	Q5VU43			Q9NRR5		P55795_308	D6RHD3	F5H569_672		Q8BIX1_184	P26038	Q8IWX8	Q92625_965
P61513	Q8WUH6	Q5VV67			Q9NRS4		P62906_85	B1AHQ6	Q93050-3_672		Q8CEC6_391	P30041	P35790	Q92625_1020
P61571	Q8WUM4	Q5VYS8			Q9NS69		P62906_85	Q9NSP4	K7ERA0_672		Q8CEC6_423	P17812	P24386	Q92625_114
P61572	Q8WUQ7	Q5VZF2			Q9NSB4		P25705_199	Q9P209	K7ERA6_672		Q8CEC6_244	Q8TEQ6	P26374	Q9NQW6_353
P61573	Q8WV60	Q5W0U4			Q9NSC7		P31946_36	P27544	Q9Y487_689		Q8CEC6_72	P18669	Q9NZZ3	Q9NQW6_309
P61574	Q8WVM0	Q659C4			Q9NSI2		Q00688_12	P27544-2	P38606_226		G3UWQ7_105	P43487	P15882	Q9NQW6_512
P61575	Q8WVV9	Q66K74			Q9NTZ6		Q12906_582	M0R0T2	B7Z1R5_226		B9EKQ3_610	Q9BTD8	Q9UHD1	Q9NQW6_1117
P61576	Q8WW12	Q66PJ3			Q9NUK0		P21333_292	Q5XG75	Q9UI12_287		Q53ZU7_156	P39656	Q8IZ52	Q9NQW6_260
P61578	Q8WWH5	Q674X7			Q9NUL3		P62633_146	Q96G23	G3V126_287		P05132_272	P61457	Q9P2E5	Q9NQW6_712
P61579	Q8WWM7	Q684P5			Q9NUL7		O94979_1135	Q5SZE1	Q9UI12-2_287		Q3UGW9_439	P31946	Q9NRG0	Q9NQW6_469
P61604	Q8WWY3	Q68CQ4			Q9NUU7		P35637_434	Q5SZE2	Q5TC12_187		Q99KP6_191	Q8TEX9	Q8NCH0	Q9NQW6_234
P61619	Q8WXA9	Q69YN4			Q9NV31		P62633_124	Q5SZE3	Q5TC12-2_187		Q99KP6_344	O95573	Q7LFX5	Q9NQW6_1037
P61764	Q8WXD2	Q6DD88			Q9NVN8		B4DVB8_137	H0YKH6	H0YD21_187		Q99KP6_77	P46940	Q70JA7	Q9NQW6_1081
P61927	Q8WXF0	Q6DKI1			Q9NVP1		P21333_669	Q5SZE4	Q5TC12-3_187		Q922U1_484	O43592	Q8WVB6	Q9NQW6_1076
P61956	Q8WXF1	Q6FI81			Q9NVV4		Q13884_175	Q6ZMG9	I3L448_187		Q8CCF0_122	P14550	P0CG13	Q9NQW6_1007
P61964	Q8WXH0	Q6GMR7			Q9NW13		G3XAD8_290	Q6ZMG9-2	H0YEW4_187		B2RTE3_119	O43776	O15111	Q9NQW6_978
P61970	Q92499	Q6IBS0			Q9NW64		Q13283_364	O14646	I3L1W9_187		Q80SY5_222	Q12769	O76071	Q9NQW6_1013
P61978	Q92522	Q6IQ49			Q9NWB1		P46459_33	Q9HCK8	A8MRA7_187		Q80SY5_160	O00299	Q6FI81	Q5XXA6_395
P61981	Q92541	Q6N069			Q9NWH9		Q96HN2_108	Q9P2D1	Q5TC12_197		Q059T9_113	Q99832	Q96RK0	Q5XXA6_706
P62070	Q92576	Q6NSZ9			Q9NX07		P04792_119	Q3L8U1	Q5TC12-2_197		Q059T9_132	P29401	Q86X95	Q5XXA6_166
P62081	Q92597	Q6NUQ4			Q9NX20		J3KTL2_34	O14647	H0YD21_197		Q9R1C7_659	Q9BY44	Q969X6	Q9NW15_265
P62191	Q92600	Q6NW29			Q9NX24		P61081_41	Q8TD26	Q5TC12-3_197		Q9R1C7_770	P62191	Q9NZ45	Q4KMQ2_369
P62241	Q92614	Q6NZI2			Q9NXG2		P62753_125	Q9HCK8-2	I3L448_197		C7G3P2_670	P68366	Q8N5K1	Q4KMQ2_271
P62244	Q92615	Q6NZY4			Q9NY12		P61978_401	H0YJG4	Q9UBB4_352		Q91YR7_794	P50991	P0C7P0	Q4KMQ2_282
P62249	Q92616	Q6P087			Q9NY65		P31937_291	H3BTW3	Q9UBB4-2_352		Q99PV0_1524	P31040	O14578	Q4KMQ2_372
P62258	Q92620	Q6P158			Q9NY93		Q99729_87	O14646-2	B1AHE4_352		Q99PV0_499	Q96QK1	Q8WWK9	Q4KMQ2_126
P62263	Q92665	Q6P1L8			Q9NYF8		P42677_11	O14647-2	H0Y7N2_352		Q99PV0_1650	P14618	Q8IYA6	Q92688_123
P62266	Q92667	Q6P1N0			Q9NYY8		P42677_11	Q3L8U1-2	Q9UBB4_61		Q99PV0_279	P59998	Q07065	Q92688_27
P62269	Q92688	Q6P2E9			Q9NZB2		P49419_533	Q3L8U1-3	Q9UBB4_380		Q99PV0_2	P26640	Q14008	Q9BTT0_87
P62273	Q92769	Q6P2Q9			Q9NZI8		O14979_166	Q86WJ1	Q9UBB4-2_380		Q99PV0_2144	Q14566	P12277	Q9BTT0_123
P62277	Q92804	Q6P4Q7			Q9NZM5		P62805_30	Q86WJ1-4	B1AHE4_380		E9PYL2_827	P52907	P12532	P04083_263
P62280	Q92834	Q6P5R6			Q9NZT1		Q8WW12_144	Q86WJ1-2	H0Y7N2_380		Q3TWM9_139	P54136	Q7Z460	P04083_324
P62304	Q92841	Q6P6C2			Q9P031		P25398_125	Q14839	Q9UBB4_139		Q99JF8_198	P40925	O75122	P04083_343
P62306	Q92879	Q6PJT7			Q9P258		P11171_758	F5GWX5	Q9UBB4-2_139		Q8R326_184	P09923	P51790	P50995_384
P62308	Q92888	Q6PK04			Q9P275		A0AV96_286	Q14839-2	Q99700_674		Q8BGJ5_1	P30040	P51798	P50995_226
P62310	Q92900	Q6PKG0			Q9P287		Q92974_71	O96017	H0YH87_674		Q8BGJ5_409	Q7Z2T5	O95471	P50995_294
P62312	Q92945	Q6PUV4			Q9P2E9		P19338_637	H0Y820	Q99700-2_674		Q8BGJ5_185	P60174	Q2KHT3	P07355_151
P62314	Q92973	Q6RFH5			Q9P2J5		Q9Y4C8_490	O96017-13	Q24JQ7_674		Q8BGJ5_470	P54886	P05452	P07355_353
P62316	Q92974	Q6UN15			Q9P2N5		P30101_488	O96017-4	F8WB06_674		G8JL74_439	Q01518	O14967	P12429_202
P62318	Q92979	Q6UXG2			Q9UGR2		P30101_489	O96017-12	F8VQP2_674		G8JL74_492	P12277	O00299	P09525_198
P62328	Q93062	Q6VN20			Q9UHB9		Q13409_48	O96017-9	Q99700-4_674		G8JL74_395	Q9UBQ0	O95833	P09525_108
P62424	Q93073	Q6VY07			Q9UHD9		Q13409_49	Q8IWX8	Q99700_506		G8JL74_216	P51571	Q9Y696	P08758_316
P62487	Q969S3	Q6XE24			Q9UHV9		P54277_899	J3QK89	H0YH87_506		Q3UCI6_150	Q9H4A4	P30622	P08133_552
P62495	Q969X6	Q6Y7W6			Q9UHX1		Q99572_77	Q8WUD6	Q99700-2_506		Q14C51_69	P26639	Q9UDT6	P08133_96
P62633	Q969Z0	Q6YN16			Q9UI47		P52597_137	Q8WUD6-2	Q24JQ7_506		Q14C51_595	P49411	P49759	P08133_59
P62701	Q96A33	Q6ZN04			Q9UJC3		P02511_169	F8W1B3	F8WB06_506		Q3UEB3_533	P68402	P49761	P08133_114
P62750	Q96A35	Q6ZNB6			Q9UJS0		Q9Y3U8_93	Q9UGM1	F8VQP2_506		Q3UEB3_479	P60900	Q9HAZ1	P20073_363
P62753	Q96A72	Q6ZRI8			Q9UJZ1		O60506_74	Q8NCH0	Q99700-4_506		Q3UEB3_59	P61158	Q96JQ2	P20073_285
P62805	Q96AE4	Q6ZRS4			Q9UKA9		Q13310_318	H0YN65	F8VRK6_506		Q3UEB3_152	P45974	O75503	P20073_413
P62826	Q96AG4	Q6ZRY4			Q9UKK9		P11940_318	Q8WVB6-2	Q99700_555		A1A596_165	O95373	P54105	P20073_298
P62829	Q96BP2	Q6ZTQ4			Q9UKM9		Q01995_167	Q8WVB6-3	H0YH87_555		Q9QYS9_228	P27348	O15516	P20073_327
P62841	Q96C57	Q6ZU64			Q9UKV3		P55060_919	Q8WVB6	Q99700-2_555		Q9QYS9_243	P16152	O94992	Q10567_914
P62847	Q96CM3	Q6ZUT1			Q9UL40		Q9UGI8_139	E7EXA6	Q24JQ7_555		Q50HX4_172	P56192	Q5KU26	Q10567_866
P62851	Q96CP2	Q6ZUT6			Q9ULV3		Q8IVH4_121	P0CG12	F8WB06_555		Q3U4W5_2	P53992	Q92989	Q10567_859
P62854	Q96CT7	Q702N8			Q9ULV4		Q9NVA2_392	Q9Y3Y2	F8VQP2_555		Q9QXK2_329	P08195	Q9H078	O43747_160
P62857	Q96CX2	Q71RC2			Q9ULW0		P11021_627	Q9Y3Y2-4	Q99700-4_555		A1L367_392	P52209	O96005	O43747_106
P62861	Q96D46	Q76FK4			Q9ULW3		G5EA30_68	Q9Y3Y2-3	Q99700_505		Q8C570_262	P11413	O76031	O43747_356
P62875	Q96DH6	Q7KZ85			Q9ULX6		Q13310_212	Q5T7Y7	H0YH87_505		Q9EP71_121	P09972	Q9HAW4	O43747_403
P62888	Q96DI7	Q7KZF4			Q9UMR2		P26368_281	Q14011	Q99700-2_505		Q3U3F6_192	P04083	O94985	O43747_542
P62891	Q96E39	Q7KZI7			Q9UMS4		P10645_83	K7EMY9	Q24JQ7_505		Q3U3F6_134	P49588	P09496	O43747_395
P62899	Q96EL2	Q7L0Y3			Q9UMX0		Q9UHB6_25	K7EPM4	F8WB06_505		Q3U3F6_35	P23381	P09497	O75843_555
P62906	Q96EP5	Q7L1Q6			Q9UN86		P62633_102	K7EQR7	F8VQP2_505		Q3U3F6_36	Q13057	Q00610	O75843_125
P62910	Q96EU6	Q7L2E3			Q9UNM6		P18621_160	B4E2X2	Q99700-4_505		Q3U3F6_23	P41250	O75153	O75843_539
P62913	Q96EV2	Q7L2J0			Q9UNP9		P42704_1067	D6W5Y5	F8VRK6_505		Q3U3F6_79	Q99829	Q8NFW8	O75843_136
P62917	Q96EY4	Q7L4I2			Q9UNS2		Q6NUQ4_79	K7ELV6	Q99700_521		Q3U3F6_168	P51659	Q96DG6	Q9Y6Q5_92
P62937	Q96EY7	Q7L8A9			Q9UNX4		Q14103_266	K7ENX8	H0YH87_521		Q3U3F6_183	P40227	Q7Z7K0	P61966_47
P62942	Q96FQ6	Q7L8L6			Q9UPN6		P62633_101	K7EJV5	Q99700-2_521		Q91YS2_173	O43707	Q9NRP2	O95782_970
P62945	Q96G46	Q7LFL8			Q9UPT8		P38646_181	K7ELT6	Q24JQ7_521		P18911_414	Q15046	Q8IY22	O95782_331
P62979	Q96GQ7	Q7RTV0			Q9UQ35		P05455_181	K7ER40	F8WB06_521		Q9D0I9_21	P49321	Q9BQ75	O95782_492
P62987	Q96HC4	Q7Z2K6			Q9UQ80		Q9Y223_330	K7ELL4	F8VQP2_521		Q9CW46_574	O00159	Q96FZ5	O95782_830
P62993	Q96HN2	Q7Z2T5			Q9UQ88		P08670_432	B3KT17	Q99700-4_521		Q9CW46_86	P08133	Q8N1G2	O95782_533
P62995	Q96HR8	Q7Z2W4			Q9Y247		P25789_235	Q8N5K1	F8VRK6_521		Q8BX09_61	P24752	Q8IYT2	O95782_397
P63104	Q96I24	Q7Z2W9			Q9Y266		O75369_1974	I3L1N9	Q9Y679_225		P97868_1380	Q9UNX4	P62633	O95782_129
P63128	Q96I51	Q7Z2Z2			Q9Y281		Q01085_198	Q07065	Q9Y679-3_225		P97868_198	P25705	Q96KP4	O95782_225
P63162	Q96IP4	Q7Z417			Q9Y285		P15559_257	P12277	Q9Y679-2_225		P97868_1220	Q9BRJ6	Q99439	O95782_267
P63165	Q96IZ0	Q7Z422			Q9Y2T3		P49792_1462	G3V4N7	Q9Y679_197		Q60973_2	P35613	Q15417	O95782_941
P63167	Q96K80	Q7Z460			Q9Y2T7		P06748_270	G3V461	Q9Y679-3_197		Q8BP71_389	P25205	Q9H8M5	O95782_134
P63173	Q96KC8	Q7Z478			Q9Y2W1		P49591_32	P12532	Q9Y679-2_197		Q8BP71_181	P31948	A5YKK6	O95782_171
P63220	Q96KP4	Q7Z591			Q9Y2W2		P62318_74	P12532-2	Q8NBF6_479		Q8BP71_198	Q9Y2T3	Q9H9A5	O94973_267
P63241	Q96KR1	Q7Z5L9			Q9Y2X3		Q04637_1131	J3KQ93	H7C0I1_479		Q8BP71_26	O14744	Q9NZN8	O94973_532
P63244	Q96MU7	Q7Z5Q1			Q9Y383		P31153_257	C9JSQ1	Q8NBF6-2_479		Q99KG3_941	P35232	O95628	O94973_491
P63272	Q96MW1	Q7Z6Z7			Q9Y388		Q14241_382	E9PCP8	B8ZZW5_479		Q566J0_614	Q93009	Q9ULM6	O94973_533
P63279	Q96P11	Q7Z739			Q9Y3A2		P10809_137	F8WCN3	Q96L58_100		Q8C2Q3_105	P43034	Q96LI5	O94973_397
P67809	Q96PK6	Q7Z7F0			Q9Y3A5		P46777_171	P17540	O94766_100		Q8C2Q3_648	P31153	Q9UIV1	O94973_932
P68036	Q96PM9	Q86SE5			Q9Y3B9		P42704_1054	Q7Z460	E9PNA1_100		Q8C2Q3_617	P04843	Q9UFF9	O94973_396
P68104	Q96PU8	Q86TB9			Q9Y3D9		G5EA30_180	Q7Z460-3	B7ZAB3_100		Q66JP8_558	Q9Y678	P09543	P63010_144
P68363	Q96PZ0	Q86TG7			Q9Y3I0		Q01844_417	B7ZLX3	G3V150_100		Q66JP8_583	P62879	Q9Y2B0	P63010_391
P68371	Q96Q15	Q86U38			Q9Y3Y2		P46778_40	F5H2E2	O43505_157		Q8JZX4_388	Q99575	P78357	P63010_123
P68400	Q96QC0	Q86U42			Q9Y490		Q01995_150	F5GWM7	D6RJI5_98		Q8R3C6_442	Q9ULV4	Q13057	P63010_241
P78316	Q96QD9	Q86U44			Q9Y4C8		Q13151_116	Q7Z460-2	Q9UBV7_98		Q8BHS3_230	Q9UHD1	Q8WTW3	P63010_871
P78332	Q96QE5	Q86UE4			Q9Y512		P62753_124	F5GWS0	H0Y9D6_98		Q8BHS3_202	Q9P2J5	Q14746	P63010_95
P78344	Q96QR8	Q86UP2			Q9Y520		P62829_116	F8WA11	O95429_241		Q8BHS3_124	Q9Y490	Q96JB2	Q96CW1_212
P78345	Q96RP9	Q86UR5			Q9Y580		P07910_56	O75122	H0YBT1_241		B2RY56_493	P23526	Q9H9E3	Q96CW1_246
P78346	Q96SB4	Q86VM9			Q9Y5A9		P21291_186	H0Y5T1	O95429-2_241		B2RY56_98	O43175	Q9UP83	Q96CW1_251
P78362	Q96SD1	Q86VP1			Q9Y5B9		Q99729_114	E9PBA6	O95429_193		B2RY56_261	P35241	Q9Y2V7	Q96CW1_86
P78371	Q96SI9	Q86VP6			Q9Y5J1		P98179_56	F5H3X0	H0YBT1_193		B2RY56_216	P07355	P83436	O00203_215
P78406	Q96T21	Q86W50			Q9Y6G3		P51991_86	E3W994	O95429-2_193		E9Q640_939	P61981	Q96MW5	O00203_507
P78527	Q96T37	Q86W92			Q9Y6M1		P62633_49	J3KR49	P46379_84		E9PYZ7_611	Q14137	P38432	O00203_970
P78559	Q96T58	Q86WX3			Q9Y6V7		Q14847_103	F5H604	P46379-4_84		Q5SFM8_554	Q16555	P39060	O00203_893
P78563	Q99439	Q86X10					Q99729_203	E7ERI8	P46379-5_84		Q5SFM8_977	P14923	Q9Y5P4	O14617_1195
P79522	Q99442	Q86XN8					P61604_61	E7EW49	P46379-2_84		Q5SFM8_752	O14980	P12109	O14617_1165
P80217	Q99459	Q86XP3					P61011_261	Q96S66	B0UX83_84		Q545K5_66	Q9Y5M8	P12110	O14617_348
P80723	Q99497	Q86XZ4					P23396_235	Q96S66-4	P46379-3_84		B2RUP0_351	P13797	Q8NBJ5	O14617_137
P81605	Q99543	Q86Y13					Q04637_690	Q96S66-3	F6S6P2_84		Q8BHN5_108	P09622	Q9H0A8	O14617_574
P82650	Q99551	Q86Y79					Q9H444_23	Q96S66-2	F6UR09_84		Q8BHN5_196	P07814	Q9GZQ3	O14617_208
P82663	Q99572	Q86YA3					H0YNJ6_240	P49760	F6U1F2_84		Q8BHN5_459	P53396	Q7Z4G1	O14617_908
P82664	Q99575	Q86YB8					O95639_265	P49760-3	F6XTU0_84		Q8BHN5_219	P05023	Q86VX2	O14617_39
P82673	Q99590	Q8IU85					P10515_372	B1AVT0	F6RG75_84		Q8BHN5_45	Q9NQR4	Q9NX08	Q9Y2T2_288
P82675	Q99598	Q8IUH3					Q16836_72	Q9NWW5	F6WML8_84		Q9DAE2_242	P50416	P49747	Q9Y2T2_236
P82909	Q99613	Q8IV48					Q16836_72	H3BUV4	F6VEM6_84		Q9DAE2_269	P33992	P21964	Q9Y2T2_29
P82912	Q99700	Q8IVF2					Q14498_271	H3BRN7	F6X9W3_84		Q9CWY6_109	P51858	Q86VU5	Q9Y2T2_10
P82914	Q99714	Q8IVS2					Q13813_818	H3BNF1	F6U341_84		Q9JJT0_2	P08670	P53621	Q9Y2T2_97
P82921	Q99729	Q8IWA0					Q9Y5M8_234	H3BTY4	F6TC96_84		Q9JJT0_219	Q15084	P53618	P53677_29
P82930	Q99733	Q8IWC1					B0YIW6_277	H3BUT1	P46379_338		Q3TH46_238	Q8WUM4	P35606	Q92572_47
P82932	Q99798	Q8IWR0					Q14847_102	B4DDH6	P46379-4_338		Q9CQU3_25	P27797	O14579	Q92572_100
P82933	Q99848	Q8IWS0					O75367_128	Q9H078	P46379-5_338		A2ALB2_32	O60701	Q9Y678	Q92572_105
P82970	Q99873	Q8IWX8					P21291_160	F5GX99	P46379-2_338		A2ALB2_230	P50552	Q9UBF2	Q9Y6B7_298
P82979	Q99956	Q8IWZ3					O95218_67	Q9H078-3	B0UX83_338		A2ALB2_63	Q16881	Q9UNS2	Q9Y6B7_94
P83105	Q9BQ04	Q8IWZ8					O43290_653	Q9H078-2	P46379-3_338		Q4KL82_87	P34897	Q9BT78	Q9Y6B7_293
P83111	Q9BQ39	Q8IX01					P07195_304	H0YFF5	F6S6P2_338		Q3TKD1_16	P23921	Q92905	Q9UPM8_975
P83369	Q9BQ48	Q8IX12					Q96P11_28	B4DXW4	P46379_828		Q3TKD1_184	P07437	Q7L5N1	Q9UPM8_1130
P83731	Q9BQ52	Q8IXK0					P52272_639	Q9H078-4	P46379-4_828		B2RXW4_626	Q92598	Q9UBW8	Q9UPM8_1119
P83876	Q9BQ67	Q8IXM3					Q00341_319	H0YGM0	P46379-5_828		J7I1C3_735	Q01813	Q9H9Q2	Q9UPM8_976
P83881	Q9BQ75	Q8IXT5					Q9Y2V2_41	F5H392	P46379-2_828		J7I1C3_2053	Q9NTJ3	Q9H8M1	O00189_431
P84022	Q9BQC6	Q8IY37					P51911_14	F5H7A5	B0UX83_828		Q9CQE0_172	P18206	Q96H96	O00189_94
P84077	Q9BQG0	Q8IY67					Q00577_188	O96005	P46379-3_828		Q9D0L8_337	Q15436	Q9NZJ6	Q9Y587_47
P84090	Q9BRD0	Q8IY81					Q9Y2S6_55	B4DDS3	P46379_726		Q99M28_171	P05783	Q9BR76	Q2VPB7_153
P84098	Q9BRJ2	Q8IYB3					Q6IPX4_10	F5H8J3	P46379-4_726		Q8VEE4_263	P01891	Q9ULV4	Q2VPB7_800
P84103	Q9BRJ6	Q8IYB7					Q5T0F9_75	K7ERL5	P46379-5_726		Q5XJF6_107	Q14980	Q92828	Q2VPB7_151
P86791	Q9BRJ7	Q8IYB8					Q92945_425	K7EJ16	P46379-2_726		Q4FZH2_29	Q2TB90	P57737	Q9H0R1_18
P98175	Q9BRL6	Q8IYD1					P62829_118	Q00610	B0UX83_726		Q3UCH0_209	Q96T76	Q9Y6N1	Q9NUS5_21
P98179	Q9BRP8	Q8IZ69					P61978_387	Q00610-2	P46379-3_726		Q9D8M4_164	P02545	Q7KZN9	O43299_546
P98194	Q9BRT6	Q8IZ73					O76094_609	J3KS13	P46379_293		O88796_167	P33991	Q5RI15	O14727_450
P99999	Q9BRU9	Q8IZH2					B4DVB8_177	J3KRF5	P46379-4_293		Q9CSU0_267	P12004	P14854	O14727_158
Q00059	Q9BRZ2	Q8IZL8					B0YIW6_370	K7EJJ5	P46379-5_293		Q6NXI6_281	P78371	O75976	O14727_1129
Q00266	Q9BSC4	Q8IZQ1					P62942_8	O75153	P46379-2_293		Q6NXI6_697	P30153	Q99829	O14727_803
Q00341	Q9BSD7	Q8IZX4					Q6NW29_173	K7EIG1	B0UX83_293		Q3UC02_9	Q9UNF1	O75131	O96018_507
Q00577	Q9BSH4	Q8J025					Q15434_105	P62633	P46379-3_293		Q6ZWZ6_117	Q9BWM7	Q9UBL6	O96018_500
Q00610	Q9BTC0	Q8N0T1					P31483_152	P62633-2	F6S6P2_293		Q8C6B9_21	P11279	Q86YQ8	Q92870_447
Q00688	Q9BTD8	Q8N0X7					Q01085_143	P62633-4	P46379_178		Q8C6B9_8	Q86VP6	P36551	Q92870_148
Q00839	Q9BTL3	Q8N0Z8					P39023_15	P62633-5	P46379-4_178		Q3UH06_884	P30101	Q9BRF8	Q92870_245
Q00987	Q9BU23	Q8N163					P08238_632	P62633-6	P46379-5_178		P56183_124	P25786	P31327	Q92870_561
Q01081	Q9BU76	Q8N1G4					P07900_640	B4DP17	P46379-2_178		Q9CYX7_247	P55884	Q10570	P25054_420
Q01082	Q9BUJ2	Q8N2G6					P36542_95	P62633-3	B0UX83_178		Q91YK2_275	Q13423	Q9P2I0	P25054_447
Q01085	Q9BUL9	Q8N3C0					Q9NZ45_97	D6RAT4	P46379-3_178		Q91WM3_130	A2RUB6	Q9UKF6	P25054_451
Q01105	Q9BUQ8	Q8N3X1					Q8N5K1_124	Q8N9A8-2	F6S6P2_178		Q9CYH6_114	A2RUC4	Q5TA45	P25054_417
Q01130	Q9BUT9	Q8N3Z6					P09429_37	H3BMF1	F6UR09_178		Q9CYH6_199	A2VDJ0	O95639	P13798_312
Q01780	Q9BVI4	Q8N567					Q13813_832	H3BUT5	F6U1F2_178		Q9CYH6_151	A4D1E9	Q16630	P13798_30
Q01804	Q9BVJ6	Q8N5D0					P35221_895	Q8N9A8	F6XTU0_178		E9PWW9_536	A6NGB9	P50416	P27695_65
Q01844	Q9BVP2	Q8N5G2					P27816_1022	A6NLH6	F6RG75_178		E9PWW9_501	A7XYQ1	P23786	P27695_208
Q01860	Q9BWE0	Q8N5K1					P62424_240	Q9P003	F6WML8_178		S4R2L4_344	A8MT33	P29373	Q9UBZ4_321
Q01995	Q9BWF3	Q8N5L8					P23284_138	Q8NE01	F6VEM6_178		Q99LF4_4	A8MZ36	P43155	Q9UBZ4_325
Q02040	Q9BX40	Q8N5P1					P26599_337	Q8NE01-2	F6X9W3_178		Q3U1C2_268	B2RTY4	Q96SW2	Q9UBZ4_260
Q02241	Q9BX46	Q8N5U6					Q9UEY8_674	Q8NE01-3	F6U341_178		Q3U1C2_109	C9JLW8	Q92793	Q9UBZ4_469
Q02252	Q9BX66	Q8N608					P23284_210	A5YKK6	P46379_170		Q3U1C2_446	E9PAV3	Q6UXH1	Q9UBZ4_27
Q02539	Q9BXJ9	Q8N684					P39023_290	A5YKK6-3	P46379-4_170		Q3TXT7_2	O00139	P50238	Q9BZZ5_297
Q02543	Q9BXP5	Q8N6G2					P10636_678	A5YKK6-2	P46379-5_170		S4R1M2_303	O00178	P52943	Q9BZZ5_234
Q02750	Q9BXS6	Q8N6H7					Q8WUA2_316	B5MDN3	P46379-2_170		S4R1M2_318	O00193	Q9P021	Q96GX9_32
Q02790	Q9BXY0	Q8N6N3					P53597_62	H3BMZ2	B0UX83_170		S4R1M2_851	O00233	P46109	Q96GX9_11
Q02809	Q9BY67	Q8N6T0					P05455_323	A5YKK6-4	P46379-3_170		S4R1M2_752	O00264	Q8IUI8	Q96GX9_12
Q02878	Q9BY77	Q8N726					P61978_214	H3BR89	F6S6P2_170		S4R1M2_217	O00291	Q9UJA2	Q96GX9_147
Q02978	Q9BYC8	Q8N8A6					P09429_120	Q9NZN8	F6UR09_170		S4R1M2_379	O00429	Q9BZJ0	Q06481_116
Q03001	Q9BYC9	Q8N983					P26583_120	Q9NZN8-4	F6U1F2_170		S4R1M2_429	O00442	O75718	Q9HDC9_149
Q03111	Q9BYD1	Q8N9Q2					Q96HC4_290	Q9NZN8-5	F6XTU0_170		B7ZWI2_109	O00458	Q53ET0	Q9HDC9_338
Q03164	Q9BYD2	Q8N9T8					Q96RR5_451	F8VV52	F6RG75_170		B7ZWI2_135	O00488	Q49AN0	Q9HDC9_134
Q03188	Q9BYD3	Q8NAB2					P62906_126	F8VQD8	F6WML8_170		B7ZWI2_13	O00505	Q68DQ2	Q9HDC9_335
Q03701	Q9BYD6	Q8NAV1					P78371_243	F8VVY1	F6VEM6_170		B7ZWI2_2	O14490	Q9Y2S2	Q9HDC9_140
Q03989	Q9BYG3	Q8NB66					P84098_140	F8VUB4	F6X9W3_170		Q9Z315_755	O14562	Q08257	Q8NCW5_115
Q04637	Q9BYJ9	Q8NB78					B4DVB8_344	F8VX63	F6U341_170		Q5U4C3_398	O14646	O95825	Q8NCW5_127
Q04837	Q9BYK8	Q8NBF6					P13639_433	F8VP97	P46379_326		Q6PFF0_42	O14730	O75390	Q9UH17_354
Q04917	Q9BYN8	Q8NBP7					Q7Z417_249	Q9Y2B0	P46379-4_326		Q5XK33_38	O14737	O75534	Q9UH17_247
Q05048	Q9BZE1	Q8NBS9					O60869_106	F8VXJ7	P46379-5_326		Q5XK33_61	O14745	P55060	Q9NRW3_76
Q05193	Q9BZE4	Q8NC51					Q05209_264	F8W031	P46379-2_326		Q80U83_463	O14828	P41240	Q9NRW3_65
Q05209	Q9BZI7	Q8NC60					Q9GZT3_31	H0YIH9	B0UX83_326		Q9EP97_40	O14936	P48729	Q9NRW3_70
Q05519	Q9BZJ0	Q8NCA5					Q99442_16	F8W1U5	P46379-3_326		A0A0J9YTY0_55	O14974	P48730	Q9NRW3_130
Q05639	Q9BZZ5	Q8NCE0					P62995_193	Q9Y2B0-2	F6S6P2_326		P42208_233	O15091	P49674	Q9NRW3_156
Q05682	Q9C0B0	Q8NCX0					Q9BRU9_204	F8VP03	P46379_796		F6SRV1_132	O15143	Q9HCP0	Q96AK3_261
Q05707	Q9C0C2	Q8ND24					Q09666_823	Q9Y2R0	P46379-4_796		D3YZC9_31	O15145	P78368	Q9BUR5_71
Q05823	Q9C0C9	Q8NDD1					Q09666_1328	K7EPV0	P46379-5_796		Q8K4Z5_498	O15212	Q9Y6M4	Q9BUR5_78
Q06124	Q9C0J8	Q8NDF8					B4DT31_263	Q13057	P46379-2_796		G3UVU2_151	O15372	P19784	Q6UXV4_79
Q06210	Q9GZR2	Q8NDV7					Q12849_433	K7EP09	B0UX83_796		Q58E59_232	O15381	Q8NEV1	Q6UXV4_74
Q06265	Q9GZR7	Q8NE35					P06730_199	K7ESK6	P46379-3_796		G5E866_1246	O15446	P67870	P05067_291
Q06413	Q9GZT3	Q8NE71					P61247_31	K7ES73	P46379_507		G5E866_947	O15541	Q1MSJ5	P05067_324
Q06547	Q9GZY0	Q8NEE8					P82912_84	K7EN91	P46379-4_507		G5E866_1009	O43324	P21291	P05067_300
Q06787	Q9GZZ1	Q8NEF9					P09661_199	Q13057-2	P46379-5_507		G5E866_1046	O43399	Q16527	Q9UKG1_551
Q06830	Q9H000	Q8NEJ9					P62266_113	K7EPT0	P46379-2_507		G5E866_214	O43439	Q9H8E8	Q9UKG1_328
Q07020	Q9H074	Q8NEP3					P09429_36	P83436	B0UX83_507		G5E866_200	O43583	Q05048	Q9UKG1_368
Q07021	Q9H095	Q8NEY8					P26583_36	P38432	P46379-3_507		Q3UJB0_36	O43615	P33240	Q9UKG1_603
Q07065	Q9H0A0	Q8NEZ3					Q9NVA2_391	Q9UBI1	H0Y7K4_507		Q3UJB0_206	O43681	Q9H0L4	Q9UKG1_549
Q07352	Q9H0D6	Q8NEZ4					P26583_133	R4GN06	H0Y759_507		Q3UJB0_231	O43719	Q12996	Q9UKG1_335
Q07666	Q9H0G5	Q8NF91					P26038_544	R4GN54	H0Y583_507		Q3UJB0_135	O43734	Q96PC5	Q9UKG1_341
Q07687	Q9H0J9	Q8NFH5					P35241_550	R4GMW6	P46379_306		Q3UJB0_514	O43747	P56545	Q06481_55
Q07889	Q9H0L4	Q8NFQ6					P62424_30	H0Y4W0	P46379-4_306		B2RSV4_937	O43768	Q2NKJ3	Q8NEU8_55
Q07890	Q9H0S4	Q8NHQ9					O43390_158	H0Y6Z9	P46379-5_306		B2RSV4_260	O43903	P49711	Q06481_612
Q07954	Q9H0Z9	Q8NI27					P04040_463	R4GMX3	P46379-2_306		Q923D4_2	O60271	O95476	Q8NEU8_612
Q07955	Q9H1E3	Q8NI35					Q01085_157	P53621	B0UX83_306		Q8VIJ6_436	O60293	Q9Y5B0	Q06481_334
Q08043	Q9H2U1	Q8NI77					P20774_276	P53621-2	P46379-3_306		Q8VIJ6_33	O60313	Q05D32	Q8NEU8_334
Q08170	Q9H2Y7	Q8TA86					Q13347_219	P53618	F6S6P2_306		Q8VIJ6_565	O60318	O43310	Q06481_341
Q08211	Q9H307	Q8TAD8					G5E9Q2_102	E9PP73	Q16611_82		Q8VIJ6_312	O60333	P35221	Q8NEU8_341
Q08257	Q9H3H3	Q8TAE8					P26368_268	E9PP63	C0H5Y7_82		Q8VIJ6_406	O60469	Q9UBT7	Q06481_317
Q08431	Q9H3Q1	Q8TAX9					Q8N5C6_241	E9PKQ1	Q07812_71		Q8VIJ6_659	O60508	P35222	Q8NEU8_317
Q08495	Q9H444	Q8TB72					Q12906_594	P35606	Q07812-5_71		Q3USH5_265	O60524	Q8WYA6	P07741_140
Q08752	Q9H501	Q8TBB5					Q12906_594	B4DZI8	Q07812-7_71		Q9DA08_231	O60563	O60716	P07741_83
Q08945	Q9H583	Q8TBF4					P26368_185	O14579	Q07812-8_71		Q9DA08_68	O60610	P17812	Q92482_11
Q08J23	Q9H5H4	Q8TBX8					P23528_159	O14579-3	Q07812-2_71		Q3TFD0_179	O60664	Q9NRF8	O60306_997
Q09161	Q9H5Q4	Q8TBZ6					P24752_72	M0QXB4	Q07812_72		Q3TFD0_243	O60716	Q6PD62	O60306_96
Q09472	Q9H694	Q8TCJ2					P52272_208	M0R061	Q07812-5_72		Q8R378_476	O60763	P10619	O60306_95
Q09666	Q9H6F5	Q8TCS8					P14625_498	O14579-2	Q07812-7_72		Q60520_459	O60784	P07858	O60306_1245
Q0VGE8	Q9H6R0	Q8TD20					Q9NSD9_566	Q9Y678	Q07812-8_72		Q60520_19	O60828	P53634	O60306_1039
Q0WX57	Q9H6R4	Q8TDD1					P26373_126	Q9UNS2	Q07812-2_72		Q7TPW6_203	O60909	P07711	O60306_28
Q10472	Q9H6S0	Q8TDN6					Q9Y5M8_195	K7ES36	Q9UIG0_649		Q7TPW6_159	O60927	O60911	O60306_449
Q10570	Q9H6T0	Q8TDY2					Q9H1E3_179	C9JLV5	Q9UIG0-2_649		Q7TPW6_2	O75122	Q9UBR2	O60306_1144
Q10589	Q9H7B2	Q8TEA8					Q92688_105	H7C3P9	P12694_304		Q3THU8_88	O75131	Q14247	P10398_538
Q12788	Q9H7E2	Q8TED0					Q16181_376	Q9UNS2-2	B4DP47_304		Q91VE0_409	O75146	Q8WZ74	P10398_58
Q12796	Q9H825	Q8TEQ6					O60506_375	J3QKR0	F5H5P2_304		Q8BLF7_113	O75147	Q9P2B4	P10398_59
Q12816	Q9H8H0	Q8TEU7					P52272_226	Q7L5N1	F5GXU9_304		P10852_54	O75153	Q7Z7A3	Q96P48_977
Q12849	Q9H8H2	Q8WTP8					Q14847_79	H7C3T0	O43521_160		B9EI57_2	O75175	Q2VPK5	Q96P48_900
Q12872	Q9H972	Q8WTT2					P39019_33	E7EM64	O43521-3_160		B9EI57_986	O75179	Q13616	Q96P48_1310
Q12873	Q9H9G7	Q8WTX9					P62424_81	Q99627	O43521-2_160		Q3TKT4_1244	O75340	Q13617	Q96P48_638
Q12874	Q9H9J2	Q8WU90					Q9Y2R9_215	Q99627-2	O43521-6_160		Q3TKT4_1343	O75379	Q13618	Q96P48_984
Q12888	Q9H9J4	Q8WUA2					Q13813_2083	E9PGT6	O43521-9_160		Q3TKT4_193	O75380	Q13619	Q96P48_1222
Q12894	Q9H9L3	Q8WUB8					Q96KC8_509	B8ZZP3	O43521-7_160		Q3TKT4_893	O75394	Q13620	Q8WWN8_527
Q12899	Q9H9Y2	Q8WUH6					G5E9Q2_569	Q9ULV4	O43521-5_160		Q91ZW3_88	O75530	Q93034	Q8WWN8_1051
Q12904	Q9HA38	Q8WUM4					P61978_156	Q9ULV4-2	O43521-4_160		Q91ZW3_501	O75638	Q14999	Q8WWN8_1044
Q12905	Q9HAV4	Q8WUQ7					Q13561_181	Q9ULV4-3	O43521-8_160		Q61466_361	O75822	Q8IWT3	Q8WWN8_460
Q12906	Q9HB71	Q8WV60					O60841_430	F8W1H8	O43521-12_160		Q99JR8_495	O75874	Q9NTM9	Q8WWN8_1215
Q12908	Q9HBD1	Q8WVM0					G5E9Q2_85	F8VUX3	Q9HB09_252		O54941_258	O75937	Q9HCG8	Q8WWN8_371
Q12926	Q9HBE1	Q8WVV9					O43390_201	F8VSA4	Q9HB09-3_252		O54941_93	O75940	Q69YN2	Q8WWN8_377
Q12931	Q9HBL0	Q8WW12					O00425_144	F8VRE9	Q92843-2_36		Q9CU62_712	O75976	Q2TBE0	Q8WWN8_1022
Q12955	Q9HC35	Q8WW38					P62753_8	F8VTT6	Q92843_36		Q3ULS2_447	O76003	A2AJT9	P48444_479
Q12972	Q9HC36	Q8WWH5					Q86TG7_301	F8VVB7	G3V5A9_36		Q1HL32_504	O94875	Q8TB03	P48444_286
Q12986	Q9HCD5	Q8WWI1					P42704_768	P57737-3	G3V4B7_36		Q8CG46_979	O94903	A8MYA2	P48444_441
Q12996	Q9HCE1	Q8WWM7					P25440_745	Q9Y3D7	G3V2X3_36		Q6P5D8_1675	O94906	Q9H5V9	P48444_94
Q13015	Q9HCJ3	Q8WWQ2					P05023_49	I3L1U7	G3V3B7_36		Q3UKJ7_293	O94913	Q9P0U4	P15514_146
Q13049	Q9HCM7	Q8WWY3					G5E9Q2_517	I3L0X9	G3V3G8_36		Q3UZI3_415	O94966	O43169	P15514_154
Q13064	Q9NNW5	Q8WX93					P62888_50	I3L3T0	Q92843-2_69		Q8BIZ6_276	O94979	P08574	P15514_172
Q13084	Q9NP64	Q8WXA9					Q9Y221_67	Q7KZN9	Q92843_69		Q8BIZ6_248	O94992	Q7L576	P15514_159
Q13087	Q9NP73	Q8WXD2					Q15365_108	Q7KZN9-2	G3V5A9_69		A2RS68_202	O95359	Q96F07	P84077_159
Q13117	Q9NP81	Q8WXF1					Q14692_341	Q5RI15	G3V4B7_69		A2RS68_122	O95453	P0DTL6	P18085_159
Q13123	Q9NP92	Q8WXH0					Q92597_293	Q5RI15-2	G3V2X3_69		A2RS68_88	O95466	Q6UW02	P18085_62
Q13144	Q9NPE2	Q8WXX5					Q9ULP0_267	P13073	H0YJC7_69		Q62189_129	O95551	Q07973	P84085_62
Q13148	Q9NQ29	Q8WY54					P35555_1722	H3BN72	Q9NR09_3694		P27048_95	O95613	Q9HBI6	P62330_155
Q13151	Q9NQ50	Q8WYB5					O14979_156	H3BNV9	Q9NR09_3802		P27048_74	O95777	Q6NT55	P62330_90
Q13155	Q9NQ55	Q8WYQ5					Q99729_77	Q86WV2	O95972_103		P27048_26	O95817	Q16850	Q8N6T3_359
Q13206	Q9NQ94	Q92499					P53597_302	H3BNI5	Q14692_48		Q9CQI7_68	O96018	Q9NRR1	Q9NP61_359
Q13242	Q9NQC3	Q92508					P07910_83	H3BPG0	Q14692_1152		H9KV00_1018	P00403	Q5VWQ8	Q8N6T3_96
Q13243	Q9NQG5	Q92522					Q04637_169	P20674	Q14692_1013		H9KV00_285	P00846	Q14118	Q9NP61_96
Q13247	Q9NQZ2	Q92541					P60002_24	H3BNX8	Q14692_210		O88307_1825	P01040	Q8NCG7	Q8N6H7_79
Q13257	Q9NR30	Q92552					P42704_1183	H3BV69	Q14692_958		A0A0G2JFY0_171	P02100	Q3LXA3	Q8N6H7_26
Q13263	Q9NR56	Q92564					Q9NUL5_152	H3BRI0	Q12981_183		Q2KN98_272	P02786	Q5D0E6	Q8N6H7_97
Q13283	Q9NRA8	Q92576					P23193_24	H3BRM5	Q12981-3_183		A3KGU5_593	P02794	O95886	Q8N6H7_29
Q13287	Q9NRC6	Q92597					P04054_126	P09669	Q12981-2_183		A3KGU5_2458	P04003	P51398	Q9NP61_241
Q13310	Q9NRR4	Q92598					Q5VWC4_362	P14406	Q12981-1_183		A3KGU5_1465	P04040	O43293	Q9NP61_312
Q13325	Q9NRW3	Q92615					Q9Y2R9_157	D6RIE3	Q14137_268		A3KGU5_2441	P04054	P14868	Q9NP61_25
Q13347	Q9NRX1	Q92616					P61247_101	D6RGV5	Q96Q25_268		A3KGU5_674	P04920	Q6PI48	Q9NP61_28
Q13352	Q9NS39	Q92665					P09622_81	H0UI06	E9PIF8_268		A3KGU5_1990	P05109	Q9UER7	Q9Y6D6_1326
Q13395	Q9NSD9	Q92667					P26368_199	D6R9C3	Q14137_442		A3KGU5_419	P05114	Q96EP5	Q9Y6D6_622
Q13405	Q9NSI8	Q92688					P62424_43	O14548	Q96Q25_442		A3KGU5_1420	P05387	Q9UBU7	Q9Y6D6_1526
Q13409	Q9NTK5	Q92733					Q9NW64_254	Q17RY0	Q14137_371		A3KGU5_1281	P05556	Q16643	Q9Y6D6_1332
Q13416	Q9NTZ6	Q92805					P05387_55	Q8NE35	Q96Q25_371		A3KGU5_313	P05997	Q9BQY9	Q9Y6D6_1524
Q13421	Q9NUD5	Q92834					P15531_121	Q7Z5Q1	E9PIF8_371		A3KGU5_2420	P06454	Q9UJU6	Q9Y6D6_1200
Q13425	Q9NUK0	Q92841					P23193_39	H0Y9D9	P07738_95		A3KGU5_1545	P06576	Q9UK59	Q9Y6D6_1259
Q13427	Q9NUL3	Q92879					P42704_634	Q17RY0-3	Q6PJG6_124		Q62261_157	P06702	Q5QP82	Q9Y6D6_1050
Q13428	Q9NUL5	Q92888					P52272_663	E5RFP2	Q6PJG6-2_124		Q62261_766	P07108	Q5T6F0	Q9Y6D6_1729
Q13434	Q9NUL7	Q92896					Q9NX24_106	Q7Z5Q1-7	Q6PJG6_576		Q62261_91	P07585	Q9NV06	Q9Y6D6_486
Q13435	Q9NUP9	Q92900					O43768_98	Q7Z5Q1-5	Q8TDN6_254		Q62261_75	P07942	Q66K64	Q9Y6D6_1685
Q13439	Q9NUQ6	Q92945					P13639_26	Q7Z5Q1-4	Q8TDN6_239		F8WGW3_845	P08174	Q9NXF7	Q9Y6D6_88
Q13442	Q9NUU7	Q92966					P26599_228	Q7Z5Q1-6	Q8TDN6_86		Q8BZX4_111	P08240	Q8WV16	Q9Y6D5_1450
Q13472	Q9NV06	Q92973					P62314_55	Q7Z5Q1-3	Q8TDN6_65		A2AUM6_43	P08579	Q58WW2	Q9Y6D5_933
Q13485	Q9NV31	Q92979					P11142_545	J3KN18	Q8TDN6_79		A2A8V8_43	P09038	P61962	Q9Y6D5_1661
Q13523	Q9NVA2	Q93062					O15143_333	E5RJM0	Q96G97_103		A2A8V8_874	P09132	Q5TAQ9	Q9Y6D5_1471
Q13526	Q9NVN8	Q93073					Q99798_470	Q8NE35-2	H0YF20_103		A2A8V8_1	P09913	P0C7V8	Q9Y6D5_1662
Q13541	Q9NVP1	Q93088					B4DVB8_225	B7ZLQ8	F8W7Q8_103		Q8BTI8_96	P09960	Q8WVC6	Q9Y6D5_1473
Q13542	Q9NVS2	Q969S3					P37802_177	Q17RY0-2	E9PIU3_103		Q99MR6_134	P0CG13	Q96PD2	Q5TH69_1641
Q13555	Q9NVU7	Q969X6					Q96KP4_440	E7EPM3	H7BXM1_103		Q99MR6_526	P0CG34	P27707	Q5TH69_1628
Q13561	Q9NVV4	Q969Y0					P61981_35	F5H659	Q96G97-3_103		Q99MR6_464	P0DP91	Q6PJP8	Q5TH69_868
Q13573	Q9NW13	Q969Z0					P22626_42	F5H160	Q96G97-4_103		Q99MR6_419	P10586	Q96SD1	Q5TH69_307
Q13595	Q9NW64	Q96A33					P38646_640	Q99829	J3KQ12_103		H7BX95_155	P10606	Q8IU60	Q5TH69_309
Q13601	Q9NWH9	Q96A35					P43897_80	H0Y524	P35613_312		H7BX95_143	P10636	Q96C86	Q13795_125
Q13630	Q9NWU5	Q96A72					Q9UHX1_151	F2Z2V0	P35613-3_312		H7BX95_166	P10645	P32321	Q13795_154
Q13686	Q9NX05	Q96AE4					P46937_115	B0QZ18	P35613-4_312		Q3TFP0_33	P10809	Q14203	Q13795_168
Q13769	Q9NX07	Q96AG4					Q13425_178	O75131	P35613-2_312		Q3TFP0_52	P11021	Q13561	Q13795_163
Q13813	Q9NX20	Q96AY3					P50502_23	Q86YQ8	P35613_291		Q3U781_89	P11047	Q9UJW0	Q07960_91
Q13823	Q9NX24	Q96AZ6					B4DNJ6_65	Q9UBL6	P35613-3_291		Q3U781_78	P11137	Q9BTE1	A1A4S6_82
Q13825	Q9NX58	Q96C19					P28799_485	Q96FN4	P35613-4_291		Q542V3_115	P11171	Q96GG9	Q5T5U3_82
Q13838	Q9NX63	Q96C57					P55145_128	Q8IYJ1	P35613-2_291		Q3TWW8_121	P11441	Q6PH85	A1A4S6_402
Q13868	Q9NXG2	Q96CM3					P55145_129	Q96A23	P35613_278		Q3TWW8_21	P11586	Q8IWE4	Q5T5U3_402
Q13884	Q9NXH9	Q96CP2					Q9Y3I0_74	Q9HCH3	P35613-3_278		Q9D0B0_134	P12036	Q92564	Q6P4F7_451
Q13888	Q9NXW2	Q96CT7					P31689_53	Q86VY2	P35613-4_278		Q9D0B0_60	P12270	Q9BTE7	Q6P4F7_115
Q13889	Q9NXZ2	Q96D46					P25789_234	Q7Z6C8	P35613-2_278		Q08943_229	P12814	Q7Z4W1	Q6P4F7_690
Q13895	Q9NY12	Q96DH6					Q6PKG0_940	Q719H8	R4GMX5_278		Q9CY97_59	P13073	Q9BW61	Q6P4F7_108
Q13901	Q9NY61	Q96DI7					O43768_85	E7ENV7	I3L192_278		Q99JB2_222	P13489	Q16531	Q6P4F7_876
Q14004	Q9NY93	Q96DV4					O76094_306	O95741	O43684_162		Q99JB2_223	P13667	Q92466	Q6P4F7_420
Q14011	Q9NYF8	Q96E11					P35241_533	Q9UBL6-2	J3QT28_162		Q91WM1_162	P13682	Q8NEL9	Q6P4F7_883
Q14032	Q9NYK5	Q96E29					O94804_145	Q96A23-2	O43684-2_162		Q91WM1_177	P13693	O94830	Q8IWW6_441
Q14103	Q9NYL2	Q96EH3					Q05682_564	F5GXN1	B4DDM6_162		Q91WM1_232	P13798	Q5TDH0	Q8IWW6_662
Q14106	Q9NYY8	Q96EL2					Q14847_80	P36551	Q13895_309		Q91WM1_653	P13861	Q9NX09	Q8IWW6_199
Q14123	Q9NZ01	Q96EN8					P63173_62	H0YA22	Q96D05_63		Q91WM1_661	P13929	P39656	Q8N392_323
Q14137	Q9NZ45	Q96EP0					P62424_93	Q10570	Q96D05-2_63		P11031_54	P14174	Q08345	Q8N392_377
Q14146	Q9NZB2	Q96EP5					P35998_91	Q9UKF6	Q96D05_10		P11031_87	P14324	A6NHG4	Q8N392_637
Q14147	Q9NZI8	Q96EU6					P46779_28	G5E9W3	Q96D05-2_10		Q9D666_339	P14543	Q92499	Q14CB8_28
Q14149	Q9NZM5	Q96EV2					O94979_185	B7Z7B0	Q5VVH9_10		Q9D666_481	P14625	Q13206	Q14CB8_23
Q14151	Q9P013	Q96EY1					O60841_371	O95639-2	E9PLD3_42		Q9D666_147	P14868	Q96FC9	Q5T5U3_264
Q14152	Q9P015	Q96EY4					P39019_106	C9JEV9	E9PRG8_42		G3X956_507	P15121	Q92841	Q5T5U3_266
Q14154	Q9P031	Q96EY7					Q9Y5M8_218	O95639-3	Q9H3H3_143		G3X956_335	P15144	Q9NVP1	Q9UNA1_71
Q14157	Q9P0M9	Q96EY8					Q01085_118	O95639	Q9H3H3-2_143		G3X956_121	P15924	Q9NUU7	Q9UNA1_142
Q14166	Q9P258	Q96FQ6					Q14247_139	H7C419	Q9H3H3-3_143		G3X956_427	P16070	Q9UHI6	Q9UNA1_82
Q14191	Q9P275	Q96FX7					Q9BY67_75	Q16630	Q9H3H3_233		G3X956_358	P16435	Q9NR30	Q6ZUM4_717
Q14197	Q9P287	Q96G21					Q9UKM9_40	Q16630-2	Q9H3H3-2_233		G3X956_726	P17544	Q9NY93	Q6ZUM4_703
Q14201	Q9P2E3	Q96G46					P26583_121	Q16630-3	Q9H3H3-3_233		G3X956_93	P17948	Q9BUQ8	Q6ZUM4_830
Q14204	Q9P2E9	Q96GC5					Q13409_9	F8WJN3	Q8WUH6_42		G3X956_322	P18031	Q9GZR7	Q6ZUM4_697
Q14232	Q9P2K5	Q96GM8					P16403_9	Q8N684	Q9UKR5_44		O55201_793	P18615	Q96GQ7	Q52LW3_963
Q14240	Q9P2M7	Q96H35					P10412_9	Q8N684-2	Q9Y224_209		Q62383_1027	P18754	Q9NUL7	Q52LW3_1066
Q14241	Q9P2N5	Q96HC4					O95684_297	Q8N684-3	Q96GQ5_206		Q62383_1068	P18887	Q9H8H2	Q52LW3_906
Q14247	Q9P2T1	Q96HR8					Q00341_21	F5H669	H3BSM7_206		Q80U70_363	P20774	O00148	Q52LW3_1215
Q14249	Q9P2W9	Q96I24					Q9UNZ2_106	J3QT54	B4DJP2_206		Q6A028_399	P20962	Q13838	Q52LW3_421
Q14258	Q9UBM7	Q96I25					Q5H945_1381	F5H6M0	H3BR29_206		Q9D198_2	P22061	O00571	Q52LW3_649
Q14296	Q9UBS9	Q96IJ6					Q9HBL0_772	F5H047	I3L2V0_206		Q9D198_140	P22557	O15523	Q52LW3_638
Q14320	Q9UBU9	Q96IP4					P52597_93	F5H5B7	Q9Y6A4_147		D3Z4Z0_405	P23193	Q9UJV9	Q52LW3_657
Q14331	Q9UBV8	Q96IR7					P26368_422	F5H1W4	Q9HAS0_212		Q8BQ46_353	P23219	Q86XP3	Q52LW3_897
Q14410	Q9UEY8	Q96IZ5					Q92616_782	F5H2K8	K7ERX0_212		E9QAP7_777	P23470	Q7L014	Q52LW3_793
Q14442	Q9UGI8	Q96JP5					Q15637_276	F5H6P5	K7EIQ2_212		Q62311_167	P24043	Q9H0S4	Q52LW3_645
Q14444	Q9UGP8	Q96K17					P62888_13	F5H6A8	K7EII1_212		Q62311_64	P24863	Q9Y6V7	Q52LW3_691
Q14451	Q9UGR2	Q96K58					P07814_831	F5GXA3	J3KRR1_212		Q8BUM1_56	P25440	P17844	Q52LW3_627
Q14493	Q9UGU0	Q96K80					P07814_832	C9JM38	J9JIC5_212		Q8BUM1_103	P25789	Q9BQ39	Q52LW3_641
Q14498	Q9UGY1	Q96KJ4					P55795_93	C9J286	Q53F19_583		Q8BUM1_276	P25815	Q8N8A6	Q52LW3_70
Q14527	Q9UH17	Q96KN7					Q9NWH9_558	C9J323	Q53F19-2_583		Q3UQ84_134	P26651	Q9Y2R4	Q52LW3_701
Q14562	Q9UHA3	Q96KP4					P46821_1262	Q9H3G5	K7ELP6_583		A8CA96_1	P26885	Q8TDD1	Q52LW3_966
Q14576	Q9UHB6	Q96KR1					Q9NZB2_939	H7C218	Q53F19_323		P83940_1	P27694	Q8NHQ9	Q52LW3_518
Q14667	Q9UHB7	Q96LT9					O60716_867	H7C0X5	Q53F19-2_323		H3BL37_1159	P27708	O95786	Q9NRY4_559
Q14669	Q9UHB9	Q96M63					P07585_194	Q9UJA2	Q32NC0_161		H3BL37_565	P28562	Q5T1V6	Q9NRY4_661
Q14671	Q9UHC7	Q96MU7					Q9C0C2_1715	Q9UJA2-2	K7EM84_161		H3BL37_505	P28799	P26196	Q9NRY4_730
Q14676	Q9UHR5	Q96MW1					P55196_1179	O75390	L7N2F3_161		H3BL37_460	P28827	Q5H9U9	Q9NRY4_565
Q14683	Q9UHX1	Q96NC0					Q8N6U8_435	B4DJV2	Q9NSK7_103		P11983_469	P29084	O75398	Q9NRY4_562
Q14684	Q9UI17	Q96NH3					P31942_61	H0YIC4	Q9NSK7-2_103		Q6PAQ8_103	P29372	Q16698	Q9NRY4_663
Q14686	Q9UIG0	Q96NW4					O43903_202	O75534	K7EPS8_103		Q9DC40_1	P29376	Q9NUI1	Q9C0H5_678
Q14690	Q9UII4	Q96P11					O43903_202	O75534-2	Q9NSK7-3_103		E9Q9Y4_787	P29692	O75618	Q9C0H5_434
Q14692	Q9UJA5	Q96PC5					P13639_37	O75534-3	Q9NSK7-4_103		A0A0G2JF55_1834	P29728	Q01524	Q9C0H5_502
Q14694	Q9UJC3	Q96PK6					Q8WUM4_345	G5E9Q2	Q9BSF4_167		A2AEW0_508	P30043	Q9H4E7	Q9C0H5_529
Q14697	Q9UJU6	Q96PQ0					Q96KR1_534	E9PLD4	Q9BSF4_22		Q3TTV6_348	P30048	Q6ZN54	P98171_567
Q14699	Q9UJV8	Q96PU8					P42704_1316	E9PKN4	Q9BSF4_204		Q3TTV6_2	P30405	P35659	P98171_34
Q14739	Q9UJV9	Q96PZ0					P51608_299	E9PLT0	Q8NDD1_260		Q3TTV6_74	P30419	A2RUS2	A6NI28_653
Q14764	Q9UK59	Q96Q15					P63104_34	E9PNG3	Q5TBI2_260		Q542D9_621	P30626	Q5VZ89	Q13017_557
Q14789	Q9UK61	Q96QC0					P15170_66	P55060	Q8NDD1-3_260		Q8R3N6_587	P31146	Q6IQ26	Q13017_204
Q147X3	Q9UKA9	Q96QD9					P62910_100	P55060-3	Q8NDD1-2_260		Q8R3N6_377	P31151	O43583	Q13017_1291
Q14847	Q9UKD2	Q96QE5					O14828_337	P55060-4	Q07021_15		Q8R3N6_503	P31327	Q5TB30	Q13017_1281
Q14919	Q9UKJ3	Q96QR8					P30101_124	B4DUC5	Q9Y3I0_48		B1AZI6_1426	P31689	Q8WUY9	Q13017_563
Q14929	Q9UKM9	Q96RP9					Q01082_2184	P55060-2	E7EQS9_48		Q8BKT7_582	P31937	O75140	Q13017_201
Q14966	Q9UKV3	Q96SB4					Q9P2W9_110	P48729	Q9Y3I0_74		Q7TMY4_115	P32004	Q96QD5	P85298_40
Q14974	Q9UKV8	Q96SI9					Q9UIG0_329	Q71TU5	E7EQS9_74		Q8C1A5_194	P33241	O00273	P85298_41
Q14978	Q9UKY7	Q96T21					P62328_30	P48729-2	Q9Y3I0_61		D3Z4H6_38	P33981	O60443	Q92888_610
Q149M9	Q9UL18	Q96T37					Q92900_447	U3KQ83	E7EQS9_61		D3Z4H6_223	P34932	O75907	Q92888_552
Q14CZ7	Q9UL40	Q96T58					P09661_185	U3KPX3	Q8N8J7_85		Q921W2_92	P35030	Q96DF8	Q92888_926
Q15004	Q9ULP0	Q96T60					P55263_356	H0Y9X2	J3KQ88_16		Q921W2_190	P35221	Q8WYQ5	Q92888_609
Q15020	Q9ULR0	Q99439					P20042_320	U3KQK7	Q9P0P8_16		P62077_52	P35555	P23743	Q92888_907
Q15022	Q9ULW0	Q99442					Q01844_398	D6REM4	Q96N11_172		Q9WV98_24	P35580	Q16760	Q92888_767
Q15024	Q9ULW3	Q99459					O75380_114	E7ETM0	Q96N11-2_172		Q9Z0U1_538	P35606	P52429	O15013_864
Q15029	Q9ULX6	Q99497					Q13087_133	P49674	Q9BRJ6_102		Q08122_714	P35611	Q13574	O15013_959
Q15031	Q9UMX0	Q99536					P48735_347	P48730	H7C0T1_102		Q80TM2_2422	P35749	Q16854	O15013_950
Q15032	Q9UMY1	Q99543					P26373_97	P48730-2	H7C2R9_102		Q3V4A0_84	P35908	Q15392	O15013_1335
Q15038	Q9UN36	Q99547					P04792_118	H0Y645	C9JQV0_102		Q6PDC2_159	P35998	Q9UBM7	Q9HCE6_444
Q15040	Q9UN86	Q99551					Q9Y5K5_308	B0QY35	Q9H7E9_32		Q8BRG8_256	P36542	P49366	O15085_1087
Q15046	Q9UNP9	Q99575					P11182_174	B0QY34	Q9H7E9-2_32		Q61033_335	P36776	Q96LJ7	O15085_906
Q15050	Q9UNQ2	Q99590					O43390_36	H7BYT1	Q8N0T1_17		Q61033_667	P38117	Q6UX07	Q9NZN5_1128
Q15056	Q9UNW9	Q99598					Q9BRT6_92	P68400	Q8N0T1-2_17		Q61033_550	P40121	O75911	Q9NZN5_1325
Q15061	Q9UNX4	Q99613					Q00341_1264	Q8NEV1	E5RGR5_17		D3Z2J6_2	P40763	P0CG22	Q9NZN5_921
Q15102	Q9UNZ2	Q99661					P19338_497	E7EU96	E5RIV3_17		Q8BFY9_352	P41214	Q9Y394	Q9NZN5_1528
Q15125	Q9UPN3	Q99700					Q12926_217	Q9H8E8	Q6P1X6-2_141		Q8BFY9_620	P41217	Q96HY7	Q5VV41_438
Q15139	Q9UPN6	Q99729					Q05707_77	Q9H8E8-2	Q6P1X6_141		Q6P2B1_287	P42166	O43143	Q5VV41_465
Q15149	Q9UPQ9	Q99733					Q9H095_276	P04080	H0YF29_141		A0A087WQS0_153	P42167	O60231	Q6ZSZ5_730
Q15185	Q9UPT8	Q99848					P62263_112	Q05048	Q5T280_223		Q01320_1	P42285	Q7Z478	Q6ZSZ5_504
Q15233	Q9UPU9	Q99873					P11137_1618	A3KFI9	Q5T280_299		Q921T2_576	P42568	Q7L2E3	Q6ZSZ5_306
Q15269	Q9UQ35	Q9BQ04					P11586_319	P33240	R4GNG4_299		Q7M739_1149	P42684	Q7L7V1	Q92974_335
Q15287	Q9UQ80	Q9BQ39					P35241_550	E9PID8	Q96GE9-2_23		Q7M739_74	P42766	Q9H6R0	Q92974_306
Q15291	Q9Y221	Q9BQ48					Q13148_108	P33240-2	Q96GE9_23		Q7M739_1455	P43121	Q14147	Q92974_715
Q15361	Q9Y223	Q9BQ52					Q15291_464	E7EWR4	Q96LW7-2_88		Q7M739_134	P43307	Q9H5Z1	Q92974_478
Q15365	Q9Y224	Q9BQ61					Q9UHR5_298	Q9H0L4	Q96LW7_88		A2AI08_188	P43694	Q9H2U1	Q92974_342
Q15366	Q9Y237	Q9BQ67					P04843_43	Q13363	P00918_49		A2APB8_66	P46013	Q8IY37	Q92974_68
Q15393	Q9Y262	Q9BQ70					P46779_53	D6RAX2	E5RID5_49		A2APB8_585	P46063	Q92620	Q92974_71
Q15397	Q9Y285	Q9BQ75					P02545_591	Q13363-2	E5RK37_49		A0A0N4SVC2_168	P46109	Q8IX18	Q92974_383
Q15415	Q9Y2H6	Q9BQB6					O76094_622	E7ESU7	P00918_67		A0A0N4SVC2_245	P46199	Q6P158	Q96DR7_566
Q15417	Q9Y2K5	Q9BQC6					Q29RF7_1246	E7EPF8	E5RID5_67		P62996_133	P46379	Q14562	Q96DR7_533
Q15424	Q9Y2Q9	Q9BQE3					Q12904_196	E9PGB1	E5RK37_67		Q922Z3_575	P46779	Q08211	Q8N1W1_407
Q15427	Q9Y2R4	Q9BQG0					Q16629_41	P35222	P27708_2183		Q64127_658	P46821	O60610	Q9NR81_475
Q15428	Q9Y2R9	Q9BRD0					Q9NX63_71	B4DGU4	F8VPD4_2183		A0A087WNZ7_536	P46937	O60879	Q9NR81_548
Q15434	Q9Y2S6	Q9BRJ6					B4DVB8_91	Q8WYA6	H7C2E4_2183		E9QLK7_879	P47974	Q9NSV4	Q9NR81_342
Q15459	Q9Y2T7	Q9BRJ7					P62424_16	Q8WYA6-3	P27708_1266		E9QLK7_1527	P48200	Q9UPY3	Q9NR81_368
Q15477	Q9Y2V2	Q9BRP8					Q13310_622	Q8WYA6-2	F8VPD4_1266		E9QLK7_1797	P48444	Q9BTC0	Q9NR81_369
Q15527	Q9Y2W1	Q9BRR9					P11137_1778	B4DE16	P27708_1060		E9QLK7_1917	P48507	Q68CQ4	Q9NR81_403
Q15545	Q9Y2W2	Q9BRT3					P38646_587	O60716	F8VPD4_1060		Q6F4J1_266	P48735	Q9UNQ2	Q8N4T4_10
Q15572	Q9Y2X3	Q9BRT6					G5E9Q2_117	O60716-3	P27708_1727		Q6F4J1_64	P49137	Q14689	Q8N4T4_274
Q15573	Q9Y2Z2	Q9BRU9					P10809_411	O60716-4	F8VPD4_1727		Q91YR1_2	P49207	Q9P265	Q9NR80_702
Q15631	Q9Y2Z4	Q9BRX2					P27816_1079	O60716-32	H7BZB3_1727		Q9Z0P5_137	P49419	O95057	Q8TER5_183
Q15633	Q9Y314	Q9BRZ2					P62829_79	O60716-31	P27708_938		B2RT77_207	P49458	Q9Y2L1	Q8TER5_123
Q15637	Q9Y324	Q9BSC4					P40925_134	O60716-29	F8VPD4_938		Q80XR5_90	P49591	Q8TF46	Q12774_68
Q15645	Q9Y333	Q9BSD7					Q09666_2136	O60716-27	P27708_551		Q6NV83_231	P49792	Q8IYB7	Q12774_548
Q15646	Q9Y383	Q9BSH4					P55259_498	O60716-30	F8VPD4_551		Q6NV83_164	P50440	O60832	Q12774_1509
Q15649	Q9Y388	Q9BTA9					P26599_477	O60716-28	P27708_508		Q6NV83_731	P50539	P10515	Q12774_1301
Q15650	Q9Y3A2	Q9BTC0					Q96KR1_1035	O60716-26	F8VPD4_508		Q6NV83_18	P50579	P09622	Q12774_1517
Q15654	Q9Y3A4	Q9BTD8					P11586_358	O60716-25	P27708_1613		P63280_19	P50750	Q8TDM6	Q12774_1355
Q15691	Q9Y3A5	Q9BTL3					Q02252_354	O60716-24	F8VPD4_1613		A2AWT5_514	P50990	Q9Y2H0	Q14155_654
Q15695	Q9Y3B4	Q9BU19					A8MUS3_167	O60716-23	H7C3Z5_1613		A2AWT5_58	P51397	Q15398	Q14155_448
Q15696	Q9Y3B7	Q9BU76					P84103_80	O60716-21	Q13554_141		A2AWT5_578	P51531	Q9NPF5	Q14155_349
Q15717	Q9Y3B9	Q9BUJ2					Q16629_82	O60716-19	Q13557_141		A2AWT5_262	P51608	Q09019	Q14155_490
Q15785	Q9Y3C1	Q9BUK0					P18621_7	O60716-22	Q13555_141		A2AWT5_133	P51812	Q9Y485	Q14155_668
Q15796	Q9Y3D5	Q9BUL9					Q15427_35	O60716-20	Q9UQM7_141		A2AWT5_444	P51854	Q8TDJ6	O14497_1105
Q15797	Q9Y3D9	Q9BUQ8					P54886_341	O60716-16	Q5SWX3_141		Q8CCJ3_390	P51911	P51530	O14497_1983
Q15813	Q9Y3F4	Q9BUT9					P10809_425	O60716-18	Q13555-5_141		Q8VDF2_30	P52306	Q9NVR5	O14497_2052
Q15910	Q9Y3I0	Q9BVI4					P11021_173	O60716-15	Q9UQM7-2_141		Q544K9_353	P52594	P31689	O14497_2043
Q15942	Q9Y3T9	Q9BVJ6					P19338_643	O60716-17	Q13555-9_141		Q9CZ13_473	P52732	O60884	O14497_1874
Q16181	Q9Y3U8	Q9BVJ7					P19338_644	O60716-13	Q13554-4_141		Q9CZ13_127	P52746	Q96EY1	O14497_1968
Q16206	Q9Y3X0	Q9BVP2					P26599_357	O60716-11	Q13554-3_141		Q9DB77_24	P52758	Q8WW22	O14497_1827
Q16222	Q9Y3Y2	Q9BVS5					P25705_155	O60716-14	Q13555-2_141		Q9DB77_436	P53582	P25685	O14497_1099
Q16342	Q9Y421	Q9BW30					P25705_158	O60716-12	Q13557-8_141		E9PU96_308	P53597	Q9UBS4	O14497_336
Q16513	Q9Y490	Q9BWE0					P61247_24	O60716-10	Q13554-6_141		E9Q7L1_869	P54105	Q8TBM8	O14497_1981
Q16540	Q9Y4B5	Q9BWF3					P43243_403	O60716-8	D6RHX9_141		F6PWU6_213	P54577	Q9UDY4	Q8NFD5_1987
Q16543	Q9Y4C8	Q9BWU0					P62424_30	O60716-9	E9PBE8_141		Q91W36_189	P54727	Q96KC8	Q8NFD5_2127
Q16560	Q9Y4F3	Q9BX40					P84103_17	O60716-7	E7EQE4_141		Q8BL06_681	P54819	Q8IXB1	Q8NFD5_1985
Q16576	Q9Y4I1	Q9BX66					P07108_59	O60716-5	B7Z1Z6_141		Q640M1_611	P55036	Q9NVH1	Q8NFD5_2056
Q16587	Q9Y4P3	Q9BXJ9					O75533_206	C9JZR2	H7BXS4_141		B2RUE3_232	P55060	O75165	Q68CP9_1362
Q16594	Q9Y4W2	Q9BXP5					Q9UHB7_115	O60716-6	Q13554-7_141		Q8C7V3_175	P55084	Q6Y2X3	Q68CP9_1319
Q16600	Q9Y4Z0	Q9BXS6					P31943_285	O60716-2	Q8WU40_141		Q9JI13_218	P55196	Q9Y2G8	Q68CP9_1271
Q16629	Q9Y520	Q9BXY0					P16070_84	P10619	Q13557-12_141		Q9WV55_182	P55259	Q99543	Q68CP9_382
Q16630	Q9Y580	Q9BY44					O60506_156	Q5JZH0	Q13557-9_141		Q8BH80_88	P55263	Q5F1R6	Q68CP9_1634
Q16637	Q9Y5A9	Q9BY67					Q9Y2X3_345	Q5JZG9	Q13557-10_141		Q790I0_1230	P56385	Q9H1X3	Q68CP9_82
Q16658	Q9Y5B9	Q9BY77					P62995_148	P07339	Q13555-10_141		Q64727_529	P57721	Q13217	Q68CP9_538
Q16666	Q9Y5G4	Q9BYC8					Q12849_473	H7C1V0	Q13557-5_141		Q5FWJ3_293	P57723	Q96LL9	Q68CP9_711
Q16740	Q9Y5J1	Q9BYD1					P31942_274	Q13616	D6R938_141		Q5FWJ3_29	P57764	O75061	Q68CP9_1639
Q16762	Q9Y5K5	Q9BYD2					Q12849_362	Q13618	Q13557-3_141		Q5FWJ3_446	P58317	Q99615	Q68CP9_1667
Q16777	Q9Y5M8	Q9BYD3					P54886_787	Q13618-3	E9PBG7_141		Q5FWJ3_197	P59045	O00429	Q68CP9_1672
Q16836	Q9Y5S9	Q9BYD6					Q05707_44	Q13618-2	Q13557-6_141		Q5FWJ3_130	P59046	P50570	Q68CP9_1814
Q16875	Q9Y606	Q9BYG3					P07305_34	H7C1L6	Q13554-8_141		Q91W86_910	P60002	Q6XZF7	Q68CP9_525
Q16890	Q9Y624	Q9BYJ9					P18621_8	Q13620-1	Q13554-5_141		Q3TRJ1_2	P60468	P26358	Q68CP9_553
Q16891	Q9Y678	Q9BYK8					P31943_365	Q13620	Q13557-4_141		B7ZP47_312	P61011	Q9Y6K1	Q68CP9_1512
Q17RB0	Q9Y6A4	Q9BYW2						Q13620-3	Q13557-11_141		Q3TE06_96	P61604	Q9UBC3	Q4LE39_397
Q17RN3	Q9Y6E2	Q9BZE1						K4DI93	Q13555-3_141		Q3TE06_44	P61764	Q9ULA0	Q4LE39_828
Q17RY0	Q9Y6G3	Q9BZE4						Q13619	Q13555-4_141		Q8K4P0_747	P62140	O43598	Q4LE39_833
Q1ED39	Q9Y6G9	Q9BZI7						Q13619-2	Q13555-7_141		Q3TAQ9_246	P62306	Q9H147	Q4LE39_25
Q1KMD3	Q9Y6M1	Q9BZZ5						O60888	E9PF82_141		Q3TAQ9_425	P62308	Q5QJE6	Q9Y4X5_357
Q29RF7	Q9Y6V7	Q9C056						C9IZG4	Q13554-2_141		Q3TAQ9_232	P62328	Q14183	Q9Y4X5_307
Q2M296	Q9Y6Y8	Q9C0A0						O60888-3	Q13555-8_141		Q3TAQ9_388	P62495	Q14185	Q9Y4X5_327
Q2MKA7		Q9C0A1						O60888-2	Q13555-6_141		Q6ZQL4_570	P62899	Q8N1I0	Q9Y4X5_418
Q2NL82		Q9C0B0						Q9NTM9	Q16566_207		Q08EC1_653	P62910	Q9H7D0	Q9Y4X5_281
Q2Q1W2		Q9C0C2						Q5TCZ7	Q86VP6_785		D6RGR4_180	P62942	Q96HP0	Q9Y4X5_186
Q2QGD7		Q9C0C9						Q9HCG8	Q86VP6-2_785		F6ZBR8_180	P62993	Q96N67	Q9Y4X5_466
Q2TAA2		Q9C0G6						B7WP74	Q86VP6_238		Q9DCD2_334	P63165	Q9BZ29	Q9Y4X5_203
Q2TB10		Q9C0J8						B7WP27	Q86VP6-2_238		Q9DCD2_655	P63220	Q9BU89	Q9Y4X5_189
Q2TB18		Q9GZM5						Q8TB03	Q86VP6-3_238		B7ZMP1_275	P63279	Q93070	Q9Y4X5_468
Q2TBE0		Q9GZN8						Q8TB03-3	H0YH27_238		Q9DBR1_469	P68036	Q99704	Q9Y4X5_269
Q2VIR3		Q9GZR2						E7EN46	Q8WVQ1_112		Q9DBR1_428	P68371	Q86YN1	Q9Y4X5_362
Q2VPK5		Q9GZR7						P00387	Q8WVQ1-2_112		Q9DBR1_884	P69905	Q9NYP3	Q9Y4X5_208
Q32MZ4		Q9GZS1						P00387-2	K7EN15_112		A2A7S7_455	P78346	Q5JWR5	Q9Y4X5_161
Q32NC0		Q9GZT3						P00387-3	P27824_408		Q9CR11_190	P80370	Q9Y3R5	Q9Y4X5_276
Q32P41		Q9GZU8						B1AHF3	B4DGP8_408		Q8CBP1_198	P80723	Q9H3H5	Q9Y4X5_211
Q32P51		Q9GZZ1						P13498	B4E2T8_408		D3YWX2_1811	P81605	Q9BVM2	Q9Y4X5_304
Q3I5F7		Q9H000						H3BR52	P27824_69		D3YWX2_1224	P82663	Q92785	O95376_183
Q3KNT7		Q9H074						H3BPX1	B4DGP8_69		D3YWX2_736	P82664	Q9BZG8	O95376_156
Q3MHD2		Q9H0A0						H3BNP7	H0Y9Q7_69		D3YWX2_1976	P82914	Q9BQC3	O95376_188
Q3MIT2		Q9H0A6						P08574	D6RAU8_69		D3YWX2_389	P84101	Q96FX2	O95376_161
Q3YEC7		Q9H0D6						Q7L576	D6RB85_69		D3YWX2_2070	P98160	Q9BTV6	O95376_326
Q3ZCQ8		Q9H0G5						Q7L576-2	D6RDP7_69		O88967_371	P99999	Q9P2X0	O95376_303
Q3ZCW2		Q9H0J9						Q7L576-3	D6RAQ8_69		E9Q5K9_388	Q00266	Q9NY33	O95376_310
Q460N5		Q9H0L4						Q96F07	D6RHJ3_69		E9Q5K9_453	Q00653	Q9UHL4	O95376_323
Q499Z4		Q9H0S4						E7EW33	D6RD16_69		Q5SS40_13	Q00688	Q2PZI1	O95376_257
Q49A26		Q9H0Z9						E7EVJ5	P27824_82		A8IP69_13	Q008S8	Q16555	O95376_300
Q49AM1		Q9H158						Q96F07-2	B4DGP8_82		P68510_13	Q01860	Q14195	O95376_252
Q49AM3		Q9H161						E7EVF4	H0Y9Q7_82		Q3V3W4_85	Q01995	Q01658	O95376_315
Q49MI3		Q9H2U1						E7EWA4	D6RAU8_82		D3Z4C3_157	Q02252	Q14919	P40616_80
Q4G0J3		Q9H2Y7						H7C229	D6RB85_82		Q3UL31_263	Q02388	Q92597	P40616_95
Q4G0M1		Q9H307						F5H583	D6RDP7_82		Q3UL31_498	Q02413	Q9Y295	Q3SXY8_158
Q4G176		Q9H3H3						Q16850-2	D6RAQ8_82		Q3UL31_100	Q02790	P55039	Q3SXY8_165
Q4J6C6		Q9H3Q1						Q16850	P27824_452		E9Q784_1478	Q02818	Q9NRR4	Q8N8R7_76
Q4KMP7		Q9H444						H7C0D0	B4DGP8_452		Q8BJ05_369	Q03001	Q02487	Q8N8R7_75
Q4L235		Q9H4A5						P61803	B4E2T8_452		Q8BJ05_232	Q03426	Q9BVC3	Q8N8R7_17
Q4U2R6		Q9H4F8						F5GXX5	P27824_370		Q8BJ05_75	Q03468	O14972	Q0P5N6_86
Q4VXA5		Q9H4G0						F5H895	B4DGP8_370		Q8BJ05_222	Q04941	Q9UL01	Q0P5N6_98
Q4VXU2		Q9H501						P14868	B4E2T8_370		Q8BJ05_308	Q05682	Q14126	Q9Y2Y0_149
Q504Q3		Q9H583						C9J7S3	P07384_658		H3BIW0_88	Q05707	Q9H410	P36405_118
Q52LJ0		Q9H5Q4						C9JLC1	P07384_622		E9Q8K8_786	Q06265	Q03001	P36405_174
Q53EL6		Q9H694						C9JQM9	P17655_85		Q3TPC9_1	Q07352	P60981	P36405_158
Q53EP0		Q9H6E5						H7C278	P17655_643		Q3TKH5_137	Q07954	Q9NZJ0	Q96KC2_158
Q53ET0		Q9H6F5						Q68CR9	P17655-2_643		Q5SS00_1018	Q08554	Q9Y4J8	Q96KC2_166
Q53EV4		Q9H6R0						Q6PI48	P17655_346		B2RT41_804	Q08752	O60941	Q96KC2_157
Q53F19		Q9H6R4						Q9H9M6	P17655-2_346		Q4FZI6_264	Q09028	Q96EV8	Q96KC2_13
Q53GL0		Q9H6S0						Q96EP5	Q14444_647		E9QAR6_152	Q09472	Q8NBA8	Q96KC2_132
Q53GS7		Q9H6T0						Q96EP5-2	G3V153_647		E9QAR6_184	Q09666	Q86UW9	Q15041_109
Q53GS9		Q9H7B2						K7EQ02	Q14444-2_647		Q8CGH9_41	Q0P651	Q8TDB6	Q66PJ3_36
Q53H47		Q9H7C9						K7EK33	Q14444_664		B1AWL2_1230	Q10589	P23919	Q66PJ3_48
Q53H54		Q9H7E2						Q9UK59	G3V153_664		B1AWL2_1866	Q12788	Q6P1R4	Q66PJ3_171
Q53H82		Q9H7E9						E7EVM5	Q14444-2_664		B1AWL2_1118	Q12797	Q9NX74	Q66PJ3_349
Q53HI1		Q9H7N4						Q9NV06	P52907_42		Q3U0F2_30	Q12800	Q96G46	Q66PJ3_159
Q53R41		Q9H814						Q13561	P47755_42		A0A0N4SV80_405	Q12802	O95620	Q9NVJ2_159
Q53T94		Q9H8H0						H0YI98	C9JUG7_42		A0A0N4SV80_1062	Q12834	P28562	Q9NVJ2_158
Q53TQ3		Q9H8H2						F5H223	B4DG50_42		Q9CZP3_251	Q12873	O75319	Q9NVJ2_164
Q569K4		Q9H910						Q13561-3	F8W9N7_42		O88532_323	Q12899	Q9UNI6	Q8N2F6_59
Q56P03		Q9H972						Q13561-2	Q86X55_424		O88532_338	Q12904	O95147	Q5T2S8_700
Q587J7		Q9H9A6						F5H2S7	Q86X55-1_424		O88532_384	Q12931	Q9NRW4	Q5T2S8_235
Q587J8		Q9H9G7						Q9H773	Q9HA77_337		O88532_831	Q12955	Q9BVJ7	Q5T2S8_618
Q58A45		Q9H9J2						Q9BTE7	H0YFF0_337		O88532_613	Q13011	P51452	Q5T2S8_693
Q59GN2		Q9H9J4						H0YCN4	O15234_331		A2A791_785	Q13017	Q13115	Q5T2S8_610
Q5BKU9		Q9H9L3						E9PQV9	O14936_186		Q3UH28_374	Q13029	Q16690	Q5T2S8_865
Q5BKY9		Q9H9P5						Q16531	O14936-3_186		O88466_739	Q13084	Q16828	Q5T2S8_863
Q5BKZ1		Q9H9Y2						F5GY55	Q5JS74_186		O88466_952	Q13087	Q16829	Q96C12_356
Q5BN46		Q9HA38						F5H0Y5	O14936-4_186		Q9JMD0_380	Q13098	Q99956	Q96C12_657
Q5C9Z4		Q9HAU5						B4DG00	O14936-6_186		Q9JMD0_19	Q13123	P33316	Q96C12_353
Q5D0E6		Q9HAV4						Q16832	F8W998_186		O88291_126	Q13136	O14640	Q96C12_579
Q5D1E8		Q9HB71						Q5T241	O14936-2_186		O88291_349	Q13177	P54792	Q96C12_894
Q5F1R6		Q9HBD1						H0Y570	H9KV37_186		O88291_48	Q13200	O14641	Q96C12_665
Q5GAN3		Q9HBL0						Q96HY6	P04040_268		O88291_310	Q13228	Q92997	Q96C12_575
Q5GAN4		Q9HC35						Q96HY6-2	P16152_65		O88291_444	Q13347	Q7RTS9	Q96C12_884
Q5GAN6		Q9HC36						P30046	B4DFK7_65		B2RRF6_1117	Q13405	Q14204	Q6NXE6_471
Q5GLZ8		Q9HC52						A6NHG4	E9PQ63_65		Q8R1N0_274	Q13409	Q13409	Q6NXE6_435
Q5H913		Q9HCD5						B7Z522	A8MTM1_65		Q9CWV7_94	Q13425	Q9Y6G9	Q6NXE6_484
Q5H9E4		Q9HCE1						J3KQ18	O75828_65			Q13480	O43237	Q6NXE6_243
Q5H9K5		Q9HCJ3						B5MC82	O75828_202			Q13492	Q8TCX1	Q6NXE6_297
Q5H9R7		Q9HCU5						Q92499	Q6YP21_173			Q13501	P63172	Q9H6L4_168
Q5H9S7		Q9HD15						Q13206	Q6YP21-3_173			Q13561	P51808	Q8IUR7_259
Q5H9U9		Q9HD20						E9PIF2	Q6PK04_135			Q13576	Q13627	Q8IUR7_661
Q5HYM0		Q9NNW5						G5E9L5	I3L0U5_135			Q13610	Q86Y13	Q8IUR7_175
Q5JNZ5		Q9NNW7						Q92841	Q96A33_204			Q13724	O00716	Q8IUR7_264
Q5JPH6		Q9NP64						H3BLZ8	Q96A33-2_204			Q13765	Q16254	Q8IUR7_168
Q5JPI9		Q9NP81						Q92841-3	Q96A33_242			Q13813	Q96CJ1	Q8IUR7_174
Q5JQF8		Q9NP92						Q92841-1	Q96A33-2_242			Q13868	Q5JPH6	Q8IUR7_283
Q5JSJ4		Q9NPD3						Q92841-2	Q96A33_167			Q13895	Q99848	Q7Z3E5_270
Q5JSQ8		Q9NPD8						C9JMU5	Q96A33-2_167			Q14146	O95905	Q9UH62_52
Q5JSZ5		Q9NPE2						O00571	Q96A33_218			Q14165	P42892	Q9UH62_343
Q5JTH9		Q9NPE3						O00571-2	Q96A33-2_218			Q14247	Q13011	Q9UH62_128
Q5JTJ3		Q9NQ29						O15523	Q96ER9_149			Q14296	Q9NTX5	Q9UH62_208
Q5JTZ9		Q9NQ50						B4DXX7	Q96ER9-2_149			Q14331	P30084	Q6P1M9_458
Q5JVF3		Q9NQ55						P17844	C9JSW8_149			Q14493	P42126	P27540_351
Q5JVS0		Q9NQC3						B4DLW8	F8VNY5_14			Q14515	O75521	P27540_269
Q5MNZ9		Q9NQH7						J3KTA4	Q9P031_14			Q14527	Q5VYK3	P27540_358
Q5PRF9		Q9NQZ2						J3KRZ1	F8VNY5_54			Q14554	Q9H8V3	O00327_164
Q5QJE6		Q9NR30						J3QSF1	Q9P031_54			Q14674	Q96F86	Q92747_279
Q5QNW6		Q9NR56						J3QRQ7	Q16204_342			Q14677	Q6P2E9	O15143_346
Q5RKV6		Q9NRA8						Q9NVP1	Q9Y3X0_251			Q14696	Q9BZQ6	O15143_70
Q5RL73		Q9NRM2						H7C452	Q9Y3X0_196			Q14697	Q3B7T1	O15143_134
Q5SSJ5		Q9NRP0						Q9UHI6	Q9Y3X0_226			Q14789	Q15075	O15143_342
Q5ST30		Q9NRR4						Q9NR30	O95067_140			Q14CZ7	O75530	O15143_123
Q5SXH7		Q9NRW3						Q9NR30-2	H0YMP3_140			Q15004	P68104	O15143_162
Q5SY16		Q9NRX1						Q9BQ39	O75909-1_39			Q15005	Q5VTE0	O15144_120
Q5SZQ8		Q9NRX2						Q9GZR7	O75909_39			Q15061	Q05639	O15145_162
Q5T035		Q9NRY2						G3V529	O75909-2_39			Q15149	P24534	O15511_45
Q5T0F9		Q9NS39						F5GYL3	G3V5E1_39			Q15185	P29692	Q7Z6K5_183
Q5T160		Q9NSD9						Q96GQ7	O75909-4_39			Q15286	O43324	P49407_140
Q5T1B0		Q9NSI8						Q9NUL7	G3V235_39			Q15291	P26641	P49407_269
Q5T1J5		Q9NTK5						O00148	G3V2Q3_39			Q15392	P13639	P49407_251
Q5T1V6		Q9NTZ6						K7EQN7	O75909-1_59			Q15393	P57772	P32121_430
Q5T200		Q9NU22						B1Q2N1	O75909_59			Q15417	Q7L9B9	P32121_291
Q5T280		Q9NUK0						O00148-2	O75909-2_59			Q15477	Q9BSW2	P32121_273
Q5T3I0		Q9NUL3						K7EPJ3	G3V5E1_59			Q15527	Q12805	P32121_162
Q5T440		Q9NUL5						Q13838	O75909-4_59			Q15599	Q96C19	P32121_264
Q5T481		Q9NUL7						Q13838-2	G3V235_59			Q15631	P52799	Q8N5I2_49
Q5T5J6		Q9NUP9						F8VQ10	G3V2Q3_59			Q15633	Q14156	Q8N5I2_45
Q5T653		Q9NUQ3						Q5STU3	Q4G0I0_66			Q15642	Q7Z2Z2	P15848_117
Q5T6C5		Q9NUQ6						B4DP52	P78371_289			Q15646	Q15029	P15848_121
Q5T6F2		Q9NUQ8						F6WLT2	P78371-2_289			Q15654	Q9UHF1	Q96L15_150
Q5T764		Q9NV06						F6UN21	F5GWF6_289			Q15746	P00533	Q9ULH1_560
Q5T7N2		Q9NV31						F6TRA5	F8VQ14_289			Q15797	Q9GZT9	O43150_88
Q5T8I9		Q9NV70						F6S4E6	P78371_332			Q15904	Q8N3D4	O43150_86
Q5T8P6		Q9NVA2						B4DIJ6	P78371-2_332			Q15942	Q9H4M9	O43150_365
Q5TA45		Q9NVD7						F6UJC5	F5GWF6_332			Q16513	Q9H223	Q8TDY4_556
Q5TAP6		Q9NVE4						H0Y400	F8VQ14_332			Q16543	Q08426	Q9Y576_238
Q5TAX3		Q9NVM6						K7EN69	P49368_374			Q16576	Q9H9B1	Q9Y576_222
Q5TBB1		Q9NVN8						F6QYI9	B4DUR8_374			Q16666	Q96KQ7	Q9Y576_36
Q5TC12		Q9NVP1						F6R6M7	P49368-2_374			Q16698	O14681	Q9Y576_29
Q5TC82		Q9NVS2						K7ENP6	P49368_433			Q16719	P41567	Q9Y576_301
Q5TEJ8		Q9NVU7						F6QWI5	B4DUR8_433			Q16836	Q8N9N8	Q8WXK3_231
Q5TGY3		Q9NVV4						K7EL56	P49368-2_433			Q16891	P05198	Q9NWX5_313
Q5U5Q3		Q9NVX2						K7EIL8	P49368_243			Q1ED39	Q9BY44	Q9NWX5_308
Q5UIP0		Q9NW13						F6U6E2	B4DUR8_243			Q29RF7	Q9BQI3	Q8N9N2_351
Q5VT52		Q9NW64						F6S2B7	P49368-2_243			Q2KHR3	P19525	Q9H1I8_90
Q5VTE0		Q9NW82						F6SXL5	Q5SZX6_243			Q2NL82	Q9NZJ5	Q9H1I8_165
Q5VTE6		Q9NWH9						E7EMX2	P48643_31			Q32P44	Q9P2K8	Q9H1I8_79
Q5VTL8		Q9NWT1						K7EN25	E7ENZ3_31			Q3B726	Q14232	Q8N3C0_324
Q5VTQ0		Q9NWU5						B4E3C4	D6RIZ7_31			Q3SY69	P49770	Q8N3C0_131
Q5VTR2		Q9NX05						B4DLA0	H0Y914_31			Q4U2R6	Q9NR50	Q8N3C0_225
Q5VU13		Q9NX07						C9J8G5	P48643_405			Q53EL6	Q9UI10	Q8N3C0_2101
Q5VV67		Q9NX24						C9J081	E7ENZ3_405			Q53EP0	Q13144	Q8N3C0_1535
Q5VVQ6		Q9NX38						Q9UJV9	B7ZAR1_405			Q562R1	P41214	Q8N3C0_1906
Q5VWQ0		Q9NX58						J3KNN5	E9PCA1_405			Q5EBN2	P20042	Q8N3C0_208
Q5VWX1		Q9NX63						H0Y8L8	B4DYD8_405			Q5F1R6	P41091	Q8N3C0_310
Q5VYS8		Q9NX74						Q7L014	P48643_385			Q5H9U9	P56537	Q8N3C0_704
Q5VZ19		Q9NXF1						Q9H0S4	E7ENZ3_385			Q5JPB2	Q14152	Q8N3C0_1315
Q5VZF2		Q9NXG0						Q9Y6V7	B7ZAR1_385			Q5JTJ3	P55884	Q8N3C0_1638
Q5W0B1		Q9NXG2						Q9BVQ8	E9PCA1_385			Q5JU85	B5ME19	Q9Y294_203
Q5XG87		Q9NXH9						J3QKN9	B4DYD8_385			Q5JV73	O15371	Q9NVP2_189
Q5XUX0		Q9NXW2						J3QR02	P40227_374			Q5SRE5	P60228	Q9NVP2_178
Q63ZY6		Q9NY12						J3KRX8	P40227-2_374			Q5SSJ5	O00303	Q9NVP2_172
Q64LD2		Q9NY93						Q8N8A6	B4DPJ8_374			Q5SW79	O75821	Q9NVP2_201
Q658K8		Q9NYF8						Q8TDD1	Q99832_455			Q5SY16	O15372	Q9NR48_2225
Q659C4		Q9NYH9						Q8TDD1-2	Q99832-3_455			Q5T1H1	Q13347	Q9NR48_2113
Q66K41		Q9NYK5						H0YHZ9	F5GZK5_455			Q5T6F2	O75822	Q9NR48_2229
Q66K89		Q9NYL2						F8VRX4	Q99832-4_455			Q5T953	Q9UBQ5	Q9NR48_2109
Q66PJ3		Q9NYY8						H0YHH7	B7Z1C9_455			Q5THJ4	Q9Y262	Q9UBL3_362
Q67FW5		Q9NZ01						Q9NY93	Q99832-2_455			Q5VSY0	Q7L2H7	Q9UBL3_572
Q68CQ4		Q9NZ45						Q9NY93-2	Q99832_392			Q5VT52	P60842	Q9UBL3_207
Q68D10		Q9NZ63						H7C3E9	Q99832-3_392			Q5VTL8	Q14240	Q9UBL3_120
Q68DX3		Q9NZB2						G3V0G3	F5GZK5_392			Q5VU43	P38919	Q9UBL3_117
Q68E01		Q9NZI8						H7BZN7	Q99832-4_392			Q5VV67	P06730	Q9UBL3_581
Q69383		Q9NZM5						P26196	B7Z1C9_392			Q5W0U4	Q9NRA8	O95671_274
Q69YH5		Q9NZT1						Q9BUN8	Q99832-2_392			Q66K74	Q04637	O95671_333
Q69YN2		Q9NZZ3						E5RGY0	P50990_311			Q674X7	P78344	O95671_456
Q69YN4		Q9P013						B4E1G1	B4DEM7_311			Q684P5	O43432	O95671_461
Q6AI08		Q9P015						Q9BUN8-2	B4DQH4_311			Q68CQ4	Q15056	O95671_305
Q6AW86		Q9P031						O00273	H7C4C8_311			Q6DD88	P55010	O43681_53
Q6DKI1		Q9P0M9						O00273-2	P50990_445			Q6FI81	P63241	O43681_55
Q6DKK2		Q9P219						O75907	B4DEM7_445			Q6GMR7	O60841	P08243_73
Q6E0U4		Q9P258						Q15392	B4DQH4_445			Q6IBS0	Q9BQ52	P08243_158
Q6GMV3		Q9P265						B7Z817	P48509_191			Q6IQ49	Q15723	P08243_44
Q6I9Y2		Q9P275						Q9UBM7	E9PRJ3_191			Q6N069	Q5R3F8	P08243_43
Q6IAN0		Q9P287						E9PM00	E9PMR4_191			Q6NSZ9	P55199	Q12797_660
Q6IBS0		Q9P2D0						E9PJ54	Q5ZPR3_379			Q6NUQ4	Q9HB65	Q12797_641
Q6IEG0		Q9P2E3						E9PRL8	Q5ZPR3-3_379			Q6NW29	Q92556	Q12797_112
Q6IMN6		Q9P2E9						E9PQ71	Q5ZPR3-4_379			Q6NZI2	Q96JJ3	Q12797_648
Q6IN84		Q9P2L0						E9PIP9	H0YN29_379			Q6NZY4	Q96BJ8	Q6ICH7_116
Q6IPR3		Q9P2M7						H0YE57	H0YL10_379			Q6P1N0	Q8IZ81	Q6ICH7_212
Q6IQ21		Q9P2N5						Q02127	Q5ZPR3-2_379			Q6P2E9	Q6PJG2	Q6ICH7_303
Q6IS14		Q9P2R3						J3QRQ3	Q9NPF0_134			Q6P4Q7	P60002	Q6ICH7_313
Q6L8Q7		Q9P2T1						I3L449	Q9NPF0-2_134			Q6P5R6	Q9BW60	Q8IZT6_3177
Q6MZZ7		Q9UBB4						I3NI32	P13987_72			Q6PUV4	Q9NYP7	Q8IZT6_3287
Q6N021		Q9UBC2						J3QRJ4	E9PNW4_72			Q6RFH5	Q9H5J4	Q8IZT6_1711
Q6N069		Q9UBS3						Q6IAN0	E9PR17_72			Q6UXG2	A1L3X0	Q8IZT6_411
Q6NSI4		Q9UBU9						J3QLK1	O75419_242			Q6VN20	Q6IA86	Q8IZT6_914
Q6NSZ9		Q9UEY8						J3QKT1	O75419-2_242			Q6VY07	Q9H9T3	Q8IZT6_51
Q6NT04		Q9UG01						O43143	O75419-3_242			Q6XE24	Q96EB1	Q8IZT6_405
Q6NTF7		Q9UG63						O60231	O75419_467			Q6YN16	Q8TE02	Q8IZT6_911
Q6NUN9		Q9UGI8						Q14562	O75419-2_467			Q6ZNB6	Q0PNE2	Q8IZT6_95
Q6NUQ4		Q9UGP8						F5H658	O75419-3_467			Q6ZRI8	Q5J8M3	Q8IZT6_3286
Q6NVV1		Q9UGR2						Q7L2E3	Q99459_87			Q6ZRS4	Q9BV81	Q8IZT6_231
Q6NVY1		Q9UGU0						Q7L2E3-3	O14735_127			Q6ZRY4	O43402	Q8IZT6_10
Q6NW29		Q9UH17						H7BXY3	H3BTV1_127			Q6ZTQ4	Q96AY2	Q8IZT6_236
Q6NW34		Q9UHA3						F6R0H4	B3KY94_127			Q6ZU64	Q92979	Q9BZE9_127
Q6NWY9		Q9UHB7						Q9H6R0	H3BUR9_127			Q6ZUT1	O95834	Q9BZE9_48
Q6NXG1		Q9UHB9						I3L0M5	O14735_204			Q6ZUT6	Q32P44	Q9BZE9_225
Q6NYC1		Q9UHC7						Q05BE5	H3BTV1_204			Q702N8	Q9HC35	Q9BZE9_40
Q6NZI2		Q9UHD1						Q9H2U1	B3KY94_204			Q7KZI7	Q7Z589	Q9BZE9_138
Q6NZY4		Q9UHI6						Q9H2U1-3	P06493_155			Q7L8A9	Q8N8S7	Q9BZE9_224
Q6P087		Q9UHX1						Q9H2U1-2	E5RIU6_155			Q7LFL8	O94919	Q9BZE9_174
Q6P158		Q9UI17						F5GZS0	Q5VV42_548			Q7Z2K6	Q14249	Q7L266_176
Q6P161		Q9UI43						E7EWK3	Q5VV42-2_548			Q7Z2Z2	Q8NFI3	P00966_132
Q6P1L8		Q9UII4						Q8IX18	Q5VV42_532			Q7Z422	P06733	Q2TB18_173
Q6P1Q9		Q9UJA5						J3KSW6	Q5VV42-2_532			Q7Z460	Q7L5Y1	Q9NVM9_560
Q6P1R4		Q9UJK0						Q8IX18-4	Q8N726_25			Q7Z591	Q16206	Q9NVM9_54
Q6P1X6		Q9UJV9						Q8IX18-3	P42771_118			Q7Z5L9	Q13822	Q9NVM9_406
Q6P2E9		Q9UJY1						C9JEW8	J3QRG6_118			Q7Z6Z7	Q96N21	Q9NVM9_24
Q6P2I3		Q9UK59						Q8IX18-2	P42771-4_118			Q7Z7F0	Q9NPA8	Q9NVM9_331
Q6P2Q9		Q9UK61						Q08211	K7ES20_118			Q86SE5	Q09472	Q9NVM9_494
Q6P3W6		Q9UKA9						Q08211-2	P42771-2_118			Q86U44	Q96L91	Q9NVM9_17
Q6P589		Q9UKD2						O60610	K7ENC6_118			Q86UP2	P11171	Q9NVM9_349
Q6P5R6		Q9UKM9						O60610-2	Q8N726_58			Q86UR5	Q9H4G0	Q9NVM9_556
Q6P5S7		Q9UKV3						E7ERW8	Q8N726-2_58			Q86VP1	O43491	Q9NVM9_63
Q6P6C2		Q9UKV8						B9ZVX0	Q8N726_107			Q86W92	Q9Y2J2	Q8NBU5_359
Q6P9B9		Q9UKY7						E9PHQ0	Q8N726-2_107			Q86X10	Q9H329	Q8NBU5_137
Q6PCB5		Q9UKZ4						O60610-3	P42771_38			Q86XZ4	Q9HCM4	Q8NBU5_310
Q6PEV8		Q9UL18						E7ET75	J3QRG6_38			Q86Y13	Q9H2F5	Q6PL18_643
Q6PF06		Q9UL40						E9PEZ3	P42771-4_38			Q86Y79	Q52LR7	Q6PL18_484
Q6PF18		Q9ULC4						H9KV28	P42771-3_38			Q86YA3	P16422	Q6PL18_649
Q6PGN9		Q9ULE4						E5RJ79	G3XAG3_38			Q86YB8	Q9HCE0	Q6PL18_1156
Q6PI26		Q9ULP0						B4E2I7	O95674_48			Q8IU85	P21709	Q6PL18_1261
Q6PI47		Q9ULR0						E7EMV0	Q03701_487			Q8IV48	P29317	Q6PL18_785
Q6PI48		Q9ULW3						Q68CQ4	Q03701_696			Q8IVF2	P29323	Q6PL18_1246
Q6PI98		Q9ULX6						H7C2R4	Q03701_177			Q8IWC1	Q8IUS5	Q6PL18_387
Q6PID6		Q9UMS4						Q9UNQ2	C9J9W7_177			Q8IWS0	Q7L775	Q6PL18_1388
Q6PIY7		Q9UMX0						Q9P265	Q03701_547			Q8IXK0	P58107	Q9ULI0_475
Q6PJT7		Q9UMY1						Q9Y2L1	Q92879-4_48			Q8IY37	P07814	Q9ULI0_437
Q6PK04		Q9UN36						G3V1J5	G5EA30_48			Q8IYB7	P42566	Q9ULI0_458
Q6PKG0		Q9UN86						Q9Y2L1-2	Q92879_48			Q8IZ73	Q9UBC2	Q5T9A4_616
Q6PL24		Q9UNF0						Q8IYB7	Q92879-2_48			Q8IZL8	Q12929	Q5T9A4_624
Q6PUV4		Q9UNF1						H7C440	Q92879-3_48			Q8IZQ1	Q9H6S3	Q5T9A4_606
Q6QN14		Q9UNP9						H7C036	Q92879-6_48			Q8IZX4	O75616	Q5T9A4_641
Q6RFH5		Q9UNQ2						O60832	Q92879-5_48			Q8J025	Q9NZ08	Q5T9A4_557
Q6UB28		Q9UNX4						O60832-2	F5H0D8_48			Q8N0T1	P04626	Q5T9A4_611
Q6UN15		Q9UNZ5						H7C2Q2	E9PKU1_48			Q8N0X7	P18074	Q5T9A4_634
Q6UX04		Q9UPN3						H7C0M1	F5H4Y5_48			Q8N0Z8	P19447	Q5T9A4_492
Q6UXG2		Q9UPN6						C9IYT0	E9PQK4_48			Q8N3X1	Q92889	Q96QE3_433
Q6V1X1		Q9UPN9						H7C2Q9	E9PSH0_48			Q8N3Z6	P0DP91	Q96QE3_827
Q6WKZ4		Q9UPQ0						H7BZF2	E9PKA1_48			Q8N567	Q03468	Q96QE3_1454
Q6XE24		Q9UPQ9						P36957	Q92879-4_139			Q8N5D0	Q2NKX8	Q96QE3_831
Q6Y2X3		Q9UPT8						B7Z5W8	G5EA30_139			Q8N5G2	Q5T890	Q96QE3_1458
Q6Y7W6		Q9UPU9						P31689	Q92879_139			Q8N5K1	Q13216	O95260_19
Q6YP21		Q9UQ35						B7Z5C0	Q92879-2_139			Q8N5U6	O14944	O95260_64
Q6ZMN8		Q9UQ80						P31689-2	Q92879-3_139			Q8N608	P50548	O95260_131
Q6ZN04		Q9UQ88						Q96EY1	Q92879-6_139			Q8N6G2	P84090	O95260_303
Q6ZN17		Q9UQN3						E7ES32	Q92879-5_139			Q8N6H7	Q8IV48	O95260_65
Q6ZN18		Q9Y221						Q96EY1-2	Q92879-4_188			Q8N6N3	A8K979	O95260_16
Q6ZN30		Q9Y224						O75165	G5EA30_188			Q8N6T0	O43414	Q99941_340
Q6ZN55		Q9Y237						Q99543	Q92879_188			Q8N983	O75477	Q6VMQ6_608
Q6ZP01		Q9Y262						Q99543-2	Q92879-2_188			Q8N9Q2	O94905	Q6VMQ6_612
Q6ZP80		Q9Y265						P26358	Q92879-3_188			Q8N9T8	Q7Z2K6	Q6VMQ6_955
Q6ZRV2		Q9Y272						P26358-2	Q92879-6_188			Q8NAB2	O75460	Q6VMQ6_451
Q6ZRY4		Q9Y283						K7ENW7	Q92879-5_188			Q8NB66	Q96HE7	Q6VMQ6_93
Q6ZSC3		Q9Y285						P26358-3	Q92879-4_158			Q8NB78	Q86YB8	O94817_134
Q6ZSY5		Q9Y287						F5GX68	G5EA30_158			Q8NBF6	P30040	Q6ZNE5_43
Q6ZT89		Q9Y295						Q14185	Q92879_158			Q8NBP7	Q9BS26	Q6ZNE5_330
Q6ZTR5		Q9Y2H6						Q9BZG8	Q92879-2_158			Q8NBS9	Q9UJM3	Q6ZNE5_46
Q6ZU64		Q9Y2K5						I3L3X9	Q92879-3_158			Q8NC60	Q9H9K5	Q6ZNE5_17
Q6ZU80		Q9Y2L1						Q9BZG8-3	Q92879-6_158			Q8NCE0	Q5FWF5	Q6ZNE5_335
Q6ZUT1		Q9Y2P8						Q9BZG8-2	Q92879-5_158			Q8NCX0	Q56NI9	Q676U5_506
Q6ZUT6		Q9Y2Q9						I3L1H5	Q92879-4_179			Q8ND24	P10768	Q676U5_533
Q6ZW31		Q9Y2R5						Q9NY33	G5EA30_179			Q8NEE8	Q9H501	Q2TAZ0_11
Q6ZW49		Q9Y2R9						Q9NY33-4	Q92879_179			Q8NEP3	Q14674	Q2TAZ0_1578
Q6ZWL3		Q9Y2S6						G3V1D3	Q92879-2_179			Q8NEZ3	B1AK53	Q2TAZ0_485
Q702N8		Q9Y2V2						G3V180	Q92879-3_179			Q8NEZ4	Q6NXG1	Q2TAZ0_1579
Q71F23		Q9Y2W1						E9PQF2	Q92879-6_179			Q8NFH5	Q9H6T0	Q2TAZ0_1460
Q71RC2		Q9Y2W2						E9PKK8	Q92879-5_179			Q8NFQ6	Q9BSJ8	Q2TAZ0_483
Q71UM5		Q9Y2X3						E9PPK9	Q92879-4_91			Q8NHQ9	A0FGR8	Q96BY7_1597
Q75QN2		Q9Y2Z4						Q9NY33-2	G5EA30_91			Q8NI35	P62495	Q96BY7_1667
Q75VX8		Q9Y314						Q2PZI1	Q92879_91			Q8NI77	P13804	Q9NT62_259
Q76FK4		Q9Y316						Q6ZPD9	Q92879-2_91			Q8TAD8	P38117	Q9NT62_264
Q76MJ5		Q9Y324						Q6ZPD9-2	Q92879-3_91			Q8TAE8	O95571	Q8WYN0_92
Q7KZ85		Q9Y333						K7ELH8	Q92879-6_91			Q8TAX9	Q9HBU6	Q8WYN0_217
Q7KZF4		Q9Y383						O14972	Q92879-5_91			Q8TBB5	Q9NVF9	Q8WYN0_117
Q7KZI7		Q9Y388						A8MY26	F5H0D8_91			Q8TBX8	P41162	Q8WYN0_77
Q7L014		Q9Y399						B7Z606	E9PKU1_91			Q8TBZ6	O60447	Q8WYN0_81
Q7L0Y3		Q9Y3A2						A8MTY9	F5H4Y5_91			Q8TCJ2	Q92817	Q9Y4P1_177
Q7L1Q6		Q9Y3A4						B7Z6B1	E9PQK4_91			Q8TD20	Q01844	Q9Y4P1_277
Q7L2E3		Q9Y3A5						P15924	E9PSH0_91			Q8TDY2	Q9NVH0	Q9Y4P1_421
Q7L2H7		Q9Y3B2						P15924-2	E9PC62_91			Q8TEU7	Q9UQ84	Q9Y4P1_291
Q7L2J0		Q9Y3B4						Q96G46	O95319_91			Q8WTP8	Q9NV70	Q9Y4P1_162
Q7L2Z9		Q9Y3B7						Q96G46-2	O95319-5_91			Q8WTX9	Q96KP1	Q9Y4P1_166
Q7L3S4		Q9Y3B9						Q96G46-3	O95319-2_91			Q8WUB8	O60645	Q96DT6_111
Q7L3T8		Q9Y3C1						K7EMI3	Q5VZZ6_91			Q8WUH6	Q96A65	Q96DT6_107
Q7L4I2		Q9Y3D9						K7EM42	O95319-4_91			Q8WVM0	O00471	Q9H1Y0_19
Q7L576		Q9Y3F4						O75319	O95319-3_91			Q8WW12	Q8TAG9	O95352_572
Q7L775		Q9Y3I0						Q9UNI6	Q92879-4_169			Q8WW38	Q9Y2D4	O95352_322
Q7L7V1		Q9Y3P9						P51452	G5EA30_169			Q8WWH5	Q9UPT5	O95352_358
Q7L8L6		Q9Y3T9						K7ES89	Q92879_169			Q8WWI1	Q8IYI6	O95352_649
Q7LFL8		Q9Y3U8						Q8IYJ9	Q92879-2_169			Q8WWQ2	Q9Y3B2	O95352_368
Q7LFX5		Q9Y3X0						Q99956	Q92879-3_169			Q8WX93	Q01780	O95352_550
Q7RTS1		Q9Y3Y2						Q7RTS9	Q92879-6_169			Q8WXD2	Q9NQT5	O95352_646
Q7RTV0		Q9Y421						J3KSU8	Q92879-5_169			Q8WXH0	Q9NPD3	O95352_553
Q7Z2E3		Q9Y485						Q7RTS9-2	E9PC62_169			Q8WXX5	Q9NQT4	O95352_80
Q7Z2T5		Q9Y490						Q14204	O95319_169			Q8WY54	Q5RKV6	O95352_81
Q7Z2W4		Q9Y4B5						Q8NCM8	O95319-5_169			Q8WYB5	Q15024	Q7Z3C6_433
Q7Z2W9		Q9Y4C8						Q8NCM8-2	O95319-2_169			Q8WYQ5	Q96B26	Q7Z3C6_331
Q7Z2Z2		Q9Y4F1						Q96FJ2	Q5VZZ6_169			Q92508	Q06265	Q7Z3C6_197
Q7Z304		Q9Y4F3						P63167	O95319-4_169			Q92541	Q93063	Q7Z3C6_178
Q7Z333		Q9Y4P3						Q13627	O95319-3_169			Q92552	O43909	Q7Z3C6_764
Q7Z3E1		Q9Y4W2						Q9Y463	B4DIB6_169			Q92564	Q99504	P31939_101
Q7Z3V5		Q9Y4Y9						Q13627-4	Q92879-4_171			Q92576	Q15910	P31939_434
Q7Z3Z3		Q9Y4Z0						Q13627-2	G5EA30_171			Q92597	P15311	P31939_287
Q7Z3Z4		Q9Y520						Q13627-3	Q92879_171			Q92688	P00742	P31939_363
Q7Z406		Q9Y543						F8WAP0	Q92879-2_171			Q92733	Q9BQ89	Q8NHH9_287
Q7Z417		Q9Y570						F8W9I9	Q92879-3_171			Q92805	P00488	Q8NHH9_293
Q7Z422		Q9Y580						Q13627-5	Q92879-6_171			Q92834	P00734	Q8NHH9_441
Q7Z478		Q9Y5A9						Q9Y463-2	Q92879-5_171			Q92888	P25116	Q6DD88_429
Q7Z4G4		Q9Y5B9						Q9Y463-3	E9PC62_171			Q92896	P13726	Q6DD88_256
Q7Z4V5		Q9Y5E5						Q5JPH6	O95319_171			Q92966	P23610	Q6DD88_262
Q7Z5J4		Q9Y5F7						H3BTB7	O95319-5_171			Q93062	O00519	Q13315_2021
Q7Z5L2		Q9Y5J1						H3BRF5	O95319-2_171			Q93088	Q7L5A8	Q13315_790
Q7Z5M8		Q9Y5K5						Q99848	Q5VZZ6_171			Q969S3	Q0VG06	Q13315_786
Q7Z5P4		Q9Y5K6						H7C2Q8	O95319-4_171			Q969X6	Q01469	Q13315_755
Q7Z5Q1		Q9Y5L0						Q15125	O95319-3_171			Q969Y0	Q9Y5Q0	O00244_41
Q7Z5R6		Q9Y5M8						C9J719	B4DIB6_171			Q96A33	Q9UNN5	O00244_12
Q7Z5U6		Q9Y5N5						C9JJ78	E9PC62_12			Q96A35	Q96CS3	O00244_15
Q7Z5W3		Q9Y5T5						Q13011	E9PC62_163			Q96AY3	Q6P2I3	P98196_502
Q7Z628		Q9Y5V0						M0R248	O95319_163			Q96AZ6	Q9NVQ4	P98196_1112
Q7Z6E9		Q9Y606						P42126	O95319-5_163			Q96C19	Q9NUU6	Q9HD20_410
Q7Z6J9		Q9Y618						P42126-2	O95319-2_163			Q96C57	Q96BN8	Q9HD20_515
Q7Z6K3		Q9Y676						H3BS70	Q5VZZ6_163			Q96CP2	Q6SJ93	Q9HD20_979
Q7Z6M4		Q9Y678						Q96DC0	O95319-4_163			Q96CT7	Q9NRY5	Q9HD20_531
Q7Z6V5		Q9Y6D6						O75521	O95319-3_163			Q96D46	Q9Y4C2	Q9HD20_648
Q7Z6Z6		Q9Y6E2						C9J000	B4DIB6_163			Q96DI7	A6NFQ2	Q9HD20_336
Q7Z6Z7		Q9Y6G3						O75521-2	E9PC62_184			Q96DV4	Q9NWS6	Q9HD20_530
Q7Z739		Q9Y6G9						Q5VYK3	O95319_184			Q96E11	Q9BPY3	Q9HD20_711
Q7Z7A3		Q9Y6K0						J3KN16	O95319-5_184			Q96E29	Q9NZB2	Q9HD20_969
Q7Z7F0		Q9Y6K5						R4GMY1	O95319-2_184			Q96EH3	Q96EK7	Q9HD20_971
Q7Z7F7		Q9Y6M1						O60869	Q5VZZ6_184			Q96EN8	Q7Z309	Q9H7F0_489
Q7Z7H8		Q9Y6V7						O60869-2	O95319-4_184			Q96EP0	Q86V42	Q9H7F0_496
Q7Z7K6		Q9Y6Y8						E9PMU3	O95319-3_184			Q96EY1	Q9BYI3	P05023_249
Q7Z7L1								H0YEL4	B4DIB6_184			Q96EY4	Q9BZQ8	P05023_211
Q86SE5								E9PJK2	Q9BS16_228			Q96EY8	Q96TA1	P05023_459
Q86SE8								O75530-3	D6RJF0_228			Q96FQ6	Q8NC44	P05023_428
Q86SG3								O75530	D6RHD3_228			Q96FX7	Q9P2D6	P05023_518
Q86SQ7								O75530-2	B1AHQ6_67			Q96G21	Q96C01	P05023_463
Q86TB9								P68104	Q9NSP4_67			Q96GC5	Q05DH4	P05023_464
Q86TG7								Q5VTE0	Q9P209_568			Q96H35	Q8N612	P13637_708
Q86TI0								A6PW80	P27544_91			Q96HC4	Q5W0V3	P13637_62
Q86TL0								Q5JR01	P27544-2_91			Q96I25	Q86V87	P13637_377
Q86TM3								O43324	P27544_30			Q96IJ6	Q3B820	P16615_669
Q86TN4								P26641	P27544-2_30			Q96IP4	Q9Y6X4	P16615_344
Q86TS9								B4DTG2	P27544_268			Q96IR7	Q5VUB5	P16615_635
Q86TU7								P13639	P27544-2_268			Q96IZ5	Q9BQD7	P16615_560
Q86U06								Q15029	M0R0T2_268			Q96JP5	Q6UWZ7	P16615_471
Q86U38								Q15029-2	Q5XG75_268			Q96K17	Q9H8M7	P16615_364
Q86U42								K7EJ81	Q96G23_101			Q96K58	Q4G0A6	P16615_377
Q86U44								Q9H4M9	Q5SZE1_101			Q96K80	P81408	P16615_498
Q86U90								C9JDQ8	Q5SZE2_101			Q96KJ4	Q9GZU8	P16615_595
Q86UA1								C9J2Z4	Q5SZE3_101			Q96KN7	P78312	P16615_997
Q86UE4								C9JC03	H0YKH6_101			Q96KP4	Q9BTY7	P16615_349
Q86UK7								Q9H223	Q5SZE4_101			Q96LT9	Q9NX38	P16615_875
Q86UP2								Q9NZN3	Q6ZMG9_159			Q96M63	Q9UK61	Q93084_344
Q86UQ0								Q9H9B1	Q6ZMG9-2_159			Q96MW1	Q5VWN6	Q93084_349
Q86UR5								A2ABF8	Q6ZMG9_108			Q96NC0	Q8TBF2	Q93084_636
Q86US8								Q96KQ7-2	Q6ZMG9-2_108			Q96NH3	Q641Q2	Q93084_364
Q86UT8								Q96KQ7	O14646_811			Q96NW4	Q92520	Q93084_447
Q86UW6								A2ABF9	Q9HCK8_811			Q96PC5	Q8TCE6	P20020_60
Q86V81								O14681	Q9P2D1_811			Q96PQ0	Q9NUQ9	P20020_733
Q86VM9								P41567	Q3L8U1_811			Q96RP9	Q8TBR7	P20020_463
Q86VP6								O60739	O14647_811			Q96T21	Q9NP50	P20020_473
Q86VV4								K7EM18	Q8TD26_811			Q96T60	Q6ZS17	P20020_722
Q86W42								P47813	Q9HCK8-2_811			Q99439	Q5TYM5	P23634_537
Q86W50								Q9P2K8	H0YJG4_811			Q99442	Q8NAN2	P23634_721
Q86WA6								H0YME5	H3BTW3_811			Q99536	Q8TAV0	P23634_710
Q86WB0								Q9P2K8-2	O14646-2_811			Q99543	Q5HYJ3	P23634_632
Q86WV5								Q9UI10	O14647-2_811			Q99547	Q5T0W9	P98194_873
Q86WV6								Q9UI10-2	Q3L8U1-2_811			Q99661	Q9H4H8	P98194_175
Q86WX3								Q9UI10-3	Q3L8U1-3_811			Q99733	Q8NEG4	P98194_382
Q86X02								E7ERK9	Q86WJ1_125			Q9BQ48	A6ND36	P98194_703
Q86X27								Q13144	Q86WJ1-4_125			Q9BQ61	Q6ZRV2	P98194_377
Q86X40								E9PC74	Q86WJ1-2_125			Q9BQ70	Q96KN1	P98194_443
Q86XE3								P05198	Q14839_1762			Q9BQB6	Q96G04	P98194_173
Q86XF0								H0YJS4	F5GWX5_1762			Q9BQC6	Q658Y4	P98194_378
Q86XN7								G3V4T5	Q14839-2_1762			Q9BQE3	A1XBS5	P98194_445
Q86XN8								P20042	Q14839_1775			Q9BRD0	Q8NCA5	P25705_294
Q86XP3								P41091	F5GWX5_1775			Q9BRR9	Q52LJ0	P25705_244
Q86XZ4								Q2VIR3	Q14839-2_1775			Q9BRT3	Q17RN3	P56381_19
Q86Y13								Q2VIR3-2	O96017_378			Q9BRU9	Q16658	O75947_101
Q86Y79								F8W810	H0Y820_378			Q9BRX2	Q9Y2M0	P48047_141
Q86YF9								H7BZU1	O96017-13_378			Q9BSH4	O15360	Q99766_141
Q86YI8								Q14152	O96017-4_378			Q9BTA9	Q8NB91	Q99766_134
Q86YN6								F5H335	O96017-12_378			Q9BU19	Q9BXW9	Q9NW81_165
Q86YT5								P55884	O96017-9_378			Q9BUK0	Q9HB96	Q9NW81_190
Q86YV6								P55884-2	Q8IWX8_905			Q9BUL9	O15287	Q9NW81_171
Q8IU60								C9JQN7	J3QK89_905			Q9BUT9	Q9NVI1	Q9NW81_200
Q8IUE6								Q99613	Q8IWX8_192			Q9BVI4	Q9NW38	Q9NW81_164
Q8IUF8								B5ME19	J3QK89_192			Q9BVJ7	Q9Y4F1	P61421_335
Q8IUH3								H3BRV0	Q8IWX8_206			Q9BVS5	O95363	P61421_244
Q8IUW3								P60228	J3QK89_206			Q9BW30	Q9Y285	P61421_197
Q8IUX4								E5RGA2	Q8WUD6_21			Q9BWE0	Q9NSD9	P61421_209
Q8IV42								E5RHS5	Q8WUD6-2_21			Q9BWU0	P25445	P38606_277
Q8IV48								H0YAW4	F8W1B3_21			Q9BX66	P49327	P38606_240
Q8IVH2								H0YBR5	Q9UGM1_343			Q9BXJ9	Q14296	P38606_254
Q8IVH4								E5RIT4	Q8NCH0_12			Q9BXS6	Q53R41	P38606_138
Q8IVS2								E5RIP5	H0YN65_12			Q9BXY0	Q9NYY8	P38606_394
Q8IVW4								E5RJ25	Q8WVB6-2_681			Q9BY67	Q14CZ7	P21281_162
Q8IWA0								E5RII3	Q8WVB6-3_681			Q9BYC8	Q7L8L6	P21281_112
Q8IWA5								O75821	Q8WVB6_681			Q9BYW2	Q14517	P21281_207
Q8IWA6								K7ENA8	E7EXA6_681			Q9C056	P22087	P21283_15
Q8IWD4								K7ER90	Q8WVB6-2_806			Q9C0A0	Q8WUP2	P21283_225
Q8IWR0								K7EL20	Q8WVB6-3_806			Q9C0A1	P23142	P21283_376
Q8IWS0								K7EP16	Q8WVB6_806			Q9C0C2	Q75N90	O75348_69
Q8IWX8								Q9UBQ5	E7EXA6_806			Q9C0G6	Q9HAH7	Q9UI12_312
Q8IWZ3								K7EQM4	P0CG12_491			Q9GZM5	Q9NXK8	Q9UI12_85
Q8IWZ8								B7ZAM9	P0CG12_220			Q9GZN8	Q8N1E6	Q04656_266
Q8IX01								K7ES31	P0CG12_376			Q9GZS1	Q9H469	Q04656_263
Q8IX12								K7EMQ9	P0CG12_153			Q9GZU8	Q8N461	P35670_499
Q8IX18								K7ERF1	P0CG12_139			Q9GZZ1	Q9UF56	P35670_502
Q8IXH7								Q9Y262	P0CG12_179			Q9H074	Q96ME1	O75110_798
Q8IXM3								B0QY89	P0CG12_422			Q9H0A6	Q6PCT2	O75110_781
Q8IXQ4								B0QY90	P0CG12_208			Q9H0G5	Q96IG2	O43861_870
Q8IXQ9								Q9Y262-2	Q9Y3Y2_33			Q9H0J9	Q9UKT7	O43861_887
Q8IXT5								Q7L2H7	Q9Y3Y2-4_33			Q9H158	Q8N531	Q5TC12_199
Q8IXW5								J3KNJ2	Q9Y3Y2-3_33			Q9H161	Q86XK2	Q5TC12_321
Q8IXZ2								E9PN86	Q9Y3Y2_62			Q9H2Y7	Q96EF6	Q5TC12_194
Q8IY21								P60842	Q9Y3Y2-4_62			Q9H3Q1	Q8NFZ0	Q8N5M1_141
Q8IY37								J3KT12	Q9Y3Y2-3_62			Q9H444	Q9UK22	P20848_2497
Q8IY67								P60842-2	Q5T7Y7_62			Q9H4A5	O94952	Q13535_2497
Q8IY81								J3KTB5	Q9Y3Y2_208			Q9H4F8	Q8NEZ5	Q9H6X2_2497
Q8IYB1								J3QS69	Q9Y3Y2-4_208			Q9H4G0	Q8NI29	P20848_96
Q8IYB3								J3QL43	Q9Y3Y2-3_208			Q9H694	Q9NVF7	Q13535_96
Q8IYB7								J3KSZ0	Q9Y3Y2_107			Q9H6E5	Q9UK99	Q9H6X2_96
Q8IYB8								J3QR64	Q9Y3Y2-4_107			Q9H6R0	Q8TB52	P20848_1354
Q8IYD1								J3QLN6	Q9Y3Y2-3_107			Q9H6R4	Q5XUX0	Q13535_1354
Q8IYG6								J3KS25	Q5T7Y7_107			Q9H7C9	Q6PIJ6	Q9H6X2_1354
Q8IYL2								J3QKZ9	Q9Y3Y2_92			Q9H7E9	Q6P3S6	P20848_1357
Q8IYR2								Q14240	Q9Y3Y2-4_92			Q9H7N4	Q6PJ61	Q13535_1357
Q8IYS8								E7EQG2	Q9Y3Y2-3_92			Q9H814	Q9UKT4	Q9H6X2_1357
Q8IYT2								Q14240-2	Q5T7Y7_92			Q9H910	Q9NRD1	P20848_636
Q8IYX4								Q9NZE6	Q14011_54			Q9H972	Q9Y3I1	Q13535_636
Q8IYY4								J3KSN7	K7EMY9_54			Q9H9A6	Q9UK97	Q9H6X2_636
Q8IZ69								J3KT04	K7EPM4_54			Q9H9J4	Q9UKB1	P20848_2536
Q8IZ73								J3KS93	K7EQR7_54			Q9H9L3	Q9UKT8	Q13535_2536
Q8IZD4								J3QQP0	B4E2X2_54			Q9H9P5	P57775	Q9H6X2_2536
Q8IZH2								E9PBH4	D6W5Y5_54			Q9HA38	Q5XUX1	P20848_671
Q8IZL8								F8WE11	K7ELV6_54			Q9HAU5	Q9Y324	Q13535_671
Q8IZP1								E7EMV8	K7ENX8_54			Q9HBL0	O14526	Q9H6X2_671
Q8IZP6								I3L3H2	K7EJV5_54			Q9HC35	Q0JRZ9	P20848_685
Q8IZQ5								B4E102	K7ELT6_54			Q9HC52	P37268	Q13535_685
Q8IZU1								P38919	K7ER40_54			Q9HCU5	P14324	Q9H6X2_685
Q8N0S6								P23588	Q14011_126			Q9HD15	P22570	P20848_790
Q8N0T1								E7EX17	K7EMY9_126			Q9HD20	P22830	Q13535_790
Q8N0W7								B4DS13	K7EPM4_126			Q9NNW5	Q9UK73	Q9H6X2_790
Q8N0Z8								F8VP89	K7EQR7_126			Q9NNW7	Q96JP0	P20848_1198
Q8N128								F8VX11	B4E2X2_126			Q9NP92	P39748	Q13535_1198
Q8N163								F8W0K0	D6W5Y5_126			Q9NPD3	P16591	Q9H6X2_1198
Q8N1G1								F8VSC7	K7ELL4_126			Q9NPD8	Q9BQL6	P20848_1042
Q8N1G2								F8VYE9	B3KT17_126			Q9NPE3	Q96AC1	Q13535_1042
Q8N1G4								F8VRU1	Q8N5K1_26			Q9NQ29	P02675	Q9H6X2_1042
Q8N1V2								Q9NRA8	I3L1N9_26			Q9NQC3	P98174	P20848_1192
Q8N1V8								B1AKL4	Q07065_154			Q9NQH7	Q96M96	Q13535_1192
Q8N1W1								Q9NRA8-3	Q07065_143			Q9NRM2	Q6ZV73	Q9H6X2_1192
Q8N201								B1AKL5	P12277_38			Q9NRP0	P09038	P20848_1044
Q8N2A8								Q04637	G3V4N7_38			Q9NRX2	Q9NVK5	Q13535_1044
Q8N2G6								Q04637-3	G3V461_38			Q9NRY2	P22455	Q9H6X2_1044
Q8N2M8								Q04637-5	P12532_412			Q9NS39	P02679	P20848_1193
Q8N3C0								Q04637-4	P12532-2_412			Q9NSD9	P07954	Q13535_1193
Q8N3J3								Q04637-9	P12532_194			Q9NSI8	Q13642	Q9H6X2_1193
Q8N3X1								Q04637-6	P12532-2_194			Q9NTK5	Q14192	P20848_38
Q8N3Z3								C9J6B6	J3KQ93_194			Q9NU22	Q13643	Q13535_38
Q8N3Z6								C9JF13	C9JSQ1_194			Q9NUL5	Q9Y613	Q9H6X2_38
Q8N427								E7EX73	E9PCP8_194			Q9NUP9	O43427	P20848_1721
Q8N442								E9PGM1	F8WCN3_194			Q9NUQ3	Q92562	Q13535_1721
Q8N443								E7EUU4	P12532_317			Q9NUQ8	Q6PIW4	Q9H6X2_1721
Q8N475								Q04637-8	P12532-2_317			Q9NV70	Q6UN15	P20848_2490
Q8N4C8								Q04637-7	P17540_317			Q9NVA2	Q9Y3D6	Q13535_2490
Q8N4J0								C9J2Z7	Q7Z460_899			Q9NVD7	Q8N6M3	Q9H6X2_2490
Q8N4S7								C9K073	Q7Z460-3_899			Q9NVE4	Q96AY3	P20848_1923
Q8N4T4								H7C0V6	B7ZLX3_899			Q9NVM6	Q5T1M5	Q13535_1923
Q8N4W9								P78344	F5H2E2_899			Q9NVN8	Q00688	Q9H6X2_1923
Q8N567								P78344-2	F5GWM7_899			Q9NVS2	Q02790	P20848_1343
Q8N5A5								H0Y3P2	Q7Z460-2_899			Q9NVU7	Q13451	Q13535_1343
Q8N5C6								D3DQV9	F5GWS0_899			Q9NVX2	Q14318	Q9H6X2_1343
Q8N5F7								E9PKF8	F8WA11_899			Q9NW82	Q9UIM3	Q8WXE1_680
Q8N5I9								H0YE22	O75122_899			Q9NWT1	Q8NFF5	Q8WXE1_585
Q8N5K1								Q15056	H0Y5T1_899			Q9NX24	Q8NFG4	Q8WXE1_682
Q8N5L8								Q15056-2	E9PBA6_899			Q9NX38	Q13045	Q8WXE1_577
Q8N5N7								O60841	F5H3X0_899			Q9NX63	P21333	P46100_1576
Q8N5P1								P56537	E3W994_899			Q9NX74	O75369	P46100_132
Q8N5U6								B7ZBH1	J3KR49_899			Q9NXF1	Q14315	P46100_135
Q8N5X7								Q9BQ52	F5H604_899			Q9NXG0	P35916	P46100_223
Q8N5Y2								Q9BQ52-4	E7ERI8_899			Q9NXG2	Q4VC44	P46100_2404
Q8N684								G5E9D5	E7EW49_899			Q9NXW2	Q96CP2	P46100_171
Q8N6C8								Q9BQ52-3	Q7Z460_900			Q9NYH9	Q96PY5	P46100_133
Q8N6N3								E7ES68	Q7Z460-3_900			Q9NYK5	Q06787	P46100_335
Q8N6U8								Q15717	B7ZLX3_900			Q9NZ45	P02751	P46100_1574
Q8N6W0								B4DVB8	F5H2E2_900			Q9NZ63	Q9H479	P46100_1814
Q8N6Y1								M0QZR9	F5GWM7_900			Q9NZT1	Q9HA64	P46100_324
Q8N726								M0R055	Q7Z460-2_900			Q9NZZ3	Q96RU3	P46100_235
Q8N7K0								Q12926	F5GWS0_900			Q9P013	Q5T0N5	P46100_232
Q8N7W2								Q12926-2	F8WA11_900			Q9P031	Q8N3X1	P46100_240
Q8N7X1								B1AM49	O75122_900			Q9P219	Q9Y2H6	P46100_174
Q8N8A6								P26378	H0Y5T1_900			Q9P265	Q53EP0	P46100_1844
Q8N8D1								P26378-4	E9PBA6_900			Q9P275	Q8TF40	P46100_231
Q8N8M0								P26378-2	F5H3X0_900			Q9P287	P49356	P46100_220
Q8N8N7								P26378-5	E3W994_900			Q9P2D0	Q5VW36	P46100_136
Q8N8Q3								B1APY9	J3KR49_900			Q9P2L0	P15407	P46100_1575
Q8N8S7								P26378-3	F5H604_900			Q9P2M7	Q9P0K8	P46100_1789
Q8N8U3								B1APY8	E7ERI8_900			Q9P2R3	P85037	Q9UBB4_65
Q8N8V2								B1AM48	E7EW49_900			Q9P2T1	Q08050	Q9UBB4_382
Q8N954								C9JB16	Q96S66_408			Q9UBB4	O43524	Q9UBB4_95
Q8N983								Q14576	Q96S66-4_408			Q9UBC2	Q8IVH2	Q9UBB4_283
Q8N9I0								Q14576-2	Q96S66-3_408			Q9UBS3	Q96CU9	Q9UBB4_356
Q8N9M1								Q8IZ81	Q96S66-2_408			Q9UEY8	Q05932	Q9UBB4_134
Q8N9M5								D6RBS5	Q96S66_391			Q9UG01	O14772	Q9UBB4_84
Q8N9N2								Q9GZR5	Q96S66-4_391			Q9UG63	Q70Z53	Q9UBB4_92
Q8N9N8								Q6IA86	Q96S66-3_391			Q9UGI8	Q86XX4	Q9UBB4_354
Q8N9Q2								Q6IA86-4	Q96S66-2_391			Q9UGP8	Q14331	Q99700_556
Q8N9T8								Q6IA86-2	P49760_399			Q9UGU0	Q7Z6J6	Q99700_852
Q8N9W6								Q6IA86-3	P49760-3_399			Q9UHA3	Q96NE9	Q99700_892
Q8NA56								Q6IA86-5	B1AVT0_399			Q9UHB7	Q9BZ67	Q99700_301
Q8NA58								Q6IA86-6	Q9NWW5_18			Q9UHB9	O94915	Q99700_332
Q8NAF0								Q9P0I2	H3BUV4_18			Q9UHC7	Q9BXM9	Q8WWM7_135
Q8NAP3								Q9P0I2-2	H3BRN7_18			Q9UHI6	Q12841	P54252_114
Q8NAT2								S4R3U9	H3BNF1_18			Q9UI17	P02794	O15265_129
Q8NAV1								Q9BV81	H3BTY4_18			Q9UI43	Q9C0B1	O15265_692
Q8NB50								P50402	H3BUT1_18			Q9UII4	Q9UET6	Q5T6C5_687
Q8NBJ9								Q5HY57	Q9NWW5_143			Q9UJA5	Q9UI43	Q5T6C5_126
Q8NBP7								Q92979	H3BUV4_143			Q9UJK0	Q8IY81	Q5T6C5_136
Q8NBS9								O00423	B4DDH6_143			Q9UJY1	Q96AE4	Q5T6C5_697
Q8NBZ0								O00423-3	Q9H078_289			Q9UK59	Q96I24	Q14CW9_45
Q8NC51								G3V500	F5GX99_289			Q9UK61	Q9BTY2	Q96GX2_43
Q8NC60								G3V3N9	Q9H078-3_289			Q9UKY7	P35637	Q96GX2_75
Q8NCA5								F8W717	Q9H078-2_289			Q9UKZ4	P51114	Q9Y679_70
Q8NCD3								Q6ZMW3	H0YFF5_289			Q9ULC4	P51116	O14965_290
Q8NCE0								Q05BV3	B4DXW4_289			Q9ULE4	Q9BQS8	O14965_8
Q8NCI6								O95834	Q9H078-4_289			Q9ULP0	O60353	O14965_393
Q8NCM8								K7ERR2	H0YGM0_289			Q9ULR0	Q13283	O14965_49
Q8NCQ5								K7EIM1	F5H392_289			Q9UMX0	Q9UN86	O14965_33
Q8NCV1								K7EQR0	F5H7A5_289			Q9UMY1	Q9BUM1	Q96GD4_234
Q8ND04								K7ERY9	O96005_538			Q9UN36	P11413	Q96GD4_170
Q8ND56								K7EKU5	B4DDS3_538			Q9UNF0	Q06546	Q9NQS1_193
Q8ND71								C9JRL6	F5H8J3_538			Q9UNP9	Q06547	Q9NQS1_169
Q8NDD1								Q05BV3-4	K7ERL5_538			Q9UNZ5	Q8TAE8	Q9NQS1_251
Q8NDF8								K7EIK7	O96005_319			Q9UPN6	O14976	Q8NBF6_119
Q8NDG6								O95834-2	B4DDS3_319			Q9UPN9	Q14376	Q9Y2T1_716
Q8NDT2								O95834-3	F5H8J3_319			Q9UPQ0	P51570	P30530_785
Q8NDV7								Q05BV3-2	O96005_650			Q9UPQ9	Q96C23	P30530_854
Q8NE18								Q6ZMW3-2	B4DDS3_650			Q9UPU9	Q6P9A2	P30530_687
Q8NE22								J3KNC1	F5H8J3_650			Q9UQ88	Q10471	P30530_678
Q8NE35								Q05BV3-5	O96005_451			Q9UQN3	Q14435	P30530_852
Q8NE62								Q8NFI3	B4DDS3_451			Q9Y224	Q14353	P30530_604
Q8NE71								J9JID0	F5H8J3_451			Q9Y265	Q9H2C0	Q9UPN4_159
Q8NEF9								I3L3M8	K7EJ16_451			Q9Y272	Q14697	Q9UPN4_181
Q8NEJ9								F8W925	Q00610_1221			Q9Y283	P04406	Q9UPN4_218
Q8NEQ5								Q8NFI3-2	Q00610-2_1221			Q9Y287	Q14C86	Q9H6S1_257
Q8NET4								Q8NFI3-3	J3KS13_1221			Q9Y295	Q9NY12	Q9H6S1_262
Q8NEY8								P06733	Q00610_631			Q9Y2H6	Q9H706	O75752_300
Q8NEZ4								P06733-2	Q00610-2_631			Q9Y2K5	P41250	O75752_238
Q8NF91								K7EM90	Q00610_1513			Q9Y2L1	P22102	Q9Y2A9_335
Q8NFW8								Q09472	Q00610-2_1513			Q9Y2P8	Q99501	Q9Y2A9_268
Q8NFZ3								Q92793	J3KS13_1513			Q9Y2R5	Q86XJ1	O60512_119
Q8NG08								Q92793-2	J3KRF5_1513			Q9Y2S6	Q92908	O43286_248
Q8NG48								P29317	K7EJJ5_1513			Q9Y2V2	Q8WUU5	Q9NWV8_294
Q8NG50								P54760	Q00610_1107			Q9Y314	Q86YP4	O14867_270
Q8NHM5								P29323	Q00610-2_1107			Q9Y316	Q8WXI9	Q9BX63_270
Q8NHP7								P54753	Q00610_1236			Q9Y324	A6NHX0	O14867_263
Q8NHQ9								P54762	Q00610-2_1236			Q9Y388	P04062	Q9BX63_263
Q8NHS2								Q15375	J3KS13_1236			Q9Y399	Q9HCG7	O14867_140
Q8NHU6								P54764	O75153_1049			Q9Y3A4	Q04446	Q9BX63_140
Q8NI27								Q9UF33	K7EIG1_1049			Q9Y3A5	Q92538	Q99933_213
Q8NI36								Q9UF33-2	P62633_61			Q9Y3B2	P02774	Q99933_272
Q8TA86								P29323-2	P62633-2_61			Q9Y3B9	P38435	O95816_162
Q8TAA1								J3KR66	P62633-4_61			Q9Y3P9	P28676	O95817_179
Q8TAA9								D6RAL5	P62633-5_61			Q9Y421	O75600	O95817_151
Q8TAD8								B3KTB2	P62633-6_61			Q9Y485	Q8IWJ2	O95429_193
Q8TAE8								Q96L35	B4DP17_61			Q9Y4B5	Q92947	Q9UL15_254
Q8TAK5								B7Z6Q8	P62633-3_61			Q9Y4F1	P16383	Q9UL15_198
Q8TAP9								B1AKC9	D6RAT4_61			Q9Y4F3	P48506	Q9UL15_207
Q8TAQ5								E9PG71	P62633_146			Q9Y4P3	P48507	Q9UL15_232
Q8TAS1								P29323-3	P62633-2_146			Q9Y4Y9	Q92616	P46379_343
Q8TB72								Q15375-2	P62633-4_146			Q9Y543	P16260	P46379_339
Q8TBB1								Q15375-4	P62633-5_146			Q9Y570	Q9Y2T3	Q9P281_2009
Q8TBF4								P07099	P62633-6_146			Q9Y5E5	Q9NXN4	Q9P281_2022
Q8TBG4								B1AQP8	B4DP17_146			Q9Y5F7	P31150	Q9UQB8_230
Q8TBY0								B1AQP9	P62633-3_146			Q9Y5K5	P50395	Q9UQB8_202
Q8TBZ6								B3EWF7	P62633_49			Q9Y5K6	Q8N9F7	Q9UQB8_195
Q8TC59								P07814	P62633-2_49			Q9Y5L0	Q7L5L3	Q9UHR4_194
Q8TC92								O75616	P62633-4_49			Q9Y5N5	O14893	Q9UHR4_229
Q8TCC3								O75616-2	P62633-5_49			Q9Y5T5	P57678	Q9UHR4_182
Q8TCS8								J3QSB2	P62633-6_49			Q9Y5V0	Q8TEQ6	Q16611_166
Q8TD47								J3QRV9	D6RAT4_49			Q9Y618	Q8WXD5	O75531_80
Q8TD90								J3QT61	P62633_102			Q9Y676	Q17RS7	O75531_77
Q8TDB6								Q969X5	P62633-2_102			Q9Y6D6	Q7L5D6	Q8N9N5_71
Q8TDD1								Q969X5-2	P62633-4_102			Q9Y6E2	P55789	Q8N9N5_65
Q8TDE3								F2Z3Q5	P62633-5_102			Q9Y6G3	Q96RP9	Q8N9N5_48
Q8TDN6								F2Z2U2	P62633-6_102			Q9Y6G9	Q969S9	Q92560_638
Q8TDP1								Q969X5-3	B4DP17_102			Q9Y6K0	Q06210	Q96QZ7_638
Q8TE67								H0YBZ3	P62633-3_102			Q9Y6K5	O94808	Q99496_638
Q8TE96								F2Z3A2	P62633_165			Q9Y6V7	Q9UJY4	Q92560_649
Q8TEA1								Q96RQ1	P62633-2_165			Q9Y6Y8	Q9H3C7	Q96QZ7_649
Q8TED0								H0YI58	P62633-4_165			A2AJT9	Q9UJ14	Q99496_649
Q8TEM1								H0YI50	P62633-5_165			O15027	Q8N2G8	Q9NRL2_232
Q8TEQ6								P84090	P62633-6_165			O43824	Q9NWU2	Q9NRL2_621
Q8TEV9								G3V279	B4DP17_165			O75459	Q6Y7W6	Q9NRL2_1169
Q8TEX9								Q8IV48	P62633-3_165			O94874	Q14691	Q9NRL2_54
Q8TF01								E5RIV7	Q8N9A8-2_110			P00387	Q9BRX5	Q9NRL2_930
Q8TF32								Q7Z2K6	H3BMF1_110			P11498	O14908	Q9NRL2_799
Q8TF39								E7ER77	H3BUT5_110			P13051	Q9Y2X7	Q9NRL2_27
Q8TF46								Q9BS26	Q8N9A8_110			P13804	Q14161	Q9NRL2_1192
Q8TF50								Q9H6T0	A6NLH6_94			P13987	O75712	Q9NRL2_47
Q8TF76								Q9H6T0-2	Q9P003_94			P21399	P06280	Q9NRL2_764
Q8WTP8								Q6NXG1	Q8NE01_60			P25054	Q9UHE5	Q9NRL2_547
Q8WTR7								H0YBR2	Q8NE01-2_60			P26358	Q86VQ1	Q9NRL2_586
Q8WTS6								H0YBB3	Q8NE01-3_60			P30260	Q53GS7	Q9NRL2_1166
Q8WTT2								Q6NXG1-2	Q8NE01_250			P38935	Q92896	Q9NRL2_970
Q8WU43								Q6NXG1-5	Q8NE01-2_250			P39748	P10075	Q9NRL2_1195
Q8WU68								Q6NXG1-4	Q8NE01-3_250			P51610	Q9H4G4	Q9UIG0_1175
Q8WU90								Q6NXG1-3	A5YKK6_1945			P61221	Q92990	Q9UIG0_1006
Q8WUA2								Q9BSJ8	A5YKK6-3_1945			P62760	Q04760	Q9UIG0_1228
Q8WUA4								Q9BSJ8-2	A5YKK6-2_1945			P63167	Q9HC38	Q9UIG0_1231
Q8WUB8								F8VZB1	B5MDN3_1945			P78559	P35754	Q9UIG0_1435
[truncated: 22,152 more rows]

## Sheet: AllCellLineSolMem_1
Site	Gene_ID	Uniprot_ID	QuantitativeValue	QVStandardError	Treatment	Peptides
A0AVT1_721	UBA6	A0AVT1	7.94247	4.88342	Pu1	ALQLLHC[+604.3]FPLDIR
A0JLT2_163	MED19	A0JLT2	8.18693	2.35431	Pu1	LHTGPLPEQC[+604.3]R
A1L020_135	MEX3A	A1L020	18.8266	0.958055	Pu1	GSSNTTEC[+604.3]VPVPTSEHVAEIVGR
A1L0T0_568	ILVBL	A1L0T0	7.09068	NA	Pu1	EQVPSLGSNVAC[+604.3]GLAYTDYHK
A1X283_664	SPD2B	A1X283	13.4505	4.29195	Pu1	TEPPQGEDQVDIC[+604.3]NLR
A1X283_783	SPD2B	A1X283	20	0	Pu1	GPQC[+604.3]EGHESR
A3KN83_445	SBNO1	A3KN83	20	1.99026	Pu1	NLC[+604.3]PVGSSKPTK
A4D2H0_148	CTGEF	A4D2H0	7.01534	3.92833	Pu1	SNSELEDEILC[+604.3]LEK
A4FU28_148	CTGE9	A4FU28	7.01534	3.92833	Pu1	SNSELEDEILC[+604.3]LEK
A5YKK6_2359	CNOT1	A5YKK6	16.8568	2.56644	Pu1	LFQSVAQC[+604.3]C[+57]MGQK
A6NHL2_322	TBAL3	A6NHL2	20	0.913236	Pu1	YMAC[+604.3]C[+57]LLYR
A6NHL2_323	TBAL3	A6NHL2	10.3747	2.25829	Pu1	YMAC[+57]C[+604.3]LLYR
A6NHR9_1899	SMHD1	A6NHR9	10.1765	NA	Pu1	QC[+604.3]LILGEQIDLLQQYR
A6NHR9_458	SMHD1	A6NHR9	7.79846	4.01193	Pu1	LKDEDDEDDC[+604.3]FILEK
A6NKD9_373	CC85C	A6NKD9	10.3956	4.42139	Pu1	QLQDSC[+604.3]EEDLSEKEK
A6NKT7_220	RGPD3	A6NKT7	18.4297	2.17693	Pu1	EYLESLQC[+604.3]LESDKSDWR|SSLEWNSC[+57]VVQTLKEYLESLQC[+604.3]LESDK|EYLESLQC[+604.3]LESDK
A6NKT7_537	RGPD3	A6NKT7	16.1137	3.17316	Pu1	SWWDAVC[+604.3]TLIHR
A6NNZ2_127	TBB8L	A6NNZ2	11.0818	3.13579	Pu1	EAESC[+604.3]DC[+57]LQGFQLTHSLGGGTGSGMGTLLISK|KEAESC[+604.3]DC[+57]LQGFQLTHSLGGGTGSGMGTLLISK
A6NNZ2_129	TBB8L	A6NNZ2	13.8429	5.86773	Pu1	EAESC[+57]DC[+604.3]LQGFQLTHSLGGGTGSGMGTLLISK|KEAESC[+57]DC[+604.3]LQGFQLTHSLGGGTGSGMGTLLISK|EAESC[+57]DC[+604.3]LQGFQLTHSLGGGTGSGM[+16]GTLLISK
A6NNZ2_303	TBB8L	A6NNZ2	20	4.9124	Pu1	NMMAAC[+604.3]DPR
A8CG34_284	P121C	A8CG34	17.6382	5.18445	Pu1	SAIPEQIISSTLSSPSSNAPDPC[+604.3]AK
A8MVJ9_30	YI028	A8MVJ9	20	0	Pu1	FC[+604.3]EADVSSDLRK
B2RPK0_23	HGB1A	B2RPK0	12.1664	2.65087	Pu1	MSSYAFFVQTC[+604.3]REEHK|MSSYAFFVQTC[+604.3]R
O00139_199	KIF2A	O00139	6.10506	NA	Pu1	AQDVDATNPNYEIMC[+604.3]MIR
O00139_596	KIF2A	O00139	20	NA	Pu1	LLC[+604.3]EQNEEEVSPQLFTFHEAVSQMVEMEEQVVEDHR
O00159_161	MYO1C	O00159	9.01503	2.51238	Pu1	LLQFYAETC[+604.3]PAPER
O00161_112	SNP23	O00161	20	1.04751	Pu1	TTWGDGGENSPC[+604.3]NVVSK
O00186_498	STXB3	O00186	20	0.260531	Pu1	EWPYC[+604.3]SQC[+57]PAVWNGSGAVSAR
O00186_501	STXB3	O00186	20	2.94851	Pu1	EWPYC[+57]SQC[+604.3]PAVWNGSGAVSAR
O00186_90	STXB3	O00186	12.5432	6.08848	Pu1	SVDC[+604.3]FLHDFASK
O00257_185	CBX4	O00257	20	0	Pu1	EAPSPTC[+604.3]PDLGAK
O00267_626	SPT5H	O00267	20	NA	Pu1	SFAFLHC[+604.3]K
O00267_740	SPT5H	O00267	9.42892	1.93345	Pu1	VELHSTC[+604.3]QTISVDR
O00299_59	CLIC1	O00299	20	5.00445	Pu1	LC[+604.3]PGGQLPFLLYGTEVHTDTNK
O00410_682	IPO5	O00410	8.85331	NA	Pu1	STAC[+604.3]QMLVC[+57]YAK
O00410_687	IPO5	O00410	20	0	Pu1	STAC[+57]QMLVC[+604.3]YAK
O00410_915	IPO5	O00410	8.32117	NA	Pu1	YAEYFLRPMLQYVC[+604.3]DNSPEVR
O00411_174	RPOM	O00411	11.2837	2.63517	Pu1	QMAGC[+604.3]LEDC[+57]TR
O00411_178	RPOM	O00411	20	0	Pu1	QMAGC[+57]LEDC[+604.3]TR
O00411_650	RPOM	O00411	20	NA	Pu1	AAEPTLTFEAVDVPMLC[+604.3]PPLPWTSPHSGAFLLSPTK
O00411_687	RPOM	O00411	20	NA	Pu1	TVEGATQHQELLETC[+604.3]PPTALHGALDALTQLGNC[+57]AWR
O00425_44	IF2B3	O00425	13.8321	2.72933	Pu1	TGYAFVDC[+604.3]PDESWALK
O00429_367	DNM1L	O00429	10.426	5.01749	Pu1	IC[+604.3]YIFHETFGR
O00429_470	DNM1L	O00429	6.1071	0.0469881	Pu1	LHDAIVEVVTC[+604.3]LLR
O00429_505	DNM1L	O00429	20	NA	Pu1	HPDFADAC[+604.3]GLMNNNIEEQR
O00443_317	P3C2A	O00443	7.11257	0.524292	Pu1	STANC[+604.3]HLER
O00471_194	EXOC5	O00471	12.973	2.80088	Pu1	YHDLEC[+604.3]QLIQEFTSAQR
O00487_238	PSDE	O00487	20	0	Pu1	SWMEGLTLQDYSEHC[+604.3]K
O00541_272	PESC	O00541	20	0	Pu1	AGEGTYALDSESC[+604.3]MEK
O00541_361	PESC	O00541	9.33255	5.00759	Pu1	SLC[+604.3]IGATYDVTDSR
O00541_391	PESC	O00541	20	NA	Pu1	C[+604.3]YVQPQWVFDSVNAR
O00567_112	NOP56	O00567	5.91806	3.85997	Pu1	IGAAIQEELGYNC[+604.3]QTGGVIAEILR
O00567_142	NOP56	O00567	20	5.54201	Pu1	GLTDLSAC[+604.3]K
O00567_384	NOP56	O00567	9.20072	4.39512	Pu1	IDC[+604.3]FSEVPTSVFGEK
O00567_472	NOP56	O00567	12.9436	NA	Pu1	RLAALALASSENSSSTPEEC[+604.3]EEM[+16]SEKPK|RLAALALASSENSSSTPEEC[+604.3]EEMSEKPK|LAALALASSENSSSTPEEC[+604.3]EEMSEKPK|LAALALASSENSSSTPEEC[+604.3]EEM[+16]SEKPK
O00571_128	DDX3X	O00571	17.8396	1.764	Pu1	WC[+604.3]DKSDEDDWSKPLPPSER
O00571_341	DDX3X	O00571	6.08269	4.91851	Pu1	IGLDFC[+604.3]K
O00629_57	IMA3	O00629	20	NA	Pu1	NVPHEDIC[+604.3]EDSDIDGDYR
O14497_1827	ARI1A	O14497	5.24956	2.43708	Pu1	NDPFVVDC[+604.3]SDK
O14497_1874	ARI1A	O14497	20	NA	Pu1	TELLPSRPHAPC[+604.3]PPAPR
O14545_267	TRAD1	O14545	20	0	Pu1	AVC[+604.3]EADQSHGGPR
O14646_376	CHD1	O14646	7.19736	5.48495	Pu1	NASPEDVEYYNC[+604.3]QQELTDDLHK
O14646_421	CHD1	O14646	6.61998	5.34556	Pu1	WQGLPYSEC[+604.3]SWEDGALISK
O14654_1054	IRS4	O14654	9.39701	2.23174	Pu1	IYVVDPFSEC[+604.3]C[+57]MDISLSPSR
O14654_1055	IRS4	O14654	20	NA	Pu1	IYVVDPFSEC[+57]C[+604.3]MDISLSPSR
O14654_206	IRS4	O14654	11.4832	1.08377	Pu1	C[+604.3]GTLGAQPDGEPAALAAAAAAEPPFYK|RC[+604.3]GTLGAQPDGEPAALAAAAAAEPPFYK
O14654_314	IRS4	O14654	20	2.12387	Pu1	STVIGPGELWMQVDDC[+604.3]VVAQNMHELFLEK
O14654_332	IRS4	O14654	20	3.70023	Pu1	ALC[+604.3]ADEYR
O14654_522	IRS4	O14654	20	0	Pu1	GSGGGQGSNGQGSSSHSSGGNQC[+604.3]SGEGQGSR
O14654_545	IRS4	O14654	10.1703	0.723762	Pu1	GGQGSNGQGSGGNQC[+604.3]SR
O14654_658	IRS4	O14654	13.8585	1.64519	Pu1	LYFC[+604.3]VDR
O14715_220	RGPD8	O14715	18.4297	2.17693	Pu1	EYLESLQC[+604.3]LESDKSDWR|SSLEWNSC[+57]VVQTLKEYLESLQC[+604.3]LESDK|EYLESLQC[+604.3]LESDK
O14715_537	RGPD8	O14715	16.1137	3.17316	Pu1	SWWDAVC[+604.3]TLIHR
O14744_42	ANM5	O14744	13.4843	NA	Pu1	QGFDFLC[+604.3]MPVFHPR
O14744_449	ANM5	O14744	20	4.12707	Pu1	ADIIVSELLGSFADNELSPEC[+604.3]LDGAQHFLK
O14880_56	MGST3	O14880	20	4.00317	Pu1	VEYPIMYSTDPENGHIFNC[+604.3]IQR
O14893_63	GEMI2	O14893	11.4067	3.37608	Pu1	RVQIEAAQC[+604.3]PDVVVAQIDPK|VQIEAAQC[+604.3]PDVVVAQIDPK
O14929_101	HAT1	O14929	20	NA	Pu1	VDENFDC[+604.3]VEADDVEGK
O14965_290	AURKA	O14965	17.438	2.09184	Pu1	TTLC[+604.3]GTLDYLPPEMIEGR
O14967_511	CLGN	O14967	20	0	Pu1	KTDIC[+604.3]IPQTK
O14980_1070	XPO1	O14980	17.8404	1.77674	Pu1	RQMSVPGIFNPHEIPEEMC[+604.3]D
O14980_119	XPO1	O14980	20	NA	Pu1	TSSDPTC[+604.3]VEKEK
O14980_34	XPO1	O14980	7.90102	3.37016	Pu1	LDINLLDNVVNC[+604.3]LYHGEGAQQR
O14983_344	AT2A1	O14983	20	0	Pu1	SLPSVETLGC[+604.3]TSVIC[+57]SDK
O15020_2043	SPTN2	O15020	13.3947	2.90811	Pu1	SAELGC[+604.3]TVDEVESLIK
O15020_231	SPTN2	O15020	12.6277	4.35488	Pu1	C[+604.3]NAHYNLQNAFNLAEKELGLTK|C[+604.3]NAHYNLQNAFNLAEK|KC[+604.3]NAHYNLQNAFNLAEK
O15027_1115	SC16A	O15027	20	0	Pu1	YWC[+604.3]DAEYDAYRR
O15027_1619	SC16A	O15027	12.0506	5.2996	Pu1	TEAYEYAQSLGAETC[+604.3]PLPSFQVFK
O15042_320	SR140	O15042	20	0	Pu1	NC[+604.3]GFVAFMNR
O15042_624	SR140	O15042	11.2526	4.4132	Pu1	LC[+604.3]QIFSDLNATYR
O15042_65	SR140	O15042	13.773	5.21252	Pu1	ESLC[+604.3]DSPHQNLSRPLLENK
O15047_1514	SET1A	O15047	20	4.68326	Pu1	DKYLDVC[+604.3]PVSAR
O15067_1285	PUR4	O15067	20	0	Pu1	GLAPLHWADDDGNPTEQYPLNPNGSPGGVAGIC[+604.3]SC[+57]DGR
O15067_1287	PUR4	O15067	20	0	Pu1	GLAPLHWADDDGNPTEQYPLNPNGSPGGVAGIC[+57]SC[+604.3]DGR
O15067_270	PUR4	O15067	7.76698	2.8474	Pu1	FC[+604.3]DNSSAIQGK
O15067_606	PUR4	O15067	5.39665	4.50086	Pu1	IVLVDDREC[+604.3]PVR
O15067_66	PUR4	O15067	8.9701	4.69829	Pu1	LMWLFGC[+604.3]PLLLDDVAR
O15091_151	MRRP3	O15091	20	4.86345	Pu1	TSFESWIISQMAGC[+604.3]HSSIDVAK
O15111_406	IKKA	O15111	5.46495	NA	Pu1	SLSDC[+604.3]VNYIVQDSK
O15155_28	BET1	O15155	20	0	Pu1	AGLGEGVPPGNYGNYGYANSGYSAC[+604.3]EEENERLTESLR
O15164_882	TIF1A	O15164	20	NA	Pu1	DLSKPEVEYDC[+604.3]DAPSHNSEK
O15213_172	WDR46	O15213	20	4.75685	Pu1	IC[+604.3]QADIVEAVDIASAAK
O15226_115	NKRF	O15226	20	2.81641	Pu1	DIYQDYTQDSFSIQDGNSQYC[+604.3]DSSGFILTK
O15226_37	NKRF	O15226	10.9176	NA	Pu1	HLSTC[+604.3]DGQNPPKK|RHLSTC[+604.3]DGQNPPK|HLSTC[+604.3]DGQNPPK
O15226_386	NKRF	O15226	20	0	Pu1	VFLQDHC[+604.3]LAEGYGTK
O15226_424	NKRF	O15226	20	0	Pu1	SSQC[+604.3]HTGSSPR
O15226_453	NKRF	O15226	8.56654	3.34936	Pu1	DLVVYENSSNPVC[+604.3]TLNDTAQFNR
O15228_650	GNPAT	O15228	20	4.57033	Pu1	INNNC[+604.3]IFNVNEPATTK
O15228_66	GNPAT	O15228	15.1006	4.00032	Pu1	GITPC[+604.3]KPIDIK
O15228_73	GNPAT	O15228	20	0	Pu1	C[+604.3]SVLNSEEIHYVIK
O15294_323	OGT1	O15294	13.0542	4.39289	Pu1	LC[+604.3]PTHADSLNNLANIK
O15320_147	CTGE5	O15320	7.01534	3.92833	Pu1	SNSELEDEILC[+604.3]LEK
O15355_164	PPM1G	O15355	14.1236	1.43762	Pu1	YGQNC[+604.3]HK|YGQNC[+604.3]HKGPPHSK
O15355_241	PPM1G	O15355	20	0	Pu1	GTEAGQVGEPGIPTGEAGPSC[+604.3]SSASDKLPR
O15371_19	EIF3D	O15371	7.87135	4.56937	Pu1	FMTPVIQDNPSGWGPC[+604.3]AVPEQFR
O15371_195	EIF3D	O15371	11.4821	NA	Pu1	YLEVSEPQDIEC[+604.3]C[+57]GALEYYDK|YLEVSEPQDIEC[+604.3]C[+57]GALEYYDKAFDR
O15381_192	NVL	O15381	17.5117	3.44758	Pu1	DSFFLDLSC[+604.3]EK|KDSFFLDLSC[+604.3]EK
O15381_676	NVL	O15381	6.35194	NA	Pu1	NSAPC[+604.3]VIFFDEVDALC[+57]PR
O15479_301	MAGB2	O15479	20	0	Pu1	VNGTTPC[+604.3]AFPTHYEEALKDEEK
O15523_339	DDX3Y	O15523	6.08269	4.91851	Pu1	IGLDFC[+604.3]K
O43159_451	RRP8	O43159	20	0.550262	Pu1	AQLSGLQLQPC[+604.3]LYK
O43175_18	SERA	O43175	8.26223	3.08734	Pu1	VLISDSLDPC[+604.3]C[+57]RK|VLISDSLDPC[+604.3]C[+57]R
O43175_281	SERA	O43175	20	0	Pu1	ALVDHENVISC[+604.3]PHLGASTK
O43175_369	SERA	O43175	8.22285	4.08666	Pu1	NAGNC[+604.3]LSPAVIVGLLK
O43264_568	ZW10	O43264	16.9459	2.49365	Pu1	LAPILC[+604.3]DGTATFVDLVPGFR
O43290_645	SNUT1	O43290	6.43115	1.80133	Pu1	GLAAALLLC[+604.3]QNK
O43290_674	SNUT1	O43290	7.36526	2.84529	Pu1	SLPSAVYC[+604.3]IEDK
O43390_214	HNRPR	O43390	20	0	Pu1	GYAFITFC[+604.3]GK
O43390_226	HNRPR	O43390	14.5763	2.10358	Pu1	LC[+604.3]DSYEIRPGK
O43390_240	HNRPR	O43390	20	0	Pu1	HLGVC[+604.3]ISVANNR
O43390_292	HNRPR	O43390	8.25962	4.68145	Pu1	GFC[+604.3]FLEYEDHK
O43390_99	HNRPR	O43390	6.72802	4.46264	Pu1	SAFLC[+604.3]GVMK
O43414_285	ERI3	O43414	7.90037	4.84918	Pu1	AYSFAMGC[+604.3]WPK
O43422_644	P52K	O43422	13.4959	NA	Pu1	SDLPNPDTLSAELHC[+604.3]WR
O43592_650	XPOT	O43592	11.9324	2.87467	Pu1	QASLADC[+604.3]LNHAVGFASR
O43663_14	PRC1	O43663	15.4517	2.65575	Pu1	SEVLAEESIVC[+604.3]LQK|RSEVLAEESIVC[+604.3]LQK
O43663_209	PRC1	O43663	18.2334	0	Pu1	DVVC[+57]EDEDAFC[+604.3]LSLENIATLQK
O43663_322	PRC1	O43663	20	0	Pu1	QAFAPFC[+604.3]AEDYTESLLQLHDAEIVR
O43663_531	PRC1	O43663	20	0	Pu1	LPPSGSKPVAASTC[+604.3]SGK
O43684_129	BUB3	O43684	19.6999	5.72153	Pu1	TPC[+604.3]NAGTFSQPEK
O43707_499	ACTN4	O43707	11.1366	2.8193	Pu1	IC[+604.3]DQWDALGSLTHSR
O43707_60	ACTN4	O43707	11.9984	3.96651	Pu1	TFTAWC[+604.3]NSHLR
O43719_462	HTSF1	O43719	20	NA	Pu1	EAEEGC[+604.3]PEKESEEGC[+57]PK
O43719_480	HTSF1	O43719	20	0	Pu1	GFEGSC[+604.3]SQK|RGFEGSC[+604.3]SQK
O43719_512	HTSF1	O43719	20	0	Pu1	NDC[+604.3]EENGLAK
O43765_148	SGTA	O43765	11.0437	5.66446	Pu1	LGNYAGAVQDC[+604.3]ER
O43791_361	SPOP	O43791	7.95496	5.33733	Pu1	SLASAQC[+604.3]PFLGPPR
O43795_613	MYO1B	O43795	20	3.14092	Pu1	AAHIFNEALVC[+604.3]HQIR
O43815_316	STRN	O43815	9.33335	4.58819	Pu1	SAGDGTDWEKEDQC[+604.3]LMPEAWNVDQGVITK
O43823_173	AKAP8	O43823	14.7494	0	Pu1	NGSFGGQYSEC[+604.3]RDPAR
O43823_351	AKAP8	O43823	20	0	Pu1	SGDEEFKGEDELC[+604.3]DSGR
O43823_85	AKAP8	O43823	8.15638	2.39605	Pu1	ANDGGLAAGAPAMHMASYGPEPC[+604.3]TDNSDSLIAK
O43865_272	SAHH2	O43865	11.3868	3.39854	Pu1	LC[+604.3]VPAMNVNDSVTK
O60264_165	SMCA5	O60264	20	NA	Pu1	ATNVC[+604.3]TR|ATNVC[+604.3]TRFEDSPSYVK
O60264_259	SMCA5	O60264	16.3021	6.00207	Pu1	SVC[+604.3]LIGDKEQR
O60264_957	SMCA5	O60264	6.5137	4.54508	Pu1	NYTEEEDRFLIC[+604.3]MLHK
O60271_443	JIP4	O60271	20	NA	Pu1	VDELTC[+604.3]EKDVLQGELEAVK
O60281_1677	ZN292	O60281	18.7443	NA	Pu1	SVEIPTTNLHSNVIPTC[+604.3]EPQSLVENLTQK
O60281_994	ZN292	O60281	6.21212	NA	Pu1	KEQDC[+604.3]FNDAHVTQNSLVNSETLK
O60287_1163	NPA1P	O60287	13.2669	5.49751	Pu1	TLVQLLTC[+604.3]SPQDQLQSGELLWSSEYVR
O60291_428	MGRN1	O60291	20	NA	Pu1	AVSPAIPSAPLYEEITYSGISDGLSQASC[+604.3]PLAAIDHILDSSR
O60293_1068	ZC3H1	O60293	9.69728	0.576194	Pu1	HTDTANKEC[+604.3]INK
O60293_220	ZC3H1	O60293	20	0	Pu1	NENC[+604.3]VEETFEDLLLK
O60293_241	ZC3H1	O60293	20	0	Pu1	QIQLELEC[+604.3]INKDEK
O60306_28	AQR	O60306	19.1346	0.71745	Pu1	KIVAPTVSQINAEFVTQLAC[+604.3]K|IVAPTVSQINAEFVTQLAC[+604.3]K
O60313_786	OPA1	O60313	14.3584	0	Pu1	NRTQEQC[+604.3]VHNETK|TQEQC[+604.3]VHNETK
O60313_801	OPA1	O60313	10.7028	4.34782	Pu1	C[+604.3]NEEHPAYLASDEITTVRK
O60318_1285	GANP	O60318	20	NA	Pu1	ALAPSAEC[+604.3]PIAEENLAR
O60318_1864	GANP	O60318	10.6326	NA	Pu1	GASAEELLAQC[+604.3]LSSSLLLEKEENK|GASAEELLAQC[+604.3]LSSSLLLEK
O60318_588	GANP	O60318	11.994	NA	Pu1	AHQFEGDSFDSASEGSEGLGPC[+604.3]VLSLSTLIGTVAETSKEK|AHQFEGDSFDSASEGSEGLGPC[+604.3]VLSLSTLIGTVAETSK
O60343_1193	TBCD4	O60343	20	NA	Pu1	QLHAYEVEYHVLQDELQESSYSC[+604.3]EDSETLEK
O60343_1277	TBCD4	O60343	12.8732	5.81898	Pu1	LLPADALVNC[+604.3]DLLLR
O60343_74	TBCD4	O60343	12.5453	4.16536	Pu1	SQKPEAGGC[+604.3]GAPAAR
O60506_237	HNRPQ	O60506	20	0	Pu1	HIGVC[+604.3]ISVANNR
O60506_289	HNRPQ	O60506	8.25962	4.68145	Pu1	GFC[+604.3]FLEYEDHK
O60506_96	HNRPQ	O60506	6.72802	4.46264	Pu1	SAFLC[+604.3]GVMK
O60566_602	BUB1B	O60566	15.4485	2.87861	Pu1	NVTIC[+604.3]PNPEDTC[+57]DFAR
O60664_60	PLIN3	O60664	11.6539	5.11307	Pu1	TVC[+604.3]DAAEK
O60716_618	CTND1	O60716	9.27057	2.32029	Pu1	YQEAAPNVANNTGPHAASC[+604.3]FGAK
O60749_332	SNX2	O60749	14.8676	4.1906	Pu1	LHVSVEALVC[+604.3]HR
O60832_74	DKC1	O60832	12.8533	2.70186	Pu1	TTHYTPLAC[+604.3]GSNPLK|TTHYTPLAC[+604.3]GSNPLKR
O60841_1158	IF2P	O60841	11.9304	1.32898	Pu1	KGQEVC[+604.3]VK|GQEVC[+604.3]VK
O60870_43	KIN17	O60870	20	0	Pu1	C[+604.3]HC[+57]MSESHQR
O60870_45	KIN17	O60870	20	1.78954	Pu1	C[+57]HC[+604.3]MSESHQR
O60934_487	NBN	O60934	20	4.83334	Pu1	IETSC[+604.3]SLLEQTQPATPSLWK
O60941_560	DTNB	O60941	6.92874	NA	Pu1	STSAGSTPTHC[+604.3]PQDSLSGVGGDVQEAFAQGTRR
O60942_419	MCE1	O60942	8.20806	1.67549	Pu1	NKPFFDIC[+604.3]TSR
O75044_1020	SRGP2	O75044	11.2524	5.05782	Pu1	SASTAGDIAC[+604.3]AFRPVK
O75122_528	CLAP2	O75122	11.2911	3.01907	Pu1	IPRPSVSQGC[+604.3]SR
O75122_633	CLAP2	O75122	20	0	Pu1	RYESYGMHSDDDANSDASSAC[+604.3]SER
O75122_976	CLAP2	O75122	20	NA	Pu1	KDDGDSMC[+604.3]GGPGMSDPR
O75131_15	CPNE3	O75131	20	0	Pu1	VALNVSC[+604.3]ANLLDKDIGSK
O75131_506	CPNE3	O75131	15.5899	3.53536	Pu1	EALAQC[+604.3]VLAEIPQQVVGYFNTYK
O75150_890	BRE1B	O75150	7.39965	5.55527	Pu1	LREIQPC[+604.3]LAESR
O75152_431	ZC11A	O75152	20	0	Pu1	KDTTC[+604.3]IK
O75152_588	ZC11A	O75152	20	0	Pu1	GDVASC[+604.3]NTQVAEKPVLTAVPGITR|SVLTPLRGDVASC[+604.3]NTQVAEKPVLTAVPGITR
O75153_200	CLU	O75153	20	NA	Pu1	ERPLC[+604.3]PLQPQNR
O75153_333	CLU	O75153	20	0	Pu1	IATPFQVYSWTAPQAEHAMDC[+604.3]VR
O75170_777	PP6R2	O75170	20	NA	Pu1	C[+57]SSPVDTEC[+604.3]SHAEGSR
O75179_210	ANR17	O75179	16.2168	3.08896	Pu1	LTSSVSC[+604.3]ALDEAAAALTR
O75179_242	ANR17	O75179	20	0	Pu1	SLAEAC[+604.3]SEGDVNAVRK
O75179_564	ANR17	O75179	17.7858	NA	Pu1	AGADIELGC[+604.3]STPLMEAAQEGHLELVK
O75348_69	VATG1	O75348	20	NA	Pu1	GSC[+604.3]STEVEKETQEK
O75367_276	H2AY	O75367	7.17409	2.34703	Pu1	FVIHC[+604.3]NSPVWGADK
O75367_286	H2AY	O75367	10.9643	4.20044	Pu1	FVIHC[+57]NSPVWGADKC[+604.3]EELLEK
O75369_2501	FLNB	O75369	11.2219	1.54191	Pu1	SSTETC[+604.3]YSAIPK
O75369_604	FLNB	O75369	20	NA	Pu1	IEYNDQNDGSC[+604.3]DVK
O75390_101	CISY	O75390	5.07541	1.10647	Pu1	GFSIPEC[+604.3]QK
O75400_39	PR40A	O75400	12.4162	2.85929	Pu1	LSGSSLC[+604.3]SGSWVSADGFLR|RLSGSSLC[+604.3]SGSWVSADGFLR
O75427_283	LRCH4	O75427	10.3332	NA	Pu1	GSALGDLAPSRPPSFSPC[+604.3]PAEDLFPGHR
O75439_265	MPPB	O75439	5.19352	2.73075	Pu1	FHFGDSLC[+604.3]THK
O75446_184	SAP30	O75446	20	4.00895	Pu1	AQLVEIVGC[+604.3]HFR
O75475_204	PSIP1	O75475	9.65731	1.35188	Pu1	QPC[+604.3]PSESDIITEEDKSK|QPC[+604.3]PSESDIITEEDK
O75486_268	SUPT3	O75486	20	4.0641	Pu1	IMDSAQYAEFC[+604.3]ESR
O75521_380	ECI2	O75521	20	0	Pu1	WLSDEC[+604.3]TNAVVNFLSR
O75528_255	TADA3	O75528	6.54484	NA	Pu1	SEAQHEQPEDGC[+604.3]PFGALTQR|KSEAQHEQPEDGC[+604.3]PFGALTQR
O75534_464	CSDE1	O75534	17.7587	NA	Pu1	EKEAEDGIIAYDDC[+604.3]GVK|EAEDGIIAYDDC[+604.3]GVK
O75534_506	CSDE1	O75534	20	0	Pu1	QRPGQQVATC[+604.3]VR
O75534_680	CSDE1	O75534	20	2.48067	Pu1	ATVEC[+604.3]VK
O75569_106	PRKRA	O75569	9.91268	1.00426	Pu1	ANASIC[+604.3]FAVPDPLMPDPSKQPK|ANASIC[+604.3]FAVPDPLMPDPSK
O75592_2531	MYCB2	O75592	20	NA	Pu1	TNTDDFFKDINSC[+604.3]C[+57]PQEATMQEQDMPFLR
O75643_1127	U520	O75643	19.1661	4.55534	Pu1	MWQSMC[+604.3]PLR
O75643_1278	U520	O75643	6.78837	5.73302	Pu1	WLSC[+604.3]ETQLPVSFR
O75643_133	U520	O75643	9.4181	3.39297	Pu1	DILC[+604.3]GAADEVLAVLK
O75643_1580	U520	O75643	20	0	Pu1	LTAIDILTTC[+604.3]AADIQR
O75643_238	U520	O75643	11.5961	NA	Pu1	C[+604.3]TLSANLVASGELMSSK|C[+604.3]TLSANLVASGELMSSKK
O75663_87	TIPRL	O75663	13.3746	2.33094	Pu1	VAC[+604.3]AEEWQESRTEGEHSK|VAC[+604.3]AEEWQESR
O75683_189	SURF6	O75683	20	0	Pu1	AEEATEAQEVVEATPEGAC[+604.3]TEPREPPGLIFNK|KAEEATEAQEVVEATPEGAC[+604.3]TEPR
O75683_19	SURF6	O75683	20	4.03042	Pu1	IC[+604.3]SHSAPEQQAR|KIC[+604.3]SHSAPEQQAR
O75691_1757	UTP20	O75691	20	2.72236	Pu1	ESEC[+604.3]ITKPVSFLPQNKEEIER
O75691_2571	UTP20	O75691	10.8612	NA	Pu1	VLYLLELYC[+604.3]EDK|VLYLLELYC[+604.3]EDKQSK
O75691_312	UTP20	O75691	5.42738	1.9973	Pu1	TNC[+604.3]C[+57]ESSEQIKR
O75691_313	UTP20	O75691	6.82691	4.45508	Pu1	TNC[+57]C[+604.3]ESSEQIKR
O75694_102	NU155	O75694	14.7597	NA	Pu1	VPLPPELVEQFGHMQC[+604.3]NC[+57]MMGVFPPISR|RVPLPPELVEQFGHMQC[+604.3]NC[+57]MMGVFPPISR
O75694_104	NU155	O75694	5.29815	NA	Pu1	VPLPPELVEQFGHMQC[+57]NC[+604.3]MMGVFPPISR|RVPLPPELVEQFGHMQC[+57]NC[+604.3]MMGVFPPISR
O75694_1344	NU155	O75694	9.78533	4.45486	Pu1	YVENPSQVLNC[+604.3]ER
O75694_704	NU155	O75694	20	0	Pu1	EITAIESSVPC[+604.3]QLLESVLQELK
O75694_874	NU155	O75694	10.7383	7.56216	Pu1	DNAAVDGISLHLQDIC[+57]PLLYSTDDAIC[+604.3]SK
O75717_1008	WDHD1	O75717	5.16799	0	Pu1	NVLSETPAIC[+604.3]PPQNTENQRPK
O75794_170	CD123	O75794	12.588	NA	Pu1	WC[+604.3]ELIPGAEFR
O75817_66	POP7	O75817	10.3714	5.21417	Pu1	GQNAC[+604.3]SEIYIHGLGLAINR
O75821_139	EIF3G	O75821	20	0	Pu1	EDLNC[+604.3]QEEEDPMNK|EDLNC[+604.3]QEEEDPMNKLK
O75934_106	SPF27	O75934	13.1522	5.59122	Pu1	NDITAWQEC[+604.3]VNNSMAQLEHQAVR
O75934_132	SPF27	O75934	20	3.68889	Pu1	IENLELMSQHGC[+604.3]NAWK
O75940_214	SPF30	O75940	20	0	Pu1	VGVGTC[+604.3]GIADKPMTQYQDTSK
O76003_146	GLRX3	O76003	5.18192	1.98169	Pu1	LTHAAPC[+604.3]MLFMK
O76021_197	RL1D1	O76021	12.9783	3.81399	Pu1	EINDC[+604.3]IGGTVLNISK
O76021_47	RL1D1	O76021	13.521	3.35755	Pu1	KAVDALLTHC[+604.3]K|AVDALLTHC[+604.3]K
O76031_586	CLPX	O76031	20	NA	Pu1	LLLEPMFEVPNSDIVC[+604.3]VEVDKEVVEGK
O76075_194	DFFB	O76075	20	0	Pu1	VLGSMC[+604.3]QR
O94762_664	RECQ5	O94762	20	0	Pu1	GSC[+604.3]PFQTATELMETTR
O94763_443	RMP	O94763	20	NA	Pu1	SISC[+604.3]EEATC[+57]SDTSESILEEEPQENQKK
O94804_888	STK10	O94804	15.4853	3.75232	Pu1	C[+604.3]HLLVEHETQK
O94888_160	UBXN7	O94888	12.5413	NA	Pu1	GSFETAKEC[+604.3]GQMQNK
O94901_185	SUN1	O94901	11.0581	NA	Pu1	AAIQGNGDVGAAAATAHNGFSC[+604.3]SNC[+57]SMLSERK|AAIQGNGDVGAAAATAHNGFSC[+604.3]SNC[+57]SMLSER
O94901_188	SUN1	O94901	13.2892	1.74406	Pu1	AAIQGNGDVGAAAATAHNGFSC[+57]SNC[+604.3]SMLSERK|AAIQGNGDVGAAAATAHNGFSC[+57]SNC[+604.3]SMLSER
O94992_79	HEXI1	O94992	20	0	Pu1	AFPQLGGRPGPEGEGSLESQPPPLQTQAC[+604.3]PESSC[+57]LR
O95067_106	CCNB2	O95067	20	0	Pu1	GPSPTPEDVSMKEENLC[+604.3]QAFSDALLC[+57]K
O95163_213	ELP1	O95163	11.4688	6.96569	Pu1	GDGQFFAVSVVC[+604.3]PETGAR
O95235_593	KI20A	O95235	13.1963	NA	Pu1	LQLEMHLRDEIC[+604.3]NEMVEQMQQR
O95235_762	KI20A	O95235	20	3.59377	Pu1	AC[+604.3]C[+57]HSTGAGK
O95235_860	KI20A	O95235	20	3.67024	Pu1	TPTC[+604.3]QSSTDC[+57]SPYAR
O95235_866	KI20A	O95235	20	0	Pu1	TPTC[+57]QSSTDC[+604.3]SPYAR
O95251_209	KAT7	O95251	14.2017	4.73431	Pu1	HFSISGC[+604.3]PLYHNLSADEC[+57]K
O95292_121	VAPB	O95292	10.1063	3.32939	Pu1	C[+604.3]VFELPAENDKPHDVEINK
O95297_203	MPZL1	O95297	11.6914	1.42328	Pu1	RDYTGC[+604.3]STSESLSPVK
O95347_132	SMC2	O95347	20	5.06829	Pu1	VQDLFC[+604.3]SVGLNVNNPHFLIMQGR
O95352_524	ATG7	O95352	11.0585	NA	Pu1	QQGAGDLC[+604.3]PNHPVASADLLGSSLFANIPGYK
O95372_213	LYPA2	O95372	7.71627	3.37969	Pu1	TYPGVMHSSC[+604.3]PQEMAAVK
O95373_757	IPO7	O95373	6.6917	3.98808	Pu1	GIDQC[+604.3]IPLFVEAALER
O95373_90	IPO7	O95373	5.77233	0.205195	Pu1	ETAPGDISPYTIPEEDRHC[+604.3]IR
O95394_200	AGM1	O95394	5.22406	1.22386	Pu1	QASC[+604.3]SGDEYR
O95453_543	PARN	O95453	20	NA	Pu1	LNPQC[+604.3]IPYTLQNHYYR|RLNPQC[+604.3]IPYTLQNHYYR
O95573_649	ACSL3	O95573	20	0	Pu1	GTWEELC[+604.3]NSC[+57]EMENEVLK
O95573_652	ACSL3	O95573	20	0	Pu1	GTWEELC[+57]NSC[+604.3]EMENEVLK
O95573_85	ACSL3	O95573	17.8939	2.99485	Pu1	SVNSLDGLASVLYPGC[+604.3]DTLDK
O95613_2446	PCNT	O95613	19.4707	3.96504	Pu1	TQEVPTAC[+604.3]PDWR
O95684_244	FR1OP	O95684	5.65073	3.43725	Pu1	AGLC[+604.3]PDEDDMEGDSFFDDPIPKPEK
O95696_448	BRD1	O95696	6.85711	NA	Pu1	ALAEPC[+57]AVLPTVC[+604.3]APYIPPQR
O95696_86	BRD1	O95696	13.627	5.20355	Pu1	ENSERPPVC[+604.3]LR
O95696_864	BRD1	O95696	20	0	Pu1	C[+57]ASESSISSSNSPLC[+604.3]DSSFNAPK
O95714_1037	HERC2	O95714	6.52599	2.68346	Pu1	ISSC[+604.3]LDFEQHSR|RISSC[+604.3]LDFEQHSR
O95716_184	RAB3D	O95716	20	0	Pu1	LVDVIC[+604.3]EK
O95757_380	HS74L	O95757	20	0	Pu1	GC[+57]ALQC[+604.3]AILSPAFK
O95757_417	HS74L	O95757	20	0	Pu1	TSFEDGSGEC[+604.3]EVFC[+57]K
O95757_421	HS74L	O95757	20	NA	Pu1	TSFEDGSGEC[+57]EVFC[+604.3]K
O95757_540	HS74L	O95757	6.91751	0.699392	Pu1	C[+604.3]HAEHTPEEEIDHTGAK
O95758_68	PTBP3	O95758	20	0	Pu1	KIPC[+604.3]DVTEAEIISLGLPFGK
O95785_1429	WIZ	O95785	20	5.81308	Pu1	QFGVTEWC[+604.3]VNGSPIETLSEWIK
O95801_63	TTC4	O95801	11.8786	5.04079	Pu1	ENPDLAC[+604.3]LQSIIFDEERSPEEQAK
O95817_179	BAG3	O95817	20	NA	Pu1	SQSPAASDC[+604.3]SSSSSSASLPSSGR
O95861_42	BPNT1	O95861	20	0	Pu1	TC[+604.3]ATDLQTK
O96013_58	PAK4	O96013	12.8727	5.8194	Pu1	RPKPLVDPAC[+604.3]ITSIQPGAPK
O96028_1315	NSD2	O96028	7.57401	1.78777	Pu1	EHQDGTAFSC[+604.3]TPDGR
O96028_1324	NSD2	O96028	7.3923	4.60743	Pu1	SYC[+57]C[+604.3]EHDLGAASVR
O96028_144	NSD2	O96028	20	2.77447	Pu1	TYMNGKPLFESSIC[+604.3]GDSAADVSQSEENGQKPENK
O96028_406	NSD2	O96028	20	0.877038	Pu1	LC[+604.3]SSAETLESHPDIGK
P00395_498	COX1	P00395	14.3136	3.60053	Pu1	VLMVEEPSMNLEWLYGC[+604.3]PPPYHTFEEPVYMKS|VLMVEEPSMNLEWLYGC[+604.3]PPPYHTFEEPVYMK
P00491_31	PNPH	P00491	9.86029	1.76405	Pu1	HRPQVAIIC[+604.3]GSGLGGLTDK
P00492_106	HPRT	P00492	20	0	Pu1	SYC[+604.3]NDQSTGDIK
P01891_363	1A68	P01891	9.284	3.38874	Pu1	GGSYSQAASSDSAQGSDVSLTAC[+604.3]KV
P01892_363	1A02	P01892	9.284	3.38874	Pu1	GGSYSQAASSDSAQGSDVSLTAC[+604.3]KV
P02545_588	LMNA	P02545	16.3477	5.99665	Pu1	TVLC[+604.3]GTC[+57]GQPADK
P04049_637	RAF1	P04049	20	NA	Pu1	AAHTEDINAC[+604.3]TLTTSPR
P04075_178	ALDOA	P04075	20	4.05008	Pu1	YASIC[+604.3]QQNGIVPIVEPEILPDGDHDLKR
P04075_290	ALDOA	P04075	7.87038	3.71469	Pu1	C[+604.3]PLLKPWALTFSYGR
P04075_339	ALDOA	P04075	8.20967	1.87195	Pu1	ALANSLAC[+604.3]QGK|RALANSLAC[+604.3]QGK
P04183_206	KITH	P04183	20	0	Pu1	ASGQPAGPDNKENC[+604.3]PVPGKPGEAVAAR
P04183_66	KITH	P04183	7.28431	3.38692	Pu1	YSSSFC[+604.3]THDR
P04350_12	TBB4A	P04350	11.2212	3.39914	Pu1	MREIVHLQAGQC[+604.3]GNQIGAK|EIVHLQAGQC[+604.3]GNQIGAK|M[+16]REIVHLQAGQC[+604.3]GNQIGAK
P04350_127	TBB4A	P04350	11.0818	3.13579	Pu1	EAESC[+604.3]DC[+57]LQGFQLTHSLGGGTGSGMGTLLISK|KEAESC[+604.3]DC[+57]LQGFQLTHSLGGGTGSGMGTLLISK
P04350_129	TBB4A	P04350	13.8429	5.86773	Pu1	EAESC[+57]DC[+604.3]LQGFQLTHSLGGGTGSGMGTLLISK|KEAESC[+57]DC[+604.3]LQGFQLTHSLGGGTGSGMGTLLISK|EAESC[+57]DC[+604.3]LQGFQLTHSLGGGTGSGM[+16]GTLLISK
P04350_201	TBB4A	P04350	20	NA	Pu1	VSDTVVEPYNATLSVHQLVENTDETYC[+604.3]IDNEALYDIC[+57]FR
P04350_211	TBB4A	P04350	20	0	Pu1	VSDTVVEPYNATLSVHQLVENTDETYC[+57]IDNEALYDIC[+604.3]FR
P04350_239	TBB4A	P04350	12.2472	NA	Pu1	LTTPTYGDLNHLVSATMSGVTTC[+604.3]LR|LTTPTYGDLNHLVSATM[+16]SGVTTC[+604.3]LR
P04350_303	TBB4A	P04350	20	4.9124	Pu1	NMMAAC[+604.3]DPR
P04406_247	G3P	P04406	20	NA	Pu1	VPTANVSVVDLTC[+604.3]RLEKPAK
P04637_182	P53	P04637	7.8996	4.80152	Pu1	C[+604.3]SDSDGLAPPQHLIR
P04843_477	RPN1	P04843	20	0	Pu1	VAC[+604.3]ITEQVLTLVNK|VAC[+604.3]ITEQVLTLVNKR
P04843_545	RPN1	P04843	20	0.628349	Pu1	TEGSDLC[+604.3]DR|TEGSDLC[+604.3]DRVSEMQK
P04899_112	GNAI2	P04899	16.4605	3.06328	Pu1	QLFALSC[+604.3]TAEEQGVLPDDLSGVIR|QLFALSC[+604.3]TAEEQGVLPDDLSGVIRR
P04899_140	GNAI2	P04899	9.09645	3.76389	Pu1	LWADHGVQAC[+604.3]FGR
P05141_160	ADT2	P05141	20	0	Pu1	GLGDC[+604.3]LVK
P05141_257	ADT2	P05141	14.861	3.22717	Pu1	GTDIMYTGTLDC[+604.3]WR|KGTDIMYTGTLDC[+604.3]WR|GTDIMYTGTLDC[+604.3]WRK
P05386_61	RLA1	P05386	8.53377	NA	Pu1	ALANVNIGSLIC[+604.3]NVGAGGPAPAAGAAPAGGPAPSTAAAPAEEKK|ALANVNIGSLIC[+604.3]NVGAGGPAPAAGAAPAGGPAPSTAAAPAEEK
P05388_119	RLA0	P05388	11.6746	2.85601	Pu1	AGAIAPC[+604.3]EVTVPAQNTGLGPEK
P05412_99	JUN	P05412	20	0	Pu1	LIIQSSNGHITTTPTPTQFLC[+604.3]PK
P05455_245	LA	P05455	20	0	Pu1	FSGDLDDQTC[+604.3]REDLHILFSNHGEIK
P05534_363	1A24	P05534	9.284	3.38874	Pu1	GGSYSQAASSDSAQGSDVSLTAC[+604.3]KV
P07099_182	HYEP	P07099	8.85033	0.290087	Pu1	NHGLSDEHVFEVIC[+604.3]PSIPGYGFSEASSK
P07199_65	CENPB	P07199	20	0	Pu1	YGVASTC[+604.3]RK
P07437_12	TBB5	P07437	11.2212	3.39914	Pu1	MREIVHIQAGQC[+604.3]GNQIGAK|EIVHIQAGQC[+604.3]GNQIGAK|M[+16]REIVHIQAGQC[+604.3]GNQIGAK
P07437_127	TBB5	P07437	11.0818	3.13579	Pu1	EAESC[+604.3]DC[+57]LQGFQLTHSLGGGTGSGMGTLLISK|KEAESC[+604.3]DC[+57]LQGFQLTHSLGGGTGSGMGTLLISK
P07437_129	TBB5	P07437	13.8429	5.86773	Pu1	EAESC[+57]DC[+604.3]LQGFQLTHSLGGGTGSGMGTLLISK|KEAESC[+57]DC[+604.3]LQGFQLTHSLGGGTGSGMGTLLISK|EAESC[+57]DC[+604.3]LQGFQLTHSLGGGTGSGM[+16]GTLLISK
P07437_201	TBB5	P07437	20	NA	Pu1	VSDTVVEPYNATLSVHQLVENTDETYC[+604.3]IDNEALYDIC[+57]FR
P07437_211	TBB5	P07437	20	0	Pu1	VSDTVVEPYNATLSVHQLVENTDETYC[+57]IDNEALYDIC[+604.3]FR
P07437_239	TBB5	P07437	12.2472	NA	Pu1	LTTPTYGDLNHLVSATMSGVTTC[+604.3]LR|LTTPTYGDLNHLVSATM[+16]SGVTTC[+604.3]LR
P07437_303	TBB5	P07437	20	4.9124	Pu1	NMMAAC[+604.3]DPR
P07814_1487	SYEP	P07814	17.8054	4.61056	Pu1	SLC[+57]IPFKPLC[+604.3]ELQPGAK
P07814_381	SYEP	P07814	20	5.63591	Pu1	YNVYPTYDFAC[+604.3]PIVDSIEGVTHALR
P07814_697	SYEP	P07814	20	NA	Pu1	EAPC[+604.3]VLIYIPDGHTK
P07814_744	SYEP	P07814	20	0	Pu1	ERPTPSLNNNC[+604.3]TTSEDSLVLYNR|NETSAPFKERPTPSLNNNC[+604.3]TTSEDSLVLYNR
P07814_856	SYEP	P07814	20	0.0257151	Pu1	INEAVEC[+604.3]LLSLK
P07814_92	SYEP	P07814	20	0	Pu1	LSSC[+604.3]DSFTSTINELNHC[+57]LSLR
P07900_374	HS90A	P07900	19.7373	0.175159	Pu1	VFIMDNC[+604.3]EELIPEYLNFIR
P07900_572	HS90A	P07900	5.37884	NA	Pu1	FENLC[+604.3]K
P07947_42	YES	P07947	20	0	Pu1	YRPENTPEPVSTSVSHYGAEPTTVSPC[+604.3]PSSSAK
P07948_203	LYN	P07948	13.4539	2.26704	Pu1	ITFPC[+604.3]ISDMIK
P08047_755	SP1	P08047	7.30316	5.99604	Pu1	KGGPGVALSVGTLPLDSGAGSEGSGTATPSALITTNMVAMEAIC[+604.3]PEGIAR|GGPGVALSVGTLPLDSGAGSEGSGTATPSALITTNMVAMEAIC[+604.3]PEGIAR
P08238_366	HS90B	P08238	15.8507	1.47666	Pu1	RVFIMDSC[+604.3]DELIPEYLNFIR|VFIMDSC[+604.3]DELIPEYLNFIR|VFIM[+16]DSC[+604.3]DELIPEYLNFIR
P08238_564	HS90B	P08238	5.37884	NA	Pu1	FENLC[+604.3]K
P08238_590	HS90B	P08238	6.38859	2.83717	Pu1	LVSSPC[+57]C[+604.3]IVTSTYGWTANMER
P08240_253	SRPR	P08240	9.16103	3.31844	Pu1	VWELGGC[+604.3]ANK
P08243_158	ASNS	P08243	11.5243	6.9204	Pu1	AMTEDGFLAVC[+604.3]SEAK
P08621_39	RU17	P08621	18.8591	3.29158	Pu1	HHNQPYC[+604.3]GIAPYIR
P08670_328	VIME	P08670	19.0671	1.25969	Pu1	QVQSLTC[+604.3]EVDALKGTNESLER|RQVQSLTC[+604.3]EVDALK|QVQSLTC[+604.3]EVDALK
P08754_305	GNAI3	P08754	20	NA	Pu1	SPLTIC[+57]YPEYTGSNTYEEAAAYIQC[+604.3]QFEDLNR
P09132_17	SRP19	P09132	10.8579	5.78196	Pu1	SPADQDRFIC[+604.3]IYPAYLNNK
P09211_48	GSTP1	P09211	5.54207	0.14903	Pu1	ASC[+604.3]LYGQLPK
P09429_10	HMGB1	P09429	20	0	Pu1	MSSYAFFVQTC[+604.3]REEHK
P09429_23	HMGB1	P09429	14.2387	3.03967	Pu1	MSSYAFFVQTC[+604.3]R
P09429_9	HMGB1	P09429	16.9623	NA	Pu1	RPPSAFFLFC[+604.3]SEYRPK
P09622_477	DLDH	P09622	20	0	Pu1	VLGAHILGPGAGEMVNEAALALEYGASC[+604.3]EDIAR
P09622_484	DLDH	P09622	5.07282	0	Pu1	VC[+604.3]HAHPTLSEAFR
P09651_175	ROA1	P09651	10.025	5.15107	Pu1	YHTVNGHNC[+604.3]EVR
P09651_43	ROA1	P09651	20	NA	Pu1	SHFEQWGTLTDC[+604.3]VVMR
P09874_162	PARP1	P09874	5.90979	1.54229	Pu1	WYHPGC[+604.3]FVK
P09874_256	PARP1	P09874	6.78558	0.30014	Pu1	VC[+604.3]STNDLKELLIFNK
P09874_295	PARP1	P09874	6.50587	4.17591	Pu1	VADGMVFGALLPC[+604.3]EEC[+57]SGQLVFK
P09874_311	PARP1	P09874	7.28537	5.13485	Pu1	SDAYYC[+604.3]TGDVTAWTK
P09874_845	PARP1	P09874	20	0	Pu1	IEREGEC[+604.3]QR
P09874_908	PARP1	P09874	8.92601	4.54175	Pu1	SANYC[+604.3]HTSQGDPIGLILLGEVALGNMYELK
P09936_152	UCHL1	P09936	11.4557	3.90895	Pu1	NEAIQAAHDAVAQEGQC[+604.3]R
P09936_90	UCHL1	P09936	20	4.23326	Pu1	QTIGNSC[+604.3]GTIGLIHAVANNQDK
P09972_178	ALDOC	P09972	20	4.05008	Pu1	YASIC[+604.3]QQNGIVPIVEPEILPDGDHDLKR
P0CG41_148	CTGE8	P0CG41	7.01534	3.92833	Pu1	SNSELEDEILC[+604.3]LEK
P0DJD0_211	RGPD1	P0DJD0	18.4297	2.17693	Pu1	EYLESLQC[+604.3]LESDKSDWR|SSLEWNSC[+57]VVQTLKEYLESLQC[+604.3]LESDK|EYLESLQC[+604.3]LESDK
P0DJD0_528	RGPD1	P0DJD0	16.1137	3.17316	Pu1	SWWDAVC[+604.3]TLIHR
P0DJD1_219	RGPD2	P0DJD1	18.4297	2.17693	Pu1	EYLESLQC[+604.3]LESDKSDWR|SSLEWNSC[+57]VVQTLKEYLESLQC[+604.3]LESDK|EYLESLQC[+604.3]LESDK
P0DJD1_536	RGPD2	P0DJD1	16.1137	3.17316	Pu1	SWWDAVC[+604.3]TLIHR
P10316_363	1A69	P10316	9.284	3.38874	Pu1	GGSYSQAASSDSAQGSDVSLTAC[+604.3]KV
P10398_192	ARAF	P10398	20	1.14224	Pu1	TQHC[+604.3]DPEHFPFPAPANAPLQR
P10588_203	NR2F6	P10588	20	0	Pu1	FGAGGGAAGAVLGIDNVC[+604.3]ELAAR
P10588_316	NR2F6	P10588	15.6419	2.67385	Pu1	AIALFTPDAC[+604.3]GLSDPAHVESLQEK
P10599_32	THIO	P10599	20	NA	Pu1	TAFQEALDAAGDKLVVVDFSATWC[+604.3]GPC[+57]K
P10599_73	THIO	P10599	16.6646	2.06603	Pu1	C[+604.3]MPTFQFFK
P10809_237	CH60	P10809	5.07078	NA	Pu1	C[+604.3]EFQDAYVLLSEKK
P11171_39	41	P11171	20	NA	Pu1	SLVTEAENSQHQQKEEGEEAINSGQQEPQQEESC[+604.3]QTAAEGDNWC[+57]EQK
P11171_49	41	P11171	20	0	Pu1	SLVTEAENSQHQQKEEGEEAINSGQQEPQQEESC[+57]QTAAEGDNWC[+604.3]EQK
P11182_279	ODB2	P11182	11.1417	0.975957	Pu1	IPHFGYC[+604.3]DEIDLTELVK
P11216_326	PYGB	P11216	20	0	Pu1	TC[+604.3]FETFPDK
P11387_630	TOP1	P11387	20	0	Pu1	AVAILC[+604.3]NHQR
P11388_216	TOP2A	P11388	17.0468	3.82584	Pu1	AGEMELKPFNGEDYTC[+604.3]ITFQPDLSK
P11388_392	TOP2A	P11388	14.1346	2.04887	Pu1	SFGSTC[+604.3]QLSEK
P11388_405	TOP2A	P11388	17.0606	1.2691	Pu1	AAIGC[+604.3]GIVESILNWVK
P11388_455	TOP2A	P11388	10.621	NA	Pu1	NSTEC[+604.3]TLILTEGDSAK|LDDANDAGGRNSTEC[+604.3]TLILTEGDSAK
P11413_446	G6PD	P11413	8.99081	NA	Pu1	LILDVFC[+604.3]GSQMHFVR
P11474_46	ERR1	P11474	20	0	Pu1	C[+604.3]LPGHKEEEDGEGAGPGEQGGGK
P11802_135	CDK4	P11802	5.84875	2.52808	Pu1	GLDFLHANC[+604.3]IVHR
P11802_215	CDK4	P11802	5.58388	NA	Pu1	RKPLFC[+604.3]GNSEADQLGK
P11940_128	PABP1	P11940	10.5677	3.85921	Pu1	ALYDTFSAFGNILSC[+604.3]K
P11940_132	PABP1	P11940	20	0	Pu1	VVC[+604.3]DENGSK
P11940_339	PABP1	P11940	5.26993	1.38811	Pu1	GFGFVC[+604.3]FSSPEEATK
P12235_129	ADT1	P12235	17.4479	2.76346	Pu1	YFAGNLASGGAAGATSLC[+604.3]FVYPLDFAR
P12235_257	ADT1	P12235	12.6328	3.62871	Pu1	KGADIMYTGTVDC[+604.3]WR|GADIMYTGTVDC[+604.3]WRK|GADIMYTGTVDC[+604.3]WR
P12236_129	ADT3	P12236	17.4479	2.76346	Pu1	YFAGNLASGGAAGATSLC[+604.3]FVYPLDFAR
P12236_160	ADT3	P12236	20	0	Pu1	GLGDC[+604.3]LVK
P12236_257	ADT3	P12236	12.6328	3.62871	Pu1	KGADIMYTGTVDC[+604.3]WR|GADIMYTGTVDC[+604.3]WRK|GADIMYTGTVDC[+604.3]WR
P12268_140	IMDH2	P12268	8.55713	2.9887	Pu1	ARHGFC[+604.3]GIPITDTGR|HGFC[+604.3]GIPITDTGR
P12268_173	IMDH2	P12268	14.5174	NA	Pu1	DIDFLKEEEHDC[+604.3]FLEEIMTK|DIDFLKEEEHDC[+604.3]FLEEIM[+16]TK
P12268_331	IMDH2	P12268	20	1.08355	Pu1	VGMGSGSIC[+604.3]ITQEVLAC[+57]GRPQATAVYK
P12268_339	IMDH2	P12268	6.94248	4.93851	Pu1	VGMGSGSIC[+57]ITQEVLAC[+604.3]GRPQATAVYK
P12270_1127	TPR	P12270	20	3.9426	Pu1	AESQLLEC[+604.3]K
P12277_254	KCRB	P12277	20	2.92359	Pu1	FC[+604.3]TGLTQIETLFK
P12277_283	KCRB	P12277	19.8827	2.82305	Pu1	DYEFM[+16]WNPHLGYILTC[+604.3]PSNLGTGLR|DYEFMWNPHLGYILTC[+604.3]PSNLGTGLR|SKDYEFMWNPHLGYILTC[+604.3]PSNLGTGLR|SKDYEFM[+16]WNPHLGYILTC[+604.3]PSNLGTGLR
P12532_316	KCRU	P12532	9.11382	2.88357	Pu1	LGYILTC[+604.3]PSNLGTGLR
P12532_89	KCRU	P12532	20	NA	Pu1	TTPTGWTLDQC[+604.3]IQTGVDNPGHPFIK
P12694_178	ODBA	P12694	12.6621	NA	Pu1	DYPLELFMAQC[+604.3]YGNISDLGK
P12814_370	ACTN1	P12814	5.81259	4.3028	Pu1	MVSDINNAWGC[+604.3]LEQVEK
P12814_41	ACTN1	P12814	11.9984	3.96651	Pu1	TFTAWC[+604.3]NSHLR
P13010_157	XRCC5	P13010	19.8209	2.73147	Pu1	KC[+604.3]DISLQFFLPFSLGK|C[+604.3]DISLQFFLPFSLGK
P13010_296	XRCC5	P13010	5.30258	4.55779	Pu1	ETVYC[+604.3]LNDDDETEVLKEDIIQGFR
P13010_493	XRCC5	P13010	5.80545	2.2916	Pu1	LFQC[+604.3]LLHR
P13489_409	RINI	P13489	7.53787	3.2043	Pu1	ELDLSNNC[+604.3]LGDAGILQLVESVR
P13489_75	RINI	P13489	20	0	Pu1	SNELGDVGVHC[+604.3]VLQGLQTPSC[+57]K
P13639_369	EF2	P13639	14.5118	3.07873	Pu1	C[+604.3]ELLYEGPPDDEAAMGIK|YRC[+604.3]ELLYEGPPDDEAAMGIK
P13639_41	EF2	P13639	20	0	Pu1	STLTDSLVC[+604.3]K
P13639_591	EF2	P13639	14.4205	NA	Pu1	ETVSEESNVLC[+604.3]LSK
P13639_651	EF2	P13639	20	4.59608	Pu1	IWC[+604.3]FGPDGTGPNILTDITK
P13639_693	EF2	P13639	20	0	Pu1	EGALC[+604.3]EENMR
P13639_812	EF2	P13639	20	NA	Pu1	SNTGGQAFPQC[+604.3]VFDHWQILPGDPFDNSSRPSQVVAETR
P13796_140	PLSL	P13796	20	NA	Pu1	ALENDPDC[+604.3]R
P13797_104	PLST	P13797	20	0.915641	Pu1	EGIC[+604.3]ALGGTSELSSEGTQHSYSEEEK
P13797_143	PLST	P13797	20	NA	Pu1	ALENDPDC[+604.3]R
P13797_167	PLST	P13797	7.28066	2.00227	Pu1	AVGDGIVLC[+604.3]K
P13797_33	PLST	P13797	20	4.48	Pu1	VDLNSNGFIC[+604.3]DYELHELFK
P13797_566	PLST	P13797	11.031	2.36241	Pu1	TISSSLAVVDLIDAIQPGC[+604.3]INYDLVK
P13804_109	ETFA	P13804	9.18243	NA	Pu1	QFNYTHIC[+604.3]AGASAFGK
P13861_101	KAP2	P13861	19.8491	NA	Pu1	RVSVC[+604.3]AETYNPDEEEEDTDPR|VSVC[+604.3]AETYNPDEEEEDTDPR|VSVC[+604.3]AETYNPDEEEEDTDPRVIHPK
P13861_134	KAP2	P13861	20	1.8146	Pu1	LQEAC[+604.3]KDILLFK
P14618_424	KPYM	P14618	9.49676	3.75206	Pu1	C[+57]C[+604.3]SGAIIVLTK
P14735_966	IDE	P14735	20	NA	Pu1	EMDSC[+604.3]PVVGEFPC[+57]QNDINLSQAPALPQPEVIQNMTEFKR
P14866_151	HNRPL	P14866	20	0.953201	Pu1	QALVEFEDVLGAC[+604.3]NAVNYAADNQIYIAGHPAFVNYSTSQK|RQALVEFEDVLGAC[+604.3]NAVNYAADNQIYIAGHPAFVNYSTSQK
P14866_260	HNRPL	P14866	5.9873	0.775603	Pu1	ASLNGADIYSGC[+604.3]C[+57]TLK
P14866_404	HNRPL	P14866	11.2202	3.23521	Pu1	VFNVFC[+604.3]LYGNVEK
P14866_472	HNRPL	P14866	15.7682	0.840971	Pu1	QPAIM[+16]PGQSYGLEDGSC[+604.3]SYK|QPAIMPGQSYGLEDGSC[+604.3]SYK|QPAIMPGQSYGLEDGSC[+604.3]SYKDFSESR|QPAIM[+16]PGQSYGLEDGSC[+604.3]SYKDFSESR
P14866_521	HNRPL	P14866	20	NA	Pu1	IQHPSNVLHFFNAPLEVTEENFFEIC[+604.3]DELGVK
P14868_349	SYDC	P14868	20	4.6002	Pu1	LEYC[+604.3]EALAMLR
P14923_33	PLAK	P14923	20	0	Pu1	VTEWQQTYTYDSGIHSGANTC[+604.3]VPSVSSK
P14923_49	PLAK	P14923	20	0	Pu1	GIMEEDEAC[+604.3]GR
P14923_511	PLAK	P14923	20	0	Pu1	NLALC[+604.3]PANHAPLQEAAVIPR
P14923_90	PLAK	P14923	20	2.27944	Pu1	EAMC[+604.3]PGVSGEDSSLLLATQVEGQATNLQR|VREAMC[+604.3]PGVSGEDSSLLLATQVEGQATNLQR
P15121_299	ALDR	P15121	5.15748	1.3708	Pu1	VC[+604.3]ALLSC[+57]TSHK
P15880_182	RS2	P15880	20	0	Pu1	IGKPHTVPC[+604.3]K
P15880_222	RS2	P15880	6.8472	1.03429	Pu1	LLMMAGIDDC[+604.3]YTSAR
P15924_174	DESP	P15924	20	0	Pu1	GGGGYTC[+604.3]QSGSGWDEFTK
P15924_57	DESP	P15924	20	0	Pu1	GVITDQNSDGYC[+604.3]QTGTMSR|RGVITDQNSDGYC[+604.3]QTGTMSR
P15924_740	DESP	P15924	7.64216	4.48122	Pu1	YC[+604.3]YLQNEVFGLFQK
P15924_768	DESP	P15924	10.9811	NA	Pu1	LENINGVTDGYLNSLC[+604.3]TVR
P15924_798	DESP	P15924	6.39727	2.08081	Pu1	LTEEETVC[+604.3]LDLDKVEAYR
P16152_227	CBR1	P16152	20	0	Pu1	ILLNAC[+57]C[+604.3]PGWVR
P16333_266	NCK1	P16333	20	NA	Pu1	NYVTVMQNNPLTSGLEPSPPQC[+604.3]DYIRPSLTGK
P16383_595	GCFC2	P16383	20	NA	Pu1	VILEEHSTC[+604.3]ENEVSK
P16615_344	AT2A2	P16615	20	0	Pu1	SLPSVETLGC[+604.3]TSVIC[+57]SDK
P16615_364	AT2A2	P16615	5.16745	1.74094	Pu1	TGTLTTNQMSVC[+604.3]R
P16615_447	AT2A2	P16615	20	0	Pu1	VGEATETALTC[+604.3]LVEK
P16615_498	AT2A2	P16615	16.1164	4.86035	Pu1	SMSVYC[+604.3]TPNKPSR
P16615_997	AT2A2	P16615	9.65601	4.33872	Pu1	EC[+604.3]VQPATK|NYLEPGKEC[+604.3]VQPATK
P17028_189	ZNF24	P17028	16.6807	3.5475	Pu1	HC[+604.3]DDDGRTENGALAPK
P17028_233	ZNF24	P17028	12.4236	3.24901	Pu1	YGETC[+604.3]FPK
P17480_328	UBF1	P17480	9.8905	2.32631	Pu1	MVLC[+604.3]SQQWK
P17509_184	HXB6	P17509	20	0	Pu1	IEIAHALC[+604.3]LTER
P17509_88	HXB6	P17509	9.7911	5.99106	Pu1	EKESAC[+604.3]ALSGADEQPPFHPEPR
P17540_317	KCRS	P17540	9.11382	2.88357	Pu1	LGYILTC[+604.3]PSNLGTGLR
P17812_362	PYRG1	P17812	16.1427	4.55881	Pu1	LC[+604.3]SAHGVLVPGGFGVR
P17844_170	DDX5	P17844	10.8032	3.29266	Pu1	GDGPIC[+604.3]LVLAPTR
P17844_191	DDX5	P17844	12.2929	1.33003	Pu1	ELAQQVQQVAAEYC[+604.3]R
P17844_221	DDX5	P17844	20	4.4089	Pu1	GVEIC[+604.3]IATPGR
P17844_234	DDX5	P17844	9.83403	5.10998	Pu1	LIDFLEC[+604.3]GK
P17844_89	DDX5	P17844	16.1991	NA	Pu1	GHNC[+604.3]PKPVLNFYEANFPANVMDVIAR
P17987_397	TCPA	P17987	20	2.18999	Pu1	SLHDALC[+604.3]VVK|SLHDALC[+604.3]VVKR
P18031_215	PTN1	P18031	9.82439	NA	Pu1	ESGSLSPEHGPVVVHC[+604.3]SAGIGR
P18124_185	RL7	P18124	8.21669	5.79053	Pu1	YGIIC[+604.3]MEDLIHEIYTVGK
P18583_1551	SON	P18583	20	0	Pu1	EMEHNTVC[+604.3]AAGTSPVGEIGEEK
P19367_813	HXK1	P19367	14.1289	4.79372	Pu1	AILQQLGLNSTC[+604.3]DDSILVK
P19447_180	ERCC3	P19447	8.31809	1.00969	Pu1	YFVESC[+604.3]HPDVIQHLLQDPVIR
P19784_336	CSK22	P19784	10.2258	4.46842	Pu1	EQSQPC[+604.3]ADNAVLSSGLTAAR
P19838_61	NFKB1	P19838	20	0	Pu1	YVC[+604.3]EGPSHGGLPGASSEK
P20073_363	ANXA7	P20073	7.73513	2.61112	Pu1	LGTDESC[+604.3]FNMILATR
P20336_184	RAB3A	P20336	20	0	Pu1	LVDVIC[+604.3]EK
P20339_63	RAB5A	P20339	8.88472	5.02902	Pu1	GQFHEFQESTIGAAFLTQTVC[+604.3]LDDTTVK
P20810_381	ICAL	P20810	20	0	Pu1	SESELIDELSEDFDRSEC[+604.3]K
P20839_215	IMDH1	P20839	20	NA	Pu1	LPIVNDC[+604.3]DELVAIIAR
P21127_440	CD11B	P21127	8.03033	2.99181	Pu1	SVEEFQC[+604.3]LNR
P21333_2199	FLNA	P21333	20	NA	Pu1	THEAEIVEGENHTYC[+604.3]IR
P21333_574	FLNA	P21333	20	0	Pu1	VGTEC[+604.3]GNQK
P21333_623	FLNA	P21333	20	NA	Pu1	IEC[+604.3]DDKGDGSC[+57]DVR
P21333_631	FLNA	P21333	20	NA	Pu1	IEC[+57]DDKGDGSC[+604.3]DVR
P21333_717	FLNA	P21333	5.16369	1.90627	Pu1	VQVQDNEGC[+604.3]PVEALVK
P21796_232	VDAC1	P21796	20	5.38698	Pu1	YQIDPDAC[+604.3]FSAK
P21964_145	COMT	P21964	12.6326	5.77546	Pu1	LITIEINPDC[+604.3]AAITQR
P21964_223	COMT	P21964	14.9131	1.35403	Pu1	KGTVLLADNVIC[+604.3]PGAPDFLAHVR|GTVLLADNVIC[+604.3]PGAPDFLAHVR
P21964_83	COMT	P21964	12.5185	6.10859	Pu1	ILNHVLQHAEPGNAQSVLEAIDTYC[+604.3]EQK
P22059_343	OSBP1	P22059	20	NA	Pu1	GATVLPANTPGNVGSGKDQC[+604.3]C[+57]SGK
P22059_344	OSBP1	P22059	20	0	Pu1	GATVLPANTPGNVGSGKDQC[+57]C[+604.3]SGK
P22087_268	FBRL	P22087	6.33492	3.29682	Pu1	ANC[+604.3]IDSTASAEAVFASEVK|ANC[+604.3]IDSTASAEAVFASEVKK
P22087_99	FBRL	P22087	13.1585	3.01505	Pu1	NVMVEPHRHEGVFIC[+604.3]R|HEGVFIC[+604.3]R
P22102_134	PUR2	P22102	12.3722	NA	Pu1	AFTKPEEAC[+604.3]SFILSADFPALVVK
P22102_168	PUR2	P22102	20	NA	Pu1	SKEEAC[+604.3]K
P22102_237	PUR2	P22102	9.33576	4.15262	Pu1	RLLEGDGGPNTGGMGAYC[+604.3]PAPQVSNDLLLK|LLEGDGGPNTGGMGAYC[+604.3]PAPQVSNDLLLK
P22102_41	PUR2	P22102	17.2313	2.26062	Pu1	QVLVAPGNAGTAC[+604.3]SEK
P22102_62	PUR2	P22102	20	0	Pu1	ISNTAISISDHTALAQFC[+604.3]K
P22102_93	PUR2	P22102	8.44849	0	Pu1	SAGVQC[+604.3]FGPTAEAAQLESSK
P22234_350	PUR6	P22234	12.3363	4.84697	Pu1	SNGLGPVMSGNTAYPVISC[+604.3]PPLTPDWGVQDVWSSLR
P22670_461	RFX1	P22670	11.2471	4.52292	Pu1	STLYC[+604.3]HYLLHC[+57]QEQK
P22681_508	CBL	P22681	10.1775	6.2123	Pu1	VC[+604.3]VPSSASALGTASK
P22681_692	CBL	P22681	15.8406	2.63061	Pu1	LPPGEQC[+604.3]EGEEDTEYMTPSSRPLRPLDTSQSSR
P23025_153	XPA	P23025	6.72057	3.09725	Pu1	QEYLLKDC[+604.3]DLEK
P23368_120	MAOM	P23368	13.9572	NA	Pu1	ILQDDIESLMPIVYTPTVGLAC[+604.3]SQYGHIFR
P23378_250	GCSP	P23378	5.72294	0	Pu1	YTGVLTELKLPC[+604.3]EMDFSGK
P23381_62	SYWC	P23381	20	4.41739	Pu1	ADC[+604.3]PPGNPAPTSNHGPDATEAEEDFVDPWTVQTSSAK
P23396_97	RS3	P23396	20	1.10337	Pu1	GLC[+604.3]AIAQAESLR
P23443_240	KS6B1	P23443	20	4.23987	Pu1	LTDFGLC[+604.3]K
P23526_421	SAHH	P23526	12.26	1.79301	Pu1	QAQYLGMSC[+604.3]DGPFKPDHYRY|QAQYLGMSC[+604.3]DGPFKPDHYR
P23528_139	COF1	P23528	20	2.8638	Pu1	HELQANC[+604.3]YEEVKDR
P23588_457	IF4B	P23588	20	0	Pu1	SLENETLNKEEDC[+604.3]HSPTSKPPKPDQPLK
P23921_492	RIR1	P23921	10.113	NA	Pu1	IIDINYYPVPEAC[+604.3]LSNKR|IIDINYYPVPEAC[+604.3]LSNK
P23921_662	RIR1	P23921	5.26379	3.46425	Pu1	NQIIAC[+604.3]NGSIQSIPEIPDDLKQLYK
P23921_779	RIR1	P23921	20	3.30917	Pu1	NTAAMVC[+604.3]SLENR
P24468_200	COT2	P24468	12.6654	4.15493	Pu1	FGSQC[+604.3]MQPNNIMGIENIC[+57]ELAAR
P24928_1287	RPB1	P24928	16.7463	2.65662	Pu1	C[+604.3]IESNMLTDMTLQGIEQISK
P25205_148	MCM3	P25205	19.8856	3.53674	Pu1	SVHYC[+604.3]PATK
P25205_263	MCM3	P25205	20	0	Pu1	TVLIAC[+604.3]NVK
P25205_360	MCM3	P25205	20	4.82584	Pu1	YVLC[+604.3]TAPR
P25398_69	RS12	P25398	20	0.0189764	Pu1	LVEALC[+604.3]AEHQINLIK
P26196_102	DDX6	P26196	16.8688	1.92384	Pu1	GNEFEDYC[+604.3]LK|TSDVTSTKGNEFEDYC[+604.3]LK|GNEFEDYC[+604.3]LKR
P26232_322	CTNA2	P26232	10.622	7.65714	Pu1	LESIISGAALMADSSC[+604.3]TR
P26232_719	CTNA2	P26232	20	0	Pu1	QMC[+604.3]MIMMEMTDFTR
P26358_1071	DNMT1	P26358	20	0	Pu1	C[+57]TVEYGEDLPEC[+604.3]VQVYSMGGPNR
P26358_1125	DNMT1	P26358	12.4534	1.43546	Pu1	SQAC[+604.3]EPSEPEIEIKLPK|SQAC[+604.3]EPSEPEIEIK
P26367_94	PAX6	P26367	5.66052	1.65883	Pu1	REC[+604.3]PSIFAWEIR
P26368_429	U2AF2	P26368	8.62462	2.21961	Pu1	SIEIPRPVDGVEVPGC[+604.3]GK
P26583_23	HMGB2	P26583	12.1664	2.65087	Pu1	MSSYAFFVQTC[+604.3]REEHK|MSSYAFFVQTC[+604.3]R
P26599_23	PTBP1	P26599	13.545	0.0952386	Pu1	RGSDELFSTC[+604.3]VTNGPFIMSSNSASAANGNDSK|GSDELFSTC[+604.3]VTNGPFIMSSNSASAANGNDSK|RGSDELFSTC[+604.3]VTNGPFIM[+16]SSNSASAANGNDSK
P26641_266	EF1G	P26641	14.0716	3.18662	Pu1	KAAAPAPEEEM[+16]DEC[+604.3]EQALAAEPK|AAAPAPEEEMDEC[+604.3]EQALAAEPK|KAAAPAPEEEMDEC[+604.3]EQALAAEPK
P26641_339	EF1G	P26641	13.6189	0	Pu1	FPEELTQTFMSC[+604.3]NLITGMFQR
P27348_134	1433T	P27348	20	0	Pu1	YLAEVAC[+604.3]GDDRK
P27635_105	RL10	P27635	11.1743	0.072065	Pu1	MLSC[+604.3]AGADR|M[+16]LSC[+604.3]AGADR
P27635_49	RL10	P27635	15.2262	1.96804	Pu1	VDEFPLC[+604.3]GHMVSDEYEQLSSEALEAAR
P27707_45	DCK	P27707	12.4394	4.58445	Pu1	QLC[+604.3]EDWEVVPEPVAR
P27707_9	DCK	P27707	20	NA	Pu1	RSC[+604.3]PSFSASSEGTR
P27708_1889	PYR1	P27708	5.58584	3.51135	Pu1	VAEPELMGTPDGTC[+604.3]YPPPPVPR|KVAEPELMGTPDGTC[+604.3]YPPPPVPR
P27708_736	PYR1	P27708	6.38578	NA	Pu1	NSVTGGTAAFEPSVDYC[+604.3]VVK
P27816_1098	MAP4	P27816	20	NA	Pu1	TEGGGSEAPLC[+604.3]PGPPAGEEPAISEAAPEAGAPTSASGLNGHPTLSGGGDQR
P27816_126	MAP4	P27816	20	NA	Pu1	MAYQEYPNSQNWPEDTNFC[+604.3]FQPEQVVDPIQTDPFK
P28288_477	ABCD3	P28288	6.54504	2.93996	Pu1	SGANVLIC[+57]GPNGC[+604.3]GK
P28340_360	DPOD1	P28340	10.9574	7.38324	Pu1	LALTLRPC[+604.3]APILGAK
P28340_873	DPOD1	P28340	7.45435	1.74039	Pu1	LLIDRDPEGAVAHAQDVISDLLC[+604.3]NR
P28370_972	SMCA1	P28370	6.5137	4.54508	Pu1	NYTEEEDRFLIC[+604.3]MLHK
P28715_550	ERCC5	P28715	20	0	Pu1	NETHAEVLEQQNELC[+604.3]PYESK
P29144_787	TPP2	P29144	15.0792	NA	Pu1	YEDLAPC[+604.3]ITLK
P29372_56	3MG	P29372	20	0	Pu1	AGQPHSSSDAAQAPAEQPHSSSDAAQAPC[+604.3]PR
P29692_217	EF1D	P29692	18.7465	NA	Pu1	SSILLDVKPWDDETDMAQLEAC[+604.3]VR
P30041_91	PRDX6	P30041	16.8622	2.86444	Pu1	DINAYNC[+604.3]EEPTEK|DINAYNC[+604.3]EEPTEKLPFPIIDDR|LIALSIDSVEDHLAWSKDINAYNC[+604.3]EEPTEK
P30048_229	PRDX3	P30048	20	2.46274	Pu1	AFQYVETHGEVC[+604.3]PANWTPDSPTIKPSPAASK
P30153_377	2AAA	P30153	10.4805	6.45707	Pu1	DNTIEHLLPLFLAQLKDEC[+604.3]PEVR
P30154_306	2AAB	P30154	6.22506	2.68763	Pu1	ITLNDLIPAFQNLLKDC[+604.3]EAEVR
P30260_179	CDC27	P30260	20	0	Pu1	FTSLQNFSNC[+604.3]LPNSC[+57]TTQVPNHSLSHR
P30414_393	NKTR	P30414	10.081	2.91654	Pu1	LSDPC[+604.3]SSR
P30447_363	1A23	P30447	9.284	3.38874	Pu1	GGSYSQAASSDSAQGSDVSLTAC[+604.3]KV
P30519_265	HMOX2	P30519	10.8575	3.02809	Pu1	KC[+604.3]PFYAAEQDK|C[+604.3]PFYAAEQDK|C[+604.3]PFYAAEQDKGALEGSSC[+57]PFR
P30519_282	HMOX2	P30519	14.5558	3.64354	Pu1	C[+57]PFYAAEQDKGALEGSSC[+604.3]PFR|GALEGSSC[+604.3]PFR
P30825_628	CTR1	P30825	20	3.34768	Pu1	TPDGNLDQC[+604.3]K
P30876_1093	RPB2	P30876	20	0	Pu1	DC[+604.3]QIAHGAAQFLR
P30876_984	RPB2	P30876	20	NA	Pu1	MTIGHLIEC[+604.3]LQGK
P31040_266	SDHA	P31040	9.32375	NA	Pu1	TYFSC[+604.3]TSAHTSTGDGTAMITR
P31260_78	HXA10	P31260	20	NA	Pu1	GEAGGGGGGAGGGGGGGYYAHGGVYLPPAADLPYGLQSC[+604.3]GLFPTLGGK
P31268_168	HXA7	P31268	20	0	Pu1	IEIAHALC[+604.3]LTER
P31270_82	HXA11	P31270	10.7758	3.84509	Pu1	GNLAHC[+604.3]YSAEELVHR
P31271_291	HXA13	P31271	20	4.71479	Pu1	HEPLGLPMESYQPWALPNGWNGQMYC[+604.3]PK
P31277_148	HXD11	P31277	19.4083	NA	Pu1	APEPVC[+604.3]AAPGPPHGPAGAASNFYSAVGR
P31323_149	KAP3	P31323	20	1.8146	Pu1	LQEAC[+604.3]KDILLFK
P31749_296	AKT1	P31749	20	0	Pu1	ITDFGLC[+604.3]K
P31751_297	AKT2	P31751	20	0	Pu1	ITDFGLC[+604.3]K
P31942_27	HNRH3	P31942	10.2332	4.16735	Pu1	GLPFGC[+604.3]SK
P31943_122	HNRH1	P31943	10.2332	4.16735	Pu1	GLPFGC[+604.3]SK
P31943_22	HNRH1	P31943	20	3.25279	Pu1	GLPWSC[+604.3]SADEVQR
P31943_267	HNRH1	P31943	20	NA	Pu1	DLNYC[+604.3]FSGM[+16]SDHR|DLNYC[+604.3]FSGMSDHR|FGRDLNYC[+604.3]FSGMSDHR
P31943_290	HNRH1	P31943	20	0	Pu1	YGDGGSTFQSTTGHC[+604.3]VHM[+16]R|YGDGGSTFQSTTGHC[+604.3]VHMR
P31948_461	STIP1	P31948	20	NA	Pu1	ALDLDSSC[+604.3]KEAADGYQR
P32119_172	PRDX2	P32119	19.3789	0.32076	Pu1	LVQAFQYTDEHGEVC[+604.3]PAGWKPGSDTIKPNVDDSKEYFSK|LVQAFQYTDEHGEVC[+604.3]PAGWKPGSDTIKPNVDDSK
P32322_262	P5CR1	P32322	18.7402	5.11972	Pu1	SLLINAVEASC[+604.3]IR
P32780_181	TF2H1	P32780	6.25563	2.87503	Pu1	QDVGISAAFLADVRPQTDGC[+604.3]NGLR
P33981_465	TTK	P33981	20	0	Pu1	TPSSNTLDDYMSC[+604.3]FR
P33992_197	MCM5	P33992	5.12055	NA	Pu1	KC[+604.3]NTDQAGRPK
P34897_80	GLYM	P34897	11.597	3.84684	Pu1	GLELIASENFC[+604.3]SR
P34932_290	HSP74	P34932	12.0557	3.93069	Pu1	LMSANASDLPLSIEC[+604.3]FMNDVDVSGTMNR
P34932_380	HSP74	P34932	20	0	Pu1	GC[+57]ALQC[+604.3]AILSPAFK
P34932_417	HSP74	P34932	20	0	Pu1	WNSPAEEGSSDC[+604.3]EVFSK
P35219_266	CAH8	P35219	11.0555	0.0373908	Pu1	GAELVEGC[+604.3]DGILGDNFRPTQPLSDR
P35221_324	CTNA1	P35221	10.622	7.65714	Pu1	LESIISGAALMADSSC[+604.3]TR
P35221_720	CTNA1	P35221	20	0	Pu1	QMC[+604.3]MIMMEMTDFTR
P35232_69	PHB	P35232	6.0124	5.86862	Pu1	GVQDIVVGEGTHFLIPWVQKPIIFDC[+604.3]R
P35250_255	RFC2	P35250	7.86998	5.35445	Pu1	VC[+604.3]DEPHPLLVK
P35268_25	RL22	P35268	5.95068	1.46728	Pu1	FTLDC[+604.3]THPVEDGIMDAANFEQFLQER
P35579_1379	MYH9	P35579	15.6439	NA	Pu1	KMEDSVGC[+604.3]LETAEEVK|MEDSVGC[+604.3]LETAEEVKR|MEDSVGC[+604.3]LETAEEVK
P35579_1437	MYH9	P35579	6.49336	0.861462	Pu1	QSAC[+604.3]NLEK
P35579_988	MYH9	P35579	6.2517	2.98767	Pu1	KLEEEQIILEDQNC[+604.3]K|LEEEQIILEDQNC[+604.3]K
P35580_1238	MYH10	P35580	20	0	Pu1	QGLETDNKELAC[+604.3]EVK
P35609_48	ACTN2	P35609	11.9984	3.96651	Pu1	TFTAWC[+604.3]NSHLR
P35610_92	SOAT1	P35610	19.2485	0.365402	Pu1	SASLDNGGC[+604.3]ALTTFSVLEGEKNNHR|SASLDNGGC[+604.3]ALTTFSVLEGEK
P35611_430	ADDA	P35611	10.7869	2.88818	Pu1	KYSDVEVPASVTGYSFASDGDSGTC[+604.3]SPLR
P35611_525	ADDA	P35611	6.35933	NA	Pu1	TAGPQSQVLC[+604.3]GVVMDR
P35611_68	ADDA	P35611	10.2401	7.96894	Pu1	VSMILQSPAFC[+604.3]EELESMIQEQFKK
P35612_210	ADDB	P35612	7.1872	2.68703	Pu1	GSSC[+57]FPVDTTGFC[+604.3]LHSAIYAARPDVR
P35637_428	FUS	P35637	7.86205	6.0096	Pu1	C[+604.3]PNPTC[+57]ENMNFSWR|AGDWKC[+604.3]PNPTC[+57]ENMNFSWR
P35637_433	FUS	P35637	14.4219	4.55451	Pu1	C[+57]PNPTC[+604.3]ENMNFSWR
P35658_1003	NU214	P35658	10.6054	3.15558	Pu1	TSC[+604.3]KDDEAVVQAPR
P35658_917	NU214	P35658	13.4901	2.77615	Pu1	QTSLWSLSSAVPSQSSIHSFDSDLESLC[+604.3]NALLK
P35659_161	DEK	P35659	6.46829	1.39886	Pu1	SIC[+604.3]EVLDLER
P36542_103	ATPG	P36542	14.7631	1.00277	Pu1	GLC[+604.3]GAIHSSIAK
P36551_192	HEM6	P36551	20	NA	Pu1	KEGGGGISC[+604.3]VLQDGC[+57]VFEK
P36551_198	HEM6	P36551	5.7316	NA	Pu1	KEGGGGISC[+57]VLQDGC[+604.3]VFEK
P36578_125	RL4	P36578	7.12064	1.74986	Pu1	YAIC[+604.3]SALAASALPALVMSK|YAIC[+604.3]SALAASALPALVM[+16]SK|RYAIC[+604.3]SALAASALPALVMSK
P36578_208	RL4	P36578	15.8178	4.33183	Pu1	RGPC[+604.3]IIYNEDNGIIK
P36578_250	RL4	P36578	11.2072	3.88441	Pu1	FC[+604.3]IWTESAFR|FC[+604.3]IWTESAFRK
P36578_96	RL4	P36578	12.159	1.26383	Pu1	SGQGAFGNMC[+604.3]R|SGQGAFGNM[+16]C[+604.3]R
P37268_374	FDFT	P37268	11.2739	3.21572	Pu1	TQNLPNC[+604.3]QLISR
P37802_124	TAGL2	P37802	20	4.21109	Pu1	NMAC[+604.3]VQR
P38398_903	BRCA1	P38398	20	2.30233	Pu1	VTFEC[+604.3]EQKEENQGK
P38432_126	COIL	P38432	11.3122	2.50858	Pu1	RAFQLEEGEETEPDC[+604.3]K|AFQLEEGEETEPDC[+604.3]K
P38432_170	COIL	P38432	11.2602	NA	Pu1	ATC[+604.3]GTVGDDNEEAKR|ATC[+604.3]GTVGDDNEEAK
P38606_138	VATA	P38606	20	2.28462	Pu1	WDFTPC[+604.3]K
P38646_608	GRP75	P38646	20	0	Pu1	MEEFKDQLPADEC[+604.3]NK
P39023_114	RL3	P39023	11.1761	2.84529	Pu1	TVFAEHISDEC[+604.3]K|TVFAEHISDEC[+604.3]KR
P39023_253	RL3	P39023	7.27323	1.53516	Pu1	VAC[+604.3]IGAWHPAR
P40222_193	TXLNA	P40222	6.52399	3.25333	Pu1	LAALC[+604.3]KK
P40222_523	TXLNA	P40222	19.5143	0.396533	Pu1	VTEAPC[+604.3]YPGAPSTEASGQTGPQEPTSAR|VTEAPC[+604.3]YPGAPSTEASGQTGPQEPTSARA
P40222_87	TXLNA	P40222	20	NA	Pu1	QLEDILSTYC[+604.3]VDNNQGGPGEDGAQGEPAEPEDAEKSR
P40616_80	ARL1	P40616	13.7711	5.08587	Pu1	C[+604.3]YYSNTDAVIYVVDSC[+57]DRDR
P40763_687	STAT3	P40763	20	NA	Pu1	YC[+604.3]RPESQEHPEADPGSAAPYLK
P40926_212	MDHM	P40926	8.93199	0.852361	Pu1	TIIPLISQC[+604.3]TPK
P40938_32	RFC3	P40938	15.7989	2.49672	Pu1	NLVQC[+604.3]GDFPHLLVYGPSGAGKK|NLVQC[+604.3]GDFPHLLVYGPSGAGK
P40939_322	ECHA	P40939	7.00498	1.8145	Pu1	TGIEQGSDAGYLC[+604.3]ESQK
P40939_349	ECHA	P40939	20	0	Pu1	ALMGLYHGQVLC[+604.3]K
P40939_470	ECHA	P40939	14.5237	1.34823	Pu1	EVEAVIPDHC[+604.3]IFASNTSALPISEIAAVSK
P40939_747	ECHA	P40939	10.2497	NA	Pu1	QFTPC[+604.3]QLLADHANSPNKK|QFTPC[+604.3]QLLADHANSPNK
P41091_105	IF2G	P41091	6.98814	5.49084	Pu1	SC[+604.3]GSSTPDEFPTDIPGTK
P41214_489	EIF2D	P41214	20	1.09449	Pu1	IC[+604.3]PIDITLAQR
P41227_194	NAA10	P41227	20	0	Pu1	GNSPPSSGEAC[+604.3]REEK
P41250_466	SYG	P41250	15.6914	1.96105	Pu1	SC[+604.3]YDLSC[+57]HAR
P41250_471	SYG	P41250	20	5.08094	Pu1	SC[+57]YDLSC[+604.3]HAR
P41252_185	SYIC	P41252	10.4858	7.76831	Pu1	VMPFSTAC[+604.3]NTPLSNFESHQNYK
P41252_526	SYIC	P41252	18.0894	NA	Pu1	ISEVFDC[+604.3]WFESGSMPYAQVHYPFENK
P42166_280	LAP2A	P42166	6.45441	0.747498	Pu1	NLFISC[+604.3]K
P42166_330	LAP2A	P42166	20	1.72039	Pu1	DIVENIC[+604.3]GR
P42166_341	LAP2A	P42166	11.3034	3.47911	Pu1	SGIQPLC[+604.3]PER
P42166_561	LAP2A	P42166	20	0	Pu1	VDDEILGFISEATPLGGIQAASTESC[+604.3]NQQLDLALC[+57]R
P42166_570	LAP2A	P42166	19.3433	0.536231	Pu1	VDDEILGFISEATPLGGIQAASTESC[+57]NQQLDLALC[+604.3]R
P42166_629	LAP2A	P42166	20	4.33863	Pu1	TYDAASYIC[+604.3]EAAFDEVK
P42166_658	LAP2A	P42166	20	0	Pu1	YLWLKDC[+604.3]K
P42166_684	LAP2A	P42166	20	3.2668	Pu1	GGTLFGGEVC[+604.3]K
P42167_363	LAP2B	P42167	18.4615	3.67461	Pu1	EMFPYEASTPTGISASC[+604.3]R|DILKEMFPYEASTPTGISASC[+604.3]R
P42356_19	PI4KA	P42356	16.541	2.82426	Pu1	GGGGGGGGGGGC[+604.3]SGSGSSASR
P42356_246	PI4KA	P42356	7.18762	1.29907	Pu1	SILPSNLLTVC[+604.3]QEGTLK
P42574_163	CASP3	P42574	5.79045	0.362524	Pu1	LFIIQAC[+604.3]R
P42695_631	CNDD3	P42695	20	0	Pu1	GVVPVVMDC[+604.3]ESTVQEK
P42696_196	RBM34	P42696	5.78822	0.806035	Pu1	TVFVGNLPVTC[+604.3]NK
P42704_380	LPPRC	P42704	7.59411	NA	Pu1	EDGPSVFGSFFLQHC[+604.3]VTMNTPVEK
P42704_484	LPPRC	P42704	20	6.00402	Pu1	GMQELGVHPDQETYTDYVIPC[+604.3]FDSVNSAR
P43243_230	MATR3	P43243	20	4.0588	Pu1	C[+604.3]RDDSFFGETSHNYHK
P43243_552	MATR3	P43243	6.34505	0.836412	Pu1	EDAMAMVDHC[+604.3]LKK|EDAMAMVDHC[+604.3]LK
P43243_821	MATR3	P43243	20	0.0228382	Pu1	NTHC[+604.3]SSLPHYQK
P43246_527	MSH2	P43246	20	0.0689447	Pu1	VTC[+604.3]KEEK
P43246_843	MSH2	P43246	8.77905	1.5424	Pu1	HVIEC[+604.3]AK
P43304_385	GPDM	P43304	7.64107	6.1209	Pu1	NYLSC[+604.3]DVEVRR|NYLSC[+604.3]DVEVR
P43304_45	GPDM	P43304	20	NA	Pu1	AADC[+604.3]ISEPVNREPPSR
P43487_132	RANG	P43487	17.7412	3.81547	Pu1	AWVWNTHADFADEC[+604.3]PKPELLAIR
P43487_99	RANG	P43487	10.0784	8.10097	Pu1	IC[+604.3]ANHYITPMMELKPNAGSDR
P45880_103	VDAC2	P45880	20	2.41634	Pu1	WNTDNTLGTEIAIEDQIC[+604.3]QGLK
P45880_210	VDAC2	P45880	20	0	Pu1	VC[+604.3]EDLDTSVNLAWTSGTNC[+57]TR
P45880_227	VDAC2	P45880	20	3.71649	Pu1	VC[+57]EDLDTSVNLAWTSGTNC[+604.3]TR
P45880_47	VDAC2	P45880	20	NA	Pu1	SC[+604.3]SGVEFSTSGSSNTDTGK|TKSC[+604.3]SGVEFSTSGSSNTDTGK
P45880_76	VDAC2	P45880	11.8745	4.63729	Pu1	WC[+604.3]EYGLTFTEK|YKWC[+604.3]EYGLTFTEK
P45973_133	CBX5	P45973	13.5212	2.27638	Pu1	IIGATDSC[+604.3]GDLMFLMK|IIGATDSC[+604.3]GDLM[+16]FLMK|IIGATDSC[+604.3]GDLMFLM[+16]K|GLEPEKIIGATDSC[+604.3]GDLMFLMK
P46013_1007	KI67	P46013	6.38008	1.07635	Pu1	MPC[+604.3]QSLQPEPINTPTHTK
P46013_1251	KI67	P46013	12.3656	0.918527	Pu1	IPC[+604.3]DSPQSDPVDTPTSTK|TTKIPC[+604.3]DSPQSDPVDTPTSTK
P46013_1285	KI67	P46013	9.12628	1.39284	Pu1	ADVEGELLAC[+604.3]R|KADVEGELLAC[+604.3]R
P46013_1373	KI67	P46013	5.97576	0.454381	Pu1	MPC[+604.3]ESSPPESADTPTSTR
P46013_1843	KI67	P46013	14.8356	5.68492	Pu1	ELFQTPC[+604.3]TDNPTTDEK|AQALEELTGFRELFQTPC[+604.3]TDNPTTDEK
P46013_1859	KI67	P46013	20	NA	Pu1	ILC[+604.3]KSPQSDPADTPTNTK
P46013_1981	KI67	P46013	5.96177	4.73471	Pu1	ELFQTPGHTEESMTDDKITEVSC[+604.3]K
P46013_2342	KI67	P46013	20	NA	Pu1	IAC[+604.3]KSPQPDPVDTPASTK
P46013_2586	KI67	P46013	5.80604	NA	Pu1	IPC[+604.3]KSPPPELTDTATSTK
P46013_2706	KI67	P46013	10.8259	0.592056	Pu1	IPC[+604.3]ESPPLEVVDTTASTK|ATKIPC[+604.3]ESPPLEVVDTTASTK
P46013_3014	KI67	P46013	6.05763	2.48098	Pu1	C[+604.3]MPAPEEIVEELPASK|C[+604.3]MPAPEEIVEELPASKK
P46013_3199	KI67	P46013	10.1431	3.83321	Pu1	GKGEAGNSDSMC[+604.3]LR|GEAGNSDSMC[+604.3]LR
P46013_3229	KI67	P46013	8.10397	NA	Pu1	RC[+604.3]AENPK
P46013_475	KI67	P46013	17.1978	2.94363	Pu1	LGTTAGQMC[+604.3]SGLPGLSSVDINNFGDSINESEGIPLK|LGTTAGQMC[+604.3]SGLPGLSSVDINNFGDSINESEGIPLKR
P46013_643	KI67	P46013	8.63075	NA	Pu1	SQHDILQMIC[+604.3]SK|SQHDILQM[+16]IC[+604.3]SK
P46013_715	KI67	P46013	20	0	Pu1	KPVGEVHSQFSTGHANSPC[+604.3]TIIIGK
P46013_773	KI67	P46013	16.6082	2.26122	Pu1	TPVKEQPQLTSTC[+604.3]HIAISNSENLLGK|EQPQLTSTC[+604.3]HIAISNSENLLGK
P46013_903	KI67	P46013	19.7352	0.0882688	Pu1	SEETNTEIVEC[+604.3]ILK
P46060_338	RAGP1	P46060	11.9353	NA	Pu1	LDLNGNTLGEEGC[+604.3]EQLQEVLEGFNMAK
P46060_573	RAGP1	P46060	14.2917	NA	Pu1	ALAPLLLAFVTKPNSALESC[+604.3]SFAR
P46063_49	RECQ1	P46063	20	NA	Pu1	QC[+604.3]LEDSDAGASNEYDSSPAAWNKEDFPWSGK
P46063_606	RECQ1	P46063	16.3233	3.97539	Pu1	AESSQTC[+604.3]HSEQGDK|AESSQTC[+604.3]HSEQGDKK
P46100_1242	ATRX	P46100	15.6054	2.03845	Pu1	IKPVTENLVLSSHTGFC[+604.3]QSSGDEALSK
P46777_100	RL5	P46777	9.49055	3.76973	Pu1	VGLTNYAAAYC[+604.3]TGLLLAR
P46782_66	RS5	P46782	6.44613	2.35337	Pu1	AQC[+604.3]PIVER
P46821_2041	MAP1B	P46821	20	0	Pu1	TPDTSTYC[+604.3]YETAEK
P46821_2065	MAP1B	P46821	20	0	Pu1	TPQASTYSYETSDLC[+604.3]YTAEK
P46821_2083	MAP1B	P46821	11.6583	5.27574	Pu1	QDVDLC[+604.3]LVSSC[+57]EYKHPK
P47755_111	CAZA2	P47755	12.5554	1.08064	Pu1	EATDPRPC[+604.3]EVENAVESWR
P47756_206	CAPZB	P47756	14.1513	2.74311	Pu1	DETVSDC[+604.3]SPHIANIGR|QMEKDETVSDC[+604.3]SPHIANIGR
P47897_319	SYQ	P47897	20	NA	Pu1	FFTAIC[+604.3]DMVAWLGYTPYK
P47897_657	SYQ	P47897	7.00961	2.55562	Pu1	GPSGC[+604.3]VESLEVTC[+57]R
P48147_25	PPCE	P48147	11.3442	5.47439	Pu1	IC[+604.3]DPYAWLEDPDSEQTK
P48506_501	GSH1	P48506	10.1808	6.21022	Pu1	GGNAVVDGC[+604.3]GK
P48507_35	GSH0	P48507	11.8349	5.16408	Pu1	KC[+604.3]PSTHSEELHDC[+57]IQK
P48507_46	GSH0	P48507	5.87564	0.748002	Pu1	KC[+57]PSTHSEELHDC[+604.3]IQK
P48634_1821	PRC2A	P48634	7.6158	1.63115	Pu1	NLDSGHC[+604.3]VPEPSSSGQR
P48634_1934	PRC2A	P48634	6.5105	NA	Pu1	LPAGGVLYPPPSFLYSPAFC[+604.3]PSPLPDTSLLQVR
P48634_437	PRC2A	P48634	8.1007	3.90613	Pu1	GGPPC[+604.3]KPPAPEDEDEAWRQR|GGPPC[+604.3]KPPAPEDEDEAWR
P48643_253	TCPE	P48643	5.15008	0	Pu1	IAILTC[+604.3]PFEPPKPK
P48643_440	TCPE	P48643	19.4166	NA	Pu1	VVYGGGAAEISC[+57]ALAVSQEADKC[+604.3]PTLEQYAMR
P48651_419	PTSS1	P48651	17.3784	0.475994	Pu1	TYSEC[+604.3]EDGTYSPEISWHHR|TYSEC[+604.3]EDGTYSPEISWHHRK
P48681_575	NEST	P48681	11.1048	4.43752	Pu1	TLENQSHETLERENQEC[+604.3]PR
P49069_123	CAMLG	P49069	20	0	Pu1	LDSFIKPPEC[+604.3]SSDVNLELR
P49207_49	RL34	P49207	13.1969	4.40098	Pu1	SAC[+57]GVC[+604.3]PGR
P49207_83	RL34	P49207	8.58424	1.45776	Pu1	AYGGSMC[+604.3]AK
P49247_69	RPIA	P49247	10.9699	5.71114	Pu1	GGAGNTSTSC[+57]GDSNSIC[+604.3]PAPSTMSK
P49321_254	NASP	P49321	16.5243	NA	Pu1	GGAAPEGPNEAEVTSGKPEQEVPDAEEEKSVSGTDVQEEC[+604.3]R|SVSGTDVQEEC[+604.3]R|SVSGTDVQEEC[+604.3]REK
P49321_708	NASP	P49321	8.08224	3.36439	Pu1	KPTDGASSSNC[+604.3]VTDISHLVR
P49321_84	NASP	P49321	13.3392	3.43964	Pu1	KYGETANEC[+604.3]GEAFFFYGK
P49327_1118	FAS	P49327	20	NA	Pu1	FC[+604.3]FTPHTEEGC[+57]LSER
P49327_1186	FAS	P49327	20	0	Pu1	LLSAAC[+604.3]R
P49327_1448	FAS	P49327	20	0	Pu1	AINC[+604.3]ATSGVVGLVNC[+57]LR
P49327_2202	FAS	P49327	8.68924	2.0393	Pu1	ADEASELAC[+604.3]PTPK
P49327_2273	FAS	P49327	14.9565	0.373655	Pu1	LSIPTYGLQC[+604.3]TR
P49327_2359	FAS	P49327	8.44696	NA	Pu1	LTPGC[+604.3]EAEAETEAIC[+57]FFVQQFTDMEHNR
P49411_127	EFTU	P49411	12.8218	5.07475	Pu1	HYAHTDC[+604.3]PGHADYVK
P49458_39	SRP09	P49458	6.67524	3.36969	Pu1	HSDGNLC[+604.3]VK
P49458_48	SRP09	P49458	20	2.78261	Pu1	VTDDLVC[+604.3]LVYK
P49588_671	SYAC	P49588	20	0	Pu1	AVYTQDC[+604.3]PLAAAK
P49589_27	SYCC	P49589	20	NA	Pu1	VQPQWSPPAGTQPC[+604.3]R
P49711_155	CTCF	P49711	7.90318	4.7201	Pu1	EGLAESEPM[+16]IC[+604.3]HTLPLPEGFQVVK|EGLAESEPMIC[+604.3]HTLPLPEGFQVVK
P49756_83	RBM25	P49756	19.2007	2.16431	Pu1	ENDENC[+604.3]GPTTTVFVGNISEK|AKENDENC[+604.3]GPTTTVFVGNISEK
P49757_611	NUMB	P49757	8.07	1.57912	Pu1	HTEVPTGTC[+604.3]PVDPFEAQWAALENK
P49759_84	CLK1	P49759	20	0	Pu1	YIDEYRNDYTQGC[+604.3]EPGHR
P49790_1129	NU153	P49790	20	0	Pu1	C[+604.3]QPVFSFGNSEQTKDENSSK
P49790_148	NU153	P49790	10.6309	5.92554	Pu1	SHLNFSMLESPALHC[+604.3]QPSTSSAFPIGSSGFSLVK
P49790_21	NU153	P49790	10.8938	5.75926	Pu1	C[+604.3]HQGPIKPYQQGR
P49790_585	NU153	P49790	20	NA	Pu1	TAELSGSSSTLEPIISSSAHHVTTVNSTNC[+604.3]K
P49790_593	NU153	P49790	9.48579	1.99092	Pu1	KTPPEDC[+604.3]EGPFRPAEILK
P49790_66	NU153	P49790	20	NA	Pu1	NEDVC[+604.3]SC[+57]STDTSEVPR
P49790_68	NU153	P49790	20	NA	Pu1	NEDVC[+57]SC[+604.3]STDTSEVPR
P49792_220	RBP2	P49792	18.4297	2.17693	Pu1	EYLESLQC[+604.3]LESDKSDWR|SSLEWNSC[+57]VVQTLKEYLESLQC[+604.3]LESDK|EYLESLQC[+604.3]LESDK
P49792_2407	RBP2	P49792	9.29827	3.96586	Pu1	VWLWTAC[+604.3]DFADGER|VWLWTAC[+604.3]DFADGERK
P49792_2696	RBP2	P49792	20	5.69635	Pu1	C[+604.3]RPLEENTADNEKEC[+57]IIVWEK
P49792_2710	RBP2	P49792	10.1601	3.67415	Pu1	C[+57]RPLEENTADNEKEC[+604.3]IIVWEK
P49792_3071	RBP2	P49792	12.9868	5.72625	Pu1	ETNPVVFFDVC[+604.3]ADGEPLGR
P49792_536	RBP2	P49792	16.1137	3.17316	Pu1	SWWDAVC[+604.3]TLIHR
P49810_65	PSN2	P49810	20	0	Pu1	SQENEEDGEEDPDRYVC[+604.3]SGVPGRPPGLEEELTLK
P49821_206	NDUV1	P49821	20	NA	Pu1	GAGAYIC[+604.3]GEETALIESIEGK
P49841_14	GSK3B	P49841	20	0	Pu1	TTSFAESC[+604.3]KPVQQPSAFGSMK
P49915_489	GUAA	P49915	20	0	Pu1	AC[+604.3]TTEEDQEK
P49915_523	GUAA	P49915	13.7145	3.54105	Pu1	TVGVQGDC[+604.3]R
P49916_929	DNLI3	P49916	10.4668	3.396	Pu1	AADETLC[+604.3]QTK
P50416_96	CPT1A	P50416	8.63189	1.95002	Pu1	TLETANC[+604.3]M[+16]SSQTK|TLETANC[+604.3]MSSQTK
P50552_334	VASP	P50552	16.0618	2.0337	Pu1	SSSSVTTSETQPC[+604.3]TPSSSDYSDLQR
P50570_27	DYN2	P50570	20	5.02027	Pu1	LQDAFSSIGQSC[+604.3]HLDLPQIAVVGGQSAGK
P50851_982	LRBA	P50851	5.63411	3.85133	Pu1	DSPVC[+604.3]PHFTTNGNENSSIEK
P50914_42	RL14	P50914	6.83161	NA	Pu1	ALVDGPC[+604.3]TQVRR|ALVDGPC[+604.3]TQVR
P50990_244	TCPQ	P50990	5.14889	1.48737	Pu1	IAVYSC[+604.3]PFDGMITETK
P50990_430	TCPQ	P50990	15.3457	3.80022	Pu1	QITSYGETC[+604.3]PGLEQYAIKK|QITSYGETC[+604.3]PGLEQYAIK
P51003_36	PAPOA	P51003	20	0	Pu1	ETDC[+604.3]VLTQK
P51003_677	PAPOA	P51003	20	2.77613	Pu1	TEEDETSEDANC[+604.3]LALSGHDK
P51114_211	FXR1	P51114	20	0.630761	Pu1	HLEC[+604.3]TK
P51114_77	FXR1	P51114	13.2279	5.52942	Pu1	ANDQEPC[+604.3]GWWLAK
P51116_270	FXR2	P51116	14.2951	3.8033	Pu1	KVPGVTAIELGEETC[+604.3]TFR
P51148_64	RAB5C	P51148	5.26782	0.2861	Pu1	GQFHEYQESTIGAAFLTQTVC[+604.3]LDDTTVK
P51532_1359	SMCA4	P51532	10.2315	7.97591	Pu1	LTC[+604.3]EEEEEKMFGR
P51532_423	SMCA4	P51532	11.0783	1.08928	Pu1	QLRQEVVVC[+604.3]MR|QEVVVC[+604.3]MR
P51532_936	SMCA4	P51532	20	0	Pu1	SC[+604.3]STFEQWFNAPFAMTGEK
P51570_203	GALK1	P51570	18.5261	1.20347	Pu1	GHALLIDC[+604.3]R
P51608_429	MECP2	P51608	20	0.863267	Pu1	GGSLESDGC[+604.3]PKEPAK
P51610_1872	HCFC1	P51610	20	0	Pu1	VAGINAC[+604.3]GR
P51610_227	HCFC1	P51610	20	0	Pu1	LVIYGGMSGC[+604.3]R
P51617_43	IRAK1	P51617	20	NA	Pu1	VMDALEPADWC[+604.3]QFAALIVR
P51617_608	IRAK1	P51617	6.98049	1.34237	Pu1	SWHLTPSC[+604.3]PLDPAPLR
P51649_340	SSDH	P51649	10.0977	8.08517	Pu1	NTGQTC[+604.3]VC[+57]SNQFLVQR
P51649_502	SSDH	P51649	8.73065	1.31027	Pu1	VAEQLEVGMVGVNEGLISSVEC[+604.3]PFGGVK
P51668_85	UB2D1	P51668	19.4638	3.90807	Pu1	IYHPNINSNGSIC[+604.3]LDILR
P51808_8	DYLT3	P51808	20	0	Pu1	HC[+604.3]DEVGFNAEEAHNIVK
P51812_229	KS6A3	P51812	17.3053	NA	Pu1	AYSFC[+604.3]GTVEYMAPEVVNR|AYSFC[+604.3]GTVEYMAPEVVNRR|KAYSFC[+604.3]GTVEYMAPEVVNR
P51858_108	HDGF	P51858	19.9517	0.0362199	Pu1	KSC[+604.3]VEEPEPEPEAAEGDGDK|SC[+604.3]VEEPEPEPEAAEGDGDKK
P51946_244	CCNH	P51946	6.2228	5.62359	Pu1	TC[+604.3]LSQLLDIMK
P51991_196	ROA3	P51991	11.516	1.49991	Pu1	YHTINGHNC[+604.3]EVK
P51991_64	ROA3	P51991	11.2739	4.41412	Pu1	WGTLTDC[+604.3]VVMRDPQTK|WGTLTDC[+604.3]VVMR
P51991_85	ROA3	P51991	8.63953	1.49758	Pu1	GFGFVTYSC[+604.3]VEEVDAAMC[+57]ARPHK|GFGFVTYSC[+604.3]VEEVDAAM[+16]C[+57]ARPHK
P51991_94	ROA3	P51991	11.328	1.62548	Pu1	GFGFVTYSC[+57]VEEVDAAMC[+604.3]ARPHK|GFGFVTYSC[+57]VEEVDAAM[+16]C[+604.3]ARPHK
P52272_114	HNRPM	P52272	7.57454	1.61725	Pu1	GC[+604.3]AVVEFK
P52272_676	HNRPM	P52272	12.2383	2.70443	Pu1	DKFNEC[+604.3]GHVLYADIK|FNEC[+604.3]GHVLYADIK
P52292_133	IMA1	P52292	20	0	Pu1	TDC[+604.3]SPIQFESAWALTNIASGTSEQTK
P52292_223	IMA1	P52292	9.0617	1.89928	Pu1	YGAVDPLLALLAVPDMSSLAC[+604.3]GYLR
P52292_272	IMA1	P52292	17.5752	4.62343	Pu1	LLHHDDPEVLADTC[+604.3]WAISYLTDGPNER
P52292_467	IMA1	P52292	13.0175	3.56853	Pu1	LSIMIEEC[+604.3]GGLDK
P52597_267	HNRPF	P52597	11.0098	0.60024	Pu1	DLSYC[+604.3]LSGMYDHR|DLSYC[+604.3]LSGM[+16]YDHR
P52597_290	HNRPF	P52597	20	3.02998	Pu1	YGDSEFTVQSTTGHC[+604.3]VHM[+16]R|YGDSEFTVQSTTGHC[+604.3]VHMR
P52701_1275	MSH6	P52701	9.11991	6.80951	Pu1	LGHMAC[+57]MVENEC[+604.3]EDPSQETITFLYK
P52701_88	MSH6	P52701	18.2112	1.13134	Pu1	SVAPAAPTSC[+604.3]DFSPGDLVWAK
P52732_723	KIF11	P52732	11.434	4.64496	Pu1	QTHSQELC[+604.3]K
P52789_794	HXK2	P52789	11.0218	7.33068	Pu1	FLSQIESDC[+604.3]LALLQVR
P52799_301	EFNB2	P52799	20	3.31868	Pu1	TADSVFC[+604.3]PHYEK
P52888_18	THOP1	P52888	20	0	Pu1	MKPPAAC[+57]AGDMADAASPC[+604.3]SVVNDLR
P52948_1027	NUP98	P52948	12.5974	3.86178	Pu1	ADTSQEIC[+604.3]SPR
P52948_1068	NUP98	P52948	8.24096	4.06718	Pu1	FTSGAFLSPSVSVQEC[+604.3]R
P52948_1312	NUP98	P52948	20	0	Pu1	WLSC[+604.3]TATPQIEEEVSLTQK
P52948_1347	NUP98	P52948	20	NA	Pu1	ISEAC[+604.3]SLAQQSGDHR
P52948_1476	NUP98	P52948	20	5.4491	Pu1	YAC[+57]SPLPSYLEGSGC[+604.3]VIAEEQNSQTPLR
P52948_1590	NUP98	P52948	20	4.00411	Pu1	HC[+604.3]QLLETPESWAK
P53007_262	TXTP	P53007	17.4133	3.60996	Pu1	NTWDC[+604.3]GLQILK
P53041_11	PPP5	P53041	20	3.90967	Pu1	TEC[+604.3]AEPPRDEPPADGALK
P53041_452	PPP5	P53041	18.9697	0.651601	Pu1	C[+57]VTVFSAPNYC[+604.3]DQMGNK
P53041_77	PPP5	P53041	20	NA	Pu1	TEC[+604.3]YGYALGDATR
P53350_212	PLK1	P53350	6.66217	2.62035	Pu1	TLC[+604.3]GTPNYIAPEVLSK
P53350_372	PLK1	P53350	20	2.75377	Pu1	ETGEVVDC[+604.3]HLSDMLQQLHSVNASKPSER
P53384_31	NUBP1	P53384	20	0	Pu1	LC[+604.3]ASGAGATPDTAIEEIKEK
P53396_20	ACLY	P53396	13.7883	1.36121	Pu1	FIC[+604.3]TTSAIQNR
P53396_845	ACLY	P53396	8.35368	4.79567	Pu1	KPASFMTSIC[+604.3]DER
P53618_623	COPB	P53618	10.1482	2.42613	Pu1	VLSEC[+604.3]SPLMNDIFNKEC[+57]R|VLSEC[+604.3]SPLMNDIFNK
P53618_684	COPB	P53618	20	0	Pu1	NEMNC[+604.3]KEDQFQLSLLAAMGNTQR
P53701_176	CCHL	P53701	20	0	Pu1	WEALHAAEC[+604.3]PC[+57]GPSLIR
P53701_35	CCHL	P53701	6.68537	3.94862	Pu1	GC[+604.3]PVNTEPSGPTC[+57]EKK|GC[+604.3]PVNTEPSGPTC[+57]EK
P53701_46	CCHL	P53701	15.8745	3.36848	Pu1	GC[+57]PVNTEPSGPTC[+604.3]EKK|GC[+57]PVNTEPSGPTC[+604.3]EK
P53701_66	CCHL	P53701	5.15555	NA	Pu1	AYEYVEC[+604.3]PIRGTAAENK|AYEYVEC[+604.3]PIR
P53794_684	SC5A3	P53794	20	NA	Pu1	DLMEEEAVC[+604.3]LQMLEETR
P54098_647	DPOG1	P54098	20	0	Pu1	LPTGTTLESAGVVC[+604.3]PYR
P54105_73	ICLN	P54105	20	0	Pu1	DRSDC[+604.3]LGEHLYVMVNAK
P54132_1364	BLM	P54132	20	0	Pu1	GGSATC[+604.3]RK
P54132_361	BLM	P54132	20	5.81851	Pu1	MSMQELNPETSTDC[+604.3]DAR
P54132_444	BLM	P54132	20	0	Pu1	YRPDSLDGPMEGDSC[+604.3]PTGNSMK
P54136_115	SYRC	P54136	13.7433	NA	Pu1	FGDYQC[+604.3]NSAMGISQMLK
P54136_32	SYRC	P54136	20	0	Pu1	NC[+604.3]GC[+57]LGASPNLEQLQEENLK
P54136_34	SYRC	P54136	17.1903	3.91069	Pu1	NC[+57]GC[+604.3]LGASPNLEQLQEENLK|NC[+57]GC[+604.3]LGASPNLEQLQEENLKLK
P54136_369	SYRC	P54136	20	0	Pu1	IVFVPGC[+604.3]SIPLTIVK
P54198_673	HIRA	P54198	14.6214	NA	Pu1	LMPVSLSVQSPAALTAEKEAMC[+604.3]LSAPALALK|EAMC[+604.3]LSAPALALK|EAMC[+604.3]LSAPALALKLPIPSPQR
P54646_174	AAPK2	P54646	20	2.71531	Pu1	TSC[+604.3]GSPNYAAPEVISGR
P54819_40	KAD2	P54819	20	0	Pu1	LAENFC[+604.3]VC[+57]HLATGDMLR
P54819_42	KAD2	P54819	20	0	Pu1	LAENFC[+57]VC[+604.3]HLATGDMLR
P54886_612	P5CS	P54886	17.1139	2.35651	Pu1	C[+57]EYPAAC[+604.3]NALETLLIHR
P54886_88	P5CS	P54886	12.5008	2.55995	Pu1	GDEC[+604.3]GLALGR|LGSAVVTRGDEC[+604.3]GLALGR
P55060_85	XPO2	P55060	8.38661	3.42798	Pu1	IVEDEPNKIC[+604.3]EADR
P55060_939	XPO2	P55060	5.54474	0	Pu1	LSTAC[+604.3]PGR
P55072_535	TERA	P55072	12.6972	4.61867	Pu1	AIANEC[+604.3]QANFISIK
P55196_1206	AFAD	P55196	20	0	Pu1	ITSVSTGNLC[+604.3]TEEQTPPPRPEAYPIPTQTYTR
P55196_1684	AFAD	P55196	6.55334	0	Pu1	LLEPEAPGLC[+604.3]RPPLPR
P55196_1742	AFAD	P55196	20	0	Pu1	FVAYNEEEEEEDC[+604.3]SLAGPNSYPGSTGAAVGAHDAC[+57]R
P55196_841	AFAD	P55196	12.324	3.39017	Pu1	QGLELAADC[+604.3]HLSR
P55201_852	BRPF1	P55201	20	0	Pu1	GSLTPHPAAC[+604.3]DKDGQTDSAAEESSSQETSK
P55212_163	CASP6	P55212	5.08843	0.970973	Pu1	IFIIQAC[+604.3]R
P55265_125	DSRAD	P55265	19.5358	0.320994	Pu1	GVDC[+604.3]LSSHFQELSIYQDQEQR
P55265_304	DSRAD	P55265	20	0	Pu1	IC[+604.3]DYLFNVSDSSALNLAK
P55265_392	DSRAD	P55265	12.5276	1.92261	Pu1	NAEFLTC[+604.3]NIPTSNASNNMVTTEK|RNAEFLTC[+604.3]NIPTSNASNNMVTTEK
P55265_519	DSRAD	P55265	20	NA	Pu1	NPISGLLEYAQFASQTC[+604.3]EFNMIEQSGPPHEPR
P55265_622	DSRAD	P55265	10.8334	NA	Pu1	SPVTTLLEC[+604.3]MHK|SPVTTLLEC[+604.3]M[+16]HK
P55265_630	DSRAD	P55265	11.1148	3.9571	Pu1	LGNSC[+604.3]EFR
P55265_649	DSRAD	P55265	20	2.94455	Pu1	FQYC[+604.3]VAVGAQTFPSVSAPSKK
P55265_773	DSRAD	P55265	5.60053	2.05127	Pu1	WFPAVC[+604.3]AHSK
P55265_851	DSRAD	P55265	19.5188	0.0421881	Pu1	C[+604.3]FNTLTNSFQPSLLGR
P55786_537	PSA	P55786	20	0	Pu1	KFC[+57]AGGSYVGEDC[+604.3]PQWMVPITISTSEDPNQAK
P55795_122	HNRH2	P55795	10.2332	4.16735	Pu1	GLPFGC[+604.3]SK
P55795_267	HNRH2	P55795	20	NA	Pu1	DLNYC[+604.3]FSGM[+16]SDHR|DLNYC[+604.3]FSGMSDHR|FGRDLNYC[+604.3]FSGMSDHR
P55795_290	HNRH2	P55795	15.867	1.79387	Pu1	YGDGGSSFQSTTGHC[+604.3]VHMR|YGDGGSSFQSTTGHC[+604.3]VHM[+16]R
P56182_274	RRP1	P56182	20	3.26908	Pu1	RSEKPPAGSIC[+604.3]R
P56182_349	RRP1	P56182	20	3.52957	Pu1	LQDLAGGIFPEDEIPEKAC[+604.3]R
P56192_441	SYMC	P56192	10.053	NA	Pu1	SC[+604.3]PVVQSSQHLFLDLPK
P56589_235	PEX3	P56589	5.92686	NA	Pu1	DGSKPLLC[+604.3]HYMMPDEETPLAVQAC[+57]GLSPR
P56962_290	STX17	P56962	7.46024	1.18322	Pu1	LTSSC[+604.3]PDLPSQTDKK
P57081_412	WDR4	P57081	16.9279	1.94297	Pu1	KMRPGEATLSC[+604.3]
P57678_210	GEMI4	P57678	12.3348	2.07455	Pu1	SDPDAC[+604.3]PTMPLLAMLLR|SDPDAC[+604.3]PTMPLLAM[+16]LLR|SDPDAC[+604.3]PTM[+16]PLLAMLLR
P57721_141	PCBP3	P57721	20	1.50771	Pu1	LVVPASQC[+604.3]GSLIGK
P57721_86	PCBP3	P57721	11.0453	3.46576	Pu1	INISEGNC[+604.3]PER
P57740_78	NU107	P57740	6.65131	4.03241	Pu1	SLLRQPDISC[+604.3]ILGTGGK|QPDISC[+604.3]ILGTGGK
P57772_442	SELB	P57772	6.0716	1.4522	Pu1	LDADIHTNTC[+604.3]R
P60033_175	CD81	P60033	9.52138	3.09197	Pu1	NNLC[+604.3]PSGSNIISNLFK
P60468_39	SC61B	P60468	20	0	Pu1	KNASC[+604.3]GTR
P60709_257	ACTB	P60709	10.6363	2.11162	Pu1	FRC[+604.3]PEALFQPSFLGMESC[+57]GIHETTFNSIM[+16]K|FRC[+604.3]PEALFQPSFLGMESC[+57]GIHETTFNSIMK|C[+604.3]PEALFQPSFLGMESC[+57]GIHETTFNSIMK
P60709_272	ACTB	P60709	14.1722	2.08716	Pu1	C[+57]PEALFQPSFLGM[+16]ESC[+604.3]GIHETTFNSIMK|FRC[+57]PEALFQPSFLGM[+16]ESC[+604.3]GIHETTFNSIMK|C[+57]PEALFQPSFLGMESC[+604.3]GIHETTFNSIM[+16]K|C[+57]PEALFQPSFLGMESC[+604.3]GIHETTFNSIMK
P60763_178	RAC3	P60763	20	0	Pu1	AVLC[+604.3]PPPVK
P60842_131	IF4A1	P60842	5.46602	1.44969	Pu1	VVMALGDYMGASC[+604.3]HAC[+57]IGGTNVR
P60842_134	IF4A1	P60842	10.178	6.13899	Pu1	VVMALGDYMGASC[+57]HAC[+604.3]IGGTNVR
P60891_265	PRPS1	P60891	14.1646	0.850869	Pu1	INNAC[+604.3]FEAVVVTNTIPQEDKMK|INNAC[+604.3]FEAVVVTNTIPQEDK
P60981_135	DEST	P60981	7.68379	0.554072	Pu1	HEC[+604.3]QANGPEDLNR
P61077_111	UB2D3	P61077	9.11697	0.998299	Pu1	VLLSIC[+57]SLLC[+604.3]DPNPDDPLVPEIAR
P61077_85	UB2D3	P61077	19.4638	3.90807	Pu1	IYHPNINSNGSIC[+604.3]LDILR
P61106_40	RAB14	P61106	20	0	Pu1	FMADC[+604.3]PHTIGVEFGTR
P61221_201	ABCE1	P61221	20	NA	Pu1	TQAIVC[+604.3]QQLDLTHLK
P61289_92	PSME3	P61289	20	NA	Pu1	LDEC[+604.3]EEAFQGTK|RLDEC[+604.3]EEAFQGTK
P61619_13	S61A1	P61619	17.0045	1.01393	Pu1	FLEVIKPFC[+604.3]VILPEIQKPER
P61978_132	HNRPK	P61978	14.5725	0.357509	Pu1	KIIPTLEEGLQLPSPTATSQLPLESDAVEC[+604.3]LNYQHYK|IIPTLEEGLQLPSPTATSQLPLESDAVEC[+604.3]LNYQHYK
P61978_145	HNRPK	P61978	20	0	Pu1	GSDFDC[+604.3]ELR
P61978_184	HNRPK	P61978	20	4.90501	Pu1	LFQEC[+604.3]C[+57]PHSTDR
P61978_185	HNRPK	P61978	20	0.780422	Pu1	LFQEC[+57]C[+604.3]PHSTDR
P62070_183	RRAS2	P62070	20	NA	Pu1	FQEQEC[+604.3]PPSPEPTRK
P62241_174	RS8	P62241	8.96742	1.73879	Pu1	LLAC[+604.3]IASRPGQC[+57]GR
P62241_71	RS8	P62241	20	4.19811	Pu1	LDVGNFSWGSEC[+604.3]C[+57]TR
P62241_72	RS8	P62241	20	4.98291	Pu1	LDVGNFSWGSEC[+57]C[+604.3]TR
P62249_25	RS16	P62249	20	NA	Pu1	TATAVAHC[+604.3]K
P62258_97	1433E	P62258	20	NA	Pu1	LIC[+604.3]C[+57]DILDVLDKHLIPAANTGESK
P62258_98	1433E	P62258	12.6439	4.04302	Pu1	LIC[+57]C[+604.3]DILDVLDK|LIC[+57]C[+604.3]DILDVLDKHLIPAANTGESK
P62280_131	RS11	P62280	5.17893	0.337665	Pu1	DVQIGDIVTVGEC[+604.3]RPLSK
P62701_41	RS4X	P62701	9.56252	3.80631	Pu1	LREC[+604.3]LPLIIFLR
P62714_196	PP2AB	P62714	20	0	Pu1	LQEVPHEGPMC[+604.3]DLLWSDPDDRGGWGISPR
P62714_251	PP2AB	P62714	10.515	0.794839	Pu1	AHQLVMEGYNWC[+604.3]HDR
P62753_100	RS6	P62753	17.071	0.267312	Pu1	GC[+604.3]IVDANLSVLNLVIVK
P62753_12	RS6	P62753	6.90407	2.47324	Pu1	LNISFPATGC[+604.3]QK
P62753_83	RS6	P62753	15.8808	1.14182	Pu1	GHSC[+604.3]YRPR
P62826_112	RAN	P62826	5.53276	1.86785	Pu1	VC[+604.3]ENIPIVLC[+57]GNK
P62826_120	RAN	P62826	5.96395	1.23025	Pu1	VC[+57]ENIPIVLC[+604.3]GNK
P62834_139	RAP1A	P62834	16.3729	3.91469	Pu1	QWC[+604.3]NC[+57]AFLESSAK
P62834_48	RAP1A	P62834	20	6.65	Pu1	QVEVDC[+604.3]QQC[+57]MLEILDTAGTEQFTAMR
P62837_111	UB2D2	P62837	9.11697	0.998299	Pu1	VLLSIC[+57]SLLC[+604.3]DPNPDDPLVPEIAR
P62837_85	UB2D2	P62837	19.4638	3.90807	Pu1	IYHPNINSNGSIC[+604.3]LDILR
P62879_148	GBB2	P62879	10.3554	2.12815	Pu1	ELPGHTGYLSC[+604.3]C[+57]R
P62888_52	RL30	P62888	6.46596	5.63724	Pu1	LVILANNC[+604.3]PALR
P62888_85	RL30	P62888	6.48231	1.3335	Pu1	TGVHHYSGNNIELGTAC[+604.3]GK
P62906_66	RL10A	P62906	5.50762	0.672429	Pu1	FSVC[+604.3]VLGDQQHC[+57]DEAK
P62910_96	RL32	P62910	8.19316	0.968153	Pu1	SYC[+604.3]AEIAHNVSSK
P62913_25	RL11	P62913	16.6677	2.72082	Pu1	LC[+57]LNIC[+604.3]VGESGDR
P62917_114	RL8	P62917	6.0649	0.598374	Pu1	AQLNIGNVLPVGTMPEGTIVC[+604.3]C[+57]LEEKPGDR
P62937_62	PPIA	P62937	5.72016	1.71372	Pu1	IIPGFMC[+604.3]QGGDFTR
P62993_32	GRB2	P62993	20	0	Pu1	VLNEEC[+604.3]DQNWYK
P62995_118	TRA2B	P62995	20	0	Pu1	ANPDPNC[+604.3]C[+57]LGVFGLSLYTTER|ANPDPNC[+604.3]C[+57]LGVFGLSLYTTERDLR
P62995_119	TRA2B	P62995	20	5.56435	Pu1	ANPDPNC[+57]C[+604.3]LGVFGLSLYTTER
P63000_178	RAC1	P63000	19.0565	2.53302	Pu1	AVLC[+604.3]PPPVK|AVLC[+604.3]PPPVKK
P63010_123	AP2B1	P63010	13.0558	5.66988	Pu1	ITEYLC[+604.3]EPLRK
P63167_24	DYL1	P63167	20	0	Pu1	NADMSEEMQQDSVEC[+604.3]ATQALEK
P63167_56	DYL1	P63167	6.20245	2.20668	Pu1	YNPTWHC[+604.3]IVGR|KYNPTWHC[+604.3]IVGR
P63208_160	SKP1	P63208	8.67963	1.16446	Pu1	KENQWC[+604.3]EEK|ENQWC[+604.3]EEK
P63241_129	IF5A1	P63241	10.4718	NA	Pu1	EIEQKYDC[+604.3]GEEILITVLSAMTEEAAVAIK
P63241_73	IF5A1	P63241	5.95789	NA	Pu1	KYEDIC[+604.3]PSTHNMDVPNIK|YEDIC[+604.3]PSTHNMDVPNIK|KYEDIC[+604.3]PSTHNM[+16]DVPNIK|YEDIC[+604.3]PSTHNMDVPNIKR
P63244_153	GBLP	P63244	5.8432	4.08026	Pu1	YTVQDESHSEWVSC[+604.3]VR
P63244_207	GBLP	P63244	11.2474	3.11673	Pu1	TNHIGHTGYLNTVTVSPDGSLC[+604.3]ASGGK
P63244_286	GBLP	P63244	7.75105	2.5733	Pu1	AEPPQC[+604.3]TSLAWSADGQTLFAGYTDNLVR
P63261_257	ACTG	P63261	10.6363	2.11162	Pu1	FRC[+604.3]PEALFQPSFLGMESC[+57]GIHETTFNSIM[+16]K|FRC[+604.3]PEALFQPSFLGMESC[+57]GIHETTFNSIMK|C[+604.3]PEALFQPSFLGMESC[+57]GIHETTFNSIMK
P63261_272	ACTG	P63261	14.1722	2.08716	Pu1	C[+57]PEALFQPSFLGM[+16]ESC[+604.3]GIHETTFNSIMK|FRC[+57]PEALFQPSFLGM[+16]ESC[+604.3]GIHETTFNSIMK|C[+57]PEALFQPSFLGMESC[+604.3]GIHETTFNSIM[+16]K|C[+57]PEALFQPSFLGMESC[+604.3]GIHETTFNSIMK
P67775_196	PP2AA	P67775	20	0	Pu1	LQEVPHEGPMC[+604.3]DLLWSDPDDRGGWGISPR
P67775_251	PP2AA	P67775	10.515	0.794839	Pu1	AHQLVMEGYNWC[+604.3]HDR
P68036_86	UB2L3	P68036	13.6336	2.01712	Pu1	GQVC[+604.3]LPVISAENWKPATK|IYHPNIDEKGQVC[+604.3]LPVISAENWKPATK
P68104_234	EF1A1	P68104	5.43328	NA	Pu1	DGNASGTTLLEALDC[+604.3]ILPPTRPTDKPLR|DGNASGTTLLEALDC[+604.3]ILPPTRPTDKPLRLPLQDVYK
P68104_363	EF1A1	P68104	10.0693	6.28076	Pu1	NDPPMEAAGFTAQVIILNHPGQISAGYAPVLDC[+604.3]HTAHIAC[+57]K
P68104_411	EF1A1	P68104	6.32235	NA	Pu1	SGDAAIVDM[+16]VPGKPMC[+604.3]VESFSDYPPLGR|SGDAAIVDMVPGKPMC[+604.3]VESFSDYPPLGR|SGDAAIVDMVPGKPM[+16]C[+604.3]VESFSDYPPLGR
P68363_129	TBA1B	P68363	20	0	Pu1	LADQC[+604.3]TGLQGFLVFHSFGGGTGSGFTSLLMER
P68363_315	TBA1B	P68363	20	0.913236	Pu1	YMAC[+604.3]C[+57]LLYR
P68363_316	TBA1B	P68363	10.3747	2.25829	Pu1	YMAC[+57]C[+604.3]LLYR
P68363_347	TBA1B	P68363	14.3656	3.48936	Pu1	SIQFVDWC[+604.3]PTGFK|RSIQFVDWC[+604.3]PTGFK
P68363_376	TBA1B	P68363	12.4024	3.45677	Pu1	AVC[+604.3]MLSNTTAIAEAWAR
P68366_315	TBA4A	P68366	20	0.913236	Pu1	YMAC[+604.3]C[+57]LLYR
P68366_316	TBA4A	P68366	10.3747	2.25829	Pu1	YMAC[+57]C[+604.3]LLYR
P68366_347	TBA4A	P68366	14.3656	3.48936	Pu1	SIQFVDWC[+604.3]PTGFK|RSIQFVDWC[+604.3]PTGFK
P68366_376	TBA4A	P68366	12.4024	3.45677	Pu1	AVC[+604.3]MLSNTTAIAEAWAR
P68371_12	TBB4B	P68371	11.2212	3.39914	Pu1	MREIVHLQAGQC[+604.3]GNQIGAK|EIVHLQAGQC[+604.3]GNQIGAK|M[+16]REIVHLQAGQC[+604.3]GNQIGAK
P68371_127	TBB4B	P68371	11.0818	3.13579	Pu1	EAESC[+604.3]DC[+57]LQGFQLTHSLGGGTGSGMGTLLISK|KEAESC[+604.3]DC[+57]LQGFQLTHSLGGGTGSGMGTLLISK
P68371_129	TBB4B	P68371	13.8429	5.86773	Pu1	EAESC[+57]DC[+604.3]LQGFQLTHSLGGGTGSGMGTLLISK|KEAESC[+57]DC[+604.3]LQGFQLTHSLGGGTGSGMGTLLISK|EAESC[+57]DC[+604.3]LQGFQLTHSLGGGTGSGM[+16]GTLLISK
P68371_201	TBB4B	P68371	20	NA	Pu1	VSDTVVEPYNATLSVHQLVENTDETYC[+604.3]IDNEALYDIC[+57]FR
P68371_211	TBB4B	P68371	20	0	Pu1	VSDTVVEPYNATLSVHQLVENTDETYC[+57]IDNEALYDIC[+604.3]FR
P68371_239	TBB4B	P68371	12.2472	NA	Pu1	LTTPTYGDLNHLVSATMSGVTTC[+604.3]LR|LTTPTYGDLNHLVSATM[+16]SGVTTC[+604.3]LR
P68371_303	TBB4B	P68371	20	4.9124	Pu1	NMMAAC[+604.3]DPR
P78316_457	NOP14	P78316	12.4066	5.34571	Pu1	C[+604.3]NHPSLAEGNK
P78346_257	RPP30	P78346	20	1.69149	Pu1	KPRPSEGDEDC[+604.3]LPASK
P78347_215	GTF2I	P78347	15.7886	2.67944	Pu1	SILSPGGSC[+604.3]GPIK
P78362_320	SRPK2	P78362	20	0	Pu1	IIEENITSAAPSNDQDGEYC[+604.3]PEVK
P78371_535	TCPB	P78371	20	2.28825	Pu1	RVPDHHPC[+604.3]
P78417_192	GSTO1	P78417	9.9573	1.89172	Pu1	LNEC[+604.3]VDHTPK
P78527_1229	PRKDC	P78527	10.9139	NA	Pu1	EEGVSFLINTFEGGGC[+604.3]GQPSGILAQPTLLYLR|DVLKEEGVSFLINTFEGGGC[+604.3]GQPSGILAQPTLLYLR
P78527_1432	PRKDC	P78527	20	0	Pu1	ITAQSIEELC[+604.3]AVNLYGPDAQVDR
P78527_1455	PRKDC	P78527	20	0	Pu1	LAAVVSAC[+604.3]K
P78527_1499	PRKDC	P78527	20	0	Pu1	QC[+604.3]LPSLDLSC[+57]K
P78527_1507	PRKDC	P78527	20	0	Pu1	QC[+57]LPSLDLSC[+604.3]K
P78527_1791	PRKDC	P78527	8.97398	1.84284	Pu1	GSC[+604.3]VTQVGLLESVYEMFRK|GSC[+604.3]VTQVGLLESVYEMFR
P78527_1904	PRKDC	P78527	20	0	Pu1	INQVFHGSC[+604.3]ITEGNELTK
P78527_1919	PRKDC	P78527	20	6.03795	Pu1	LC[+604.3]YDAFTENMAGENQLLER
P78527_223	PRKDC	P78527	20	3.48409	Pu1	LPVLAGC[+604.3]LK
P78527_2342	PRKDC	P78527	20	0	Pu1	KNILEESLC[+604.3]ELVAK|NILEESLC[+604.3]ELVAK
P78527_25	PRKDC	P78527	19.6939	2.41611	Pu1	LQETLSAADRC[+604.3]GAALAGHQLIR|C[+604.3]GAALAGHQLIR
P78527_3014	PRKDC	P78527	7.9978	5.51887	Pu1	SLEYC[+604.3]STASIDSENPPDLNK
P78527_3281	PRKDC	P78527	20	NA	Pu1	TRDDWLVSWVQSYC[+604.3]R
P78527_3293	PRKDC	P78527	15.7599	3.46204	Pu1	SQGC[+604.3]SEQVLTVLK
P78527_3403	PRKDC	P78527	20	NA	Pu1	AFQHLSEAVQAAEEEAQPPSWSC[+604.3]GPAAGVIDAYMTLADFC[+57]DQQLR
P78527_3781	PRKDC	P78527	12.3521	2.96367	Pu1	VEQLFQVMNGILAQDSAC[+604.3]SQR
P78527_3837	PRKDC	P78527	20	4.56381	Pu1	APPC[+604.3]EYK|APPC[+604.3]EYKDWLTK
P78527_4061	PRKDC	P78527	11.1589	NA	Pu1	LAGANPAVITC[+604.3]DELLLGHEKAPAFR|LAGANPAVITC[+604.3]DELLLGHEK
P78549_118	NTH	P78549	10.4266	3.87748	Pu1	DAPVDHLGTEHC[+604.3]YDSSAPPK
P82094_317	TMF1	P82094	15.9092	NA	Pu1	LTESC[+604.3]C[+57]SSDAFER
P82094_448	TMF1	P82094	20	NA	Pu1	VAEQC[+57]EPAESQPEALSEKEDVC[+604.3]K
P82675_211	RT05	P82675	12.3931	2.26942	Pu1	GWSGNSWGGISLGPPDPGPC[+604.3]GETYEDFDTR
P82932_105	RT06	P82932	10.8572	2.6683	Pu1	HPLTQELKEC[+604.3]EGIVPVPLAEK|EC[+604.3]EGIVPVPLAEK
P83731_6	RL24	P83731	13.2068	0.539556	Pu1	VELC[+604.3]SFSGYK
P84103_10	SRSF3	P84103	20	0	Pu1	DSC[+57]PLDC[+604.3]K
P84243_111	H33	P84243	11.5375	5.35214	Pu1	FQSAAIGALQEASEAYLVGLFEDTNLC[+604.3]AIHAK
P98172_314	EFNB1	P98172	18.9312	0.39738	Pu1	TTENNYC[+604.3]PHYEK
Q00013_242	EM55	Q00013	20	0	Pu1	VASMAQSAPSEAPSC[+604.3]SPFGK
Q00536_206	CDK16	Q00536	8.10992	NA	Pu1	LEHEEGAPC[+604.3]TAIR
Q00537_233	CDK17	Q00537	8.10992	NA	Pu1	LEHEEGAPC[+604.3]TAIR
Q00577_272	PURA	Q00577	14.0174	3.78372	Pu1	FGHTFC[+604.3]K
Q00577_292	PURA	Q00577	20	NA	Pu1	RAAC[+604.3]EQLHQQQQQQQEETAAATLLLQGEEEGEED
Q00587_161	BORG5	Q00587	8.62712	5.12094	Pu1	LSFDSSPTSSTDGHSSYGLDSGFC[+604.3]TISR
Q00610_436	CLH1	Q00610	17.5303	1.07667	Pu1	YESLELC[+604.3]RPVLQQGR
Q00610_870	CLH1	Q00610	15.7105	5.44592	Pu1	IHEGC[+604.3]EEPATHNALAK
Q00653_432	NFKB2	Q00653	11.2387	5.54113	Pu1	TPQC[+604.3]EPQAPEMLQR
Q00653_57	NFKB2	Q00653	20	0	Pu1	YGC[+604.3]EGPSHGGLPGASSEK
Q00765_18	REEP5	Q00765	20	1.78807	Pu1	NC[+604.3]MTDLLAK
Q00839_391	HNRPU	Q00839	20	0	Pu1	TC[+57]NC[+604.3]ETEDYGEK
Q00839_497	HNRPU	Q00839	8.71964	NA	Pu1	KDC[+604.3]EVVMMIGLPGAGK|DC[+604.3]EVVMMIGLPGAGK
Q00839_562	HNRPU	Q00839	20	3.61876	Pu1	APQC[+604.3]LGK
Q00839_594	HNRPU	Q00839	14.4003	1.96513	Pu1	MC[+604.3]LFAGFQR|KMC[+604.3]LFAGFQR
Q00839_607	HNRPU	Q00839	11.7746	NA	Pu1	AVVVC[+604.3]PK|KAVVVC[+604.3]PK|AVVVC[+604.3]PKDEDYK
Q00839_648	HNRPU	Q00839	18.1198	2.68891	Pu1	GNFTLPEVAEC[+604.3]FDEITYVELQKEEAQK|GNFTLPEVAEC[+604.3]FDEITYVELQK
Q01081_102	U2AF1	Q01081	5.0929	0.508945	Pu1	YGEVEEMNVC[+604.3]DNLGDHLVGNVYVK
Q01081_67	U2AF1	Q01081	12.5711	6.06563	Pu1	C[+604.3]AVSDVEMQEHYDEFFEEVFTEMEEK
Q01082_604	SPTB2	Q01082	9.70552	4.87382	Pu1	FATDGEGYKPC[+604.3]DPQVIR
Q01780_93	EXOSX	Q01780	8.42754	0.933959	Pu1	VMQYHGC[+604.3]R
Q01831_60	XPC	Q01831	14.2343	3.95433	Pu1	GC[+604.3]SHPGGSADGPAK|RGC[+604.3]SHPGGSADGPAK
Q01850_121	CDR2	Q01850	20	1.81798	Pu1	ILSLTETIEC[+604.3]LQTNIDHLQSQVEELK
Q02040_522	AK17A	Q02040	8.3626	0.683696	Pu1	SVNGSVAEEAPC[+604.3]KEVQSSC[+57]R
Q02040_529	AK17A	Q02040	6.41852	1.2893	Pu1	SVNGSVAEEAPC[+57]KEVQSSC[+604.3]R
Q02040_549	AK17A	Q02040	14.7249	4.30709	Pu1	RC[+57]PGGVLSC[+604.3]IPDNNQQPK
Q02040_563	AK17A	Q02040	10.9574	3.88078	Pu1	GIPAC[+604.3]EQNVSRK|GIPAC[+604.3]EQNVSR
Q02241_165	KIF23	Q02241	15.4649	1.66105	Pu1	NSMDIQC[+604.3]EVDALLER|SNDRNSMDIQC[+604.3]EVDALLER
Q02241_42	KIF23	Q02241	16.4233	NA	Pu1	VRPLGFPDQEC[+604.3]C[+57]IEVINNTTVQLHTPEGYR
Q02241_725	KIF23	Q02241	9.42965	6.70139	Pu1	SNSC[+57]SSISVASC[+604.3]ISEWEQKIPTYNTPLK
Q02241_791	KIF23	Q02241	9.78266	4.54405	Pu1	EVVPTFRNEIEIEEDHC[+604.3]GR
Q02543_109	RL18A	Q02543	5.89581	1.18088	Pu1	DLTTAGAVTQC[+604.3]YR
Q02543_22	RL18A	Q02543	6.27554	0.640147	Pu1	C[+604.3]HTPPLYR
Q02750_277	MP2K1	Q02750	20	NA	Pu1	ELELMFGC[+604.3]QVEGDAAETPPRPR
Q02878_44	RL6	Q02878	20	0	Pu1	GKPHC[+604.3]SR|KGKPHC[+604.3]SR
Q02880_237	TOP2B	Q02880	16.3673	4.7685	Pu1	IKHFDGEDYTC[+604.3]ITFQPDLSK
Q02880_476	TOP2B	Q02880	10.1781	3.43469	Pu1	HSLEC[+604.3]TLILTEGDSAK
Q02930_80	CREB5	Q02930	20	0	Pu1	NC[+57]EEVGLFSELDC[+604.3]SLEHEFRK
Q02952_1399	AKA12	Q02952	20	1.17422	Pu1	EVSSLEGSPPPC[+604.3]LGQEEAVC[+57]TK
Q02952_1407	AKA12	Q02952	20	4.54714	Pu1	EVSSLEGSPPPC[+57]LGQEEAVC[+604.3]TK
Q02952_1479	AKA12	Q02952	20	NA	Pu1	NEDFAAHPGEDAVPTGPDC[+604.3]QAK|SSEKNEDFAAHPGEDAVPTGPDC[+604.3]QAK
Q02952_1521	AKA12	Q02952	16.3942	3.38303	Pu1	SDEVDEQVAC[+604.3]QEVK
Q02952_470	AKA12	Q02952	20	4.14693	Pu1	LKETC[+604.3]VSGEDPTQGADLSPDEK
Q03164_2074	KMT2A	Q03164	20	1.20317	Pu1	IVEC[+604.3]RPPVVEPDINSTVEHDENR
Q03188_41	CENPC	Q03188	11.5098	1.32861	Pu1	ARDINTEQGQNVLEILQDC[+604.3]FEEK|DINTEQGQNVLEILQDC[+604.3]FEEK
Q03188_612	CENPC	Q03188	20	NA	Pu1	C[+604.3]SLSEPLESDEADLAK
Q03519_353	TAP2	Q03519	20	0	Pu1	SFGAEEHEVC[+604.3]R
Q03701_282	CEBPZ	Q03701	20	1.8189	Pu1	QQC[+604.3]LMALDTFK
Q03701_411	CEBPZ	Q03701	8.5952	NA	Pu1	ASHLLETLLC[+604.3]K|ASHLLETLLC[+604.3]KHPNMK|ASHLLETLLC[+604.3]KHPNM[+16]K
Q03701_706	CEBPZ	Q03701	11.1099	1.89974	Pu1	NPLFC[+604.3]GAENTSLWELKK|NPLFC[+604.3]GAENTSLWELK
Q04446_88	GLGB	Q04446	6.62056	3.74363	Pu1	C[+57]ADGGLYC[+604.3]K
Q04637_662	IF4G1	Q04637	20	2.5583	Pu1	LQGINC[+604.3]GPDFTPSFANLGR
Q04637_819	IF4G1	Q04637	16.4554	4.87576	Pu1	AISEPNFSVAYANMC[+604.3]R
Q04721_1829	NOTC2	Q04721	5.91543	NA	Pu1	GPDGC[+604.3]TPLMLASLR
Q04721_2085	NOTC2	Q04721	20	NA	Pu1	LLDEYNVTPSPPGTVLTSALSPVIC[+604.3]GPNR
Q04760_139	LGUL	Q04760	14.6509	NA	Pu1	GFGHIGIAVPDVYSAC[+604.3]K
Q06203_100	PUR1	Q06203	12.009	4.40345	Pu1	C[+604.3]ELENC[+57]QPFVVETLHGK
Q06203_105	PUR1	Q06203	20	0	Pu1	C[+57]ELENC[+604.3]QPFVVETLHGK
Q06210_264	GFPT1	Q06210	13.486	4.11982	Pu1	VDSTTC[+604.3]LFPVEEK
Q06323_22	PSME1	Q06323	20	0	Pu1	VDVFREDLC[+604.3]TK
Q06787_141	FMR1	Q06787	12.4113	3.504	Pu1	LDVPEDLRQMC[+604.3]AK
Q06830_173	PRDX1	Q06830	20	0	Pu1	HGEVC[+604.3]PAGWKPGSDTIKPDVQK
Q06830_71	PRDX1	Q06830	20	NA	Pu1	LNC[+604.3]QVIGASVDSHFC[+57]HLAWVNTPK
Q06830_83	PRDX1	Q06830	8.01558	5.74154	Pu1	LNC[+57]QVIGASVDSHFC[+604.3]HLAWVNTPK
Q07002_183	CDK18	Q07002	8.10992	NA	Pu1	LEHEEGAPC[+604.3]TAIR
Q07065_100	CKAP4	Q07065	15.6179	1.26115	Pu1	SSSSSSASAAAAAAAASSSASC[+604.3]SR
Q07666_264	KHDR1	Q07666	20	1.64075	Pu1	FLVPDMMDDIC[+604.3]QEQFLELSYLNGVPEPSR|KFLVPDMMDDIC[+604.3]QEQFLELSYLNGVPEPSR
Q07955_148	SRSF1	Q07955	15.4372	2.08078	Pu1	EAGDVC[+604.3]YADVYRDGTGVVEFVR|EAGDVC[+604.3]YADVYR
Q08043_55	ACTN3	Q08043	11.9984	3.96651	Pu1	TFTAWC[+604.3]NSHLR
Q08211_1029	DHX9	Q08211	13.3951	4.16322	Pu1	SSVNC[+604.3]PFSSQDMK|SSVNC[+604.3]PFSSQDMKYPSPFFVFGEK
Q08211_1099	DHX9	Q08211	20	NA	Pu1	LQISHEAAAC[+604.3]ITGLR
Q08211_12	DHX9	Q08211	8.48701	4.09948	Pu1	NFLYAWC[+604.3]GK
Q08378_455	GOGA3	Q08378	20	0	Pu1	LQAQVEC[+604.3]SHSSQQR
Q08378_769	GOGA3	Q08378	20	NA	Pu1	LGELQGEAASREDTIC[+604.3]LLQNEK
Q08379_356	GOGA2	Q08379	20	1.15931	Pu1	C[+604.3]EAPDANQQLQQAMEER
Q08426_227	ECHP	Q08426	17.793	4.49825	Pu1	QHPGC[+604.3]LAQEAC[+57]VR
Q08AM6_516	VAC14	Q08AM6	8.09742	NA	Pu1	GLEC[+604.3]SPSTPTMNSYFYK
Q08J23_502	NSUN2	Q08J23	6.02468	2.15792	Pu1	KDGVC[+604.3]GPPPSK
Q08J23_673	NSUN2	Q08J23	20	5.67455	Pu1	YEPDSANPDALQC[+604.3]PIVLC[+57]GWR
Q09160_363	1A80	Q09160	9.284	3.38874	Pu1	GGSYSQAASSDSAQGSDVSLTAC[+604.3]KV
Q09161_36	NCBP1	Q09161	16.5953	3.93506	Pu1	TSDANETEDHLESLIC[+604.3]K
Q09161_44	NCBP1	Q09161	16.7172	4.09051	Pu1	SAC[+604.3]SLESNLEGLAGVLEADLPNYK
Q09161_503	NCBP1	Q09161	20	0.641034	Pu1	YGDESSNSLPGHSVALC[+604.3]LAVAFK
Q09472_1621	EP300	Q09472	17.3336	NA	Pu1	LIAGPAANSLPPIVDPDPLIPC[+604.3]DLMDGR
Q09666_1833	AHNK	Q09666	5.06808	NA	Pu1	GPFVEAEVPDVDLEC[+604.3]PDAK
Q09666_1900	AHNK	Q09666	7.61387	1.14242	Pu1	LEGDLTGPSVGVEVPDVELEC[+604.3]PDAK
Q09666_2806	AHNK	Q09666	20	0	Pu1	VDVEC[+604.3]PDVNIEGPEGK
Q10567_123	AP1B1	Q10567	13.0558	5.66988	Pu1	ITEYLC[+604.3]EPLRK
Q12756_926	KIF1A	Q12756	7.18494	0.926497	Pu1	FQSESC[+604.3]PVVGMSR
Q12769_1124	NU160	Q12769	20	5.91491	Pu1	QGNC[+604.3]YLAALNC[+57]LR
Q12769_1166	NU160	Q12769	10.9329	0.589843	Pu1	NHDGEC[+604.3]TAAPTNR|RNHDGEC[+604.3]TAAPTNR
Q12769_65	NU160	Q12769	14.1622	2.25777	Pu1	EFTVC[+604.3]SIGTANAVAGAVK
Q12788_227	TBL3	Q12788	13.2714	5.49388	Pu1	IC[+57]IIWDLQSC[+604.3]QATR
Q12788_613	TBL3	Q12788	18.8349	2.16317	Pu1	VWGLHC[+604.3]SR
Q12788_696	TBL3	Q12788	15.6198	3.44747	Pu1	RDPEAC[+604.3]EK
Q12789_1188	TF3C1	Q12789	20	0	Pu1	VGSELC[+604.3]AGWEEQFEVDREPSLDR
Q12789_1704	TF3C1	Q12789	10.5804	NA	Pu1	LRPAAAPLEELTMGTSC[+604.3]LPDTFTK
Q12789_1783	TF3C1	Q12789	6.67447	NA	Pu1	TFADC[+604.3]IQALLEQHQVLEVGGNTAR
Q12789_317	TF3C1	Q12789	20	3.65307	Pu1	LQEIHPEC[+604.3]GPC[+57]K
Q12789_320	TF3C1	Q12789	6.65013	3.52086	Pu1	LQEIHPEC[+57]GPC[+604.3]K
Q12789_570	TF3C1	Q12789	5.03627	0.578726	Pu1	DSLLDTSSVSEPNVSFVSHC[+604.3]ADSNSGDIAVIEEVR
Q12789_853	TF3C1	Q12789	15.7706	4.77694	Pu1	AGVRPSSSGSAWEAC[+604.3]SEAPSK
Q12824_147	SNF5	Q12824	20	3.39848	Pu1	NSQWVPTLPNSSHHLDAVPC[+604.3]STTINR
Q12830_1156	BPTF	Q12830	7.16332	NA	Pu1	TESHVNC[+604.3]QESSQVDVVNVSEGFHLR
Q12830_1460	BPTF	Q12830	20	0	Pu1	C[+604.3]ELVSGESTGNC[+57]EDRLPVK
Q12830_1471	BPTF	Q12830	20	0	Pu1	C[+57]ELVSGESTGNC[+604.3]EDRLPVK
Q12830_1969	BPTF	Q12830	20	1.06678	Pu1	IIC[+604.3]PIGVPETPK|IIC[+604.3]PIGVPETPKETPTPQR|KIIC[+604.3]PIGVPETPK
Q12834_364	CDC20	Q12834	20	NA	Pu1	AVAWC[+604.3]PWQSNVLATGGGTSDR
Q12849_476	GRSF1	Q12849	17.133	5.47419	Pu1	YIELFLNSC[+604.3]PK
Q12857_404	NFIA	Q12857	20	NA	Pu1	EFVQLVC[+604.3]PDAGQQAGQVGFLNPNGSSQGK|YHPQETLKEFVQLVC[+604.3]PDAGQQAGQVGFLNPNGSSQGK
Q12873_1838	CHD3	Q12873	20	5.40935	Pu1	FAEAEC[+604.3]LAESHQHLSK
Q12888_1038	TP53B	Q12888	10.2411	2.51975	Pu1	TMSVLSC[+604.3]IC[+57]EAR
Q12888_1040	TP53B	Q12888	11.1771	1.9267	Pu1	TMSVLSC[+57]IC[+604.3]EAR
Q12888_1159	TP53B	Q12888	9.10089	4.07239	Pu1	ALIERPSQNNIGIQTMEC[+604.3]SLRVPETVSAATQTIK|ALIERPSQNNIGIQTMEC[+604.3]SLR
Q12888_1178	TP53B	Q12888	13.8363	3.8983	Pu1	NVC[+604.3]EQGTSTVDQNFGK
Q12888_1280	TP53B	Q12888	11.4634	5.39901	Pu1	KVTEETEEPIVEC[+604.3]QEC[+57]ETEVSPSQTGGSSGDLGDISSFSSK
Q12888_1283	TP53B	Q12888	15.0601	3.12428	Pu1	KVTEETEEPIVEC[+57]QEC[+604.3]ETEVSPSQTGGSSGDLGDISSFSSK
Q12888_1375	TP53B	Q12888	20	0	Pu1	KGVSQTGTPVC[+604.3]EEDGDAGLGIR
Q12888_1703	TP53B	Q12888	20	0	Pu1	SATVKPGAVGAGEFVSPC[+604.3]ESGDNTGEPSALEEQR
Q12888_329	TP53B	Q12888	20	NA	Pu1	TVSSDGC[+57]STPSREEGGC[+604.3]SLASTPATTLHLLQLSGQR
Q12888_772	TP53B	Q12888	12.3033	2.24291	Pu1	VDVSC[+604.3]EPLEGVEK
Q12888_986	TP53B	Q12888	16.348	2.30973	Pu1	GDSGAAPDVDDKLC[+604.3]LR
Q12905_37	ILF2	Q12905	20	0	Pu1	GGPGGGFRPFVPHIPFDFYLC[+604.3]EMAFPR
Q12906_278	ILF3	Q12906	10.0714	NA	Pu1	VLEC[+604.3]LASGIVMPDGSGIYDPC[+57]EKEATDAIGHLDR
Q12923_1705	PTN13	Q12923	12.2537	6.32479	Pu1	SQEDTIC[+604.3]TMFYYPQK
Q12923_2122	PTN13	Q12923	20	0	Pu1	MNGC[+604.3]EEYC[+57]EEKVK
Q12931_573	TRAP1	Q12931	14.2323	4.23686	Pu1	SPAAEC[+604.3]LSEK|SPAAEC[+604.3]LSEKETEELMAWMR|FEDRSPAAEC[+604.3]LSEK
Q12948_550	FOXC1	Q12948	20	6.42154	Pu1	TSGAFVYDC[+604.3]SKF
Q12959_378	DLG1	Q12959	20	NA	Pu1	LLAVNNVC[+604.3]LEEVTHEEAVTALK
Q13045_1265	FLII	Q13045	12.0336	5.03836	Pu1	C[+57]FHAWSAFC[+604.3]K
Q13045_46	FLII	Q13045	10.5898	4.7539	Pu1	TGLC[+604.3]YLPEELAALQK
Q13085_1297	ACACA	Q13085	16.8834	2.54467	Pu1	TDC[+604.3]DIEDDRLAAMFR
Q13111_181	CAF1A	Q13111	8.97476	5.07736	Pu1	LAFPGETLSDIPC[+604.3]KTEEEGVGC[+57]GGAGR
Q13111_696	CAF1A	Q13111	18.4896	5.40028	Pu1	IGC[+57]VWAADRDC[+604.3]AGDDLK
Q13111_878	CAF1A	Q13111	5.34756	0.746849	Pu1	SAGSMC[+604.3]ITQFMK
Q13123_448	RED	Q13123	20	NA	Pu1	KQLGDFFGMSNSYAEC[+604.3]YPATMDDMAVDSDEEVDYSK
Q13129_400	RLF	Q13129	10.243	3.79803	Pu1	TIAC[+604.3]LLPEDLEVRR
Q13131_185	AAPK1	Q13131	20	2.71531	Pu1	TSC[+604.3]GSPNYAAPEVISGR
Q13148_244	TADBP	Q13148	9.86425	1.88053	Pu1	AFAFVTFADDQIAQSLC[+604.3]GEDLIIK
Q13148_39	TADBP	Q13148	20	0	Pu1	VTEDENDEPIEIPSEDDGTVLLSTVTAQFPGAC[+604.3]GLR
Q13148_50	TADBP	Q13148	20	4.08091	Pu1	YRNPVSQC[+604.3]MR
Q13155_205	AIMP2	Q13155	5.41188	0.56861	Pu1	FSIQTMC[+604.3]PIEGEGNIAR
Q13162_245	PRDX4	Q13162	20	0	Pu1	HGEVC[+604.3]PAGWKPGSETIIPDPAGK
Q13162_51	PRDX4	Q13162	14.447	NA	Pu1	EEEC[+604.3]HFYAGGQVYPGEASR|TREEEC[+604.3]HFYAGGQVYPGEASR
Q13185_160	CBX3	Q13185	20	NA	Pu1	EANMKC[+604.3]PQIVIAFYEER
Q13185_69	CBX3	Q13185	5.17558	NA	Pu1	GFTDADNTWEPEENLDC[+604.3]PELIEAFLNSQK
Q13188_410	STK3	Q13188	12.4284	4.03752	Pu1	SHENC[+604.3]NQNMHEPFPMSK
Q13242_80	SRSF9	Q13242	20	0.818334	Pu1	NGYDYGQC[+604.3]R
Q13310_128	PABP4	Q13310	10.5677	3.85921	Pu1	ALYDTFSAFGNILSC[+604.3]K
Q13310_132	PABP4	Q13310	20	0	Pu1	VVC[+604.3]DENGSK
Q13310_339	PABP4	Q13310	5.26993	1.38811	Pu1	GFGFVC[+604.3]FSSPEEATK
Q13310_494	PABP4	Q13310	20	NA	Pu1	LAMDFGGAGAAQQGLTDSC[+604.3]QSGGVPTAVQNLAPR
Q13356_15	PPIL2	Q13356	20	0	Pu1	MYITC[+604.3]AEYTHFYGGK
Q13423_936	NNTM	Q13423	15.072	4.02373	Pu1	EANSIIITPGYGLC[+604.3]AAK
Q13425_391	SNTB2	Q13425	20	NA	Pu1	LVHSGSGC[+604.3]R
Q13427_310	PPIG	Q13427	19.2332	1.46812	Pu1	EREC[+604.3]NPPNSQPASYQR|EC[+604.3]NPPNSQPASYQR
Q13428_1298	TCOF	Q13428	20	6.0328	Pu1	GAGNPQASTLALQSNITQC[+604.3]LLGQPWPLNEAQVQASVVK|KGAGNPQASTLALQSNITQC[+604.3]LLGQPWPLNEAQVQASVVK
Q13464_1070	ROCK1	Q13464	15.6546	NA	Pu1	ELNDMQAQLVEEC[+604.3]AHR
Q13480_213	GAB1	Q13480	20	NA	Pu1	STSSETDC[+604.3]NDNVPSHKNPASSQSK
Q13501_331	SQSTM	Q13501	20	NA	Pu1	IALESEGRPEEQMESDNC[+604.3]SGGDDDWTHLSSK
Q13509_12	TBB3	Q13509	11.2212	3.39914	Pu1	MREIVHIQAGQC[+604.3]GNQIGAK|EIVHIQAGQC[+604.3]GNQIGAK|M[+16]REIVHIQAGQC[+604.3]GNQIGAK
Q13509_303	TBB3	Q13509	20	4.9124	Pu1	NMMAAC[+604.3]DPR
Q13523_962	PRP4B	Q13523	10.8082	6.12789	Pu1	DLLADLIGC[+604.3]QR
Q13547_408	HDAC1	Q13547	20	0.628016	Pu1	ISIC[+604.3]SSDK|ISIC[+604.3]SSDKR
Q13547_416	HDAC1	Q13547	20	0	Pu1	IAC[+604.3]EEEFSDSEEEGEGGRK
Q13561_240	DCTN2	Q13561	12.8021	5.87703	Pu1	C[+604.3]DQDAQNPLSAGLQGAC[+57]LMETVELLQAK
Q13585_355	MTR1L	Q13585	6.4257	NA	Pu1	AHAC[+604.3]PAVEETPMNVR|EQDRAHAC[+604.3]PAVEETPMNVR|AHAC[+604.3]PAVEETPM[+16]NVR
Q13613_58	MTMR1	Q13613	20	0	Pu1	QPSVETLDSPTGSHVEWC[+604.3]K
Q13618_636	CUL3	Q13618	20	0	Pu1	ALQSLAC[+604.3]GKPTQR
Q13748_347	TBA3C	Q13748	16.9604	0.857255	Pu1	TIQFVDWC[+604.3]PTGFK|RTIQFVDWC[+604.3]PTGFK
Q13748_376	TBA3C	Q13748	12.4024	3.45677	Pu1	AVC[+604.3]MLSNTTAIAEAWAR
Q13795_125	ARFRP	Q13795	12.8208	2.58868	Pu1	VVTSEALC[+604.3]GVPVLVLANK
Q13813_2233	SPTN1	Q13813	10.4993	0.0380015	Pu1	TYLLDGSC[+604.3]MVEESGTLESQLEATK|TYLLDGSC[+604.3]MVEESGTLESQLEATKR
Q13838_165	DX39B	Q13838	8.19384	2.09287	Pu1	NC[+604.3]PHIVVGTPGR
Q13885_12	TBB2A	Q13885	11.2212	3.39914	Pu1	MREIVHIQAGQC[+604.3]GNQIGAK|EIVHIQAGQC[+604.3]GNQIGAK|M[+16]REIVHIQAGQC[+604.3]GNQIGAK
Q13885_239	TBB2A	Q13885	12.2472	NA	Pu1	LTTPTYGDLNHLVSATMSGVTTC[+604.3]LR|LTTPTYGDLNHLVSATM[+16]SGVTTC[+604.3]LR
Q13885_303	TBB2A	Q13885	20	4.9124	Pu1	NMMAAC[+604.3]DPR
Q14004_934	CDK13	Q14004	10.1902	6.33064	Pu1	IC[+57]GSPC[+604.3]PAVWPDVIK
Q14008_1113	CKAP5	Q14008	9.83319	1.20833	Pu1	FQPASAPAEDC[+604.3]ISSSTEPKPDPK
Q14008_1500	CKAP5	Q14008	20	0	Pu1	C[+604.3]EMPELVQHKLDDIFEPVLIPEPK
Q14008_1768	CKAP5	Q14008	20	0	Pu1	TLLHTLC[+604.3]K
Q14008_1795	CKAP5	Q14008	20	0	Pu1	ILDHLTMIDNKNESELEAHLC[+604.3]R
Q14008_1911	CKAP5	Q14008	20	0	Pu1	ISTSTGISPQMEVTC[+604.3]VPTPTSTVSSIGNTNGEEVGPSVYLER
Q14012_179	KCC1A	Q14012	5.3674	0.013463	Pu1	MEDPGSVLSTAC[+604.3]GTPGYVAPEVLAQKPYSK
Q14119_316	VEZF1	Q14119	17.3926	3.43467	Pu1	THGQSQSINC[+604.3]NTC[+57]K
Q14119_319	VEZF1	Q14119	14.4503	4.53129	Pu1	THGQSQSINC[+57]NTC[+604.3]K
Q14126_871	DSG2	Q14126	20	0	Pu1	QKPATETSMNTASHSLC[+604.3]EQTMVNSENTYSSGSSFPVPK
Q14137_108	BOP1	Q14137	20	4.59954	Pu1	KTTEEQVQASTPC[+604.3]PR
Q14137_373	BOP1	Q14137	13.0787	4.61422	Pu1	C[+57]LDLYLC[+604.3]PR
Q14137_404	BOP1	Q14137	20	4.16959	Pu1	DLQPFPTC[+604.3]QALVYR
Q14137_418	BOP1	Q14137	20	0	Pu1	C[+604.3]LSVSPGGQWLVSGSDDGSLR
Q14139_79	UBE4A	Q14139	13.9541	NA	Pu1	SQQEIC[+604.3]EQLNINHMIQR
Q14146_1102	URB2	Q14146	20	NA	Pu1	LGQEAPAALSELLQQVVLQTGAVLQLC[+604.3]SVPGAR
Q14146_1132	URB2	Q14146	14.4619	1.7747	Pu1	LPSVLISSVSTLLEADLGQHC[+604.3]R
Q14149_694	MORC3	Q14149	17.4623	1.60495	Pu1	SADDAGC[+604.3]QLQELR
Q14151_224	SAFB2	Q14151	20	1.92904	Pu1	ILDILGETC[+604.3]K|VTPDIEESLLEPENEKILDILGETC[+604.3]K
Q14151_361	SAFB2	Q14151	8.04589	NA	Pu1	FDFDAC[+604.3]NEVPPAPKESSTSEGADQK|FDFDAC[+604.3]NEVPPAPK|KFDFDAC[+604.3]NEVPPAPK
Q14151_672	SAFB2	Q14151	20	1.26973	Pu1	LQLEC[+604.3]QR
Q14160_498	SCRIB	Q14160	7.16971	4.27676	Pu1	RSEAC[+57]PC[+604.3]QPDSGSPLPAEEEK
Q14166_270	TTL12	Q14166	5.42565	NA	Pu1	C[+57]MLLPWAPTDMLDLSSC[+604.3]TPEPPAEHYQAILEENKEK
Q14166_528	TTL12	Q14166	11.2861	7.11489	Pu1	QVHC[+604.3]EEFIPEFEK
Q14191_1070	WRN	Q14191	5.98636	0.975366	Pu1	ANTESQSLILQANEELC[+604.3]PK
Q14197_82	ICT1	Q14197	13.2744	0	Pu1	QADSDIPLDRLTISYC[+604.3]R
Q14202_835	ZMYM3	Q14202	20	0	Pu1	AAMC[+604.3]KPLMQNR
Q14204_4121	DYHC1	Q14204	20	0	Pu1	KLHSLQPHAC[+604.3]FR|LHSLQPHAC[+604.3]FR
Q14204_633	DYHC1	Q14204	16.0047	2.00931	Pu1	VQYPQSQAC[+604.3]K
Q14207_1172	NPAT	Q14207	12.4855	2.66712	Pu1	ATANKENELC[+604.3]SDVER
Q14244_253	MAP7	Q14244	20	0	Pu1	STAALSGEAASC[+604.3]SPIIMPYK
Q14247_112	SRC8	Q14247	8.14313	1.09419	Pu1	HC[+604.3]SQVDSVR
Q14247_246	SRC8	Q14247	16.0343	2.69687	Pu1	C[+604.3]ALGWDHQEK
Q14258_70	TRI25	Q14258	9.86073	5.44579	Pu1	NTVLC[+604.3]NVVEQFLQADLAR
Q14315_618	FLNC	Q14315	20	NA	Pu1	IEC[+604.3]DDKGDGSC[+57]DVR
Q14315_626	FLNC	Q14315	20	NA	Pu1	IEC[+57]DDKGDGSC[+604.3]DVR
Q14353_91	GAMT	Q14353	11.3191	1.98842	Pu1	VQEAPIDEHWIIEC[+604.3]NDGVFQR
Q14527_360	HLTF	Q14527	13.5096	3.39127	Pu1	C[+604.3]SEQPSISDIKEK
Q14562_123	DHX8	Q14562	20	NA	Pu1	LKELFPVLC[+604.3]QPDNPSVR
Q14571_1893	ITPR2	Q14571	20	0	Pu1	EMDPEIDIMC[+604.3]TGPEAGNTEEK
Q14669_535	TRIPC	Q14669	6.01479	1.77468	Pu1	LQVIQC[+604.3]IDVAEQALTALEMLSR
Q14674_1369	ESPL1	Q14674	20	NA	Pu1	QAGPHVPFTVFEEVC[+604.3]PTESKPEVPQAPR
Q14676_1037	MDC1	Q14676	20	0	Pu1	VSRGDQESPDAC[+604.3]LPPTVPEAPAPPQKPLNSQSQK
Q14676_1742	MDC1	Q14676	20	3.22893	Pu1	AAGNPGSLAAPIDHKPC[+604.3]SAPLEPK
Q14683_1210	SMC1A	Q14683	17.7647	5.97922	Pu1	AESLIGVYPEQGDC[+604.3]VISK
Q14683_987	SMC1A	Q14683	20	5.2182	Pu1	EALIEIDYGDLC[+604.3]EDLKDAQAEEEIK
Q14684_155	RRP1B	Q14684	14.0521	2.17862	Pu1	VFLDVLMKEVLC[+604.3]PESQSPNGVR|VFLDVLM[+16]KEVLC[+604.3]PESQSPNGVR|EVLC[+604.3]PESQSPNGVR
Q14684_386	RRP1B	Q14684	20	0.836727	Pu1	VFC[+604.3]VEEEDSESSLQK|VFC[+604.3]VEEEDSESSLQKR
Q14684_583	RRP1B	Q14684	16.026	4.40784	Pu1	KAGPGSLELC[+604.3]GLPSQK|AGPGSLELC[+604.3]GLPSQK
Q14684_628	RRP1B	Q14684	13.8709	NA	Pu1	VM[+16]SNLVEHNGVLESEAGQPQALGSSGTC[+604.3]SSLKK|VMSNLVEHNGVLESEAGQPQALGSSGTC[+604.3]SSLKK|VM[+16]SNLVEHNGVLESEAGQPQALGSSGTC[+604.3]SSLK|VMSNLVEHNGVLESEAGQPQALGSSGTC[+604.3]SSLK
Q14690_1218	RRP5	Q14690	20	0	Pu1	TLLC[+604.3]LSLTGPHK
Q14690_1754	RRP5	Q14690	20	0	Pu1	ALEC[+604.3]LPSKEHVDVIAK
Q14690_361	RRP5	Q14690	9.10703	3.34443	Pu1	LSC[+604.3]QNLGAVLDDVPVQGFFKK|LSC[+604.3]QNLGAVLDDVPVQGFFK
Q14690_81	RRP5	Q14690	7.5887	0.697304	Pu1	FEILSVESLC[+604.3]EGMR
Q14692_556	BMS1	Q14692	17.0644	3.24685	Pu1	AGLSPANC[+604.3]QSDR|AGLSPANC[+604.3]QSDRVNLEK
Q14692_725	BMS1	Q14692	20	0.114863	Pu1	VNQPDREC[+604.3]K
Q14692_734	BMS1	Q14692	17.58	2.20611	Pu1	ADSLDC[+604.3]SR
Q14694_115	UBP10	Q14694	16.6877	2.70445	Pu1	EASYGSIDC[+604.3]QYPGSALALDGSSNVEAEVLENDGVSGGLGQR
Q14694_254	UBP10	Q14694	15.8454	2.76971	Pu1	TAGQPEGGPGADFGQSC[+604.3]FPAEAGRDTLSR|TAGQPEGGPGADFGQSC[+604.3]FPAEAGR
Q14694_40	UBP10	Q14694	20	0	Pu1	SSVELPPYSGTVLC[+604.3]GTQAVDKLPDGQEYQR
Q14746_287	COG2	Q14746	20	0	Pu1	LLEFVPHHC[+604.3]R
Q14781_222	CBX2	Q14781	19.0859	0.811056	Pu1	EAC[+604.3]GGPSAMATPENLASLMK
Q14781_340	CBX2	Q14781	5.19579	5.44572	Pu1	VPAGC[+604.3]PGPQPAPTQELSLQVLDLQSVK
Q14789_3070	GOGB1	Q14789	7.14095	3.35051	Pu1	NTLSIQLC[+604.3]DTSQSLR
Q14789_3090	GOGB1	Q14789	20	0	Pu1	ENQQHYGDLLNHC[+604.3]AVLEK
Q14789_681	GOGB1	Q14789	20	4.48936	Pu1	SLSAVPDIGQC[+604.3]HQDELER
Q14807_201	KIF22	Q14807	20	0	Pu1	EDC[+604.3]RGNILIPGLSQKPISSFADFER
Q14807_575	KIF22	Q14807	20	0	Pu1	LESLDALEPEEKAEDC[+604.3]WELQISPELLAHGR
Q14807_72	KIF22	Q14807	20	5.29221	Pu1	GMDSC[+604.3]SLEIANWR
Q14839_1594	CHD4	Q14839	20	0	Pu1	STAPETAIEC[+604.3]TQAPAPASEDEKVVVEPPEGEEK
Q14839_1827	CHD4	Q14839	20	3.96758	Pu1	FAEVEC[+604.3]LAESHQHLSK
Q14966_1023	ZN638	Q14966	20	5.3917	Pu1	FVHLDNLPEDGLQC[+604.3]VLC[+57]VGLQFGK
Q14966_1026	ZN638	Q14966	20	5.56163	Pu1	FVHLDNLPEDGLQC[+57]VLC[+604.3]VGLQFGK
Q14966_259	ZN638	Q14966	12.7596	5.91174	Pu1	IYDPEIPTDEVENEFQSQQNISASVPNPNVIC[+604.3]NSMFPVEDVFR
Q14966_652	ZN638	Q14966	15.8718	0.458978	Pu1	NLEDDTLSEC[+604.3]K|SKNLEDDTLSEC[+604.3]K|NLEDDTLSEC[+604.3]KQVSDK
Q14974_223	IMB1	Q14974	17.198	2.28785	Pu1	HFIMQVVC[+604.3]EATQC[+57]PDTR
Q14974_228	IMB1	Q14974	9.93604	1.98755	Pu1	HFIMQVVC[+57]EATQC[+604.3]PDTR
Q14974_585	IMB1	Q14974	6.24528	NA	Pu1	IQFNDLQSLLC[+604.3]ATLQNVLR|IQFNDLQSLLC[+604.3]ATLQNVLRK
Q14980_1729	NUMA1	Q14980	20	0	Pu1	SREPQAKPQLDLSIDSLDLSC[+604.3]EEGTPLSITSK
Q14980_1907	NUMA1	Q14980	11.2757	NA	Pu1	NSFYMGTC[+604.3]QDEPEQLDDWNR|NSFYMGTC[+604.3]QDEPEQLDDWNRIAELQQR
Q14980_1937	NUMA1	Q14980	11.4427	NA	Pu1	TC[+604.3]YPLESRPSLSLGTITDEEMKTGDPQETLR|TC[+604.3]YPLESRPSLSLGTITDEEMK
Q14980_2009	NUMA1	Q14980	10.3852	4.05649	Pu1	ATSC[+604.3]FPRPMTPR
Q14980_65	NUMA1	Q14980	10.9511	7.38844	Pu1	QPVSERLDFVC[+604.3]SFLQK
Q14980_658	NUMA1	Q14980	20	0	Pu1	KVEELQAC[+604.3]VETAR
Q14980_80	NUMA1	Q14980	20	3.29538	Pu1	HPSSPEC[+604.3]LVSAQK|KHPSSPEC[+604.3]LVSAQK
Q14980_961	NUMA1	Q14980	11.8875	NA	Pu1	QFC[+604.3]STQAALQAMEREAEQMGNELER|QFC[+604.3]STQAALQAMER|QFC[+604.3]STQAALQAM[+16]ER
Q14BN4_406	SLMAP	Q14BN4	7.69306	4.85801	Pu1	SGGDC[+604.3]TFIHQFIEC[+57]QK
Q14C86_568	GAPD1	Q14C86	10.816	7.49872	Pu1	FSLC[+604.3]SDNLEGISEGPSNR
Q14C86_741	GAPD1	Q14C86	19.1593	4.35009	Pu1	LQELESC[+604.3]SGLGSTSDDTDVR
Q15003_255	CND2	Q15003	20	0	Pu1	TAASFDEC[+604.3]STAGVFLSTLHC[+57]QDYR
Q15003_296	CND2	Q15003	20	NA	Pu1	SELLFPSDVQTLSTGEPLELPELGC[+604.3]VEMTDLKAPLQQC[+57]AEDR
Q15003_397	CND2	Q15003	15.0248	3.49523	Pu1	SWKEPC[+604.3]QVQSC[+57]QEEMISLGDGDIR
Q15003_402	CND2	Q15003	20	0.137684	Pu1	SWKEPC[+57]QVQSC[+604.3]QEEMISLGDGDIR
Q15003_418	CND2	Q15003	20	0	Pu1	TMC[+604.3]PLLSMKPGEYSYFSPR
Q15004_54	PAF15	Q15004	20	0	Pu1	YAGGNPVC[+604.3]VRPTPK
Q15005_17	SPCS2	Q15005	20	3.75625	Pu1	SGGSGGC[+604.3]SGAGGASNC[+57]GTGSGR
Q15005_26	SPCS2	Q15005	20	0	Pu1	SGGSGGC[+57]SGAGGASNC[+604.3]GTGSGR
Q15007_90	FL2D	Q15007	20	NA	Pu1	EQEMQEC[+604.3]TTQIQYLK
Q15014_165	MO4L2	Q15014	5.64905	1.19555	Pu1	NVDAILEEYANC[+604.3]KK
Q15021_286	CND1	Q15021	20	4.84609	Pu1	EIGQKC[+604.3]PQELSR
Q15021_439	CND1	Q15021	20	5.74625	Pu1	NAIQLLASFLANNPFSC[+604.3]K
Q15021_596	CND1	Q15021	6.52985	4.14975	Pu1	ESTGNMVTGQTVC[+604.3]K
Q15022_325	SUZ12	Q15022	16.7601	3.63883	Pu1	LQLLDGEYEVAMQEMEEC[+604.3]PISK|LQLLDGEYEVAMQEMEEC[+604.3]PISKK|RLQLLDGEYEVAMQEMEEC[+604.3]PISK
Q15022_46	SUZ12	Q15022	20	NA	Pu1	SGGGSC[+604.3]GGGGSYSASSSSSAAAAAGAAVLPVK|SGGGSC[+604.3]GGGGSYSASSSSSAAAAAGAAVLPVKKPK
Q15022_494	SUZ12	Q15022	16.4557	3.69336	Pu1	IDVSINEC[+604.3]YDGSYAGNPQDIHR|IDVSINEC[+604.3]YDGSYAGNPQDIHRQPGFAFSR
Q15024_189	EXOS7	Q15024	5.65559	5.0662	Pu1	VLEDEEGSKDIELSDDPYDC[+604.3]IR
Q15050_52	RRS1	Q15050	9.1147	3.63916	Pu1	C[+604.3]AGPTPEAELQALAR
Q15058_1167	KIF14	Q15058	20	NA	Pu1	ELYESNGSNRGEDAFC[+604.3]DPEDEWEPDITDAPVSSLSR
Q15058_1581	KIF14	Q15058	20	4.8291	Pu1	SLLFC[+604.3]FESEESPDLLKPWETYNQNTK
Q15058_1640	KIF14	Q15058	20	0	Pu1	RVYELHGSSPAVSSEEC[+604.3]TPSR
Q15061_307	WDR43	Q15061	13.4951	0	Pu1	DGQVHLFEHILNGYC[+604.3]K
Q15061_315	WDR43	Q15061	20	0	Pu1	KPLTSNC[+604.3]TIQIATPGK
Q15061_372	WDR43	Q15061	6.96161	2.68495	Pu1	VALNSREPHMC[+604.3]LVR
Q15067_199	ACOX1	Q15067	8.64429	NA	Pu1	C[+604.3]YGLHAFIVPIR
Q15067_449	ACOX1	Q15067	15.6985	1.70074	Pu1	LVC[+604.3]GMVSYLNDLPSQR
Q15119_392	PDK2	Q15119	20	NA	Pu1	HYQTIQEAGDWC[+604.3]VPSTEPK
Q15149_4494	PLEC	Q15149	11.2939	NA	Pu1	AFC[+604.3]GFEDPR|AFC[+604.3]GFEDPRTK
Q15149_530	PLEC	Q15149	11.104	3.18083	Pu1	SEFERLEC[+604.3]LQR
Q15154_187	PCM1	Q15154	20	0	Pu1	ELFASALSNDLLQNC[+604.3]QVSEEDGRGEPAMESSQIVSR
Q15154_876	PCM1	Q15154	20	0	Pu1	SDGSENLC[+604.3]TPQQSR
Q15181_270	IPYR	Q15181	11.5768	NA	Pu1	AIVDALPPPC[+604.3]ESAC[+57]TVPTDVDK
Q15181_274	IPYR	Q15181	20	0	Pu1	AIVDALPPPC[+57]ESAC[+604.3]TVPTDVDK
Q15185_40	TEBP	Q15185	6.1361	1.13026	Pu1	LTFSC[+604.3]LGGSDNFK
Q15185_58	TEBP	Q15185	20	3.86251	Pu1	HLNEIDLFHC[+604.3]IDPNDSK
Q15233_145	NONO	Q15233	20	0.00349509	Pu1	FAC[+604.3]HSASLTVR|VRFAC[+604.3]HSASLTVR
Q15233_208	NONO	Q15233	6.72953	1.46437	Pu1	C[+604.3]SEGSFLLTTFPRPVTVEPMDQLDDEEGLPEK|C[+604.3]SEGSFLLTTFPRPVTVEPMDQLDDEEGLPEKLVIK
Q15257_103	PTPA	Q15257	20	NA	Pu1	AGHC[+604.3]APSEAIEK
Q15269_86	PWP2	Q15269	9.80517	NA	Pu1	LAIIVDEGGDALLVSLVC[+604.3]R
Q15334_1059	L2GL1	Q15334	10.8977	7.43196	Pu1	NLAEDEAHAC[+604.3]AILIK
Q15334_697	L2GL1	Q15334	6.33	0.97038	Pu1	LQEANAQLAEQAC[+604.3]PHDVEMTPVQR
Q15361_708	TTF1	Q15361	20	1.83903	Pu1	LQENPESC[+604.3]LSIVR
Q15361_73	TTF1	Q15361	20	4.34571	Pu1	IC[+604.3]DETANATSTLKK
Q15365_109	PCBP1	Q15365	20	4.56461	Pu1	LVVPATQC[+604.3]GSLIGK
Q15365_158	PCBP1	Q15365	20	0	Pu1	AITIAGVPQSVTEC[+604.3]VK
Q15365_194	PCBP1	Q15365	8.82221	1.53523	Pu1	VMTIPYQPMPASSPVIC[+604.3]AGGQDR|VMTIPYQPM[+16]PASSPVIC[+604.3]AGGQDR|VM[+16]TIPYQPMPASSPVIC[+604.3]AGGQDR
Q15365_201	PCBP1	Q15365	16.5313	2.19378	Pu1	C[+604.3]SDAAGYPHATHDLEGPPLDAYSIQGQHTISPLDLAK
Q15365_293	PCBP1	Q15365	20	0	Pu1	GYWASLDASTQTTHELTIPNNLIGC[+604.3]IIGR
Q15365_54	PCBP1	Q15365	11.0453	3.46576	Pu1	INISEGNC[+604.3]PER
Q15366_109	PCBP2	Q15366	20	1.50771	Pu1	LVVPASQC[+604.3]GSLIGK
Q15366_54	PCBP2	Q15366	11.0453	3.46576	Pu1	INISEGNC[+604.3]PER
Q15369_11	ELOC	Q15369	6.87286	NA	Pu1	TYGGC[+604.3]EGPDAMYVK
Q15388_100	TOM20	Q15388	13.0504	5.67432	Pu1	GVDHLTNAIAVC[+604.3]GQPQQLLQVLQQTLPPPVFQMLLTK
Q15398_129	DLGP5	Q15398	6.59383	1.97294	Pu1	YRPDMPC[+604.3]FLLSNQNAVK
Q15398_592	DLGP5	Q15398	20	3.8637	Pu1	IRQEEC[+604.3]AETAVSVIPK
Q15398_696	DLGP5	Q15398	10.4267	0	Pu1	SSIEDAQC[+604.3]PGLPDLIEENHVVNK
Q15418_223	KS6A1	Q15418	15.958	4.4711	Pu1	AYSFC[+604.3]GTVEYMAPEVVNR|KAYSFC[+604.3]GTVEYMAPEVVNR
Q15424_225	SAFB1	Q15424	20	0	Pu1	ILDILGETC[+604.3]K
Q15424_362	SAFB1	Q15424	8.04589	NA	Pu1	FDFDAC[+604.3]NEVPPAPKESSTSEGADQK|FDFDAC[+604.3]NEVPPAPK|KFDFDAC[+604.3]NEVPPAPK
Q15424_448	SAFB1	Q15424	9.39008	4.72724	Pu1	C[+604.3]YGFVTMSTAEEATK
Q15459_244	SF3A1	Q15459	7.34058	3.78937	Pu1	EAENPREVLDQVC[+604.3]YR|EVLDQVC[+604.3]YR
Q15477_247	SKIV2	Q15477	20	5.91077	Pu1	GDTVSASPC[+604.3]SAPLAR
Q15527_93	SURF2	Q15527	20	0	Pu1	HINKC[+604.3]PEHVLR
Q15542_273	TAF5	Q15542	20	0	Pu1	FHGDQEC[+604.3]YYQDDLR
Q15561_367	TEAD4	Q15561	5.81195	4.88859	Pu1	SPLC[+604.3]EYMINFIHK
Q15631_225	TSN	Q15631	19.8942	4.66008	Pu1	ETAAAC[+604.3]VEK
Q15645_14	PCH2	Q15645	18.0295	1.6089	Pu1	QALPC[+604.3]VAESPTVHVEVHQR
Q15648_135	MED1	Q15648	20	0	Pu1	VAHHGENPVSC[+604.3]PELVQQLR
Q15650_86	TRIP4	Q15650	12.3156	NA	Pu1	NDQELISDPLQQC[+604.3]FK
Q15758_39	AAAT	Q15758	20	5.2014	Pu1	GLAAAEPTANGGLALASIEDQGAAAGGYC[+604.3]GSR
Q15813_141	TBCE	Q15813	10.025	6.30874	Pu1	NC[+57]AVSC[+604.3]AGEK
Q15910_260	EZH2	Q15910	6.63263	2.99129	Pu1	YKELTEQQLPGALPPEC[+604.3]TPNIDGPNAK
Q15910_503	EZH2	Q15910	9.84823	1.09831	Pu1	LWAAHC[+604.3]R
Q16512_317	PKN1	Q16512	20	NA	Pu1	LAGPFPATHYSTLC[+604.3]KPAPLTGTLEVR
Q16513_118	PKN2	Q16513	20	NA	Pu1	LQELNAHIVVSDPEDITDC[+604.3]PRTPDTPNNDPR
Q16555_504	DPYL2	Q16555	20	2.08682	Pu1	GLYDGPVC[+604.3]EVSVTPK
Q16576_116	RBBP7	Q16576	20	3.77308	Pu1	IEC[+604.3]EIKINHEGEVNR
Q16576_97	RBBP7	Q16576	14.0795	4.75467	Pu1	VHIPNDDAQFDASHC[+604.3]DSDKGEFGGFGSVTGK|VHIPNDDAQFDASHC[+604.3]DSDK
Q16611_166	BAK	Q16611	20	5.36493	Pu1	FVVDFMLHHC[+604.3]IAR
Q16629_119	SRSF7	Q16629	20	0	Pu1	GHYAYDC[+604.3]HR
Q16630_159	CPSF6	Q16630	13.5739	1.58063	Pu1	RELHGQNPVVTPC[+604.3]NK|ELHGQNPVVTPC[+604.3]NK
Q16637_107	SMN	Q16637	9.31348	NA	Pu1	C[+57]SAIWSEDGC[+604.3]IYPATIASIDFK
Q16637_60	SMN	Q16637	16.7963	1.14082	Pu1	NGDIC[+604.3]ETSGKPK
Q16643_613	DREB	Q16643	20	1.18103	Pu1	EGTQASEGYFSQSQEEEFAQSEELC[+604.3]AK
Q16822_325	PCKGM	Q16822	9.55401	3.73569	Pu1	VEC[+604.3]VGDDIAWMR
Q1ED39_172	KNOP1	Q1ED39	19.9579	2.78392	Pu1	KGAQDPTAFSVQDPWFC[+604.3]EAR
Q1ED39_78	KNOP1	Q1ED39	14.2538	3.41296	Pu1	GVSTLC[+604.3]EEHVEPETTLPARR|GVSTLC[+604.3]EEHVEPETTLPAR|KGVSTLC[+604.3]EEHVEPETTLPAR
Q1KMD3_308	HNRL2	Q1KMD3	10.1986	3.1158	Pu1	VTQNLPMKEGC[+604.3]TEVSLLR|EGC[+604.3]TEVSLLR
Q1KMD3_57	HNRL2	Q1KMD3	20	0	Pu1	LQEALDAEMLEDEAGGGGAGPGGAC[+604.3]K
Q1KMD3_602	HNRL2	Q1KMD3	9.48001	1.42036	Pu1	C[+604.3]DYMDEVTYGELEKEEAQPIVTK
Q27J81_394	INF2	Q27J81	20	NA	Pu1	GSSPQNTTTPKPSVEGQQPAAAAAC[+604.3]EPVDHAQSESILK
Q29RF7_1093	PDS5A	Q29RF7	16.9497	2.49059	Pu1	SALC[+604.3]NADSPKDPVLPMK
Q29RF7_327	PDS5A	Q29RF7	11.2605	2.41053	Pu1	DSDLATQNRPLWQC[+604.3]FLGR
Q29RF7_532	PDS5A	Q29RF7	9.48677	3.52235	Pu1	ELLDLHKQPTSEANC[+604.3]SAM[+16]FGK|QPTSEANC[+604.3]SAMFGK|ELLDLHKQPTSEANC[+604.3]SAMFGK
Q2KHR3_1121	QSER1	Q2KHR3	20	NA	Pu1	GTDIYLPYTPPSSESC[+604.3]HDGYQHQEK
Q2M1P5_667	KIF7	Q2M1P5	18.7765	0.81567	Pu1	KGPELC[+604.3]LEELDAAIPGSR
Q2NKX8_356	ERC6L	Q2NKX8	18.2566	2.64477	Pu1	LNEKNPDVDAIC[+604.3]EMPSLSR
Q2NL82_126	TSR1	Q2NL82	20	0.815711	Pu1	DTGTVHLNELGNTQNFMLLC[+604.3]PR|ISLPEAMQLLQDRDTGTVHLNELGNTQNFMLLC[+604.3]PR
Q2NL82_329	TSR1	Q2NL82	20	3.24012	Pu1	GIKPQKDPDMAMEIC[+604.3]ATDAVDDMEEGLK
Q32MZ4_334	LRRF1	Q32MZ4	5.22282	NA	Pu1	EQHTEDTVKDC[+604.3]VDIEVFPAGENTEDQK
Q32MZ4_456	LRRF1	Q32MZ4	20	NA	Pu1	C[+604.3]MVEVPQELETSTGHSLEK
Q32MZ4_644	LRRF1	Q32MZ4	10.9243	1.99264	Pu1	IAAESSENVDC[+604.3]PENPK|IAAESSENVDC[+604.3]PENPKIK
Q32MZ4_750	LRRF1	Q32MZ4	10.0962	6.26371	Pu1	C[+604.3]EMSEHPSQTVR
Q32NC0_175	CR021	Q32NC0	20	2.78217	Pu1	TPTSGQSVSTC[+604.3]SSK
Q32P51_43	RA1L2	Q32P51	20	NA	Pu1	SHFEQWGTLTDC[+604.3]VVMR
Q3KNT7_77	NSN5B	Q3KNT7	20	0	Pu1	ALC[+604.3]HALTFPSLQR
Q3SXM5_265	HSDL1	Q3SXM5	17.2415	1.2321	Pu1	C[+604.3]SWLVPSPK
Q3SXY8_146	AR13B	Q3SXY8	15.3961	0.329461	Pu1	EGALGEADVIEC[+604.3]LSLEK
Q3YEC7_491	RABL6	Q3YEC7	11.039	2.85238	Pu1	GPAPAPQQC[+604.3]SEPETK
Q3ZCM7_127	TBB8	Q3ZCM7	11.0818	3.13579	Pu1	EAESC[+604.3]DC[+57]LQGFQLTHSLGGGTGSGMGTLLLSK|KEAESC[+604.3]DC[+57]LQGFQLTHSLGGGTGSGMGTLLLSK
Q3ZCM7_129	TBB8	Q3ZCM7	13.8429	5.86773	Pu1	EAESC[+57]DC[+604.3]LQGFQLTHSLGGGTGSGMGTLLLSK|KEAESC[+57]DC[+604.3]LQGFQLTHSLGGGTGSGMGTLLLSK|EAESC[+57]DC[+604.3]LQGFQLTHSLGGGTGSGM[+16]GTLLLSK
Q3ZCM7_303	TBB8	Q3ZCM7	20	4.9124	Pu1	NMMAAC[+604.3]DPR
Q49A26_242	GLYR1	Q49A26	20	0.152185	Pu1	IC[+604.3]EEETGSTSIQAADSTAVNGSITPTDKK
Q4G0F5_334	VP26B	Q4G0F5	20	0	Pu1	TPSQLSDNNC[+604.3]RQ
Q4G176_399	ACSF3	Q4G176	6.9399	2.38048	Pu1	EAC[+604.3]SYTIHAEGDER
Q4J6C6_404	PPCEL	Q4J6C6	11.2427	2.19159	Pu1	NC[+604.3]PFQLC[+57]SPIRPPK
Q4J6C6_409	PPCEL	Q4J6C6	19.0119	3.94927	Pu1	NC[+57]PFQLC[+604.3]SPIRPPK
Q4VCS5_1047	AMOT	Q4VCS5	13.2854	NA	Pu1	LSIPSLTC[+604.3]NPDK|LSIPSLTC[+604.3]NPDKTDGPVFHSNTLER
Q4VCS5_781	AMOT	Q4VCS5	7.9163	2.34441	Pu1	TEQLSC[+604.3]MRPAK
Q4VXU2_339	PAP1L	Q4VXU2	5.26993	1.38811	Pu1	GFGFVC[+604.3]FSSPEEATK
Q52LJ0_63	FA98B	Q52LJ0	20	NA	Pu1	SLC[+604.3]NLEESITSAGRDDLESFQLEISGFLK
Q52LR7_420	EPC2	Q52LR7	6.94213	0.826289	Pu1	LDQANHSC[+604.3]ENSELADLDKLR
Q53EZ4_359	CEP55	Q53EZ4	8.21864	NA	Pu1	VALLEQQMQAC[+604.3]TLDFENEK|VALLEQQMQAC[+604.3]TLDFENEKLDR
Q53GS7_287	GLE1	Q53GS7	20	NA	Pu1	GNQLC[+604.3]SLISGIIR
Q53GS9_105	SNUT2	Q53GS9	14.5922	2.87589	Pu1	SRHC[+604.3]PYLDTINR
Q53HL2_273	BOREA	Q53HL2	12.8616	5.82847	Pu1	LAQIC[+604.3]SSIR
Q58FF7_437	H90B3	Q58FF7	5.37884	NA	Pu1	FENLC[+604.3]K
Q58FF8_337	H90B2	Q58FF8	5.37884	NA	Pu1	FENLC[+604.3]K
Q58FG0_257	HS905	Q58FG0	5.37884	NA	Pu1	FENLC[+604.3]K
Q5BKZ1_360	ZN326	Q5BKZ1	5.23181	1.06871	Pu1	VVMEFLHEC[+604.3]MVNK
Q5C9Z4_661	NOM1	Q5C9Z4	20	0	Pu1	NIFC[+604.3]TIMTSEDFLDAFEK
Q5EBL4_47	RIPL1	Q5EBL4	19.3342	4.37072	Pu1	VIDQHGC[+604.3]EAIAR
Q5H9F3_1065	BCORL	Q5H9F3	11.324	7.08392	Pu1	VDGDVVFNLATC[+604.3]FR
Q5H9R7_830	PP6R3	Q5H9R7	11.0585	2.95583	Pu1	LSTSQDAAC[+604.3]K|LSTSQDAAC[+604.3]KDAEEC[+57]PETAEAK
Q5H9R7_836	PP6R3	Q5H9R7	13.734	1.69883	Pu1	LSTSQDAAC[+57]KDAEEC[+604.3]PETAEAK
Q5H9R7_844	PP6R3	Q5H9R7	20	0	Pu1	C[+604.3]AAPRPPSSSPEQR
Q5JPI3_308	CC038	Q5JPI3	20	NA	Pu1	FEQSDLEAFYNVITVC[+604.3]GTNEVR
Q5JRA6_1899	MIA3	Q5JRA6	15.4898	5.36598	Pu1	DLLPSGSRDEPPPASQSTSQDC[+604.3]SQALK
Q5JSL3_150	DOC11	Q5JSL3	20	NA	Pu1	IPNHVFEIDEDC[+604.3]EKDEDSSSLC[+57]SQK
Q5JSZ5_1245	PRC2B	Q5JSZ5	20	0	Pu1	SPGSSWQEYGPSDTC[+604.3]GSR
Q5JTH9_102	RRP12	Q5JTH9	20	4.19826	Pu1	SSGTFLSGLSDC[+604.3]TNVTFSK
Q5JTH9_125	RRP12	Q5JTH9	6.17422	3.05117	Pu1	FWESNSAAHKEIC[+604.3]AVLAAVTEVIR
Q5JTH9_261	RRP12	Q5JTH9	13.0441	0.775726	Pu1	AAQHGVC[+604.3]SVLK
Q5JTH9_31	RRP12	Q5JTH9	5.61576	3.57989	Pu1	KGHSSDSNPAIC[+604.3]R|GHSSDSNPAIC[+604.3]R
Q5JTH9_799	RRP12	Q5JTH9	20	4.81492	Pu1	VLEEVC[+604.3]ASPQGPGALFVQSHLEDLKK
Q5JTZ9_750	SYAM	Q5JTZ9	8.83711	5.23716	Pu1	VVSVGVPVAHALDPASQAALQTSVELC[+57]C[+604.3]GTHLLR
Q5QJE6_116	TDIF2	Q5QJE6	20	0	Pu1	QILIAC[+604.3]SPVSSVR
Q5QJE6_484	TDIF2	Q5QJE6	20	4.16376	Pu1	ESLSGDTGSLSC[+604.3]DNALFVIDTTPGMSADK
Q5RKV6_117	EXOS6	Q5RKV6	14.4244	4.2163	Pu1	APPGGC[+604.3]EERELALALQEALEPAVR
Q5SNT2_498	TM201	Q5SNT2	15.1753	2.87573	Pu1	SGEFPVSDYFSLLSGSC[+604.3]PSSPLPSPAPSVAGSVASSSGSLR
Q5SNT2_617	TM201	Q5SNT2	10.3297	7.89579	Pu1	KEDDSSQSSTC[+604.3]VVDTTTR
Q5SRE5_1270	NU188	Q5SRE5	8.42054	4.2864	Pu1	HSLALGSATEDKDSMETDDC[+604.3]SR
Q5SRE5_585	NU188	Q5SRE5	13.5778	5.24368	Pu1	VISTDLSIADC[+604.3]LLPITSR
Q5SRE5_95	NU188	Q5SRE5	5.75467	0	Pu1	FLGLDEEQSVQLLQC[+604.3]YLQEDYR
Q5SVZ6_35	ZMYM1	Q5SVZ6	19.0293	NA	Pu1	TEPDNAQEYC[+604.3]HR
Q5SVZ6_532	ZMYM1	Q5SVZ6	20	NA	Pu1	EYQFC[+604.3]DGAVSDDLSIHSK
Q5SW79_235	CE170	Q5SW79	10.1535	NA	Pu1	QVEEQSAAANEEVLFPFC[+604.3]REPSYFEIPTK|QVEEQSAAANEEVLFPFC[+604.3]R
Q5SY16_637	NOL9	Q5SY16	20	0	Pu1	TVNC[+604.3]LLVGAIAIPHC[+57]VLK
Q5T1J5_124	CHCH9	Q5T1J5	5.71263	0.430882	Pu1	QFLEC[+604.3]AQNQGDIK
Q5T200_42	ZC3HD	Q5T200	20	0	Pu1	LGPSTGSTAETQC[+604.3]R
Q5T280_10	CI114	Q5T280	20	0	Pu1	KRPC[+604.3]GPGEHGQR
Q5T2D3_49	OTUD3	Q5T2D3	9.519	4.70966	Pu1	NRPESGGGGGC[+604.3]EEEFVSFANQLQALGLK
Q5T3I0_129	GPTC4	Q5T3I0	20	NA	Pu1	MATLTSGGEKPNKDLESC[+604.3]SDDDNQGSK
Q5T3I0_152	GPTC4	Q5T3I0	10.3854	6.15868	Pu1	ILTDEMLLQAC[+604.3]EGR
Q5T3I0_333	GPTC4	Q5T3I0	11.4644	3.30972	Pu1	AYADPC[+604.3]SR
Q5T440_170	CAF17	Q5T440	5.86508	0.0539805	Pu1	VWAVLPSSPEAC[+604.3]GAASLQER
Q5T5X7_119	BEND3	Q5T5X7	20	0	Pu1	SLGNVWPGEEEPC[+604.3]NDATTPSYK
Q5T5X7_95	BEND3	Q5T5X7	20	NA	Pu1	NRENSSPC[+604.3]QGNGEQAGR
Q5T9A4_461	ATD3B	Q5T9A4	20	1.78445	Pu1	FM[+16]LVLASNLPEQFDC[+604.3]AINSR|FMLVLASNLPEQFDC[+604.3]AINSR
Q5T9A4_492	ATD3B	Q5T9A4	17.9086	1.84956	Pu1	LHFDNC[+604.3]VLKPATEGK
Q5T9A4_606	ATD3B	Q5T9A4	20	0	Pu1	GVEHPLSGVQGETLTSWSLATDPSYPC[+604.3]LAGPC[+57]TFR
Q5T9A4_611	ATD3B	Q5T9A4	20	0	Pu1	GVEHPLSGVQGETLTSWSLATDPSYPC[+57]LAGPC[+604.3]TFR
Q5T9A4_616	ATD3B	Q5T9A4	6.6458	0.6182	Pu1	IC[+604.3]SWMGTGLC[+57]PGPLSPR
Q5T9A4_624	ATD3B	Q5T9A4	11.944	3.73017	Pu1	IC[+57]SWMGTGLC[+604.3]PGPLSPR
Q5T9A4_641	ATD3B	Q5T9A4	11.0663	4.9865	Pu1	MSC[+57]GGGRPFC[+604.3]PPGHPLL|M[+16]SC[+57]GGGRPFC[+604.3]PPGHPLL
Q5TDH0_361	DDI2	Q5TDH0	20	NA	Pu1	NVLVIGTTGSQTTFLPEGELPEC[+604.3]AR
Q5TFE4_119	NT5D1	Q5TFE4	20	NA	Pu1	HFLSDTGM[+16]AC[+604.3]R|HFLSDTGMAC[+604.3]R
Q5U5X0_97	LYRM7	Q5U5X0	13.8764	5.59184	Pu1	DLLVENVPYC[+604.3]DAPTQKQ
Q5UIP0_1139	RIF1	Q5UIP0	18.9593	NA	Pu1	MMITEEQMDSDIVIPQDVTEDC[+604.3]GMAEHLEK
Q5UIP0_1155	RIF1	Q5UIP0	6.40783	1.32287	Pu1	SSLSNNEC[+604.3]GSLDK
Q5UIP0_1187	RIF1	Q5UIP0	10.3317	7.89416	Pu1	TSTEC[+604.3]ASSTENSFVVSSSSVSNTTVAGTPPYPTSR
Q5UIP0_1619	RIF1	Q5UIP0	6.5749	5.66677	Pu1	ATSEEDVSIKSPIC[+604.3]EK
Q5UIP0_1630	RIF1	Q5UIP0	12.2719	6.31	Pu1	QDESNTVIC[+604.3]QDSTVTSDLLQVPDDLPNVC[+57]EEKNETSK
Q5UIP0_1650	RIF1	Q5UIP0	20	NA	Pu1	QDESNTVIC[+57]QDSTVTSDLLQVPDDLPNVC[+604.3]EEKNETSK
Q5UIP0_1718	RIF1	Q5UIP0	7.53133	2.30515	Pu1	TFQTLEC[+604.3]QHK
Q5UIP0_1904	RIF1	Q5UIP0	20	0	Pu1	MELSLENVTVEGNAC[+604.3]K
Q5UIP0_2068	RIF1	Q5UIP0	20	NA	Pu1	TSKPDEAETNMLTAEMDNFVC[+604.3]DTVEMSTEEGIIDANK
Q5UIP0_2169	RIF1	Q5UIP0	20	0	Pu1	C[+604.3]VWSPLASPSTSILK
Q5UIP0_2286	RIF1	Q5UIP0	13.1965	NA	Pu1	ESIPC[+604.3]PTESVYPPLVNC[+57]VAPVDIILPQITSNMWAR|ESIPC[+604.3]PTESVYPPLVNC[+57]VAPVDIILPQITSNM[+16]WAR
Q5UIP0_2298	RIF1	Q5UIP0	10.5292	7.73285	Pu1	ESIPC[+57]PTESVYPPLVNC[+604.3]VAPVDIILPQITSNMWAR
Q5UIP0_312	RIF1	Q5UIP0	10.3974	7.84047	Pu1	SLIDNFALNPDILC[+604.3]SAK
Q5VSL9_769	STRP1	Q5VSL9	20	4.05591	Pu1	LNDDWAYGNDLDARPWDFQAEEC[+604.3]ALR
Q5VT25_678	MRCKA	Q5VT25	20	NA	Pu1	QISYSPGVC[+604.3]SIEHQQEITK
Q5VT52_649	RPRD2	Q5VT52	20	0	Pu1	LPSNSLGFTATHNTSPAAPPTEVTIC[+604.3]QSSEVSKPK
Q5VT52_903	RPRD2	Q5VT52	15.5463	NA	Pu1	ALLDSSENC[+604.3]DRLSSSPGLFGAFSVR
Q5VTE0_234	EF1A3	Q5VTE0	5.43328	NA	Pu1	DGNASGTTLLEALDC[+604.3]ILPPTRPTDKPLR|DGNASGTTLLEALDC[+604.3]ILPPTRPTDKPLRLPLQDVYK
Q5VTE0_411	EF1A3	Q5VTE0	6.32235	NA	Pu1	SGDAAIVDM[+16]VPGKPMC[+604.3]VESFSDYPPLGR|SGDAAIVDMVPGKPMC[+604.3]VESFSDYPPLGR|SGDAAIVDMVPGKPM[+16]C[+604.3]VESFSDYPPLGR
Q5VTL8_113	PR38B	Q5VTL8	5.08209	1.62394	Pu1	TAGQTGMC[+604.3]GGVR
Q5VTL8_196	PR38B	Q5VTL8	5.41811	1.70814	Pu1	AGGGC[+604.3]VMTIGEMLR
Q5VUA4_158	ZN318	Q5VUA4	12.3535	6.24335	Pu1	ITVGNDHFC[+604.3]VSTPER
Q5VUG0_527	SMBT2	Q5VUG0	6.00263	NA	Pu1	YC[+604.3]C[+57]PQLFINHR
Q5VV42_138	CDKAL	Q5VV42	20	0	Pu1	IVLAGC[+604.3]VPQAQPR
Q5VWN6_186	F208B	Q5VWN6	10.9831	7.36225	Pu1	VIPILSTLNC[+604.3]ALLETK
Q5VWN6_833	F208B	Q5VWN6	10.3938	3.28017	Pu1	YVSINSTLESC[+604.3]ELREIEESLGLEK
Q5VWN6_873	F208B	Q5VWN6	5.67088	5.73396	Pu1	AHAAEVSFRDPNC[+604.3]LLPFIK
Q5VZL5_1198	ZMYM4	Q5VZL5	20	0	Pu1	SLIQGAFQGC[+604.3]SVSGMTLK
Q5VZL5_1264	ZMYM4	Q5VZL5	20	0	Pu1	SDPLGSTQDHALSQESSEPGC[+604.3]R
Q5XKP0_60	MIC13	Q5XKP0	8.34586	4.32777	Pu1	AGEVVPPAMYQFSQYVC[+604.3]QQTGLQIPQLPAPPK
Q63HN8_614	RN213	Q63HN8	8.58011	5.26363	Pu1	STDFLPVDC[+604.3]PVR
Q63HQ0_157	AP1AR	Q63HQ0	8.55203	5.08381	Pu1	IVQQYHPSNNGEYQSSGPEDDFESC[+604.3]LR
Q63ZY6_159	NSN5C	Q63ZY6	20	0	Pu1	ALC[+604.3]HALTFPSLQR
Q66GS9_316	CP135	Q66GS9	17.5327	2.01456	Pu1	LC[+604.3]QELTEIDQLAQQLER
Q66K14_444	TBC9B	Q66K14	20	0	Pu1	QSFC[+604.3]AQEAPTASQGLLK
Q68D10_433	SPT2	Q68D10	20	0	Pu1	TVSGTC[+604.3]GPGQPASSSGGPGRPISGSVSSARPLGSSR
Q69YH5_750	CDCA2	Q69YH5	11.4674	6.96685	Pu1	VASDSPKPALTLQQGQEFSAGGQNAENLC[+604.3]QFFK
Q69YN2_160	C19L1	Q69YN2	20	2.65813	Pu1	C[+604.3]VGNFGNSSGEVDTKK
Q69YN2_288	C19L1	Q69YN2	20	0	Pu1	QILAPVEESAC[+604.3]QFFFDLNEK
Q69YN4_1412	VIR	Q69YN4	9.62137	3.77078	Pu1	QILNSDTIGC[+604.3]C[+57]GDDNGLMEVEGAHTSR
Q69YN4_1413	VIR	Q69YN4	9.80871	3.54667	Pu1	QILNSDTIGC[+57]C[+604.3]GDDNGLMEVEGAHTSR
Q6AI08_360	HEAT6	Q6AI08	10.7311	NA	Pu1	VNLHEGNTWC[+604.3]PSSLGVQSLPLDGSGAAEKDGVSSSFSSSSWK|VNLHEGNTWC[+604.3]PSSLGVQSLPLDGSGAAEK
Q6AI12_209	ANR40	Q6AI12	20	NA	Pu1	TPESTKPGPVC[+604.3]QPPVSQSR
Q6I9Y2_90	THOC7	Q6I9Y2	10.0251	8.14449	Pu1	EIEC[+604.3]SIAGAHEK
Q6IA86_487	ELP2	Q6IA86	20	NA	Pu1	NFVENFC[+57]AITGQSLNHVLC[+604.3]NQDSDLPEGATVPALGLSNK
Q6IBS0_141	TWF2	Q6IBS0	7.75619	1.9317	Pu1	HLSSC[+604.3]AAPAPLTSAER
Q6IPU0_147	CENPP	Q6IPU0	20	0	Pu1	LSSAVTDLNIIMEPTEC[+604.3]SELSEFVSR
Q6IQ49_160	SDE2	Q6IQ49	8.38552	4.55402	Pu1	HC[+57]FTSPDYQQQC[+604.3]HEMAER
Q6IQ49_298	SDE2	Q6IQ49	14.5332	3.45751	Pu1	HILEDSC[+604.3]AELGESK
Q6IS14_129	IF5AL	Q6IS14	10.4718	NA	Pu1	EIEQKYDC[+604.3]GEEILITVLSAMTEEAAVAIK
Q6IS14_73	IF5AL	Q6IS14	5.95789	NA	Pu1	KYEDIC[+604.3]PSTHNMDVPNIK|YEDIC[+604.3]PSTHNMDVPNIK|KYEDIC[+604.3]PSTHNM[+16]DVPNIK|YEDIC[+604.3]PSTHNMDVPNIKR
Q6KC79_1841	NIPBL	Q6KC79	20	5.45839	Pu1	FVLC[+604.3]RPQLAEQYYDMLIER
Q6L8Q7_119	PDE12	Q6L8Q7	20	0.293569	Pu1	SRPNASGGAAC[+57]SGPGPEPAVFC[+604.3]EPVVK
Q6N043_21	Z280D	Q6N043	12.7274	4.22863	Pu1	MAELFMEC[+604.3]EEEELEPWQK|MAELFMEC[+604.3]EEEELEPWQKK
Q6NUM9_534	RETST	Q6NUM9	20	0	Pu1	GAC[+604.3]YGADHDLGR
Q6NW34_492	NEPRO	Q6NW34	20	4.78272	Pu1	LSHC[+604.3]TVHR
Q6NXT6_474	TAPT1	Q6NXT6	20	2.89072	Pu1	LSNPPATC[+604.3]TPGKPSSK
Q6NZY4_262	ZCHC8	Q6NZY4	20	0	Pu1	EYMDAC[+604.3]GEANNQNFQQR
Q6P0N0_528	M18BP	Q6P0N0	20	0.707841	Pu1	ATTTYDFDC[+604.3]DNLELK
Q6P158_453	DHX57	Q6P158	14.3669	0.321494	Pu1	INNPAC[+604.3]HK
Q6P158_65	DHX57	Q6P158	20	3.84016	Pu1	IWDDGDDFC[+604.3]IFSESR
Q6P161_62	RM54	Q6P161	20	3.55349	Pu1	GAVTSEALKDPDVC[+604.3]TDPVQLTTYAMGVNIYK
Q6P1J9_145	CDC73	Q6P1J9	19.3033	0.440649	Pu1	IEDEEC[+604.3]VR|IEDEEC[+604.3]VRLDK
Q6P1M0_232	S27A4	Q6P1M0	7.55162	3.12371	Pu1	HLPSC[+604.3]PDK
Q6P1Q9_171	MET2B	Q6P1Q9	20	NA	Pu1	ISDLEIC[+604.3]ADEFPGSSATYR
Q6P1X5_1093	TAF2	Q6P1X5	20	0	Pu1	SALIPQHSAGC[+604.3]DSTPTTKPQWSLELAR
Q6P2E9_299	EDC4	Q6P2E9	20	3.37904	Pu1	GHSTC[+604.3]LSEGALSPDGTVLATASHDGYVK
Q6P2E9_54	EDC4	Q6P2E9	20	0	Pu1	LDRPAGGPSAESPRPSSAYNGDLNGLLVPDPLC[+604.3]SGDSTSANK
Q6P2E9_81	EDC4	Q6P2E9	20	NA	Pu1	QVIC[+604.3]LSGDDSSTC[+57]IGILAK
Q6P2E9_976	EDC4	Q6P2E9	20	5.0357	Pu1	LC[+604.3]TQLEGLQSTVTGHVER
Q6P4A7_70	SFXN4	Q6P4A7	20	0.672986	Pu1	QLLC[+604.3]TNEDVSSPASADQR
Q6P6C2_378	ALKB5	Q6P6C2	15.229	1.90187	Pu1	SYESSEDC[+604.3]SEAAGSPARK|SYESSEDC[+604.3]SEAAGSPAR
Q6PCB5_280	RSBNL	Q6PCB5	6.14977	2.96363	Pu1	SIQTIC[+604.3]SGLLTDVEDQAAK
Q6PCB5_818	RSBNL	Q6PCB5	20	0	Pu1	DLKEELC[+604.3]PGNLSLVDTR
Q6PEY2_347	TBA3E	Q6PEY2	16.9604	0.857255	Pu1	TIQFVDWC[+604.3]PTGFK|RTIQFVDWC[+604.3]PTGFK
Q6PEY2_376	TBA3E	Q6PEY2	12.4024	3.45677	Pu1	AVC[+604.3]MLSNTTAIAEAWAR
Q6PI48_108	SYDM	Q6PI48	6.73987	NA	Pu1	ILC[+604.3]EAPVESVVQVSGTVISRPAGQENPK
Q6PI48_459	SYDM	Q6PI48	20	2.73883	Pu1	LRLEC[+604.3]ADLLETR
Q6PJE2_42	POZP3	Q6PJE2	17.6382	5.18445	Pu1	SAIPEQIISSTLSSPSSNAPDPC[+604.3]AK
Q6PJI9_654	WDR59	Q6PJI9	20	1.32642	Pu1	VIIQDIAC[+604.3]LLPVHK
Q6PJT7_261	ZC3HE	Q6PJT7	20	2.97493	Pu1	LC[+604.3]EPEVLNSLEETYSPFFR
Q6PL18_1156	ATAD2	Q6PL18	15.4474	NA	Pu1	LKTPSTPVAC[+604.3]STPAQLK|TPSTPVAC[+604.3]STPAQLKR|TPSTPVAC[+604.3]STPAQLK
Q6PL18_1261	ATAD2	Q6PL18	5.49634	1.8534	Pu1	TTAC[+604.3]TELRDK
Q6PL18_1292	ATAD2	Q6PL18	20	1.40545	Pu1	IAC[+57]NGDASSSQIIHISDENEGKEMC[+604.3]VLR
Q6PL18_785	ATAD2	Q6PL18	7.21545	1.39821	Pu1	NAC[+604.3]YQPMSFRPR
Q6R327_1317	RICTR	Q6R327	16.203	NA	Pu1	SLADC[+604.3]NFSYTSSR
Q6UB35_198	C1TM	Q6UB35	8.46078	2.11935	Pu1	GDAHEC[+604.3]FVSPVAK
Q6UN15_216	FIP1	Q6UN15	19.011	3.37553	Pu1	ITAEDC[+604.3]TMEVTPGAEIQDGR|ITAEDC[+604.3]TMEVTPGAEIQDGRFNLFK
Q6UUV9_131	CRTC1	Q6UUV9	20	0	Pu1	QADSC[+604.3]PYGTMYLSPPADTSWR
Q6UX07_174	DHR13	Q6UX07	20	0	Pu1	VVVVASAAHC[+604.3]R
Q6UX98_242	ZDH24	Q6UX98	12.9689	5.74091	Pu1	GQHSYDLGPC[+604.3]HNLQAALGPR
Q6VN20_501	RBP10	Q6VN20	14.0215	3.78115	Pu1	RQLC[+604.3]GGNQAATER
Q6W2J9_1010	BCOR	Q6W2J9	14.5635	3.62436	Pu1	ALQMEGLQEDSILC[+604.3]LPAAYC[+57]ER
Q6W2J9_1080	BCOR	Q6W2J9	6.23879	2.04967	Pu1	SVTLEEAIAEQNESERC[+604.3]EYSVGNK
Q6W2J9_1311	BCOR	Q6W2J9	20	0	Pu1	QAQPSC[+604.3]APASRPPAK
Q6W2J9_1334	BCOR	Q6W2J9	20	0	Pu1	TDVLC[+604.3]ADEEEDC[+57]QAASLLQK
Q6WCQ1_503	MPRIP	Q6WCQ1	20	5.74758	Pu1	SSC[+604.3]SFETC[+57]PRPTEK
Q6WCQ1_508	MPRIP	Q6WCQ1	11.5013	NA	Pu1	SSC[+57]SFETC[+604.3]PRPTEK|SSC[+57]SFETC[+604.3]PRPTEKQEAELGEPDPEQK
Q6WKZ4_318	RFIP1	Q6WKZ4	9.10505	NA	Pu1	SNVC[+604.3]INGNHVYLEQPEAK
Q6XZF7_691	DNMBP	Q6XZF7	7.13357	4.60927	Pu1	SLDQTSPC[+604.3]PLVLVR
Q6Y7W6_573	PERQ2	Q6Y7W6	6.45238	0.975008	Pu1	RAC[+604.3]DESFQPLGDIMK
Q6Y7W6_938	PERQ2	Q6Y7W6	5.76855	NA	Pu1	LPSSSTWGQQSNTTAC[+604.3]QSQATLSLAEIQK
Q6ZW49_985	PAXI1	Q6ZW49	5.58465	3.06496	Pu1	YFYITPGIC[+604.3]PSLSTMK
Q6ZWT7_505	MBOA2	Q6ZWT7	20	0	Pu1	KFDEGENSLGQNSFSTTNNVC[+604.3]NQNQEIASR
Q71F23_239	CENPU	Q71F23	12.4197	5.54641	Pu1	AIGSDTSDIVHIWC[+604.3]PEGM[+16]K|AIGSDTSDIVHIWC[+604.3]PEGMK
Q71F23_38	CENPU	Q71F23	5.47305	1.52853	Pu1	C[+604.3]KPIDVFDFPDNSDVSSIGR
Q71RC2_623	LARP4	Q71RC2	20	0	Pu1	LSYAEVC[+604.3]QKPPKEPSSVLVQPLR
Q71U36_129	TBA1A	Q71U36	20	0	Pu1	LADQC[+604.3]TGLQGFLVFHSFGGGTGSGFTSLLMER
Q71U36_315	TBA1A	Q71U36	20	0.913236	Pu1	YMAC[+604.3]C[+57]LLYR
Q71U36_316	TBA1A	Q71U36	10.3747	2.25829	Pu1	YMAC[+57]C[+604.3]LLYR
Q71U36_347	TBA1A	Q71U36	16.9604	0.857255	Pu1	TIQFVDWC[+604.3]PTGFK|RTIQFVDWC[+604.3]PTGFK
Q71U36_376	TBA1A	Q71U36	12.4024	3.45677	Pu1	AVC[+604.3]MLSNTTAIAEAWAR
Q76FK4_1020	NOL8	Q76FK4	20	0	Pu1	YTSEKEEGTPWNEDC[+604.3]GK
Q76FK4_424	NOL8	Q76FK4	20	6.44821	Pu1	NRENC[+57]ELSDHC[+604.3]IK
Q76FK4_538	NOL8	Q76FK4	16.6155	2.84843	Pu1	QC[+604.3]IRPAEIVASLLEGEENTC[+57]GK
Q7KZ85_336	SPT6H	Q7KZ85	11.8985	1.7064	Pu1	NAFATPTISLQESC[+604.3]DYLDRGQPASSFSR|NAFATPTISLQESC[+604.3]DYLDR
Q7KZF4_152	SND1	Q7KZF4	20	0	Pu1	ANNPEQNRLSEC[+604.3]EEQAK
Q7KZF4_549	SND1	Q7KZF4	5.01083	5.00656	Pu1	ETC[+604.3]LITFLLAGIEC[+57]PR
Q7L0Y3_246	MRRP1	Q7L0Y3	7.02156	1.73177	Pu1	NVDPFHIYFC[+604.3]NLK
Q7L0Y3_78	MRRP1	Q7L0Y3	20	5.82224	Pu1	SSVQEEC[+604.3]VSTISSSKDEDPLAATR
Q7L1Q6_35	BZW1	Q7L1Q6	16.3252	1.63533	Pu1	FDPTQFQDC[+604.3]IIQGLTETGTDLEAVAK|ERFDPTQFQDC[+604.3]IIQGLTETGTDLEAVAK
Q7L2E3_286	DHX30	Q7L2E3	6.44269	NA	Pu1	LSTLTLLWPC[+604.3]PM[+16]TFVAK|LSTLTLLWPC[+604.3]PMTFVAK
Q7L2E3_30	DHX30	Q7L2E3	14.4465	5.23359	Pu1	LPPMC[+604.3]VNPTPGGTISR
Q7L2E3_346	DHX30	Q7L2E3	20	0	Pu1	RPC[+604.3]TIQVPEPILR|RPC[+604.3]TIQVPEPILRK
Q7L2E3_765	DHX30	Q7L2E3	15.9661	3.29367	Pu1	VSC[+604.3]LETVWVSR
Q7L2H7_175	EIF3M	Q7L2H7	20	0	Pu1	LLYEALVDC[+604.3]KK
Q7L2J0_244	MEPCE	Q7L2J0	12.9638	4.69079	Pu1	DITDPLSLNTC[+604.3]TDEGHVVLASPLK
Q7L2J0_429	MEPCE	Q7L2J0	7.30626	0.442629	Pu1	NPSC[+604.3]EDGRLR
Q7L4I2_382	RSRC2	Q7L4I2	15.7847	3.44175	Pu1	SEDEAGC[+604.3]SSVDEESYK
Q7L590_246	MCM10	Q7L590	7.17717	2.81024	Pu1	GQIVGTPGSSGETTQPIC[+604.3]VEAFSGLR
Q7L5N7_326	PCAT2	Q7L5N7	6.11623	0.905399	Pu1	NLMAEALGIPVTDHTYEDC[+604.3]R
Q7L8L6_689	FAKD5	Q7L8L6	20	1.30418	Pu1	SGAMEMAGLC[+57]PAAC[+604.3]MQTPR
Q7Z2K6_43	ERMP1	Q7Z2K6	5.38394	1.75614	Pu1	AQEPLVDGC[+604.3]SGGGR
Q7Z2T5_239	TRM1L	Q7Z2T5	20	0.369124	Pu1	EADTDVQVC[+604.3]PNYSIPQK|EILKEADTDVQVC[+604.3]PNYSIPQK
Q7Z2T5_320	TRM1L	Q7Z2T5	20	0	Pu1	VTINDLNENSVTLIQENC[+604.3]HLNK
Q7Z2T5_656	TRM1L	Q7Z2T5	11.4531	1.34114	Pu1	KFLC[+604.3]YLSQAGFR|FLC[+604.3]YLSQAGFR
Q7Z2W4_174	ZCCHV	Q7Z2W4	20	0	Pu1	LHIC[+604.3]DHFTR
Q7Z2W4_272	ZCCHV	Q7Z2W4	14.0725	4.16701	Pu1	SC[+604.3]TPSPDQISHR
Q7Z2W4_38	ZCCHV	Q7Z2W4	5.29922	NA	Pu1	MALDALLQEIALSEPQLC[+604.3]EVLQVAGPDR
Q7Z2W4_513	ZCCHV	Q7Z2W4	13.4423	5.35432	Pu1	VDDHDSEEIC[+604.3]LDHLC[+57]K
Q7Z2W4_518	ZCCHV	Q7Z2W4	20	2.45966	Pu1	VDDHDSEEIC[+57]LDHLC[+604.3]K
Q7Z2W4_645	ZCCHV	Q7Z2W4	20	3.87432	Pu1	NSNVDSSYLESLYQSC[+604.3]PR
Q7Z2W4_721	ZCCHV	Q7Z2W4	16.5629	3.2664	Pu1	TSSVSLTATFRPQEDFC[+604.3]FLSSK
Q7Z2Z1_536	TICRR	Q7Z2Z1	20	NA	Pu1	TEGELIHC[+604.3]LAELYQR
Q7Z2Z2_921	ETUD1	Q7Z2Z2	20	NA	Pu1	EGQEENETC[+604.3]SGGNENQELQDGC[+57]SEAFEKR
Q7Z3C6_433	ATG9A	Q7Z3C6	18.971	NA	Pu1	SFIPDQHMVFC[+604.3]PEQLLR
Q7Z3J3_220	RGPD4	Q7Z3J3	18.4297	2.17693	Pu1	EYLESLQC[+604.3]LESDKSDWR|SSLEWNSC[+57]VVQTLKEYLESLQC[+604.3]LESDK|EYLESLQC[+604.3]LESDK
Q7Z3J3_537	RGPD4	Q7Z3J3	16.1137	3.17316	Pu1	SWWDAVC[+604.3]TLIHR
Q7Z3K3_1219	POGZ	Q7Z3K3	10.6128	4.39543	Pu1	HTAC[+604.3]QR
Q7Z3K3_1230	POGZ	Q7Z3K3	20	0	Pu1	GMLVMDC[+604.3]HR
Q7Z3K3_987	POGZ	Q7Z3K3	13.945	0	Pu1	VVLFALC[+57]C[+604.3]NTEQAAEHFR
Q7Z406_954	MYH14	Q7Z406	20	3.29604	Pu1	VGEEEEC[+604.3]SR
Q7Z417_234	NUFP2	Q7Z417	20	0	Pu1	GC[+604.3]ENLNIVQDK
Q7Z460_835	CLAP1	Q7Z460	5.89583	0.833555	Pu1	RYEPYGMYSDDDANSDASSVC[+604.3]SER
Q7Z4H7_424	HAUS6	Q7Z4H7	13.1658	5.58013	Pu1	SILC[+604.3]QYPASLPDAHK
Q7Z4Q2_534	HEAT3	Q7Z4Q2	12.7655	4.57552	Pu1	NISQC[+604.3]MTPDQLMTLC[+57]K
Q7Z4V5_631	HDGR2	Q7Z4V5	20	2.22515	Pu1	C[+604.3]GSSEDLHDSVR
Q7Z4W1_138	DCXR	Q7Z4W1	20	1.84747	Pu1	GVPGAIVNVSSQC[+604.3]SQR
Q7Z4W1_150	DCXR	Q7Z4W1	17.1358	2.71052	Pu1	AVTNHSVYC[+604.3]STK
Q7Z5J4_1015	RAI1	Q7Z5J4	20	0	Pu1	GLPEAEDSPC[+604.3]RAPVLPK
Q7Z5J4_1729	RAI1	Q7Z5J4	20	0	Pu1	VRPEGTC[+604.3]EEASLPLER
Q7Z5J4_1745	RAI1	Q7Z5J4	20	0	Pu1	GPEC[+604.3]AAAATAGKPPRPDGPADPAK
Q7Z5J4_322	RAI1	Q7Z5J4	7.51501	4.10824	Pu1	YQHYGQQGQGYC[+604.3]QPDAAVR
Q7Z5J4_40	RAI1	Q7Z5J4	5.54837	NA	Pu1	LENYRQPSQAGLSC[+604.3]DR
Q7Z5J4_649	RAI1	Q7Z5J4	7.55395	1.26554	Pu1	DSSKPPFSLENHSAC[+604.3]LDSVAK
Q7Z5J4_875	RAI1	Q7Z5J4	20	NA	Pu1	KEDLEAEEEYSSLC[+604.3]ELLGSPEQRPGMQDPLSPK
Q7Z5J4_899	RAI1	Q7Z5J4	20	0	Pu1	APLIC[+604.3]TKEEVEEVLDSK
Q7Z5K2_1170	WAPL	Q7Z5K2	5.55321	NA	Pu1	FLSFMNLTC[+604.3]AVGTTGQK
Q7Z6I8_158	CE024	Q7Z6I8	20	4.90901	Pu1	LADLGYGC[+604.3]GTAAFPYPMMHGR
Q7Z6Z7_1401	HUWE1	Q7Z6Z7	7.67791	1.53553	Pu1	AESPEEVAC[+604.3]RK
Q7Z6Z7_1832	HUWE1	Q7Z6Z7	20	NA	Pu1	HIIEDPC[+604.3]TLR
Q7Z6Z7_2181	HUWE1	Q7Z6Z7	20	NA	Pu1	LQAVMC[+604.3]IISTIMESC[+57]PSTSSFYSSATAK
Q7Z6Z7_2721	HUWE1	Q7Z6Z7	20	0	Pu1	DQSAQC[+604.3]TASK
Q7Z6Z7_3239	HUWE1	Q7Z6Z7	7.92629	0	Pu1	SSESELC[+604.3]IETPK
Q7Z6Z7_3658	HUWE1	Q7Z6Z7	20	NA	Pu1	AQC[+604.3]ETLSPDGLPEEQPQTTK
Q7Z6Z7_790	HUWE1	Q7Z6Z7	20	NA	Pu1	FVESILSNNTTDDHC[+604.3]QEFVNQK
Q86U38_242	NOP9	Q86U38	20	0	Pu1	TPAQEC[+604.3]KPADFEVPETFLNR
Q86U86_450	PB1	Q86U86	15.292	NA	Pu1	NQEYETLDHLEC[+604.3]DLNLMFENAKR|LKNQEYETLDHLEC[+604.3]DLNLMFENAK|NQEYETLDHLEC[+604.3]DLNLMFENAK
Q86UD0_226	SAPC2	Q86UD0	20	2.74023	Pu1	HTIASGVDC[+604.3]GLLK
Q86UF2_148	CTGE6	Q86UF2	7.01534	3.92833	Pu1	SNSELEDEILC[+604.3]LEK
Q86UL3_325	GPAT4	Q86UL3	14.1529	2.0905	Pu1	SKLPILIFPEGTC[+604.3]INNTSVMMFK
Q86UP2_303	KTN1	Q86UP2	20	0.846759	Pu1	TMMFSEDEALC[+604.3]VVDLLK|TMMFSEDEALC[+604.3]VVDLLKEK
Q86UT6_331	NLRX1	Q86UT6	20	0	Pu1	LNQPYC[+604.3]GYAVGGSGVSATPAQR
Q86UV5_1021	UBP48	Q86UV5	20	NA	Pu1	ADEPIADYAAMDDVMQVC[+604.3]MPEEGFK
Q86V48_138	LUZP1	Q86V48	6.06877	1.48723	Pu1	NDC[+57]TQLC[+604.3]LSLNEER
Q86VP6_413	CAND1	Q86VP6	5.83836	1.99683	Pu1	QTRPVQSWLC[+604.3]DPDAMEQGETPLTMLQSQVPNIVK
Q86VU5_88	CMTD1	Q86VU5	13.5753	5.24577	Pu1	LLTLEQPQGDSMMTC[+604.3]EQAQLLANLAR
Q86W42_35	THOC6	Q86W42	17.3915	4.57391	Pu1	LHMTIFSQSVSPC[+604.3]GK
Q86W50_448	MET16	Q86W50	20	NA	Pu1	EGEAAAVEGPC[+604.3]PSQESLSQEENPEPTEDERSEEK
Q86W56_603	PARG	Q86W56	6.31116	NA	Pu1	IALC[+604.3]LPNIC[+57]TQPIPLLK
Q86XI2_564	CNDG2	Q86XI2	8.0557	1.63668	Pu1	FYQYAHEHTAC[+604.3]TNIAK
Q86XL3_203	ANKL2	Q86XL3	20	0	Pu1	AGATASKEPPLYYGVC[+604.3]PVYEDVPAR
Q86XL3_254	ANKL2	Q86XL3	10.0743	2.47581	Pu1	GIC[+604.3]DYFPSPSK
Q86XL3_844	ANKL2	Q86XL3	6.46602	3.77305	Pu1	LDQDVLAALEC[+604.3]ADVDPHQFPAVHR
Q86YR5_515	GPSM1	Q86YR5	17.0558	1.52039	Pu1	MDDQRC[+604.3]PLDDGQAGAAEATAAPTLEDR
Q8IU60_73	DCP2	Q8IU60	20	NA	Pu1	AVFSHC[+604.3]PFLLPQGEDVEK
Q8IU81_363	I2BP1	Q8IU81	20	NA	Pu1	SFREPAPAEALPQQYPEPAPAALC[+604.3]GPPPR
Q8IUH4_51	ZDH13	Q8IUH4	20	NA	Pu1	EALPLIEDSSNC[+604.3]DIVK
Q8IV63_191	VRK3	Q8IV63	16.3624	0.153721	Pu1	DNQGILYEAAPTSTLTC[+604.3]DSGPQK
Q8IVH2_447	FOXP4	Q8IVH2	10.788	5.01078	Pu1	SSDKFC[+604.3]SPISSELAQNHEFYK
Q8IVM0_85	CCD50	Q8IVM0	20	4.54606	Pu1	YKDLEQQDC[+604.3]EIAQEIQEK
Q8IVS2_62	FABD	Q8IVS2	20	0	Pu1	MPGQC[+604.3]SVLLFPGQGSQVVGMGR
Q8IW35_484	CEP97	Q8IW35	19.2957	NA	Pu1	AGLLPC[+604.3]PEPTIISAILKDDNHSLTFFPESTEQK|AGLLPC[+604.3]PEPTIISAILK
Q8IWA0_397	WDR75	Q8IWA0	13.8406	5.0291	Pu1	AAFGC[+604.3]FGNWLATVEQR
Q8IWC1_494	MA7D3	Q8IWC1	5.91516	NA	Pu1	LSSYTEC[+604.3]YK
Q8IWC1_505	MA7D3	Q8IWC1	11.0105	7.15659	Pu1	WSSSPENAC[+604.3]GLPSPISTNR
Q8IWI9_1146	MGAP	Q8IWI9	10.1746	0.0355886	Pu1	KLEYTIC[+604.3]ETEPEQPVR|LEYTIC[+604.3]ETEPEQPVR
Q8IWI9_1313	MGAP	Q8IWI9	20	0	Pu1	SSC[+604.3]NEGESSSTSYMHQR
Q8IWI9_1342	MGAP	Q8IWI9	6.6439	5.13419	Pu1	LIEIISDC[+604.3]NWEEDRNK
Q8IWI9_474	MGAP	Q8IWI9	20	1.87963	Pu1	MPVVYLEPC[+604.3]AVTR
Q8IWJ2_416	GCC2	Q8IWJ2	5.21395	2.2738	Pu1	QFC[+604.3]YTVEQHNR
Q8IWS0_215	PHF6	Q8IWS0	7.4444	4.04174	Pu1	C[+57]GFC[+604.3]HVGEEENEAR
Q8IWS0_28	PHF6	Q8IWS0	12.6215	3.30494	Pu1	DKEC[+604.3]GQLLISENQK
Q8IWX8_69	CHERP	Q8IWX8	20	0	Pu1	LALEQQQLIC[+604.3]K
Q8IWZ3_181	ANKH1	Q8IWZ3	16.2168	3.08896	Pu1	LTSSVSC[+604.3]ALDEAAAALTR
Q8IWZ3_213	ANKH1	Q8IWZ3	15.8256	2.57733	Pu1	SLAEAC[+604.3]SDGDVNAVRK
Q8IWZ3_777	ANKH1	Q8IWZ3	20	NA	Pu1	SSSLQVADQDLLPSFHPYQPLEC[+604.3]IVEETEGK
Q8IWZ3_873	ANKH1	Q8IWZ3	20	NA	Pu1	DTVSLHQQC[+604.3]SHR
Q8IX01_183	SUGP2	Q8IX01	20	0	Pu1	LIEKEC[+604.3]LEK
Q8IX01_540	SUGP2	Q8IX01	6.34338	2.05566	Pu1	AWLVSSGC[+604.3]PLQVK
Q8IX01_656	SUGP2	Q8IX01	5.82289	4.71958	Pu1	GADQKPTSADC[+604.3]AVR
Q8IX01_947	SUGP2	Q8IX01	7.04874	5.32263	Pu1	SEGSTPADGLPGEAAEDDLAGAPALSQASSGTC[+604.3]FPR
Q8IX01_970	SUGP2	Q8IX01	20	0	Pu1	RVC[+604.3]LIQEPK
Q8IX18_33	DHX40	Q8IX18	9.46082	3.78802	Pu1	LSAVC[+604.3]IADREEK
Q8IX94_148	CTGE4	Q8IX94	7.01534	3.92833	Pu1	SNSELEDEILC[+604.3]LEK
Q8IXK0_740	PHC2	Q8IXK0	20	0	Pu1	C[+604.3]SDNSSYEEPLSPISASSSTSR
Q8IXT5_837	RB12B	Q8IXT5	20	NA	Pu1	SPQEEDFRC[+604.3]PSDEDFR
Q8IXW5_358	RPAP2	Q8IXW5	20	4.5476	Pu1	SVSSSVQVC[+604.3]PEVGKR
Q8IY67_579	RAVR1	Q8IY67	5.50107	NA	Pu1	NAALPTC[+57]C[+604.3]PRPSPAQK
Q8IY81_577	SPB1	Q8IY81	7.82948	1.37406	Pu1	QQLPQTPPSC[+604.3]LK
Q8IY95_266	TM192	Q8IY95	9.32139	1.46246	Pu1	LLALTSSDLGC[+604.3]QPSR|LLALTSSDLGC[+604.3]QPSRT
Q8IYH5_884	ZZZ3	Q8IYH5	20	NA	Pu1	SETFLDRDYC[+604.3]VSQGTSYNYLDPNYFPANR
Q8IYL3_92	CA174	Q8IYL3	20	0	Pu1	VTPETPC[+604.3]ENEFAEGSALLPGSEAGVSVQQGAASLPLGGC[+57]R
Q8IYQ7_242	THNS1	Q8IYQ7	11.8236	6.676	Pu1	HVWPEDC[+604.3]EQK
Q8IZ69_191	TRM2A	Q8IZ69	20	NA	Pu1	KQLEC[+604.3]EQVLQK
Q8IZ69_463	TRM2A	Q8IZ69	9.55808	3.71726	Pu1	RVIGVELC[+604.3]PEAVEDAR|VIGVELC[+604.3]PEAVEDAR
Q8IZ81_285	ELMD2	Q8IZ81	10.723	2.68451	Pu1	GLLLDC[+604.3]NVALTLK
Q8IZH2_893	XRN1	Q8IZH2	6.9768	0.516476	Pu1	VIFSIPC[+604.3]EPNLDALIQNQHK
Q8IZL8_600	PELP1	Q8IZL8	13.1674	3.90862	Pu1	C[+57]PPPLAC[+604.3]ALQAFSLGQR
Q8IZL8_627	PELP1	Q8IZL8	5.04031	1.69952	Pu1	EDSLEVSSFC[+57]SEALVTC[+604.3]AALTHPR
Q8IZL8_645	PELP1	Q8IZL8	5.55262	1.5541	Pu1	VPPLQPMGPTC[+604.3]PTPAPVPPPEAPSPFR
Q8IZT6_51	ASPM	Q8IZT6	20	NA	Pu1	SPFLC[+604.3]FGDVLLGASR
Q8N0X7_499	SPG20	Q8N0X7	20	0	Pu1	VSQFLVDGVC[+604.3]TVANC[+57]VGK
Q8N163_644	CCAR2	Q8N163	20	NA	Pu1	GEASEDLC[+604.3]EMALDPELLLLRDDGEEEFAGAK
Q8N1F7_422	NUP93	Q8N1F7	8.38907	2.71345	Pu1	LNQVC[+604.3]FDDDGTSSPQDR|LNQVC[+604.3]FDDDGTSSPQDRLTLSQFQK
Q8N1F7_522	NUP93	Q8N1F7	11.8168	1.16599	Pu1	SSGQSAQLLSHEPGDPPC[+604.3]LR|SSGQSAQLLSHEPGDPPC[+604.3]LRR
Q8N201_2098	INT1	Q8N201	20	0	Pu1	LMSSAEEC[+604.3]C[+57]R
Q8N2F6_59	ARM10	Q8N2F6	5.3051	3.48309	Pu1	SAGALEEGTSEGQLC[+604.3]GR
Q8N2G8_502	GHDC	Q8N2G8	7.99983	5.19632	Pu1	AALAAC[+604.3]PSSPFPPAMPR
Q8N2K0_15	ABD12	Q8N2K0	20	0	Pu1	C[+604.3]AAAGSSSSGSAAAALDADC[+57]R
Q8N3C0_1906	ASCC3	Q8N3C0	20	0	Pu1	AMLPC[+604.3]PDYDTDTK
Q8N3C0_208	ASCC3	Q8N3C0	19.196	5.62555	Pu1	FLNEHLQEAC[+604.3]TPELKPVEK
Q8N3C0_225	ASCC3	Q8N3C0	6.47513	2.8116	Pu1	TNGSFLWC[+604.3]EVEK
Q8N3C0_249	ASCC3	Q8N3C0	12.8599	4.75961	Pu1	VEDLC[+57]C[+604.3]TLYDMLASIK
Q8N3C0_366	ASCC3	Q8N3C0	12.6757	NA	Pu1	AGEDLEVSEGLMC[+604.3]FDPK|KAGEDLEVSEGLMC[+604.3]FDPK
Q8N3C0_742	ASCC3	Q8N3C0	11.7502	1.70874	Pu1	NC[+604.3]GHIPFFFPTQGHDYVLAEK
Q8N3X1_673	FNBP4	Q8N3X1	12.0661	6.47798	Pu1	TGTDSNSTESSETSTGSLC[+604.3]K
Q8N3X1_877	FNBP4	Q8N3X1	20	NA	Pu1	GMSLQSNYLGLAAAPAIMSYAEC[+604.3]SVPIGVTAPSLQPVQAR
Q8N594_457	MPND	Q8N594	20	NA	Pu1	DQSLC[+604.3]HVLEQVC[+57]GVLK
Q8N5C6_165	SRBD1	Q8N5C6	20	0	Pu1	ASNLEGESNSSETPSTSTVWGGTC[+604.3]K
Q8N5C6_294	SRBD1	Q8N5C6	20	0	Pu1	MSEC[+604.3]LLK
Q8N5C6_827	SRBD1	Q8N5C6	20	0	Pu1	TAVNVLLKPNPLDQTC[+604.3]IHPESYDIAMR
Q8N5F7_349	NKAP	Q8N5F7	20	2.30594	Pu1	RGEIGLTSEEIASFEC[+604.3]SGYVMSGSR
Q8N5F7_47	NKAP	Q8N5F7	20	0	Pu1	SHSC[+604.3]SR
Q8N5K1_110	CISD2	Q8N5K1	12.3297	0.891269	Pu1	TFPAC[+604.3]DGSHNK
Q8N5K1_92	CISD2	Q8N5K1	18.463	2.97389	Pu1	VVNEINIEDLC[+604.3]LTK
Q8N5N7_52	RM50	Q8N5N7	20	0	Pu1	KEPILVC[+604.3]PPLR
Q8N5P1_82	ZC3H8	Q8N5P1	20	NA	Pu1	SKDYDVYSDNDIC[+604.3]SQESEDNFAK
Q8N655_1024	CJ012	Q8N655	10.9717	NA	Pu1	MEC[+604.3]PDALAVESKPSR|M[+16]EC[+604.3]PDALAVESKPSR
Q8N655_160	CJ012	Q8N655	20	2.60128	Pu1	INDYDNQC[+604.3]DVVYISQPITEC[+57]HFENQK
Q8N655_172	CJ012	Q8N655	20	0.245125	Pu1	INDYDNQC[+57]DVVYISQPITEC[+604.3]HFENQK
Q8N655_200	CJ012	Q8N655	20	4.17032	Pu1	GYFFNGDC[+604.3]C[+57]ELPTVR
Q8N655_792	CJ012	Q8N655	20	NA	Pu1	FMEWC[+604.3]AEEENQELIANFNAQYMK
Q8N6M3_251	FITM2	Q8N6M3	7.46601	2.04053	Pu1	AFSPGLPPQSC[+604.3]SLNLK
Q8N6S5_48	AR6P6	Q8N6S5	20	0	Pu1	RGPGTPGPVARPSYSSFTQGDSWGEGEVDEEEGC[+604.3]DQVAR
Q8N6T3_96	ARFG1	Q8N6T3	20	NA	Pu1	FREFLESQEDYDPC[+604.3]WSLQEK
Q8N806_260	UBR7	Q8N806	12.484	4.75356	Pu1	VEQNSEPC[+604.3]AGSSSESDLQTVFK
Q8N8A6_187	DDX51	Q8N8A6	11.1275	7.24439	Pu1	WLAEPNC[+604.3]VRR
Q8N8A6_238	DDX51	Q8N8A6	20	0	Pu1	AHGISSYFPVQAAVIPALLESAAC[+604.3]GFLVGR
Q8N8A6_402	DDX51	Q8N8A6	18.9174	2.07825	Pu1	VVAAAFQSEDPADPC[+604.3]ALLQR|VVAAAFQSEDPADPC[+604.3]ALLQRR
Q8N8A6_419	DDX51	Q8N8A6	8.50649	NA	Pu1	QAQAVTAASTC[+604.3]C[+57]PQMPLQK
Q8N8A6_420	DDX51	Q8N8A6	15.2071	NA	Pu1	QAQAVTAASTC[+57]C[+604.3]PQMPLQK
Q8N9T8_591	KRI1	Q8N9T8	20	0	Pu1	SLC[+604.3]REEAETPAEATGKPQR
Q8N9T8_667	KRI1	Q8N9T8	6.47388	1.96744	Pu1	LLGPTVMLGGC[+604.3]EFSR|LLGPTVM[+16]LGGC[+604.3]EFSR
Q8N9Z2_82	CC71L	Q8N9Z2	8.52081	4.09592	Pu1	STEFMSSDAELWSFLC[+604.3]SLK
Q8NAF0_443	ZN579	Q8NAF0	6.27561	NA	Pu1	HAQVHAGGPAPHPC[+604.3]PR
Q8NB49_428	AT11C	Q8NB49	20	2.38716	Pu1	TGTLTENSMEFIEC[+57]C[+604.3]IDGHK
Q8NBX0_238	SCPDL	Q8NBX0	5.20582	1.00751	Pu1	WPISYC[+604.3]R|RWPISYC[+604.3]R
Q8NBZ0_179	IN80E	Q8NBZ0	7.44146	4.07348	Pu1	MAVGPPDC[+604.3]PVGGPLTFPGR
Q8ND56_375	LS14A	Q8ND56	20	0	Pu1	SFFDNISC[+604.3]DDNRER
Q8ND82_22	Z280C	Q8ND82	12.7274	4.22863	Pu1	MAELFMEC[+604.3]EEEELEPWQK|MAELFMEC[+604.3]EEEELEPWQKK
Q8ND82_278	Z280C	Q8ND82	17.6603	2.87993	Pu1	SERPC[+604.3]DEDKTDSETGK
Q8ND82_530	Z280C	Q8ND82	6.57979	1.60192	Pu1	LPTAPFGC[+604.3]APGTSFLQVTPPTSQNTTAR
Q8ND82_714	Z280C	Q8ND82	20	0	Pu1	THTC[+604.3]QVIIENVSK
Q8ND82_734	Z280C	Q8ND82	7.74494	0.607288	Pu1	STSTSEPTTGC[+604.3]SLK
Q8ND82_94	Z280C	Q8ND82	20	1.97448	Pu1	C[+604.3]RDPPSNPVAASPR
Q8NDD1_100	CA131	Q8NDD1	5.95738	0.90578	Pu1	HC[+604.3]APSGTPTGPEILAAAVPPSSLK
Q8NDT2_323	RB15B	Q8NDT2	20	3.51882	Pu1	GRPYGYPAVC[+604.3]EEDLMPEDDQR
Q8NEY8_309	PPHLN	Q8NEY8	12.931	4.64531	Pu1	QDC[+604.3]ETFGMVVK
Q8NF37_330	PCAT1	Q8NF37	20	2.14976	Pu1	LPADTC[+604.3]LLEFAR
Q8NFC6_1618	BD1L1	Q8NFC6	10.7584	5.84488	Pu1	EGESGEC[+604.3]AVAESEDR
Q8NFC6_1729	BD1L1	Q8NFC6	5.70885	1.63547	Pu1	KETEGTVTC[+604.3]TGAEGR
Q8NFC6_285	BD1L1	Q8NFC6	11.0955	3.8727	Pu1	SEEFSDLPC[+604.3]PVEEIK
Q8NFC6_686	BD1L1	Q8NFC6	9.52076	NA	Pu1	SEIC[+604.3]TEEPQKQK
Q8NFC6_74	BD1L1	Q8NFC6	13.1646	4.51159	Pu1	DC[+604.3]LADVDTKPAYQNLR
Q8NFF5_236	FAD1	Q8NFF5	7.89925	NA	Pu1	LHYGTDPC[+604.3]TGQPFR|LHYGTDPC[+604.3]TGQPFRFPLVSVR
Q8NFH5_255	NUP53	Q8NFH5	12.2998	4.20278	Pu1	C[+604.3]ALSSPSLAFTPPIK|SVMESSDRC[+604.3]ALSSPSLAFTPPIK
Q8NFP7_131	NUD10	Q8NFP7	20	3.29832	Pu1	VLQC[+604.3]HKPVHAEYLEK
Q8NFW8_394	NEUA	Q8NFW8	20	5.9191	Pu1	VGLSGAPADAC[+604.3]STAQK
Q8NFW8_422	NEUA	Q8NFW8	15.021	2.52584	Pu1	GAIREFAEHIC[+604.3]LLMEK|EFAEHIC[+604.3]LLMEK
Q8NHQ9_437	DDX55	Q8NHQ9	10.8565	7.46566	Pu1	HEC[+604.3]NLIFR
Q8NHW5_119	RLA0L	Q8NHW5	11.6746	2.85601	Pu1	AGAIAPC[+604.3]EVTVPAQNTGLGPEK
Q8NI27_853	THOC2	Q8NI27	6.29368	3.09792	Pu1	YITSC[+604.3]EMVMAPVHEAVVSLHVSK
Q8NI35_1044	INADL	Q8NI35	20	NA	Pu1	YATDTC[+604.3]ELPEREEGEGEETPNFSHWGPPR
Q8NI35_744	INADL	Q8NI35	8.51994	NA	Pu1	LVSVNEYC[+604.3]LDNTSLAEAVEILK
Q8NI36_866	WDR36	Q8NI36	20	0	Pu1	SLSPDC[+604.3]GGSIEVMQSFLK
Q8NI77_749	KI18A	Q8NI77	13.1502	5.59287	Pu1	MLC[+604.3]EVAIPHNR
Q8TAF3_342	WDR48	Q8TAF3	20	NA	Pu1	ASGDYDNDC[+604.3]TNPITPLC[+57]TQPDQVIK
Q8TAG9_28	EXOC6	Q8TAG9	11.2617	NA	Pu1	ILQEIESTDTAC[+604.3]VGPTLR
Q8TAQ2_145	SMRC2	Q8TAQ2	20	3.7544	Pu1	SLVQNNC[+57]LSRPNIFLC[+604.3]PEIEPK
Q8TB72_169	PUM2	Q8TB72	20	NA	Pu1	GLPNGMDADC[+604.3]KDFNR
Q8TBZ6_285	TM10A	Q8TBZ6	14.7681	3.43881	Pu1	AC[+604.3]ESASHDNQSVR
Q8TBZ6_78	TM10A	Q8TBZ6	20	5.01625	Pu1	QC[+604.3]QMEPNSDGHDR
Q8TC07_184	TBC15	Q8TC07	17.4576	NA	Pu1	YVVLC[+604.3]ESPQDKR
Q8TC07_24	TBC15	Q8TC07	20	4.84264	Pu1	IIYEQEGVYIHSSC[+604.3]GK
Q8TC07_686	TBC15	Q8TC07	12.3902	6.21335	Pu1	NDSPTQIPVSSDVC[+604.3]R
Q8TC12_203	RDH11	Q8TC12	7.74137	NA	Pu1	FYNAGLAYC[+604.3]HSK
Q8TCG1_615	CIP2A	Q8TCG1	15.017	NA	Pu1	DQIC[+604.3]DVR|LQSGMVVKDQIC[+604.3]DVR
Q8TD19_11	NEK9	Q8TD19	20	0	Pu1	HC[+604.3]DSINSDFGSESGGC[+57]GDSSPGPSASQGPR
Q8TD19_25	NEK9	Q8TD19	5.9237	NA	Pu1	HC[+57]DSINSDFGSESGGC[+604.3]GDSSPGPSASQGPR
Q8TD19_260	NEK9	Q8TD19	7.57542	0	Pu1	TFDATNPLNLC[+604.3]VK
Q8TD19_623	NEK9	Q8TD19	20	NA	Pu1	LLTFGC[+604.3]NK
Q8TD19_968	NEK9	Q8TD19	20	NA	Pu1	GTQTAKEEMEMDPKPDLDSDSWC[+604.3]LLGTDSC[+57]RPSL
Q8TD19_975	NEK9	Q8TD19	15.9786	NA	Pu1	GTQTAKEEMEMDPKPDLDSDSWC[+57]LLGTDSC[+604.3]RPSL
Q8TDB4_139	HUMMR	Q8TDB4	20	3.59381	Pu1	EASAC[+604.3]PGHVEAAPETTAVSAETGPEVTDAAAR
Q8TDD1_73	DDX54	Q8TDD1	12.1023	4.20449	Pu1	LGPGRPLPTFPTSEC[+604.3]TSDVEPDTR|KLGPGRPLPTFPTSEC[+604.3]TSDVEPDTR
Q8TDN6_52	BRX1	Q8TDN6	11.6924	3.03432	Pu1	IPGPVC[+604.3]K
Q8TEX9_708	IPO4	Q8TEX9	12.6556	4.78875	Pu1	LLEC[+604.3]PHLNVR
Q8TEX9_735	IPO4	Q8TEX9	20	2.82428	Pu1	AC[+57]QSC[+604.3]PSEPNTAALQAALAR
Q8TF76_176	HASP	Q8TF76	20	4.903	Pu1	DGDELGISASLFSSLASPC[+604.3]PGSPTPR
Q8WTT2_683	NOC3L	Q8WTT2	20	2.68451	Pu1	TDLLLDSESQGSGVFLPELDEPEYC[+604.3]NAQNTALWELHALR|TDLLLDSESQGSGVFLPELDEPEYC[+604.3]NAQNTALWELHALRR
Q8WUA2_426	PPIL4	Q8WUA2	11.3723	3.11779	Pu1	EMGFGHYEEEESC[+604.3]WEK|EMGFGHYEEEESC[+604.3]WEKQK
Q8WUA4_212	TF3C2	Q8WUA4	5.84737	5.60168	Pu1	AAQVALLYLQELAEELSTALPAPVSC[+604.3]PEGPK
Q8WUA4_828	TF3C2	Q8WUA4	20	0	Pu1	MQEGEGHSQLC[+604.3]LDR
Q8WUD1_154	RAB2B	Q8WUD1	11.9861	6.54331	Pu1	TAC[+604.3]NVEEAFINTAK
Q8WUD6_386	CHPT1	Q8WUD6	20	4.6196	Pu1	TAC[+604.3]HQAPEQVQVLSSK
Q8WUM4_40	PDC6I	Q8WUM4	20	0	Pu1	FIQQTYPSGGEEQAQYC[+604.3]R
Q8WUM4_76	PDC6I	Q8WUM4	20	3.89905	Pu1	YYDQIC[+604.3]SIEPK
Q8WUM9_403	S20A1	Q8WUM9	20	NA	Pu1	VGDC[+604.3]MGDSGDKPLRR
Q8WUY1_104	THEM6	Q8WUY1	20	NA	Pu1	AHTVLAASC[+604.3]AR
Q8WV74_207	NUDT8	Q8WV74	11.4013	7.02078	Pu1	LAGLTC[+604.3]SGAEGLARPK
Q8WVC0_530	LEO1	Q8WVC0	20	0	Pu1	ILPMAGRDPEC[+604.3]QR
Q8WVV9_464	HNRLL	Q8WVV9	7.14286	1.4116	Pu1	NIIQPPSC[+57]VLHYYNVPLC[+604.3]VTEETFTK
Q8WVV9_505	HNRLL	Q8WVV9	20	0	Pu1	TLSGLLEWEC[+604.3]K
Q8WWH5_331	TRUB1	Q8WWH5	14.4115	NA	Pu1	SKPESNEQVLSC[+604.3]EYITLNEPK
Q8WWI1_228	LMO7	Q8WWI1	20	0	Pu1	DSGYGDIWC[+604.3]PER
Q8WWK9_667	CKAP2	Q8WWK9	20	3.78621	Pu1	ETDAFVC[+604.3]RPNAALC[+57]R
Q8WWK9_674	CKAP2	Q8WWK9	20	0	Pu1	ETDAFVC[+57]RPNAALC[+604.3]R
Q8WWQ0_1144	PHIP	Q8WWQ0	15.9258	1.40678	Pu1	MSPWDMELIPNNAVFPEELGTSVPLTDGEC[+604.3]R
Q8WWY3_247	PRP31	Q8WWY3	11.253	1.02162	Pu1	MPAC[+604.3]NIMLLGAQR
Q8WXA9_494	SREK1	Q8WXA9	20	3.66467	Pu1	IQHNGNC[+604.3]QLNEENLSTK
Q8WXD5_91	GEMI6	Q8WXD5	9.45932	5.30063	Pu1	LMHLFTSGDC[+604.3]K
Q8WXH0_1032	SYNE2	Q8WXH0	19.975	NA	Pu1	C[+604.3]ASEIHMTLQPTAGGTSK
Q8WXH0_6739	SYNE2	Q8WXH0	20	0	Pu1	GHGEDC[+604.3]IEAEEK
Q8WY36_304	BBX	Q8WY36	8.13488	NA	Pu1	SALFQLAEMC[+604.3]LASEGMK
Q8WY36_654	BBX	Q8WY36	8.53927	2.63338	Pu1	GNSSDHEGC[+604.3]WNEESWTFSQSGTSGSK
Q8WYP5_1131	ELYS	Q8WYP5	6.20163	3.59225	Pu1	LLDLVVQPVPRPSQC[+604.3]SEFIQQSSMK
Q8WYP5_1412	ELYS	Q8WYP5	17.4601	3.63531	Pu1	DLLVAAEAFSELNHLSPVQGTEASLC[+604.3]APSVYEGK
Q8WYP5_1706	ELYS	Q8WYP5	11.8545	5.20824	Pu1	SKEITSDTMEQSIHETIPLVSQNIMC[+604.3]PTK
Q8WYQ5_162	DGCR8	Q8WYQ5	8.78893	NA	Pu1	AEC[+57]GLLLSPVSGDVHAC[+604.3]PFGGSVGDGVGIGGESADK
Q8WYQ5_430	DGCR8	Q8WYQ5	6.45644	5.12522	Pu1	VEVC[+604.3]KDESVDLEEFR
Q8WZA9_340	IRGQ	Q8WZA9	11.0333	4.63038	Pu1	TDGEGEDPEC[+604.3]LGEGK
Q92530_185	PSMF1	Q92530	13.9191	NA	Pu1	QPPWC[+604.3]DPLGPFVVGGEDLDPFGPR
Q92547_1166	TOPB1	Q92547	20	0	Pu1	LASNLQWPSC[+604.3]PTQYSELQVDIQNLEDSPFQKPLHDSEIAK
Q92552_49	RT27	Q92552	20	5.34159	Pu1	EKEHYC[+604.3]LADLASLMDK
Q92575_144	UBXN4	Q92575	20	0	Pu1	SETSVANGSQSESSVSTPSASFEPNNTC[+604.3]ENSQSR
Q92575_186	UBXN4	Q92575	20	0	Pu1	SDTATGGESAGHATSSQEPSGC[+604.3]SDQRPAEDLNIR
Q92576_1616	PHF3	Q92576	20	NA	Pu1	RQLQEDQENNLQDNQTSNSSPC[+604.3]R
Q92576_1631	PHF3	Q92576	14.721	4.89686	Pu1	GNIDGNVSC[+604.3]SENLVANTAR
Q92576_1771	PHF3	Q92576	12.1451	1.68199	Pu1	RGSAVATSHFEVGNTC[+604.3]PSEFPSK|GSAVATSHFEVGNTC[+604.3]PSEFPSK
Q92576_186	PHF3	Q92576	8.22216	2.96802	Pu1	EEVC[+604.3]MSLKPEYHK
Q92576_350	PHF3	Q92576	17.1033	2.36515	Pu1	LSHEDDHILEDAGSSDISSDAAC[+604.3]TNPNK
Q92576_441	PHF3	Q92576	11.2291	7.16142	Pu1	SNLEVVDTSTFGPESNILENAIC[+604.3]DVPDQNSK
Q92576_627	PHF3	Q92576	20	0	Pu1	QC[+604.3]HKPQQQAPAMK
Q92576_802	PHF3	Q92576	5.68783	2.82994	Pu1	TEILDPDTLENQATVEFHSGDKTMEC[+604.3]EK
Q92576_885	PHF3	Q92576	6.38855	1.53811	Pu1	ESTTVTC[+604.3]TGEK
Q92598_290	HS105	Q92598	9.47728	0	Pu1	LMSSNSTDLPLNIEC[+604.3]FMNDKDVSGK
Q92598_380	HS105	Q92598	20	0	Pu1	GC[+57]ALQC[+604.3]AILSPAFK
Q92598_845	HS105	Q92598	16.1288	2.44834	Pu1	EEDLEDKNNFGAEPPHQNGEC[+604.3]YPNEK
Q92613_688	JADE3	Q92613	6.96277	5.20798	Pu1	DSSSEMFC[+604.3]DQEPVFSPHLVSQGSFR|DSSSEMFC[+604.3]DQEPVFSPHLVSQGSFRK
Q92613_732	JADE3	Q92613	5.72104	1.45613	Pu1	NTEDLQC[+604.3]YVKPTK
Q92616_648	GCN1	Q92616	20	0	Pu1	VLQEALC[+604.3]VISGVPGLK
Q92621_1216	NU205	Q92621	12.3087	5.49199	Pu1	AQIEQVIANC[+604.3]EHK
Q92621_877	NU205	Q92621	5.3941	0	Pu1	ESQLALIVC[+604.3]PLEQLLQGINPR
Q92667_147	AKAP1	Q92667	20	NA	Pu1	SIPLEC[+604.3]PLSSPK
Q92667_165	AKAP1	Q92667	11.3365	0.498715	Pu1	SAEVC[+604.3]K|SAEVC[+604.3]KQDSPFSR
Q92667_376	AKAP1	Q92667	20	0	Pu1	VC[+604.3]QASQLQGQKEESC[+57]VPVHQK
Q92667_389	AKAP1	Q92667	18.5819	1.15786	Pu1	VC[+57]QASQLQGQKEESC[+604.3]VPVHQK|EESC[+604.3]VPVHQK
Q92667_64	AKAP1	Q92667	20	4.03216	Pu1	ADPAIKEPLPVEDVC[+604.3]PK
Q92674_332	CENPI	Q92674	16.3167	2.95976	Pu1	KEMSLSDC[+604.3]LNR
Q92688_123	AN32B	Q92688	12.4366	3.28907	Pu1	SLDLFNC[+604.3]EVTNLNDYRESVFK
Q92698_46	RAD54	Q92698	5.37054	NA	Pu1	SSSETQIQEC[+604.3]FLSPFR
Q92766_749	RREB1	Q92766	6.60586	0.537551	Pu1	NIEYVSSSAAELVDAFC[+604.3]APDTVC[+57]R
Q92766_930	RREB1	Q92766	5.32727	4.82866	Pu1	QENISFLSPSSLVPYDC[+604.3]SMEPIDLSIPK
Q92769_417	HDAC2	Q92769	20	0	Pu1	IAC[+604.3]DEEFSDSEDEGEGGRR
Q92794_1187	KAT6A	Q92794	15.0582	4.03494	Pu1	EIMPVSTQAC[+604.3]VIEPIVSIPK
Q92794_723	KAT6A	Q92794	20	1.89019	Pu1	LTGIC[+604.3]PQDITSTLHHLR
Q92800_504	EZH1	Q92800	9.84823	1.09831	Pu1	LWAAHC[+604.3]R
Q92804_360	RBP56	Q92804	14.4601	4.75973	Pu1	SGDWVC[+604.3]PNPSC[+57]GNMNFAR
Q92826_211	HXB13	Q92826	17.3034	2.20173	Pu1	AAFADSSGQHPPDAC[+604.3]AFR
Q92841_247	DDX17	Q92841	10.8032	3.29266	Pu1	GDGPIC[+604.3]LVLAPTR
Q92841_298	DDX17	Q92841	20	4.4089	Pu1	GVEIC[+604.3]IATPGR
Q92841_584	DDX17	Q92841	13.7488	NA	Pu1	TTSSANNPNLM[+16]YQDEC[+604.3]DR|TTSSANNPNLMYQDEC[+604.3]DRR|YRTTSSANNPNLMYQDEC[+604.3]DR|TTSSANNPNLMYQDEC[+604.3]DR|TTSSANNPNLM[+16]YQDEC[+604.3]DRR|YRTTSSANNPNLM[+16]YQDEC[+604.3]DR
Q92901_253	RL3L	Q92901	7.27323	1.53516	Pu1	VAC[+604.3]IGAWHPAR
Q92917_137	GPKOW	Q92917	8.54786	NA	Pu1	GC[+604.3]TPSGEGADSEPR
Q92922_761	SMRC1	Q92922	6.54672	0.866396	Pu1	VDPTYGLESSC[+604.3]IAGTGPDEPEKLEGAEEEK
Q92973_142	TNPO1	Q92973	5.80775	2.65013	Pu1	LC[+604.3]SLLDSEDYNTC[+57]EGAFGALQK
Q92974_715	ARHG2	Q92974	6.0728	1.9579	Pu1	TFNGSIELC[+604.3]R
Q92989_338	CLP1	Q92989	20	0	Pu1	VGAPTIPDSC[+604.3]LPLGMSQEDNQLK
Q92990_375	GLMN	Q92990	11.4443	6.98573	Pu1	VMTLC[+604.3]PIETLR
Q93009_223	UBP7	Q93009	20	0	Pu1	NQGATC[+604.3]YMNSLLQTLFFTNQLR
Q93009_315	UBP7	Q93009	20	0	Pu1	GTC[+604.3]VEGTIPK
Q93009_961	UBP7	Q93009	10.2346	4.16265	Pu1	IIGVHQEDELLEC[+604.3]LSPATSR
Q93084_344	AT2A3	Q93084	20	0	Pu1	SLPSVETLGC[+604.3]TSVIC[+57]SDK
Q93084_364	AT2A3	Q93084	5.16745	1.74094	Pu1	TGTLTTNQMSVC[+604.3]R
Q93084_447	AT2A3	Q93084	20	0	Pu1	VGEATETALTC[+604.3]LVEK
Q969E8_17	TSR2	Q969E8	11.1884	4.64106	Pu1	AGVC[+604.3]AALEAWPALQIAVENGFGGVHSQEK
Q969F1_141	TF3C6	Q969F1	20	0	Pu1	DNDFSYRPNMIC[+604.3]NFLHENEDEEVVASAPDK
Q969R5_531	LMBL2	Q969R5	7.6992	4.71619	Pu1	LFNMDC[+604.3]PNHGFK
Q96A65_957	EXOC4	Q96A65	20	NA	Pu1	LKEIIC[+604.3]EQAAIK
Q96AG4_48	LRC59	Q96AG4	17.2574	1.0538	Pu1	ATILDLSC[+604.3]NK
Q96AG4_59	LRC59	Q96AG4	9.78147	3.23855	Pu1	LTTLPSDFC[+604.3]GLTHLVK
Q96BD8_142	SKA1	Q96BD8	20	0	Pu1	EMPFITC[+604.3]DEFNGVPSYMK
Q96BK5_145	PINX1	Q96BK5	9.14428	2.66846	Pu1	TDLDC[+604.3]IFGK
Q96BK5_265	PINX1	Q96BK5	7.23966	3.04036	Pu1	SAPAEEQLRGPC[+604.3]WDQSSK
Q96BN8_47	OTUL	Q96BN8	20	0	Pu1	AAASGQPRPEMQC[+604.3]PAEHEEDMYR
Q96C19_172	EFHD2	Q96C19	20	NA	Pu1	AAAGELQEDSGLC[+604.3]VLAR
Q96C36_225	P5CR2	Q96C36	10.7194	1.78292	Pu1	MLLDSEQHPC[+604.3]QLK|M[+16]LLDSEQHPC[+604.3]QLK
Q96C36_232	P5CR2	Q96C36	11.2042	3.36733	Pu1	DNVC[+604.3]SPGGATIHALHFLESGGFR
Q96C36_262	P5CR2	Q96C36	18.7402	5.11972	Pu1	SLLINAVEASC[+604.3]IR
Q96CP6_576	GRM1A	Q96CP6	18.2094	1.46204	Pu1	AHGDGPQHPDPDPC[+604.3]AR
Q96CS3_194	FAF2	Q96CS3	10.2351	7.97303	Pu1	NTLC[+604.3]APEVISLINTR
Q96CS3_32	FAF2	Q96CS3	5.05833	0.9443	Pu1	LLQFQDLTGIESMDQC[+604.3]R
Q96DE5_55	APC16	Q96DE5	20	0	Pu1	FLC[+604.3]ESVFSYQVASTLK
Q96DI7_157	SNR40	Q96DI7	11.1156	7.25407	Pu1	GHTSFVNSC[+604.3]YPAR
Q96DT7_335	ZBT10	Q96DT7	20	0	Pu1	LHEANAQESEIPSEEGYC[+604.3]DFNSRPNENSYC[+57]YQLLR
Q96E22_77	NGBR	Q96E22	20	NA	Pu1	GGSC[+604.3]LAAAHHR
Q96E39_338	RMXL1	Q96E39	20	3.52106	Pu1	SDLYSSC[+604.3]DR
Q96EA4_490	SPDLY	Q96EA4	20	NA	Pu1	EETQSC[+604.3]PNSLEDNNLQLEK
Q96EP5_85	DAZP1	Q96EP5	20	5.14886	Pu1	NIDPKPC[+604.3]TPR
Q96ER9_316	CCD51	Q96ER9	20	5.39841	Pu1	QVHSC[+604.3]LEGLREQLDGLEK
Q96EV8_302	DTBP1	Q96EV8	16.4907	3.95017	Pu1	AKPPSSSSTC[+604.3]TDSATR
Q96EY7_139	PTCD3	Q96EY7	7.5852	4.11877	Pu1	DIAEPHIPC[+604.3]LMPEYFEPQIK
Q96EY7_642	PTCD3	Q96EY7	16.1548	2.56345	Pu1	VSNSPSQAIEVVELASAFSLPIC[+604.3]EGLTQR
Q96F86_137	EDC3	Q96F86	20	5.41806	Pu1	SQDVAVSPQQQQC[+604.3]SK
Q96FJ2_56	DYL2	Q96FJ2	6.20245	2.20668	Pu1	YNPTWHC[+604.3]IVGR|KYNPTWHC[+604.3]IVGR
Q96FL8_497	S47A1	Q96FL8	15.0676	2.32119	Pu1	SGNSALPQDPLHPGC[+604.3]PENLEGILTNDVGK
Q96FV9_226	THOC1	Q96FV9	20	NA	Pu1	HTEDREEGMDVEEGEM[+16]GDEEAPTTC[+604.3]SIPIDYNLYR|HTEDREEGMDVEEGEMGDEEAPTTC[+604.3]SIPIDYNLYR
Q96FV9_604	THOC1	Q96FV9	6.00237	2.99375	Pu1	QIEC[+604.3]DSEDMKMR
Q96FW1_23	OTUB1	Q96FW1	20	0	Pu1	QEPLGSDSEGVNC[+604.3]LAYDEAIMAQQDR
Q96FX7_204	TRM61	Q96FX7	12.5274	4.37411	Pu1	FC[+604.3]SFSPC[+57]IEQVQR
Q96G46_124	DUS3L	Q96G46	5.50595	5.15536	Pu1	LC[+604.3]PSLIQESAAK
Q96G61_131	NUD11	Q96G61	20	3.29832	Pu1	VLQC[+604.3]HKPVHAEYLEK
Q96GA3_350	LTV1	Q96GA3	7.4838	2.03934	Pu1	WDC[+604.3]ESIC[+57]STYSNLYNHPQLIK
Q96GA3_354	LTV1	Q96GA3	6.33292	0.479919	Pu1	WDC[+57]ESIC[+604.3]STYSNLYNHPQLIK
Q96GD4_191	AURKB	Q96GD4	12.4074	6.19933	Pu1	TATIMEELADALMYC[+604.3]HGK
Q96GM5_460	SMRD1	Q96GM5	15.4531	3.71252	Pu1	DPQGFINDWLQSQC[+604.3]R
Q96GM8_371	TOE1	Q96GM8	5.24676	0.760934	Pu1	KQVC[+604.3]GDSIKPEETEQEVAADETR
Q96GQ7_321	DDX27	Q96GQ7	20	0	Pu1	QLAQFC[+57]NITTC[+604.3]LAVGGLDVK
Q96GS4_176	CQ059	Q96GS4	20	0	Pu1	SLDGLSEAC[+604.3]GGAGSSGSAESGAGGGRR
Q96GX2_75	A7L3B	Q96GX2	18.5919	NA	Pu1	LPLC[+604.3]SLPGEPGNGPDQQLQR
Q96H55_845	MYO19	Q96H55	20	0	Pu1	HFSQAPC[+604.3]SLSTSPLQTR
Q96HA1_307	P121A	Q96HA1	17.6382	5.18445	Pu1	SAIPEQIISSTLSSPSSNAPDPC[+604.3]AK
Q96HA7_124	TONSL	Q96HA7	20	5.06291	Pu1	THLDIYDHC[+604.3]QSR
Q96HA7_830	TONSL	Q96HA7	20	0	Pu1	ALAPQAALIPEEEC[+604.3]LAGDWLELDMPLTR
Q96HC4_213	PDLI5	Q96HC4	20	3.7273	Pu1	QPTVTSVC[+604.3]SETSQELAEGQR
Q96HE7_131	ERO1A	Q96HE7	20	0	Pu1	YSEEANNLIEEC[+604.3]EQAER
Q96HN2_353	SAHH3	Q96HN2	11.3868	3.39854	Pu1	LC[+604.3]VPAMNVNDSVTK
Q96HS1_168	PGAM5	Q96HS1	7.72126	4.62927	Pu1	HLPGVC[+604.3]K
Q96HW7_926	INT4	Q96HW7	11.469	3.68002	Pu1	C[+604.3]PWMEGGEMSPQVETSIEGTIPFSKPVK
Q96IK1_72	BOD1	Q96IK1	13.1646	4.51159	Pu1	DC[+604.3]LADVDTKPAYQNLR
Q96IZ0_173	PAWR	Q96IZ0	6.7982	0.463582	Pu1	STGVVNIPAAEC[+604.3]LDEYEDDEAGQKER
Q96IZ6_126	MET2A	Q96IZ6	18.7345	NA	Pu1	SEVPEC[+604.3]R
Q96IZ6_171	MET2A	Q96IZ6	20	NA	Pu1	ISDLEIC[+604.3]ADEFPGSSATYR
Q96JM7_515	LMBL3	Q96JM7	20	NA	Pu1	VHFDGWNNC[+604.3]YDYWIDADSPDIHPVGWC[+57]SK
Q96JX3_131	SRAC1	Q96JX3	8.8821	NA	Pu1	NPFADPFSTVDIEDHEC[+604.3]AVWLLLR
Q96JX3_433	SRAC1	Q96JX3	20	NA	Pu1	QQDSEQAVIEKPMEDEDRYTTC[+604.3]WPK
Q96K58_241	ZN668	Q96K58	6.65628	1.56878	Pu1	SSSLTC[+604.3]HQR
Q96KB5_112	TOPK	Q96KB5	20	NA	Pu1	AFTEANDGSLC[+604.3]LAMEYGGEK
Q96KB5_22	TOPK	Q96KB5	9.91569	4.41454	Pu1	SVLC[+604.3]STPTINIPASPFMQK
Q96KB5_70	TOPK	Q96KB5	6.91215	2.82717	Pu1	INPIC[+604.3]NDHYR
Q96KG9_241	NTKL	Q96KG9	20	0.393143	Pu1	TLVPHYC[+604.3]ELVGANPK
Q96KQ7_596	EHMT2	Q96KQ7	6.92613	3.34813	Pu1	RPPC[+604.3]DPLADTIDSSGPSLTLPNGGC[+57]LSAVGLPLGPGR
Q96KR1_525	ZFR	Q96KR1	12.6457	6.00477	Pu1	AEDIKGTEC[+604.3]VK
Q96KR6_77	F210B	Q96KR6	20	NA	Pu1	GHQDPSQATGTTGSSVSC[+604.3]TEEK
Q96L21_105	RL10L	Q96L21	11.1743	0.072065	Pu1	MLSC[+604.3]AGADR|M[+16]LSC[+604.3]AGADR
Q96L73_1226	NSD1	Q96L73	14.2463	1.0925	Pu1	TPSASILEEPLTEQNHADC[+604.3]LDSAGPR
Q96LB3_53	IFT74	Q96LB3	13.6277	NA	Pu1	GC[+604.3]PIGTGGVLSSQIK
Q96LT9_156	RBM40	Q96LT9	19.7374	NA	Pu1	KELGYLTVENGIAPNHGLTFPLNSC[+604.3]LK
Q96LW7_63	CAR19	Q96LW7	8.0778	4.43542	Pu1	LC[+604.3]DLLSHLQR
Q96LX8_273	ZN597	Q96LX8	20	0	Pu1	SHSAENTYESTNC[+604.3]DK
Q96M89_89	CC138	Q96M89	8.79479	NA	Pu1	HVNVNC[+604.3]LDDELDSFHDLK
Q96ME7_324	ZN512	Q96ME7	6.14889	3.13445	Pu1	SEHGPISFFPESGQPEC[+604.3]LK|SEHGPISFFPESGQPEC[+604.3]LKEMNLESK
Q96ME7_430	ZN512	Q96ME7	7.07685	NA	Pu1	AHLGSC[+604.3]TLGNFVAGK
Q96ME7_61	ZN512	Q96ME7	20	NA	Pu1	DNSFQYTIPHDDSLSGSSSASSC[+604.3]EPVSDFPASFR|DNSFQYTIPHDDSLSGSSSASSC[+604.3]EPVSDFPASFRK
Q96MG7_283	MAGG1	Q96MG7	18.1017	5.33378	Pu1	DWPAQYC[+604.3]EALADEENR|DWPAQYC[+604.3]EALADEENRARPQPSGPAPSS
Q96N67_2125	DOCK7	Q96N67	5.06392	0.770898	Pu1	AVLPVTC[+604.3]HR
Q96N67_457	DOCK7	Q96N67	5.71571	5.2673	Pu1	TTSGDDAC[+604.3]NLTSFRPATLTVTNFFK
Q96P11_343	NSUN5	Q96P11	20	0	Pu1	ALC[+604.3]HALTFPSLQR
Q96P11_359	NSUN5	Q96P11	20	0	Pu1	LVYSTC[+604.3]SLC[+57]QEENEDVVRDALQQNPGAFR
Q96P11_362	NSUN5	Q96P11	20	0	Pu1	LVYSTC[+57]SLC[+604.3]QEENEDVVRDALQQNPGAFR
Q96P16_151	RPR1A	Q96P16	13.4028	3.97642	Pu1	VDENENC[+604.3]SSLGSPSEPPQTLDLVR|TYEQIKVDENENC[+604.3]SSLGSPSEPPQTLDLVR
Q96PK6_108	RBM14	Q96PK6	11.1423	1.74456	Pu1	VIEC[+604.3]DVVK|VIEC[+604.3]DVVKDYAFVHMEK
Q96PK6_90	RBM14	Q96PK6	5.86951	0.718522	Pu1	IFVGNVSAAC[+604.3]TSQELR
Q96PU8_35	QKI	Q96PU8	6.03802	2.43883	Pu1	LMSSLPNFC[+604.3]GIFNHLER
Q96PV6_413	LENG8	Q96PV6	20	0	Pu1	RSDSHSDSDSSYSGNEC[+604.3]HPVGR|SDSHSDSDSSYSGNEC[+604.3]HPVGR
Q96PV6_463	LENG8	Q96PV6	13.618	5.06292	Pu1	MAALEC[+604.3]EDPER|MAALEC[+604.3]EDPERELK
Q96PV6_529	LENG8	Q96PV6	20	0	Pu1	LTC[+604.3]APDPSTVRPVAVLK
Q96PY6_1223	NEK1	Q96PY6	20	NA	Pu1	AIHEDEDENIEIC[+604.3]SK
Q96PZ0_38	PUS7	Q96PZ0	20	NA	Pu1	LSEC[+604.3]SLTK
Q96QD9_242	UIF	Q96QD9	20	3.07204	Pu1	TSTTNGGILTVSIDNPGAVQC[+604.3]PVTQKPR
Q96QE3_1529	ATAD5	Q96QE3	17.0438	5.6632	Pu1	NFC[+604.3]GPSVTVDASAATK
Q96QE5_130	TEFM	Q96QE5	20	4.33891	Pu1	STVQVC[+604.3]NSILC[+57]PK
Q96QE5_135	TEFM	Q96QE5	7.44598	1.4263	Pu1	STVQVC[+57]NSILC[+604.3]PK
Q96RL1_121	UIMC1	Q96RL1	5.77514	1.4005	Pu1	AIAESLNSC[+604.3]RPSDASATR
Q96RL1_283	UIMC1	Q96RL1	11.2237	1.36937	Pu1	GLQDTGGTVNYFWGIPFC[+604.3]PDGVDPNQYTK
Q96RR1_226	PEO1	Q96RR1	5.615	2.88143	Pu1	C[+604.3]QGDGVSYEETTIPRPSAYHNLFGLPLISR
Q96RS6_376	NUDC1	Q96RS6	20	0	Pu1	DSAQC[+604.3]AAIAER
Q96RU2_575	UBP28	Q96RU2	20	NA	Pu1	TC[+57]IASTTQTIEQMYC[+604.3]DPLLR
Q96S59_527	RANB9	Q96S59	13.3464	NA	Pu1	AHQSYC[+604.3]HSNK
Q96SB4_356	SRPK1	Q96SB4	20	0.916748	Pu1	DTEGGAAEINC[+604.3]NGVIEVINYTQNSNNETLR
Q96SB4_455	SRPK1	Q96SB4	20	5.0484	Pu1	AEIPC[+604.3]EDEQEQEHNGPLDNK|AEIPC[+604.3]EDEQEQEHNGPLDNKGK
Q96SI9_142	STRBP	Q96SI9	20	2.83716	Pu1	YQVEQC[+604.3]VNEASIIIR
Q96SI9_40	STRBP	Q96SI9	20	0	Pu1	HSTIYPSPEELEAVQNMVSTVEC[+604.3]ALK
Q96SI9_463	STRBP	Q96SI9	19.4495	5.4648	Pu1	VLQAMGYPTGFDADIEC[+604.3]MSSDEK
Q96SK2_158	TM209	Q96SK2	20	5.81733	Pu1	FTTSC[+604.3]MTGYSPQLQGLSSGGSGSYSPGVTYSPVSGYNK
Q96SK2_301	TM209	Q96SK2	6.51829	1.5686	Pu1	SQAPC[+604.3]ANKDEADLSSK
Q96SK2_367	TM209	Q96SK2	20	0	Pu1	MGC[+604.3]PELQIGEASITSLK
Q96ST2_749	IWS1	Q96ST2	5.17122	1.69994	Pu1	ALRPGDPGFC[+604.3]AR
Q96ST3_1167	SIN3A	Q96ST3	13.164	4.80546	Pu1	TMENVDSLDKLEC[+604.3]R
Q96T23_650	RSF1	Q96T23	20	5.00762	Pu1	LASEKEVVEC[+604.3]QSTSTVGGQSVK
Q96T58_1066	MINT	Q96T58	20	0	Pu1	DC[+604.3]QELASISVGSGSRPSSDLQAR
Q96T58_598	MINT	Q96T58	10.8179	7.49719	Pu1	ESQLAFYHC[+604.3]MEK
Q96T58_877	MINT	Q96T58	20	4.31874	Pu1	NRLELMPC[+604.3]VVLTR
Q96T76_549	MMS19	Q96T76	20	NA	Pu1	VGESNLTNGDEPTQC[+604.3]SR
Q96T76_794	MMS19	Q96T76	20	0	Pu1	VEAGLGSGPC[+604.3]R
Q96T76_819	MMS19	Q96T76	12.1373	NA	Pu1	YHPLSSC[+604.3]LTAR
Q96T88_512	UHRF1	Q96T88	13.4917	4.69065	Pu1	ALALNC[+604.3]FAPINDQEGAEAK
Q99460_806	PSMD1	Q99460	5.71627	NA	Pu1	SNC[+604.3]KPSTFAYPAPLEVPKEK
Q99567_608	NUP88	Q99567	6.46649	3.26648	Pu1	KQLEDLSYC[+604.3]R|QLEDLSYC[+604.3]REER
Q99569_940	PKP4	Q99569	15.8132	1.80454	Pu1	LPGGNGPSVLSDETMAAIC[+57]C[+604.3]ALHEVTSK
Q99575_408	POP1	Q99575	13.5441	1.3951	Pu1	IIGDGTRDPC[+604.3]LPYSWISPTTGIIISDLTMEMNR
[truncated: 4,215 more rows]

## Sheet: HekMembrane_1
Site	Gene_ID	Uniprot_ID	QuantitativeValue	QVStandardError	Treatment	Peptides
A0JLT2_163	MED19	A0JLT2	8.18693	2.35431	Pu1	LHTGPLPEQC[+604.3]R
A1L020_135	MEX3A	A1L020	18.8266	0.958055	Pu1	GSSNTTEC[+604.3]VPVPTSEHVAEIVGR
A1L0T0_568	ILVBL	A1L0T0	7.09068	NA	Pu1	EQVPSLGSNVAC[+604.3]GLAYTDYHK
A4D2H0_148	CTGEF	A4D2H0	7.01534	3.92833	Pu1	SNSELEDEILC[+604.3]LEK
A4FU28_148	CTGE9	A4FU28	7.01534	3.92833	Pu1	SNSELEDEILC[+604.3]LEK
A5YKK6_2359	CNOT1	A5YKK6	16.8568	2.56644	Pu1	LFQSVAQC[+604.3]C[+57]MGQK
A6NHL2_322	TBAL3	A6NHL2	20	0.913236	Pu1	YMAC[+604.3]C[+57]LLYR
A6NHR9_1899	SMHD1	A6NHR9	10.1765	NA	Pu1	QC[+604.3]LILGEQIDLLQQYR
A6NHR9_458	SMHD1	A6NHR9	7.79846	4.01193	Pu1	LKDEDDEDDC[+604.3]FILEK
A6NKT7_220	RGPD3	A6NKT7	18.4297	2.17693	Pu1	EYLESLQC[+604.3]LESDKSDWR|SSLEWNSC[+57]VVQTLKEYLESLQC[+604.3]LESDK|EYLESLQC[+604.3]LESDK
A6NKT7_537	RGPD3	A6NKT7	16.1137	3.17316	Pu1	SWWDAVC[+604.3]TLIHR
A6NNZ2_127	TBB8L	A6NNZ2	11.0818	3.13579	Pu1	EAESC[+604.3]DC[+57]LQGFQLTHSLGGGTGSGMGTLLISK|KEAESC[+604.3]DC[+57]LQGFQLTHSLGGGTGSGMGTLLISK
A6NNZ2_129	TBB8L	A6NNZ2	13.8429	5.86773	Pu1	EAESC[+57]DC[+604.3]LQGFQLTHSLGGGTGSGMGTLLISK|KEAESC[+57]DC[+604.3]LQGFQLTHSLGGGTGSGMGTLLISK|EAESC[+57]DC[+604.3]LQGFQLTHSLGGGTGSGM[+16]GTLLISK
A6NNZ2_303	TBB8L	A6NNZ2	20	4.9124	Pu1	NMMAAC[+604.3]DPR
A8CG34_284	P121C	A8CG34	17.6382	5.18445	Pu1	SAIPEQIISSTLSSPSSNAPDPC[+604.3]AK
A8MVJ9_30	YI028	A8MVJ9	20	0	Pu1	FC[+604.3]EADVSSDLRK
B2RPK0_23	HGB1A	B2RPK0	12.1664	2.65087	Pu1	MSSYAFFVQTC[+604.3]REEHK|MSSYAFFVQTC[+604.3]R
O00139_199	KIF2A	O00139	6.10506	NA	Pu1	AQDVDATNPNYEIMC[+604.3]MIR
O00139_596	KIF2A	O00139	20	NA	Pu1	LLC[+604.3]EQNEEEVSPQLFTFHEAVSQMVEMEEQVVEDHR
O00159_161	MYO1C	O00159	9.01503	2.51238	Pu1	LLQFYAETC[+604.3]PAPER
O00161_112	SNP23	O00161	20	1.04751	Pu1	TTWGDGGENSPC[+604.3]NVVSK
O00186_498	STXB3	O00186	20	0.260531	Pu1	EWPYC[+604.3]SQC[+57]PAVWNGSGAVSAR
O00186_501	STXB3	O00186	20	2.94851	Pu1	EWPYC[+57]SQC[+604.3]PAVWNGSGAVSAR
O00186_90	STXB3	O00186	12.5432	6.08848	Pu1	SVDC[+604.3]FLHDFASK
O00257_185	CBX4	O00257	20	0	Pu1	EAPSPTC[+604.3]PDLGAK
O00267_740	SPT5H	O00267	9.42892	1.93345	Pu1	VELHSTC[+604.3]QTISVDR
O00411_174	RPOM	O00411	11.2837	2.63517	Pu1	QMAGC[+604.3]LEDC[+57]TR
O00411_178	RPOM	O00411	20	0	Pu1	QMAGC[+57]LEDC[+604.3]TR
O00411_650	RPOM	O00411	20	NA	Pu1	AAEPTLTFEAVDVPMLC[+604.3]PPLPWTSPHSGAFLLSPTK
O00411_687	RPOM	O00411	20	NA	Pu1	TVEGATQHQELLETC[+604.3]PPTALHGALDALTQLGNC[+57]AWR
O00425_44	IF2B3	O00425	13.8321	2.72933	Pu1	TGYAFVDC[+604.3]PDESWALK
O00443_317	P3C2A	O00443	7.11257	0.524292	Pu1	STANC[+604.3]HLER
O00471_194	EXOC5	O00471	12.973	2.80088	Pu1	YHDLEC[+604.3]QLIQEFTSAQR
O00487_238	PSDE	O00487	20	0	Pu1	SWMEGLTLQDYSEHC[+604.3]K
O00541_361	PESC	O00541	9.33255	5.00759	Pu1	SLC[+604.3]IGATYDVTDSR
O00541_391	PESC	O00541	20	NA	Pu1	C[+604.3]YVQPQWVFDSVNAR
O00567_112	NOP56	O00567	5.91806	3.85997	Pu1	IGAAIQEELGYNC[+604.3]QTGGVIAEILR
O00567_142	NOP56	O00567	20	5.54201	Pu1	GLTDLSAC[+604.3]K
O00567_384	NOP56	O00567	9.20072	4.39512	Pu1	IDC[+604.3]FSEVPTSVFGEK
O00567_472	NOP56	O00567	12.9436	NA	Pu1	RLAALALASSENSSSTPEEC[+604.3]EEM[+16]SEKPK|RLAALALASSENSSSTPEEC[+604.3]EEMSEKPK|LAALALASSENSSSTPEEC[+604.3]EEMSEKPK|LAALALASSENSSSTPEEC[+604.3]EEM[+16]SEKPK
O00571_128	DDX3X	O00571	17.8396	1.764	Pu1	WC[+604.3]DKSDEDDWSKPLPPSER
O00571_341	DDX3X	O00571	6.08269	4.91851	Pu1	IGLDFC[+604.3]K
O14497_1827	ARI1A	O14497	5.24956	2.43708	Pu1	NDPFVVDC[+604.3]SDK
O14497_1874	ARI1A	O14497	20	NA	Pu1	TELLPSRPHAPC[+604.3]PPAPR
O14646_376	CHD1	O14646	7.19736	5.48495	Pu1	NASPEDVEYYNC[+604.3]QQELTDDLHK
O14646_421	CHD1	O14646	6.61998	5.34556	Pu1	WQGLPYSEC[+604.3]SWEDGALISK
O14654_206	IRS4	O14654	11.4832	1.08377	Pu1	C[+604.3]GTLGAQPDGEPAALAAAAAAEPPFYK|RC[+604.3]GTLGAQPDGEPAALAAAAAAEPPFYK
O14654_314	IRS4	O14654	20	2.12387	Pu1	STVIGPGELWMQVDDC[+604.3]VVAQNMHELFLEK
O14654_522	IRS4	O14654	20	0	Pu1	GSGGGQGSNGQGSSSHSSGGNQC[+604.3]SGEGQGSR
O14654_545	IRS4	O14654	10.1703	0.723762	Pu1	GGQGSNGQGSGGNQC[+604.3]SR
O14654_658	IRS4	O14654	13.8585	1.64519	Pu1	LYFC[+604.3]VDR
O14715_220	RGPD8	O14715	18.4297	2.17693	Pu1	EYLESLQC[+604.3]LESDKSDWR|SSLEWNSC[+57]VVQTLKEYLESLQC[+604.3]LESDK|EYLESLQC[+604.3]LESDK
O14715_537	RGPD8	O14715	16.1137	3.17316	Pu1	SWWDAVC[+604.3]TLIHR
O14744_42	ANM5	O14744	13.4843	NA	Pu1	QGFDFLC[+604.3]MPVFHPR
O14744_449	ANM5	O14744	20	4.12707	Pu1	ADIIVSELLGSFADNELSPEC[+604.3]LDGAQHFLK
O14880_56	MGST3	O14880	20	4.00317	Pu1	VEYPIMYSTDPENGHIFNC[+604.3]IQR
O14893_63	GEMI2	O14893	11.4067	3.37608	Pu1	RVQIEAAQC[+604.3]PDVVVAQIDPK|VQIEAAQC[+604.3]PDVVVAQIDPK
O14929_101	HAT1	O14929	20	NA	Pu1	VDENFDC[+604.3]VEADDVEGK
O14965_290	AURKA	O14965	17.438	2.09184	Pu1	TTLC[+604.3]GTLDYLPPEMIEGR
O14967_511	CLGN	O14967	20	0	Pu1	KTDIC[+604.3]IPQTK
O14980_1070	XPO1	O14980	17.8404	1.77674	Pu1	RQMSVPGIFNPHEIPEEMC[+604.3]D
O14980_119	XPO1	O14980	20	NA	Pu1	TSSDPTC[+604.3]VEKEK
O14980_34	XPO1	O14980	7.90102	3.37016	Pu1	LDINLLDNVVNC[+604.3]LYHGEGAQQR
O14983_344	AT2A1	O14983	20	0	Pu1	SLPSVETLGC[+604.3]TSVIC[+57]SDK
O15020_2043	SPTN2	O15020	13.3947	2.90811	Pu1	SAELGC[+604.3]TVDEVESLIK
O15020_231	SPTN2	O15020	12.6277	4.35488	Pu1	C[+604.3]NAHYNLQNAFNLAEKELGLTK|C[+604.3]NAHYNLQNAFNLAEK|KC[+604.3]NAHYNLQNAFNLAEK
O15027_1115	SC16A	O15027	20	0	Pu1	YWC[+604.3]DAEYDAYRR
O15027_1619	SC16A	O15027	12.0506	5.2996	Pu1	TEAYEYAQSLGAETC[+604.3]PLPSFQVFK
O15042_320	SR140	O15042	20	0	Pu1	NC[+604.3]GFVAFMNR
O15042_624	SR140	O15042	11.2526	4.4132	Pu1	LC[+604.3]QIFSDLNATYR
O15042_65	SR140	O15042	13.773	5.21252	Pu1	ESLC[+604.3]DSPHQNLSRPLLENK
O15067_66	PUR4	O15067	8.9701	4.69829	Pu1	LMWLFGC[+604.3]PLLLDDVAR
O15091_151	MRRP3	O15091	20	4.86345	Pu1	TSFESWIISQMAGC[+604.3]HSSIDVAK
O15111_406	IKKA	O15111	5.46495	NA	Pu1	SLSDC[+604.3]VNYIVQDSK
O15155_28	BET1	O15155	20	0	Pu1	AGLGEGVPPGNYGNYGYANSGYSAC[+604.3]EEENERLTESLR
O15213_172	WDR46	O15213	20	4.75685	Pu1	IC[+604.3]QADIVEAVDIASAAK
O15226_115	NKRF	O15226	20	2.81641	Pu1	DIYQDYTQDSFSIQDGNSQYC[+604.3]DSSGFILTK
O15226_37	NKRF	O15226	10.9176	NA	Pu1	HLSTC[+604.3]DGQNPPKK|RHLSTC[+604.3]DGQNPPK|HLSTC[+604.3]DGQNPPK
O15226_386	NKRF	O15226	20	0	Pu1	VFLQDHC[+604.3]LAEGYGTK
O15226_453	NKRF	O15226	8.56654	3.34936	Pu1	DLVVYENSSNPVC[+604.3]TLNDTAQFNR
O15228_650	GNPAT	O15228	20	4.57033	Pu1	INNNC[+604.3]IFNVNEPATTK
O15228_66	GNPAT	O15228	15.1006	4.00032	Pu1	GITPC[+604.3]KPIDIK
O15228_73	GNPAT	O15228	20	0	Pu1	C[+604.3]SVLNSEEIHYVIK
O15320_147	CTGE5	O15320	7.01534	3.92833	Pu1	SNSELEDEILC[+604.3]LEK
O15371_19	EIF3D	O15371	7.87135	4.56937	Pu1	FMTPVIQDNPSGWGPC[+604.3]AVPEQFR
O15371_195	EIF3D	O15371	11.4821	NA	Pu1	YLEVSEPQDIEC[+604.3]C[+57]GALEYYDK|YLEVSEPQDIEC[+604.3]C[+57]GALEYYDKAFDR
O15381_192	NVL	O15381	17.5117	3.44758	Pu1	DSFFLDLSC[+604.3]EK|KDSFFLDLSC[+604.3]EK
O15381_676	NVL	O15381	6.35194	NA	Pu1	NSAPC[+604.3]VIFFDEVDALC[+57]PR
O15479_301	MAGB2	O15479	20	0	Pu1	VNGTTPC[+604.3]AFPTHYEEALKDEEK
O15523_339	DDX3Y	O15523	6.08269	4.91851	Pu1	IGLDFC[+604.3]K
O43159_451	RRP8	O43159	20	0.550262	Pu1	AQLSGLQLQPC[+604.3]LYK
O43175_369	SERA	O43175	8.22285	4.08666	Pu1	NAGNC[+604.3]LSPAVIVGLLK
O43264_568	ZW10	O43264	16.9459	2.49365	Pu1	LAPILC[+604.3]DGTATFVDLVPGFR
O43290_645	SNUT1	O43290	6.43115	1.80133	Pu1	GLAAALLLC[+604.3]QNK
O43290_674	SNUT1	O43290	7.36526	2.84529	Pu1	SLPSAVYC[+604.3]IEDK
O43390_214	HNRPR	O43390	20	0	Pu1	GYAFITFC[+604.3]GK
O43390_226	HNRPR	O43390	14.5763	2.10358	Pu1	LC[+604.3]DSYEIRPGK
O43390_240	HNRPR	O43390	20	0	Pu1	HLGVC[+604.3]ISVANNR
O43390_99	HNRPR	O43390	6.72802	4.46264	Pu1	SAFLC[+604.3]GVMK
O43414_285	ERI3	O43414	7.90037	4.84918	Pu1	AYSFAMGC[+604.3]WPK
O43422_644	P52K	O43422	13.4959	NA	Pu1	SDLPNPDTLSAELHC[+604.3]WR
O43663_14	PRC1	O43663	15.4517	2.65575	Pu1	SEVLAEESIVC[+604.3]LQK|RSEVLAEESIVC[+604.3]LQK
O43663_209	PRC1	O43663	18.2334	0	Pu1	DVVC[+57]EDEDAFC[+604.3]LSLENIATLQK
O43663_322	PRC1	O43663	20	0	Pu1	QAFAPFC[+604.3]AEDYTESLLQLHDAEIVR
O43663_531	PRC1	O43663	20	0	Pu1	LPPSGSKPVAASTC[+604.3]SGK
O43684_129	BUB3	O43684	19.6999	5.72153	Pu1	TPC[+604.3]NAGTFSQPEK
O43707_499	ACTN4	O43707	11.1366	2.8193	Pu1	IC[+604.3]DQWDALGSLTHSR
O43791_361	SPOP	O43791	7.95496	5.33733	Pu1	SLASAQC[+604.3]PFLGPPR
O43795_613	MYO1B	O43795	20	3.14092	Pu1	AAHIFNEALVC[+604.3]HQIR
O43815_316	STRN	O43815	9.33335	4.58819	Pu1	SAGDGTDWEKEDQC[+604.3]LMPEAWNVDQGVITK
O43823_173	AKAP8	O43823	14.7494	0	Pu1	NGSFGGQYSEC[+604.3]RDPAR
O43823_351	AKAP8	O43823	20	0	Pu1	SGDEEFKGEDELC[+604.3]DSGR
O43823_85	AKAP8	O43823	8.15638	2.39605	Pu1	ANDGGLAAGAPAMHMASYGPEPC[+604.3]TDNSDSLIAK
O43865_272	SAHH2	O43865	11.3868	3.39854	Pu1	LC[+604.3]VPAMNVNDSVTK
O60264_165	SMCA5	O60264	20	NA	Pu1	ATNVC[+604.3]TR|ATNVC[+604.3]TRFEDSPSYVK
O60264_259	SMCA5	O60264	16.3021	6.00207	Pu1	SVC[+604.3]LIGDKEQR
O60264_957	SMCA5	O60264	6.5137	4.54508	Pu1	NYTEEEDRFLIC[+604.3]MLHK
O60281_1677	ZN292	O60281	18.7443	NA	Pu1	SVEIPTTNLHSNVIPTC[+604.3]EPQSLVENLTQK
O60281_994	ZN292	O60281	6.21212	NA	Pu1	KEQDC[+604.3]FNDAHVTQNSLVNSETLK
O60287_1163	NPA1P	O60287	13.2669	5.49751	Pu1	TLVQLLTC[+604.3]SPQDQLQSGELLWSSEYVR
O60291_428	MGRN1	O60291	20	NA	Pu1	AVSPAIPSAPLYEEITYSGISDGLSQASC[+604.3]PLAAIDHILDSSR
O60293_1068	ZC3H1	O60293	9.69728	0.576194	Pu1	HTDTANKEC[+604.3]INK
O60293_220	ZC3H1	O60293	20	0	Pu1	NENC[+604.3]VEETFEDLLLK
O60293_241	ZC3H1	O60293	20	0	Pu1	QIQLELEC[+604.3]INKDEK
O60306_28	AQR	O60306	19.1346	0.71745	Pu1	KIVAPTVSQINAEFVTQLAC[+604.3]K|IVAPTVSQINAEFVTQLAC[+604.3]K
O60313_786	OPA1	O60313	14.3584	0	Pu1	NRTQEQC[+604.3]VHNETK|TQEQC[+604.3]VHNETK
O60313_801	OPA1	O60313	10.7028	4.34782	Pu1	C[+604.3]NEEHPAYLASDEITTVRK
O60318_1864	GANP	O60318	10.6326	NA	Pu1	GASAEELLAQC[+604.3]LSSSLLLEKEENK|GASAEELLAQC[+604.3]LSSSLLLEK
O60318_588	GANP	O60318	11.994	NA	Pu1	AHQFEGDSFDSASEGSEGLGPC[+604.3]VLSLSTLIGTVAETSKEK|AHQFEGDSFDSASEGSEGLGPC[+604.3]VLSLSTLIGTVAETSK
O60343_1277	TBCD4	O60343	12.8732	5.81898	Pu1	LLPADALVNC[+604.3]DLLLR
O60506_237	HNRPQ	O60506	20	0	Pu1	HIGVC[+604.3]ISVANNR
O60506_96	HNRPQ	O60506	6.72802	4.46264	Pu1	SAFLC[+604.3]GVMK
O60716_618	CTND1	O60716	9.27057	2.32029	Pu1	YQEAAPNVANNTGPHAASC[+604.3]FGAK
O60749_332	SNX2	O60749	14.8676	4.1906	Pu1	LHVSVEALVC[+604.3]HR
O60832_74	DKC1	O60832	12.8533	2.70186	Pu1	TTHYTPLAC[+604.3]GSNPLK|TTHYTPLAC[+604.3]GSNPLKR
O60841_1158	IF2P	O60841	11.9304	1.32898	Pu1	KGQEVC[+604.3]VK|GQEVC[+604.3]VK
O60870_43	KIN17	O60870	20	0	Pu1	C[+604.3]HC[+57]MSESHQR
O60870_45	KIN17	O60870	20	1.78954	Pu1	C[+57]HC[+604.3]MSESHQR
O60934_487	NBN	O60934	20	4.83334	Pu1	IETSC[+604.3]SLLEQTQPATPSLWK
O60941_560	DTNB	O60941	6.92874	NA	Pu1	STSAGSTPTHC[+604.3]PQDSLSGVGGDVQEAFAQGTRR
O60942_419	MCE1	O60942	8.20806	1.67549	Pu1	NKPFFDIC[+604.3]TSR
O75122_528	CLAP2	O75122	11.2911	3.01907	Pu1	IPRPSVSQGC[+604.3]SR
O75122_633	CLAP2	O75122	20	0	Pu1	RYESYGMHSDDDANSDASSAC[+604.3]SER
O75131_15	CPNE3	O75131	20	0	Pu1	VALNVSC[+604.3]ANLLDKDIGSK
O75131_506	CPNE3	O75131	15.5899	3.53536	Pu1	EALAQC[+604.3]VLAEIPQQVVGYFNTYK
O75150_890	BRE1B	O75150	7.39965	5.55527	Pu1	LREIQPC[+604.3]LAESR
O75152_431	ZC11A	O75152	20	0	Pu1	KDTTC[+604.3]IK
O75152_588	ZC11A	O75152	20	0	Pu1	GDVASC[+604.3]NTQVAEKPVLTAVPGITR|SVLTPLRGDVASC[+604.3]NTQVAEKPVLTAVPGITR
O75153_200	CLU	O75153	20	NA	Pu1	ERPLC[+604.3]PLQPQNR
O75153_333	CLU	O75153	20	0	Pu1	IATPFQVYSWTAPQAEHAMDC[+604.3]VR
O75179_210	ANR17	O75179	16.2168	3.08896	Pu1	LTSSVSC[+604.3]ALDEAAAALTR
O75179_242	ANR17	O75179	20	0	Pu1	SLAEAC[+604.3]SEGDVNAVRK
O75179_564	ANR17	O75179	17.7858	NA	Pu1	AGADIELGC[+604.3]STPLMEAAQEGHLELVK
O75348_69	VATG1	O75348	20	NA	Pu1	GSC[+604.3]STEVEKETQEK
O75367_276	H2AY	O75367	7.17409	2.34703	Pu1	FVIHC[+604.3]NSPVWGADK
O75367_286	H2AY	O75367	10.9643	4.20044	Pu1	FVIHC[+57]NSPVWGADKC[+604.3]EELLEK
O75400_39	PR40A	O75400	12.4162	2.85929	Pu1	LSGSSLC[+604.3]SGSWVSADGFLR|RLSGSSLC[+604.3]SGSWVSADGFLR
O75427_283	LRCH4	O75427	10.3332	NA	Pu1	GSALGDLAPSRPPSFSPC[+604.3]PAEDLFPGHR
O75439_265	MPPB	O75439	5.19352	2.73075	Pu1	FHFGDSLC[+604.3]THK
O75446_184	SAP30	O75446	20	4.00895	Pu1	AQLVEIVGC[+604.3]HFR
O75475_204	PSIP1	O75475	9.65731	1.35188	Pu1	QPC[+604.3]PSESDIITEEDKSK|QPC[+604.3]PSESDIITEEDK
O75486_268	SUPT3	O75486	20	4.0641	Pu1	IMDSAQYAEFC[+604.3]ESR
O75521_380	ECI2	O75521	20	0	Pu1	WLSDEC[+604.3]TNAVVNFLSR
O75528_255	TADA3	O75528	6.54484	NA	Pu1	SEAQHEQPEDGC[+604.3]PFGALTQR|KSEAQHEQPEDGC[+604.3]PFGALTQR
O75534_464	CSDE1	O75534	17.7587	NA	Pu1	EKEAEDGIIAYDDC[+604.3]GVK|EAEDGIIAYDDC[+604.3]GVK
O75534_506	CSDE1	O75534	20	0	Pu1	QRPGQQVATC[+604.3]VR
O75569_106	PRKRA	O75569	9.91268	1.00426	Pu1	ANASIC[+604.3]FAVPDPLMPDPSKQPK|ANASIC[+604.3]FAVPDPLMPDPSK
O75592_2531	MYCB2	O75592	20	NA	Pu1	TNTDDFFKDINSC[+604.3]C[+57]PQEATMQEQDMPFLR
O75643_1127	U520	O75643	19.1661	4.55534	Pu1	MWQSMC[+604.3]PLR
O75643_1278	U520	O75643	6.78837	5.73302	Pu1	WLSC[+604.3]ETQLPVSFR
O75643_133	U520	O75643	9.4181	3.39297	Pu1	DILC[+604.3]GAADEVLAVLK
O75643_1580	U520	O75643	20	0	Pu1	LTAIDILTTC[+604.3]AADIQR
O75643_238	U520	O75643	11.5961	NA	Pu1	C[+604.3]TLSANLVASGELMSSK|C[+604.3]TLSANLVASGELMSSKK
O75663_87	TIPRL	O75663	13.3746	2.33094	Pu1	VAC[+604.3]AEEWQESRTEGEHSK|VAC[+604.3]AEEWQESR
O75683_189	SURF6	O75683	20	0	Pu1	AEEATEAQEVVEATPEGAC[+604.3]TEPREPPGLIFNK|KAEEATEAQEVVEATPEGAC[+604.3]TEPR
O75683_19	SURF6	O75683	20	4.03042	Pu1	IC[+604.3]SHSAPEQQAR|KIC[+604.3]SHSAPEQQAR
O75691_1757	UTP20	O75691	20	2.72236	Pu1	ESEC[+604.3]ITKPVSFLPQNKEEIER
O75691_2571	UTP20	O75691	10.8612	NA	Pu1	VLYLLELYC[+604.3]EDK|VLYLLELYC[+604.3]EDKQSK
O75691_312	UTP20	O75691	5.42738	1.9973	Pu1	TNC[+604.3]C[+57]ESSEQIKR
O75691_313	UTP20	O75691	6.82691	4.45508	Pu1	TNC[+57]C[+604.3]ESSEQIKR
O75694_102	NU155	O75694	14.7597	NA	Pu1	VPLPPELVEQFGHMQC[+604.3]NC[+57]MMGVFPPISR|RVPLPPELVEQFGHMQC[+604.3]NC[+57]MMGVFPPISR
O75694_104	NU155	O75694	5.29815	NA	Pu1	VPLPPELVEQFGHMQC[+57]NC[+604.3]MMGVFPPISR|RVPLPPELVEQFGHMQC[+57]NC[+604.3]MMGVFPPISR
O75694_1344	NU155	O75694	9.78533	4.45486	Pu1	YVENPSQVLNC[+604.3]ER
O75694_704	NU155	O75694	20	0	Pu1	EITAIESSVPC[+604.3]QLLESVLQELK
O75694_874	NU155	O75694	10.7383	7.56216	Pu1	DNAAVDGISLHLQDIC[+57]PLLYSTDDAIC[+604.3]SK
O75717_1008	WDHD1	O75717	5.16799	0	Pu1	NVLSETPAIC[+604.3]PPQNTENQRPK
O75794_170	CD123	O75794	12.588	NA	Pu1	WC[+604.3]ELIPGAEFR
O75817_66	POP7	O75817	10.3714	5.21417	Pu1	GQNAC[+604.3]SEIYIHGLGLAINR
O75821_139	EIF3G	O75821	20	0	Pu1	EDLNC[+604.3]QEEEDPMNK|EDLNC[+604.3]QEEEDPMNKLK
O75934_106	SPF27	O75934	13.1522	5.59122	Pu1	NDITAWQEC[+604.3]VNNSMAQLEHQAVR
O75934_132	SPF27	O75934	20	3.68889	Pu1	IENLELMSQHGC[+604.3]NAWK
O75940_214	SPF30	O75940	20	0	Pu1	VGVGTC[+604.3]GIADKPMTQYQDTSK
O76003_146	GLRX3	O76003	5.18192	1.98169	Pu1	LTHAAPC[+604.3]MLFMK
O76021_197	RL1D1	O76021	12.9783	3.81399	Pu1	EINDC[+604.3]IGGTVLNISK
O76021_47	RL1D1	O76021	13.521	3.35755	Pu1	KAVDALLTHC[+604.3]K|AVDALLTHC[+604.3]K
O76031_586	CLPX	O76031	20	NA	Pu1	LLLEPMFEVPNSDIVC[+604.3]VEVDKEVVEGK
O94762_664	RECQ5	O94762	20	0	Pu1	GSC[+604.3]PFQTATELMETTR
O94763_443	RMP	O94763	20	NA	Pu1	SISC[+604.3]EEATC[+57]SDTSESILEEEPQENQKK
O94901_185	SUN1	O94901	11.0581	NA	Pu1	AAIQGNGDVGAAAATAHNGFSC[+604.3]SNC[+57]SMLSERK|AAIQGNGDVGAAAATAHNGFSC[+604.3]SNC[+57]SMLSER
O94901_188	SUN1	O94901	13.2892	1.74406	Pu1	AAIQGNGDVGAAAATAHNGFSC[+57]SNC[+604.3]SMLSERK|AAIQGNGDVGAAAATAHNGFSC[+57]SNC[+604.3]SMLSER
O95067_106	CCNB2	O95067	20	0	Pu1	GPSPTPEDVSMKEENLC[+604.3]QAFSDALLC[+57]K
O95163_213	ELP1	O95163	11.4688	6.96569	Pu1	GDGQFFAVSVVC[+604.3]PETGAR
O95235_593	KI20A	O95235	13.1963	NA	Pu1	LQLEMHLRDEIC[+604.3]NEMVEQMQQR
O95235_762	KI20A	O95235	20	3.59377	Pu1	AC[+604.3]C[+57]HSTGAGK
O95235_860	KI20A	O95235	20	3.67024	Pu1	TPTC[+604.3]QSSTDC[+57]SPYAR
O95235_866	KI20A	O95235	20	0	Pu1	TPTC[+57]QSSTDC[+604.3]SPYAR
O95251_209	KAT7	O95251	14.2017	4.73431	Pu1	HFSISGC[+604.3]PLYHNLSADEC[+57]K
O95292_121	VAPB	O95292	10.1063	3.32939	Pu1	C[+604.3]VFELPAENDKPHDVEINK
O95297_203	MPZL1	O95297	11.6914	1.42328	Pu1	RDYTGC[+604.3]STSESLSPVK
O95347_132	SMC2	O95347	20	5.06829	Pu1	VQDLFC[+604.3]SVGLNVNNPHFLIMQGR
O95352_524	ATG7	O95352	11.0585	NA	Pu1	QQGAGDLC[+604.3]PNHPVASADLLGSSLFANIPGYK
O95373_757	IPO7	O95373	6.6917	3.98808	Pu1	GIDQC[+604.3]IPLFVEAALER
O95573_649	ACSL3	O95573	20	0	Pu1	GTWEELC[+604.3]NSC[+57]EMENEVLK
O95573_652	ACSL3	O95573	20	0	Pu1	GTWEELC[+57]NSC[+604.3]EMENEVLK
O95573_85	ACSL3	O95573	17.8939	2.99485	Pu1	SVNSLDGLASVLYPGC[+604.3]DTLDK
O95613_2446	PCNT	O95613	19.4707	3.96504	Pu1	TQEVPTAC[+604.3]PDWR
O95696_448	BRD1	O95696	6.85711	NA	Pu1	ALAEPC[+57]AVLPTVC[+604.3]APYIPPQR
O95696_86	BRD1	O95696	13.627	5.20355	Pu1	ENSERPPVC[+604.3]LR
O95696_864	BRD1	O95696	20	0	Pu1	C[+57]ASESSISSSNSPLC[+604.3]DSSFNAPK
O95714_1037	HERC2	O95714	6.52599	2.68346	Pu1	ISSC[+604.3]LDFEQHSR|RISSC[+604.3]LDFEQHSR
O95716_184	RAB3D	O95716	20	0	Pu1	LVDVIC[+604.3]EK
O95757_380	HS74L	O95757	20	0	Pu1	GC[+57]ALQC[+604.3]AILSPAFK
O95757_417	HS74L	O95757	20	0	Pu1	TSFEDGSGEC[+604.3]EVFC[+57]K
O95757_540	HS74L	O95757	6.91751	0.699392	Pu1	C[+604.3]HAEHTPEEEIDHTGAK
O95758_68	PTBP3	O95758	20	0	Pu1	KIPC[+604.3]DVTEAEIISLGLPFGK
O95785_1429	WIZ	O95785	20	5.81308	Pu1	QFGVTEWC[+604.3]VNGSPIETLSEWIK
O95801_63	TTC4	O95801	11.8786	5.04079	Pu1	ENPDLAC[+604.3]LQSIIFDEERSPEEQAK
O96013_58	PAK4	O96013	12.8727	5.8194	Pu1	RPKPLVDPAC[+604.3]ITSIQPGAPK
O96028_1315	NSD2	O96028	7.57401	1.78777	Pu1	EHQDGTAFSC[+604.3]TPDGR
O96028_1324	NSD2	O96028	7.3923	4.60743	Pu1	SYC[+57]C[+604.3]EHDLGAASVR
O96028_144	NSD2	O96028	20	2.77447	Pu1	TYMNGKPLFESSIC[+604.3]GDSAADVSQSEENGQKPENK
O96028_406	NSD2	O96028	20	0.877038	Pu1	LC[+604.3]SSAETLESHPDIGK
P00395_498	COX1	P00395	14.3136	3.60053	Pu1	VLMVEEPSMNLEWLYGC[+604.3]PPPYHTFEEPVYMKS|VLMVEEPSMNLEWLYGC[+604.3]PPPYHTFEEPVYMK
P00492_106	HPRT	P00492	20	0	Pu1	SYC[+604.3]NDQSTGDIK
P01891_363	1A68	P01891	9.284	3.38874	Pu1	GGSYSQAASSDSAQGSDVSLTAC[+604.3]KV
P01892_363	1A02	P01892	9.284	3.38874	Pu1	GGSYSQAASSDSAQGSDVSLTAC[+604.3]KV
P02545_588	LMNA	P02545	16.3477	5.99665	Pu1	TVLC[+604.3]GTC[+57]GQPADK
P04183_66	KITH	P04183	7.28431	3.38692	Pu1	YSSSFC[+604.3]THDR
P04350_12	TBB4A	P04350	11.2212	3.39914	Pu1	MREIVHLQAGQC[+604.3]GNQIGAK|EIVHLQAGQC[+604.3]GNQIGAK|M[+16]REIVHLQAGQC[+604.3]GNQIGAK
P04350_127	TBB4A	P04350	11.0818	3.13579	Pu1	EAESC[+604.3]DC[+57]LQGFQLTHSLGGGTGSGMGTLLISK|KEAESC[+604.3]DC[+57]LQGFQLTHSLGGGTGSGMGTLLISK
P04350_129	TBB4A	P04350	13.8429	5.86773	Pu1	EAESC[+57]DC[+604.3]LQGFQLTHSLGGGTGSGMGTLLISK|KEAESC[+57]DC[+604.3]LQGFQLTHSLGGGTGSGMGTLLISK|EAESC[+57]DC[+604.3]LQGFQLTHSLGGGTGSGM[+16]GTLLISK
P04350_201	TBB4A	P04350	20	NA	Pu1	VSDTVVEPYNATLSVHQLVENTDETYC[+604.3]IDNEALYDIC[+57]FR
P04350_211	TBB4A	P04350	20	0	Pu1	VSDTVVEPYNATLSVHQLVENTDETYC[+57]IDNEALYDIC[+604.3]FR
P04350_239	TBB4A	P04350	12.2472	NA	Pu1	LTTPTYGDLNHLVSATMSGVTTC[+604.3]LR|LTTPTYGDLNHLVSATM[+16]SGVTTC[+604.3]LR
P04350_303	TBB4A	P04350	20	4.9124	Pu1	NMMAAC[+604.3]DPR
P04406_247	G3P	P04406	20	NA	Pu1	VPTANVSVVDLTC[+604.3]RLEKPAK
P04637_182	P53	P04637	7.8996	4.80152	Pu1	C[+604.3]SDSDGLAPPQHLIR
P04843_477	RPN1	P04843	20	0	Pu1	VAC[+604.3]ITEQVLTLVNK|VAC[+604.3]ITEQVLTLVNKR
P04843_545	RPN1	P04843	20	0.628349	Pu1	TEGSDLC[+604.3]DR|TEGSDLC[+604.3]DRVSEMQK
P04899_112	GNAI2	P04899	16.4605	3.06328	Pu1	QLFALSC[+604.3]TAEEQGVLPDDLSGVIR|QLFALSC[+604.3]TAEEQGVLPDDLSGVIRR
P04899_140	GNAI2	P04899	9.09645	3.76389	Pu1	LWADHGVQAC[+604.3]FGR
P05141_160	ADT2	P05141	20	0	Pu1	GLGDC[+604.3]LVK
P05141_257	ADT2	P05141	14.861	3.22717	Pu1	GTDIMYTGTLDC[+604.3]WR|KGTDIMYTGTLDC[+604.3]WR|GTDIMYTGTLDC[+604.3]WRK
P05386_61	RLA1	P05386	8.53377	NA	Pu1	ALANVNIGSLIC[+604.3]NVGAGGPAPAAGAAPAGGPAPSTAAAPAEEKK|ALANVNIGSLIC[+604.3]NVGAGGPAPAAGAAPAGGPAPSTAAAPAEEK
P05388_119	RLA0	P05388	11.6746	2.85601	Pu1	AGAIAPC[+604.3]EVTVPAQNTGLGPEK
P05412_99	JUN	P05412	20	0	Pu1	LIIQSSNGHITTTPTPTQFLC[+604.3]PK
P05534_363	1A24	P05534	9.284	3.38874	Pu1	GGSYSQAASSDSAQGSDVSLTAC[+604.3]KV
P07099_182	HYEP	P07099	8.85033	0.290087	Pu1	NHGLSDEHVFEVIC[+604.3]PSIPGYGFSEASSK
P07199_65	CENPB	P07199	20	0	Pu1	YGVASTC[+604.3]RK
P07437_12	TBB5	P07437	11.2212	3.39914	Pu1	MREIVHIQAGQC[+604.3]GNQIGAK|EIVHIQAGQC[+604.3]GNQIGAK|M[+16]REIVHIQAGQC[+604.3]GNQIGAK
P07437_127	TBB5	P07437	11.0818	3.13579	Pu1	EAESC[+604.3]DC[+57]LQGFQLTHSLGGGTGSGMGTLLISK|KEAESC[+604.3]DC[+57]LQGFQLTHSLGGGTGSGMGTLLISK
P07437_129	TBB5	P07437	13.8429	5.86773	Pu1	EAESC[+57]DC[+604.3]LQGFQLTHSLGGGTGSGMGTLLISK|KEAESC[+57]DC[+604.3]LQGFQLTHSLGGGTGSGMGTLLISK|EAESC[+57]DC[+604.3]LQGFQLTHSLGGGTGSGM[+16]GTLLISK
P07437_201	TBB5	P07437	20	NA	Pu1	VSDTVVEPYNATLSVHQLVENTDETYC[+604.3]IDNEALYDIC[+57]FR
P07437_211	TBB5	P07437	20	0	Pu1	VSDTVVEPYNATLSVHQLVENTDETYC[+57]IDNEALYDIC[+604.3]FR
P07437_239	TBB5	P07437	12.2472	NA	Pu1	LTTPTYGDLNHLVSATMSGVTTC[+604.3]LR|LTTPTYGDLNHLVSATM[+16]SGVTTC[+604.3]LR
P07437_303	TBB5	P07437	20	4.9124	Pu1	NMMAAC[+604.3]DPR
P07814_1487	SYEP	P07814	17.8054	4.61056	Pu1	SLC[+57]IPFKPLC[+604.3]ELQPGAK
P07814_381	SYEP	P07814	20	5.63591	Pu1	YNVYPTYDFAC[+604.3]PIVDSIEGVTHALR
P07814_697	SYEP	P07814	20	NA	Pu1	EAPC[+604.3]VLIYIPDGHTK
P07814_744	SYEP	P07814	20	0	Pu1	ERPTPSLNNNC[+604.3]TTSEDSLVLYNR|NETSAPFKERPTPSLNNNC[+604.3]TTSEDSLVLYNR
P07814_856	SYEP	P07814	20	0.0257151	Pu1	INEAVEC[+604.3]LLSLK
P07814_92	SYEP	P07814	20	0	Pu1	LSSC[+604.3]DSFTSTINELNHC[+57]LSLR
P07900_374	HS90A	P07900	19.7373	0.175159	Pu1	VFIMDNC[+604.3]EELIPEYLNFIR
P07947_42	YES	P07947	20	0	Pu1	YRPENTPEPVSTSVSHYGAEPTTVSPC[+604.3]PSSSAK
P07948_203	LYN	P07948	13.4539	2.26704	Pu1	ITFPC[+604.3]ISDMIK
P08047_755	SP1	P08047	7.30316	5.99604	Pu1	KGGPGVALSVGTLPLDSGAGSEGSGTATPSALITTNMVAMEAIC[+604.3]PEGIAR|GGPGVALSVGTLPLDSGAGSEGSGTATPSALITTNMVAMEAIC[+604.3]PEGIAR
P08238_366	HS90B	P08238	15.8507	1.47666	Pu1	RVFIMDSC[+604.3]DELIPEYLNFIR|VFIMDSC[+604.3]DELIPEYLNFIR|VFIM[+16]DSC[+604.3]DELIPEYLNFIR
P08240_253	SRPR	P08240	9.16103	3.31844	Pu1	VWELGGC[+604.3]ANK
P08243_158	ASNS	P08243	11.5243	6.9204	Pu1	AMTEDGFLAVC[+604.3]SEAK
P08621_39	RU17	P08621	18.8591	3.29158	Pu1	HHNQPYC[+604.3]GIAPYIR
P08670_328	VIME	P08670	19.0671	1.25969	Pu1	QVQSLTC[+604.3]EVDALKGTNESLER|RQVQSLTC[+604.3]EVDALK|QVQSLTC[+604.3]EVDALK
P08754_305	GNAI3	P08754	20	NA	Pu1	SPLTIC[+57]YPEYTGSNTYEEAAAYIQC[+604.3]QFEDLNR
P09429_10	HMGB1	P09429	20	0	Pu1	MSSYAFFVQTC[+604.3]REEHK
P09429_9	HMGB1	P09429	16.9623	NA	Pu1	RPPSAFFLFC[+604.3]SEYRPK
P09622_477	DLDH	P09622	20	0	Pu1	VLGAHILGPGAGEMVNEAALALEYGASC[+604.3]EDIAR
P09874_162	PARP1	P09874	5.90979	1.54229	Pu1	WYHPGC[+604.3]FVK
P09874_256	PARP1	P09874	6.78558	0.30014	Pu1	VC[+604.3]STNDLKELLIFNK
P09874_295	PARP1	P09874	6.50587	4.17591	Pu1	VADGMVFGALLPC[+604.3]EEC[+57]SGQLVFK
P09874_311	PARP1	P09874	7.28537	5.13485	Pu1	SDAYYC[+604.3]TGDVTAWTK
P09874_845	PARP1	P09874	20	0	Pu1	IEREGEC[+604.3]QR
P09874_908	PARP1	P09874	8.92601	4.54175	Pu1	SANYC[+604.3]HTSQGDPIGLILLGEVALGNMYELK
P09936_152	UCHL1	P09936	11.4557	3.90895	Pu1	NEAIQAAHDAVAQEGQC[+604.3]R
P0CG41_148	CTGE8	P0CG41	7.01534	3.92833	Pu1	SNSELEDEILC[+604.3]LEK
P0DJD0_211	RGPD1	P0DJD0	18.4297	2.17693	Pu1	EYLESLQC[+604.3]LESDKSDWR|SSLEWNSC[+57]VVQTLKEYLESLQC[+604.3]LESDK|EYLESLQC[+604.3]LESDK
P0DJD0_528	RGPD1	P0DJD0	16.1137	3.17316	Pu1	SWWDAVC[+604.3]TLIHR
P0DJD1_219	RGPD2	P0DJD1	18.4297	2.17693	Pu1	EYLESLQC[+604.3]LESDKSDWR|SSLEWNSC[+57]VVQTLKEYLESLQC[+604.3]LESDK|EYLESLQC[+604.3]LESDK
P0DJD1_536	RGPD2	P0DJD1	16.1137	3.17316	Pu1	SWWDAVC[+604.3]TLIHR
P10316_363	1A69	P10316	9.284	3.38874	Pu1	GGSYSQAASSDSAQGSDVSLTAC[+604.3]KV
P10398_192	ARAF	P10398	20	1.14224	Pu1	TQHC[+604.3]DPEHFPFPAPANAPLQR
P10588_203	NR2F6	P10588	20	0	Pu1	FGAGGGAAGAVLGIDNVC[+604.3]ELAAR
P10588_316	NR2F6	P10588	15.6419	2.67385	Pu1	AIALFTPDAC[+604.3]GLSDPAHVESLQEK
P10599_32	THIO	P10599	20	NA	Pu1	TAFQEALDAAGDKLVVVDFSATWC[+604.3]GPC[+57]K
P10599_73	THIO	P10599	16.6646	2.06603	Pu1	C[+604.3]MPTFQFFK
P10809_237	CH60	P10809	5.07078	NA	Pu1	C[+604.3]EFQDAYVLLSEKK
P11182_279	ODB2	P11182	11.1417	0.975957	Pu1	IPHFGYC[+604.3]DEIDLTELVK
P11387_630	TOP1	P11387	20	0	Pu1	AVAILC[+604.3]NHQR
P11388_216	TOP2A	P11388	17.0468	3.82584	Pu1	AGEMELKPFNGEDYTC[+604.3]ITFQPDLSK
P11388_392	TOP2A	P11388	14.1346	2.04887	Pu1	SFGSTC[+604.3]QLSEK
P11388_405	TOP2A	P11388	17.0606	1.2691	Pu1	AAIGC[+604.3]GIVESILNWVK
P11388_455	TOP2A	P11388	10.621	NA	Pu1	NSTEC[+604.3]TLILTEGDSAK|LDDANDAGGRNSTEC[+604.3]TLILTEGDSAK
P11413_446	G6PD	P11413	8.99081	NA	Pu1	LILDVFC[+604.3]GSQMHFVR
P11474_46	ERR1	P11474	20	0	Pu1	C[+604.3]LPGHKEEEDGEGAGPGEQGGGK
P11802_135	CDK4	P11802	5.84875	2.52808	Pu1	GLDFLHANC[+604.3]IVHR
P11940_128	PABP1	P11940	10.5677	3.85921	Pu1	ALYDTFSAFGNILSC[+604.3]K
P11940_132	PABP1	P11940	20	0	Pu1	VVC[+604.3]DENGSK
P11940_339	PABP1	P11940	5.26993	1.38811	Pu1	GFGFVC[+604.3]FSSPEEATK
P12235_129	ADT1	P12235	17.4479	2.76346	Pu1	YFAGNLASGGAAGATSLC[+604.3]FVYPLDFAR
P12235_257	ADT1	P12235	12.6328	3.62871	Pu1	KGADIMYTGTVDC[+604.3]WR|GADIMYTGTVDC[+604.3]WRK|GADIMYTGTVDC[+604.3]WR
P12236_129	ADT3	P12236	17.4479	2.76346	Pu1	YFAGNLASGGAAGATSLC[+604.3]FVYPLDFAR
P12236_160	ADT3	P12236	20	0	Pu1	GLGDC[+604.3]LVK
P12236_257	ADT3	P12236	12.6328	3.62871	Pu1	KGADIMYTGTVDC[+604.3]WR|GADIMYTGTVDC[+604.3]WRK|GADIMYTGTVDC[+604.3]WR
P12268_140	IMDH2	P12268	8.55713	2.9887	Pu1	ARHGFC[+604.3]GIPITDTGR|HGFC[+604.3]GIPITDTGR
P12268_173	IMDH2	P12268	14.5174	NA	Pu1	DIDFLKEEEHDC[+604.3]FLEEIMTK|DIDFLKEEEHDC[+604.3]FLEEIM[+16]TK
P12268_331	IMDH2	P12268	20	1.08355	Pu1	VGMGSGSIC[+604.3]ITQEVLAC[+57]GRPQATAVYK
P12268_339	IMDH2	P12268	6.94248	4.93851	Pu1	VGMGSGSIC[+57]ITQEVLAC[+604.3]GRPQATAVYK
P12270_1127	TPR	P12270	20	3.9426	Pu1	AESQLLEC[+604.3]K
P12277_254	KCRB	P12277	20	2.92359	Pu1	FC[+604.3]TGLTQIETLFK
P12277_283	KCRB	P12277	19.8827	2.82305	Pu1	DYEFM[+16]WNPHLGYILTC[+604.3]PSNLGTGLR|DYEFMWNPHLGYILTC[+604.3]PSNLGTGLR|SKDYEFMWNPHLGYILTC[+604.3]PSNLGTGLR|SKDYEFM[+16]WNPHLGYILTC[+604.3]PSNLGTGLR
P12532_316	KCRU	P12532	9.11382	2.88357	Pu1	LGYILTC[+604.3]PSNLGTGLR
P12532_89	KCRU	P12532	20	NA	Pu1	TTPTGWTLDQC[+604.3]IQTGVDNPGHPFIK
P12694_178	ODBA	P12694	12.6621	NA	Pu1	DYPLELFMAQC[+604.3]YGNISDLGK
P12814_370	ACTN1	P12814	5.81259	4.3028	Pu1	MVSDINNAWGC[+604.3]LEQVEK
P13010_157	XRCC5	P13010	19.8209	2.73147	Pu1	KC[+604.3]DISLQFFLPFSLGK|C[+604.3]DISLQFFLPFSLGK
P13010_296	XRCC5	P13010	5.30258	4.55779	Pu1	ETVYC[+604.3]LNDDDETEVLKEDIIQGFR
P13010_493	XRCC5	P13010	5.80545	2.2916	Pu1	LFQC[+604.3]LLHR
P13639_369	EF2	P13639	14.5118	3.07873	Pu1	C[+604.3]ELLYEGPPDDEAAMGIK|YRC[+604.3]ELLYEGPPDDEAAMGIK
P13639_591	EF2	P13639	14.4205	NA	Pu1	ETVSEESNVLC[+604.3]LSK
P13639_651	EF2	P13639	20	4.59608	Pu1	IWC[+604.3]FGPDGTGPNILTDITK
P13639_812	EF2	P13639	20	NA	Pu1	SNTGGQAFPQC[+604.3]VFDHWQILPGDPFDNSSRPSQVVAETR
P13797_104	PLST	P13797	20	0.915641	Pu1	EGIC[+604.3]ALGGTSELSSEGTQHSYSEEEK
P13797_33	PLST	P13797	20	4.48	Pu1	VDLNSNGFIC[+604.3]DYELHELFK
P13797_566	PLST	P13797	11.031	2.36241	Pu1	TISSSLAVVDLIDAIQPGC[+604.3]INYDLVK
P13804_109	ETFA	P13804	9.18243	NA	Pu1	QFNYTHIC[+604.3]AGASAFGK
P13861_101	KAP2	P13861	19.8491	NA	Pu1	RVSVC[+604.3]AETYNPDEEEEDTDPR|VSVC[+604.3]AETYNPDEEEEDTDPR|VSVC[+604.3]AETYNPDEEEEDTDPRVIHPK
P13861_134	KAP2	P13861	20	1.8146	Pu1	LQEAC[+604.3]KDILLFK
P14866_151	HNRPL	P14866	20	0.953201	Pu1	QALVEFEDVLGAC[+604.3]NAVNYAADNQIYIAGHPAFVNYSTSQK|RQALVEFEDVLGAC[+604.3]NAVNYAADNQIYIAGHPAFVNYSTSQK
P14866_260	HNRPL	P14866	5.9873	0.775603	Pu1	ASLNGADIYSGC[+604.3]C[+57]TLK
P14866_404	HNRPL	P14866	11.2202	3.23521	Pu1	VFNVFC[+604.3]LYGNVEK
P14866_472	HNRPL	P14866	15.7682	0.840971	Pu1	QPAIM[+16]PGQSYGLEDGSC[+604.3]SYK|QPAIMPGQSYGLEDGSC[+604.3]SYK|QPAIMPGQSYGLEDGSC[+604.3]SYKDFSESR|QPAIM[+16]PGQSYGLEDGSC[+604.3]SYKDFSESR
P14866_521	HNRPL	P14866	20	NA	Pu1	IQHPSNVLHFFNAPLEVTEENFFEIC[+604.3]DELGVK
P14868_349	SYDC	P14868	20	4.6002	Pu1	LEYC[+604.3]EALAMLR
P14923_33	PLAK	P14923	20	0	Pu1	VTEWQQTYTYDSGIHSGANTC[+604.3]VPSVSSK
P14923_49	PLAK	P14923	20	0	Pu1	GIMEEDEAC[+604.3]GR
P14923_511	PLAK	P14923	20	0	Pu1	NLALC[+604.3]PANHAPLQEAAVIPR
P14923_90	PLAK	P14923	20	2.27944	Pu1	EAMC[+604.3]PGVSGEDSSLLLATQVEGQATNLQR|VREAMC[+604.3]PGVSGEDSSLLLATQVEGQATNLQR
P15880_222	RS2	P15880	6.8472	1.03429	Pu1	LLMMAGIDDC[+604.3]YTSAR
P15924_174	DESP	P15924	20	0	Pu1	GGGGYTC[+604.3]QSGSGWDEFTK
P15924_57	DESP	P15924	20	0	Pu1	GVITDQNSDGYC[+604.3]QTGTMSR|RGVITDQNSDGYC[+604.3]QTGTMSR
P15924_740	DESP	P15924	7.64216	4.48122	Pu1	YC[+604.3]YLQNEVFGLFQK
P15924_768	DESP	P15924	10.9811	NA	Pu1	LENINGVTDGYLNSLC[+604.3]TVR
P15924_798	DESP	P15924	6.39727	2.08081	Pu1	LTEEETVC[+604.3]LDLDKVEAYR
P16152_227	CBR1	P16152	20	0	Pu1	ILLNAC[+57]C[+604.3]PGWVR
P16383_595	GCFC2	P16383	20	NA	Pu1	VILEEHSTC[+604.3]ENEVSK
P16615_344	AT2A2	P16615	20	0	Pu1	SLPSVETLGC[+604.3]TSVIC[+57]SDK
P16615_364	AT2A2	P16615	5.16745	1.74094	Pu1	TGTLTTNQMSVC[+604.3]R
P16615_447	AT2A2	P16615	20	0	Pu1	VGEATETALTC[+604.3]LVEK
P16615_498	AT2A2	P16615	16.1164	4.86035	Pu1	SMSVYC[+604.3]TPNKPSR
P16615_997	AT2A2	P16615	9.65601	4.33872	Pu1	EC[+604.3]VQPATK|NYLEPGKEC[+604.3]VQPATK
P17028_189	ZNF24	P17028	16.6807	3.5475	Pu1	HC[+604.3]DDDGRTENGALAPK
P17028_233	ZNF24	P17028	12.4236	3.24901	Pu1	YGETC[+604.3]FPK
P17480_328	UBF1	P17480	9.8905	2.32631	Pu1	MVLC[+604.3]SQQWK
P17509_184	HXB6	P17509	20	0	Pu1	IEIAHALC[+604.3]LTER
P17509_88	HXB6	P17509	9.7911	5.99106	Pu1	EKESAC[+604.3]ALSGADEQPPFHPEPR
P17540_317	KCRS	P17540	9.11382	2.88357	Pu1	LGYILTC[+604.3]PSNLGTGLR
P17812_362	PYRG1	P17812	16.1427	4.55881	Pu1	LC[+604.3]SAHGVLVPGGFGVR
P17844_170	DDX5	P17844	10.8032	3.29266	Pu1	GDGPIC[+604.3]LVLAPTR
P17844_191	DDX5	P17844	12.2929	1.33003	Pu1	ELAQQVQQVAAEYC[+604.3]R
P17844_221	DDX5	P17844	20	4.4089	Pu1	GVEIC[+604.3]IATPGR
P17844_234	DDX5	P17844	9.83403	5.10998	Pu1	LIDFLEC[+604.3]GK
P17844_89	DDX5	P17844	16.1991	NA	Pu1	GHNC[+604.3]PKPVLNFYEANFPANVMDVIAR
P17987_397	TCPA	P17987	20	2.18999	Pu1	SLHDALC[+604.3]VVK|SLHDALC[+604.3]VVKR
P18031_215	PTN1	P18031	9.82439	NA	Pu1	ESGSLSPEHGPVVVHC[+604.3]SAGIGR
P18124_185	RL7	P18124	8.21669	5.79053	Pu1	YGIIC[+604.3]MEDLIHEIYTVGK
P18583_1551	SON	P18583	20	0	Pu1	EMEHNTVC[+604.3]AAGTSPVGEIGEEK
P19367_813	HXK1	P19367	14.1289	4.79372	Pu1	AILQQLGLNSTC[+604.3]DDSILVK
P19447_180	ERCC3	P19447	8.31809	1.00969	Pu1	YFVESC[+604.3]HPDVIQHLLQDPVIR
P19784_336	CSK22	P19784	10.2258	4.46842	Pu1	EQSQPC[+604.3]ADNAVLSSGLTAAR
P20336_184	RAB3A	P20336	20	0	Pu1	LVDVIC[+604.3]EK
P20339_63	RAB5A	P20339	8.88472	5.02902	Pu1	GQFHEFQESTIGAAFLTQTVC[+604.3]LDDTTVK
P20839_215	IMDH1	P20839	20	NA	Pu1	LPIVNDC[+604.3]DELVAIIAR
P21127_440	CD11B	P21127	8.03033	2.99181	Pu1	SVEEFQC[+604.3]LNR
P21333_717	FLNA	P21333	5.16369	1.90627	Pu1	VQVQDNEGC[+604.3]PVEALVK
P21796_232	VDAC1	P21796	20	5.38698	Pu1	YQIDPDAC[+604.3]FSAK
P21964_145	COMT	P21964	12.6326	5.77546	Pu1	LITIEINPDC[+604.3]AAITQR
P21964_223	COMT	P21964	14.9131	1.35403	Pu1	KGTVLLADNVIC[+604.3]PGAPDFLAHVR|GTVLLADNVIC[+604.3]PGAPDFLAHVR
P21964_83	COMT	P21964	12.5185	6.10859	Pu1	ILNHVLQHAEPGNAQSVLEAIDTYC[+604.3]EQK
P22059_343	OSBP1	P22059	20	NA	Pu1	GATVLPANTPGNVGSGKDQC[+604.3]C[+57]SGK
P22087_268	FBRL	P22087	6.33492	3.29682	Pu1	ANC[+604.3]IDSTASAEAVFASEVK|ANC[+604.3]IDSTASAEAVFASEVKK
P22087_99	FBRL	P22087	13.1585	3.01505	Pu1	NVMVEPHRHEGVFIC[+604.3]R|HEGVFIC[+604.3]R
P22102_168	PUR2	P22102	20	NA	Pu1	SKEEAC[+604.3]K
P22102_237	PUR2	P22102	9.33576	4.15262	Pu1	RLLEGDGGPNTGGMGAYC[+604.3]PAPQVSNDLLLK|LLEGDGGPNTGGMGAYC[+604.3]PAPQVSNDLLLK
P22102_41	PUR2	P22102	17.2313	2.26062	Pu1	QVLVAPGNAGTAC[+604.3]SEK
P22102_62	PUR2	P22102	20	0	Pu1	ISNTAISISDHTALAQFC[+604.3]K
P22102_93	PUR2	P22102	8.44849	0	Pu1	SAGVQC[+604.3]FGPTAEAAQLESSK
P22670_461	RFX1	P22670	11.2471	4.52292	Pu1	STLYC[+604.3]HYLLHC[+57]QEQK
P23025_153	XPA	P23025	6.72057	3.09725	Pu1	QEYLLKDC[+604.3]DLEK
P23368_120	MAOM	P23368	13.9572	NA	Pu1	ILQDDIESLMPIVYTPTVGLAC[+604.3]SQYGHIFR
P23378_250	GCSP	P23378	5.72294	0	Pu1	YTGVLTELKLPC[+604.3]EMDFSGK
P23396_97	RS3	P23396	20	1.10337	Pu1	GLC[+604.3]AIAQAESLR
P23921_492	RIR1	P23921	10.113	NA	Pu1	IIDINYYPVPEAC[+604.3]LSNKR|IIDINYYPVPEAC[+604.3]LSNK
P24468_200	COT2	P24468	12.6654	4.15493	Pu1	FGSQC[+604.3]MQPNNIMGIENIC[+57]ELAAR
P24928_1287	RPB1	P24928	16.7463	2.65662	Pu1	C[+604.3]IESNMLTDMTLQGIEQISK
P25205_263	MCM3	P25205	20	0	Pu1	TVLIAC[+604.3]NVK
P25205_360	MCM3	P25205	20	4.82584	Pu1	YVLC[+604.3]TAPR
P25398_69	RS12	P25398	20	0.0189764	Pu1	LVEALC[+604.3]AEHQINLIK
P26196_102	DDX6	P26196	16.8688	1.92384	Pu1	GNEFEDYC[+604.3]LK|TSDVTSTKGNEFEDYC[+604.3]LK|GNEFEDYC[+604.3]LKR
P26232_322	CTNA2	P26232	10.622	7.65714	Pu1	LESIISGAALMADSSC[+604.3]TR
P26232_719	CTNA2	P26232	20	0	Pu1	QMC[+604.3]MIMMEMTDFTR
P26358_1071	DNMT1	P26358	20	0	Pu1	C[+57]TVEYGEDLPEC[+604.3]VQVYSMGGPNR
P26358_1125	DNMT1	P26358	12.4534	1.43546	Pu1	SQAC[+604.3]EPSEPEIEIKLPK|SQAC[+604.3]EPSEPEIEIK
P26367_94	PAX6	P26367	5.66052	1.65883	Pu1	REC[+604.3]PSIFAWEIR
P26368_429	U2AF2	P26368	8.62462	2.21961	Pu1	SIEIPRPVDGVEVPGC[+604.3]GK
P26583_23	HMGB2	P26583	12.1664	2.65087	Pu1	MSSYAFFVQTC[+604.3]REEHK|MSSYAFFVQTC[+604.3]R
P26599_23	PTBP1	P26599	13.545	0.0952386	Pu1	RGSDELFSTC[+604.3]VTNGPFIMSSNSASAANGNDSK|GSDELFSTC[+604.3]VTNGPFIMSSNSASAANGNDSK|RGSDELFSTC[+604.3]VTNGPFIM[+16]SSNSASAANGNDSK
P26641_266	EF1G	P26641	14.0716	3.18662	Pu1	KAAAPAPEEEM[+16]DEC[+604.3]EQALAAEPK|AAAPAPEEEMDEC[+604.3]EQALAAEPK|KAAAPAPEEEMDEC[+604.3]EQALAAEPK
P26641_339	EF1G	P26641	13.6189	0	Pu1	FPEELTQTFMSC[+604.3]NLITGMFQR
P27348_134	1433T	P27348	20	0	Pu1	YLAEVAC[+604.3]GDDRK
P27635_105	RL10	P27635	11.1743	0.072065	Pu1	MLSC[+604.3]AGADR|M[+16]LSC[+604.3]AGADR
P27635_49	RL10	P27635	15.2262	1.96804	Pu1	VDEFPLC[+604.3]GHMVSDEYEQLSSEALEAAR
P27708_1889	PYR1	P27708	5.58584	3.51135	Pu1	VAEPELMGTPDGTC[+604.3]YPPPPVPR|KVAEPELMGTPDGTC[+604.3]YPPPPVPR
P27708_736	PYR1	P27708	6.38578	NA	Pu1	NSVTGGTAAFEPSVDYC[+604.3]VVK
P28288_477	ABCD3	P28288	6.54504	2.93996	Pu1	SGANVLIC[+57]GPNGC[+604.3]GK
P28340_360	DPOD1	P28340	10.9574	7.38324	Pu1	LALTLRPC[+604.3]APILGAK
P28340_873	DPOD1	P28340	7.45435	1.74039	Pu1	LLIDRDPEGAVAHAQDVISDLLC[+604.3]NR
P28370_972	SMCA1	P28370	6.5137	4.54508	Pu1	NYTEEEDRFLIC[+604.3]MLHK
P29144_787	TPP2	P29144	15.0792	NA	Pu1	YEDLAPC[+604.3]ITLK
P29372_56	3MG	P29372	20	0	Pu1	AGQPHSSSDAAQAPAEQPHSSSDAAQAPC[+604.3]PR
P29692_217	EF1D	P29692	18.7465	NA	Pu1	SSILLDVKPWDDETDMAQLEAC[+604.3]VR
P30048_229	PRDX3	P30048	20	2.46274	Pu1	AFQYVETHGEVC[+604.3]PANWTPDSPTIKPSPAASK
P30153_377	2AAA	P30153	10.4805	6.45707	Pu1	DNTIEHLLPLFLAQLKDEC[+604.3]PEVR
P30154_306	2AAB	P30154	6.22506	2.68763	Pu1	ITLNDLIPAFQNLLKDC[+604.3]EAEVR
P30260_179	CDC27	P30260	20	0	Pu1	FTSLQNFSNC[+604.3]LPNSC[+57]TTQVPNHSLSHR
P30414_393	NKTR	P30414	10.081	2.91654	Pu1	LSDPC[+604.3]SSR
P30447_363	1A23	P30447	9.284	3.38874	Pu1	GGSYSQAASSDSAQGSDVSLTAC[+604.3]KV
P30519_265	HMOX2	P30519	10.8575	3.02809	Pu1	KC[+604.3]PFYAAEQDK|C[+604.3]PFYAAEQDK|C[+604.3]PFYAAEQDKGALEGSSC[+57]PFR
P30519_282	HMOX2	P30519	14.5558	3.64354	Pu1	C[+57]PFYAAEQDKGALEGSSC[+604.3]PFR|GALEGSSC[+604.3]PFR
P30825_628	CTR1	P30825	20	3.34768	Pu1	TPDGNLDQC[+604.3]K
P30876_1093	RPB2	P30876	20	0	Pu1	DC[+604.3]QIAHGAAQFLR
P30876_984	RPB2	P30876	20	NA	Pu1	MTIGHLIEC[+604.3]LQGK
P31040_266	SDHA	P31040	9.32375	NA	Pu1	TYFSC[+604.3]TSAHTSTGDGTAMITR
P31260_78	HXA10	P31260	20	NA	Pu1	GEAGGGGGGAGGGGGGGYYAHGGVYLPPAADLPYGLQSC[+604.3]GLFPTLGGK
P31268_168	HXA7	P31268	20	0	Pu1	IEIAHALC[+604.3]LTER
P31270_82	HXA11	P31270	10.7758	3.84509	Pu1	GNLAHC[+604.3]YSAEELVHR
P31271_291	HXA13	P31271	20	4.71479	Pu1	HEPLGLPMESYQPWALPNGWNGQMYC[+604.3]PK
P31277_148	HXD11	P31277	19.4083	NA	Pu1	APEPVC[+604.3]AAPGPPHGPAGAASNFYSAVGR
P31323_149	KAP3	P31323	20	1.8146	Pu1	LQEAC[+604.3]KDILLFK
P31942_27	HNRH3	P31942	10.2332	4.16735	Pu1	GLPFGC[+604.3]SK
P31943_122	HNRH1	P31943	10.2332	4.16735	Pu1	GLPFGC[+604.3]SK
P31943_22	HNRH1	P31943	20	3.25279	Pu1	GLPWSC[+604.3]SADEVQR
P31943_267	HNRH1	P31943	20	NA	Pu1	DLNYC[+604.3]FSGM[+16]SDHR|DLNYC[+604.3]FSGMSDHR|FGRDLNYC[+604.3]FSGMSDHR
P31943_290	HNRH1	P31943	20	0	Pu1	YGDGGSTFQSTTGHC[+604.3]VHM[+16]R|YGDGGSTFQSTTGHC[+604.3]VHMR
P32322_262	P5CR1	P32322	18.7402	5.11972	Pu1	SLLINAVEASC[+604.3]IR
P32780_181	TF2H1	P32780	6.25563	2.87503	Pu1	QDVGISAAFLADVRPQTDGC[+604.3]NGLR
P33981_465	TTK	P33981	20	0	Pu1	TPSSNTLDDYMSC[+604.3]FR
P33992_197	MCM5	P33992	5.12055	NA	Pu1	KC[+604.3]NTDQAGRPK
P34897_80	GLYM	P34897	11.597	3.84684	Pu1	GLELIASENFC[+604.3]SR
P34932_290	HSP74	P34932	12.0557	3.93069	Pu1	LMSANASDLPLSIEC[+604.3]FMNDVDVSGTMNR
P34932_380	HSP74	P34932	20	0	Pu1	GC[+57]ALQC[+604.3]AILSPAFK
P34932_417	HSP74	P34932	20	0	Pu1	WNSPAEEGSSDC[+604.3]EVFSK
P35221_324	CTNA1	P35221	10.622	7.65714	Pu1	LESIISGAALMADSSC[+604.3]TR
P35221_720	CTNA1	P35221	20	0	Pu1	QMC[+604.3]MIMMEMTDFTR
P35232_69	PHB	P35232	6.0124	5.86862	Pu1	GVQDIVVGEGTHFLIPWVQKPIIFDC[+604.3]R
P35250_255	RFC2	P35250	7.86998	5.35445	Pu1	VC[+604.3]DEPHPLLVK
P35268_25	RL22	P35268	5.95068	1.46728	Pu1	FTLDC[+604.3]THPVEDGIMDAANFEQFLQER
P35610_92	SOAT1	P35610	19.2485	0.365402	Pu1	SASLDNGGC[+604.3]ALTTFSVLEGEKNNHR|SASLDNGGC[+604.3]ALTTFSVLEGEK
P35611_525	ADDA	P35611	6.35933	NA	Pu1	TAGPQSQVLC[+604.3]GVVMDR
P35611_68	ADDA	P35611	10.2401	7.96894	Pu1	VSMILQSPAFC[+604.3]EELESMIQEQFKK
P35612_210	ADDB	P35612	7.1872	2.68703	Pu1	GSSC[+57]FPVDTTGFC[+604.3]LHSAIYAARPDVR
P35637_428	FUS	P35637	7.86205	6.0096	Pu1	C[+604.3]PNPTC[+57]ENMNFSWR|AGDWKC[+604.3]PNPTC[+57]ENMNFSWR
P35637_433	FUS	P35637	14.4219	4.55451	Pu1	C[+57]PNPTC[+604.3]ENMNFSWR
P35658_1003	NU214	P35658	10.6054	3.15558	Pu1	TSC[+604.3]KDDEAVVQAPR
P35658_917	NU214	P35658	13.4901	2.77615	Pu1	QTSLWSLSSAVPSQSSIHSFDSDLESLC[+604.3]NALLK
P35659_161	DEK	P35659	6.46829	1.39886	Pu1	SIC[+604.3]EVLDLER
P36542_103	ATPG	P36542	14.7631	1.00277	Pu1	GLC[+604.3]GAIHSSIAK
P36551_198	HEM6	P36551	5.7316	NA	Pu1	KEGGGGISC[+57]VLQDGC[+604.3]VFEK
P36578_125	RL4	P36578	7.12064	1.74986	Pu1	YAIC[+604.3]SALAASALPALVMSK|YAIC[+604.3]SALAASALPALVM[+16]SK|RYAIC[+604.3]SALAASALPALVMSK
P36578_208	RL4	P36578	15.8178	4.33183	Pu1	RGPC[+604.3]IIYNEDNGIIK
P36578_250	RL4	P36578	11.2072	3.88441	Pu1	FC[+604.3]IWTESAFR|FC[+604.3]IWTESAFRK
P36578_96	RL4	P36578	12.159	1.26383	Pu1	SGQGAFGNMC[+604.3]R|SGQGAFGNM[+16]C[+604.3]R
P37268_374	FDFT	P37268	11.2739	3.21572	Pu1	TQNLPNC[+604.3]QLISR
P38398_903	BRCA1	P38398	20	2.30233	Pu1	VTFEC[+604.3]EQKEENQGK
P38432_126	COIL	P38432	11.3122	2.50858	Pu1	RAFQLEEGEETEPDC[+604.3]K|AFQLEEGEETEPDC[+604.3]K
P38432_170	COIL	P38432	11.2602	NA	Pu1	ATC[+604.3]GTVGDDNEEAKR|ATC[+604.3]GTVGDDNEEAK
P38606_138	VATA	P38606	20	2.28462	Pu1	WDFTPC[+604.3]K
P38646_608	GRP75	P38646	20	0	Pu1	MEEFKDQLPADEC[+604.3]NK
P39023_114	RL3	P39023	11.1761	2.84529	Pu1	TVFAEHISDEC[+604.3]K|TVFAEHISDEC[+604.3]KR
P39023_253	RL3	P39023	7.27323	1.53516	Pu1	VAC[+604.3]IGAWHPAR
P40222_523	TXLNA	P40222	19.5143	0.396533	Pu1	VTEAPC[+604.3]YPGAPSTEASGQTGPQEPTSAR|VTEAPC[+604.3]YPGAPSTEASGQTGPQEPTSARA
P40222_87	TXLNA	P40222	20	NA	Pu1	QLEDILSTYC[+604.3]VDNNQGGPGEDGAQGEPAEPEDAEKSR
P40616_80	ARL1	P40616	13.7711	5.08587	Pu1	C[+604.3]YYSNTDAVIYVVDSC[+57]DRDR
P40926_212	MDHM	P40926	8.93199	0.852361	Pu1	TIIPLISQC[+604.3]TPK
P40938_32	RFC3	P40938	15.7989	2.49672	Pu1	NLVQC[+604.3]GDFPHLLVYGPSGAGKK|NLVQC[+604.3]GDFPHLLVYGPSGAGK
P40939_322	ECHA	P40939	7.00498	1.8145	Pu1	TGIEQGSDAGYLC[+604.3]ESQK
P40939_349	ECHA	P40939	20	0	Pu1	ALMGLYHGQVLC[+604.3]K
P40939_470	ECHA	P40939	14.5237	1.34823	Pu1	EVEAVIPDHC[+604.3]IFASNTSALPISEIAAVSK
P40939_747	ECHA	P40939	10.2497	NA	Pu1	QFTPC[+604.3]QLLADHANSPNKK|QFTPC[+604.3]QLLADHANSPNK
P41091_105	IF2G	P41091	6.98814	5.49084	Pu1	SC[+604.3]GSSTPDEFPTDIPGTK
P41214_489	EIF2D	P41214	20	1.09449	Pu1	IC[+604.3]PIDITLAQR
P41227_194	NAA10	P41227	20	0	Pu1	GNSPPSSGEAC[+604.3]REEK
P41252_185	SYIC	P41252	10.4858	7.76831	Pu1	VMPFSTAC[+604.3]NTPLSNFESHQNYK
P41252_526	SYIC	P41252	18.0894	NA	Pu1	ISEVFDC[+604.3]WFESGSMPYAQVHYPFENK
P42166_280	LAP2A	P42166	6.45441	0.747498	Pu1	NLFISC[+604.3]K
P42166_330	LAP2A	P42166	20	1.72039	Pu1	DIVENIC[+604.3]GR
P42166_341	LAP2A	P42166	11.3034	3.47911	Pu1	SGIQPLC[+604.3]PER
P42166_561	LAP2A	P42166	20	0	Pu1	VDDEILGFISEATPLGGIQAASTESC[+604.3]NQQLDLALC[+57]R
P42166_570	LAP2A	P42166	19.3433	0.536231	Pu1	VDDEILGFISEATPLGGIQAASTESC[+57]NQQLDLALC[+604.3]R
P42166_629	LAP2A	P42166	20	4.33863	Pu1	TYDAASYIC[+604.3]EAAFDEVK
P42166_658	LAP2A	P42166	20	0	Pu1	YLWLKDC[+604.3]K
P42167_363	LAP2B	P42167	18.4615	3.67461	Pu1	EMFPYEASTPTGISASC[+604.3]R|DILKEMFPYEASTPTGISASC[+604.3]R
P42356_19	PI4KA	P42356	16.541	2.82426	Pu1	GGGGGGGGGGGC[+604.3]SGSGSSASR
P42356_246	PI4KA	P42356	7.18762	1.29907	Pu1	SILPSNLLTVC[+604.3]QEGTLK
P42695_631	CNDD3	P42695	20	0	Pu1	GVVPVVMDC[+604.3]ESTVQEK
P42696_196	RBM34	P42696	5.78822	0.806035	Pu1	TVFVGNLPVTC[+604.3]NK
P42704_380	LPPRC	P42704	7.59411	NA	Pu1	EDGPSVFGSFFLQHC[+604.3]VTMNTPVEK
P42704_484	LPPRC	P42704	20	6.00402	Pu1	GMQELGVHPDQETYTDYVIPC[+604.3]FDSVNSAR
P43243_230	MATR3	P43243	20	4.0588	Pu1	C[+604.3]RDDSFFGETSHNYHK
P43243_552	MATR3	P43243	6.34505	0.836412	Pu1	EDAMAMVDHC[+604.3]LKK|EDAMAMVDHC[+604.3]LK
P43243_821	MATR3	P43243	20	0.0228382	Pu1	NTHC[+604.3]SSLPHYQK
P43246_843	MSH2	P43246	8.77905	1.5424	Pu1	HVIEC[+604.3]AK
P43304_385	GPDM	P43304	7.64107	6.1209	Pu1	NYLSC[+604.3]DVEVRR|NYLSC[+604.3]DVEVR
P43304_45	GPDM	P43304	20	NA	Pu1	AADC[+604.3]ISEPVNREPPSR
P43487_99	RANG	P43487	10.0784	8.10097	Pu1	IC[+604.3]ANHYITPMMELKPNAGSDR
P45880_103	VDAC2	P45880	20	2.41634	Pu1	WNTDNTLGTEIAIEDQIC[+604.3]QGLK
P45880_210	VDAC2	P45880	20	0	Pu1	VC[+604.3]EDLDTSVNLAWTSGTNC[+57]TR
P45880_227	VDAC2	P45880	20	3.71649	Pu1	VC[+57]EDLDTSVNLAWTSGTNC[+604.3]TR
P45880_47	VDAC2	P45880	20	NA	Pu1	SC[+604.3]SGVEFSTSGSSNTDTGK|TKSC[+604.3]SGVEFSTSGSSNTDTGK
P45880_76	VDAC2	P45880	11.8745	4.63729	Pu1	WC[+604.3]EYGLTFTEK|YKWC[+604.3]EYGLTFTEK
P45973_133	CBX5	P45973	13.5212	2.27638	Pu1	IIGATDSC[+604.3]GDLMFLMK|IIGATDSC[+604.3]GDLM[+16]FLMK|IIGATDSC[+604.3]GDLMFLM[+16]K|GLEPEKIIGATDSC[+604.3]GDLMFLMK
P46013_1007	KI67	P46013	6.38008	1.07635	Pu1	MPC[+604.3]QSLQPEPINTPTHTK
P46013_1251	KI67	P46013	12.3656	0.918527	Pu1	IPC[+604.3]DSPQSDPVDTPTSTK|TTKIPC[+604.3]DSPQSDPVDTPTSTK
P46013_1285	KI67	P46013	9.12628	1.39284	Pu1	ADVEGELLAC[+604.3]R|KADVEGELLAC[+604.3]R
P46013_1373	KI67	P46013	5.97576	0.454381	Pu1	MPC[+604.3]ESSPPESADTPTSTR
P46013_1843	KI67	P46013	14.8356	5.68492	Pu1	ELFQTPC[+604.3]TDNPTTDEK|AQALEELTGFRELFQTPC[+604.3]TDNPTTDEK
P46013_1859	KI67	P46013	20	NA	Pu1	ILC[+604.3]KSPQSDPADTPTNTK
P46013_1981	KI67	P46013	5.96177	4.73471	Pu1	ELFQTPGHTEESMTDDKITEVSC[+604.3]K
P46013_2342	KI67	P46013	20	NA	Pu1	IAC[+604.3]KSPQPDPVDTPASTK
P46013_2586	KI67	P46013	5.80604	NA	Pu1	IPC[+604.3]KSPPPELTDTATSTK
P46013_2706	KI67	P46013	10.8259	0.592056	Pu1	IPC[+604.3]ESPPLEVVDTTASTK|ATKIPC[+604.3]ESPPLEVVDTTASTK
P46013_3014	KI67	P46013	6.05763	2.48098	Pu1	C[+604.3]MPAPEEIVEELPASK|C[+604.3]MPAPEEIVEELPASKK
P46013_3199	KI67	P46013	10.1431	3.83321	Pu1	GKGEAGNSDSMC[+604.3]LR|GEAGNSDSMC[+604.3]LR
P46013_3229	KI67	P46013	8.10397	NA	Pu1	RC[+604.3]AENPK
P46013_475	KI67	P46013	17.1978	2.94363	Pu1	LGTTAGQMC[+604.3]SGLPGLSSVDINNFGDSINESEGIPLK|LGTTAGQMC[+604.3]SGLPGLSSVDINNFGDSINESEGIPLKR
P46013_643	KI67	P46013	8.63075	NA	Pu1	SQHDILQMIC[+604.3]SK|SQHDILQM[+16]IC[+604.3]SK
P46013_715	KI67	P46013	20	0	Pu1	KPVGEVHSQFSTGHANSPC[+604.3]TIIIGK
P46013_773	KI67	P46013	16.6082	2.26122	Pu1	TPVKEQPQLTSTC[+604.3]HIAISNSENLLGK|EQPQLTSTC[+604.3]HIAISNSENLLGK
P46013_903	KI67	P46013	19.7352	0.0882688	Pu1	SEETNTEIVEC[+604.3]ILK
P46060_338	RAGP1	P46060	11.9353	NA	Pu1	LDLNGNTLGEEGC[+604.3]EQLQEVLEGFNMAK
P46060_573	RAGP1	P46060	14.2917	NA	Pu1	ALAPLLLAFVTKPNSALESC[+604.3]SFAR
P46063_606	RECQ1	P46063	16.3233	3.97539	Pu1	AESSQTC[+604.3]HSEQGDK|AESSQTC[+604.3]HSEQGDKK
P46100_1242	ATRX	P46100	15.6054	2.03845	Pu1	IKPVTENLVLSSHTGFC[+604.3]QSSGDEALSK
P46777_100	RL5	P46777	9.49055	3.76973	Pu1	VGLTNYAAAYC[+604.3]TGLLLAR
P46782_66	RS5	P46782	6.44613	2.35337	Pu1	AQC[+604.3]PIVER
P46821_2065	MAP1B	P46821	20	0	Pu1	TPQASTYSYETSDLC[+604.3]YTAEK
P47756_206	CAPZB	P47756	14.1513	2.74311	Pu1	DETVSDC[+604.3]SPHIANIGR|QMEKDETVSDC[+604.3]SPHIANIGR
P47897_319	SYQ	P47897	20	NA	Pu1	FFTAIC[+604.3]DMVAWLGYTPYK
P47897_657	SYQ	P47897	7.00961	2.55562	Pu1	GPSGC[+604.3]VESLEVTC[+57]R
P48634_1821	PRC2A	P48634	7.6158	1.63115	Pu1	NLDSGHC[+604.3]VPEPSSSGQR
P48634_1934	PRC2A	P48634	6.5105	NA	Pu1	LPAGGVLYPPPSFLYSPAFC[+604.3]PSPLPDTSLLQVR
P48634_437	PRC2A	P48634	8.1007	3.90613	Pu1	GGPPC[+604.3]KPPAPEDEDEAWRQR|GGPPC[+604.3]KPPAPEDEDEAWR
P48643_253	TCPE	P48643	5.15008	0	Pu1	IAILTC[+604.3]PFEPPKPK
P48643_440	TCPE	P48643	19.4166	NA	Pu1	VVYGGGAAEISC[+57]ALAVSQEADKC[+604.3]PTLEQYAMR
P48651_419	PTSS1	P48651	17.3784	0.475994	Pu1	TYSEC[+604.3]EDGTYSPEISWHHR|TYSEC[+604.3]EDGTYSPEISWHHRK
P48681_575	NEST	P48681	11.1048	4.43752	Pu1	TLENQSHETLERENQEC[+604.3]PR
P49069_123	CAMLG	P49069	20	0	Pu1	LDSFIKPPEC[+604.3]SSDVNLELR
P49207_49	RL34	P49207	13.1969	4.40098	Pu1	SAC[+57]GVC[+604.3]PGR
P49207_83	RL34	P49207	8.58424	1.45776	Pu1	AYGGSMC[+604.3]AK
P49321_708	NASP	P49321	8.08224	3.36439	Pu1	KPTDGASSSNC[+604.3]VTDISHLVR
P49327_1448	FAS	P49327	20	0	Pu1	AINC[+604.3]ATSGVVGLVNC[+57]LR
P49327_2202	FAS	P49327	8.68924	2.0393	Pu1	ADEASELAC[+604.3]PTPK
P49327_2359	FAS	P49327	8.44696	NA	Pu1	LTPGC[+604.3]EAEAETEAIC[+57]FFVQQFTDMEHNR
P49411_127	EFTU	P49411	12.8218	5.07475	Pu1	HYAHTDC[+604.3]PGHADYVK
P49458_48	SRP09	P49458	20	2.78261	Pu1	VTDDLVC[+604.3]LVYK
P49711_155	CTCF	P49711	7.90318	4.7201	Pu1	EGLAESEPM[+16]IC[+604.3]HTLPLPEGFQVVK|EGLAESEPMIC[+604.3]HTLPLPEGFQVVK
P49756_83	RBM25	P49756	19.2007	2.16431	Pu1	ENDENC[+604.3]GPTTTVFVGNISEK|AKENDENC[+604.3]GPTTTVFVGNISEK
P49757_611	NUMB	P49757	8.07	1.57912	Pu1	HTEVPTGTC[+604.3]PVDPFEAQWAALENK
P49759_84	CLK1	P49759	20	0	Pu1	YIDEYRNDYTQGC[+604.3]EPGHR
P49790_585	NU153	P49790	20	NA	Pu1	TAELSGSSSTLEPIISSSAHHVTTVNSTNC[+604.3]K
P49790_66	NU153	P49790	20	NA	Pu1	NEDVC[+604.3]SC[+57]STDTSEVPR
P49790_68	NU153	P49790	20	NA	Pu1	NEDVC[+57]SC[+604.3]STDTSEVPR
P49792_220	RBP2	P49792	18.4297	2.17693	Pu1	EYLESLQC[+604.3]LESDKSDWR|SSLEWNSC[+57]VVQTLKEYLESLQC[+604.3]LESDK|EYLESLQC[+604.3]LESDK
P49792_2407	RBP2	P49792	9.29827	3.96586	Pu1	VWLWTAC[+604.3]DFADGER|VWLWTAC[+604.3]DFADGERK
P49792_2696	RBP2	P49792	20	5.69635	Pu1	C[+604.3]RPLEENTADNEKEC[+57]IIVWEK
P49792_2710	RBP2	P49792	10.1601	3.67415	Pu1	C[+57]RPLEENTADNEKEC[+604.3]IIVWEK
P49792_3071	RBP2	P49792	12.9868	5.72625	Pu1	ETNPVVFFDVC[+604.3]ADGEPLGR
P49792_536	RBP2	P49792	16.1137	3.17316	Pu1	SWWDAVC[+604.3]TLIHR
P49810_65	PSN2	P49810	20	0	Pu1	SQENEEDGEEDPDRYVC[+604.3]SGVPGRPPGLEEELTLK
P49821_206	NDUV1	P49821	20	NA	Pu1	GAGAYIC[+604.3]GEETALIESIEGK
P49841_14	GSK3B	P49841	20	0	Pu1	TTSFAESC[+604.3]KPVQQPSAFGSMK
P49916_929	DNLI3	P49916	10.4668	3.396	Pu1	AADETLC[+604.3]QTK
P50416_96	CPT1A	P50416	8.63189	1.95002	Pu1	TLETANC[+604.3]M[+16]SSQTK|TLETANC[+604.3]MSSQTK
P50570_27	DYN2	P50570	20	5.02027	Pu1	LQDAFSSIGQSC[+604.3]HLDLPQIAVVGGQSAGK
P50914_42	RL14	P50914	6.83161	NA	Pu1	ALVDGPC[+604.3]TQVRR|ALVDGPC[+604.3]TQVR
P50990_244	TCPQ	P50990	5.14889	1.48737	Pu1	IAVYSC[+604.3]PFDGMITETK
P50990_430	TCPQ	P50990	15.3457	3.80022	Pu1	QITSYGETC[+604.3]PGLEQYAIKK|QITSYGETC[+604.3]PGLEQYAIK
P51114_211	FXR1	P51114	20	0.630761	Pu1	HLEC[+604.3]TK
P51114_77	FXR1	P51114	13.2279	5.52942	Pu1	ANDQEPC[+604.3]GWWLAK
P51116_270	FXR2	P51116	14.2951	3.8033	Pu1	KVPGVTAIELGEETC[+604.3]TFR
P51148_64	RAB5C	P51148	5.26782	0.2861	Pu1	GQFHEYQESTIGAAFLTQTVC[+604.3]LDDTTVK
P51532_1359	SMCA4	P51532	10.2315	7.97591	Pu1	LTC[+604.3]EEEEEKMFGR
P51532_423	SMCA4	P51532	11.0783	1.08928	Pu1	QLRQEVVVC[+604.3]MR|QEVVVC[+604.3]MR
P51532_936	SMCA4	P51532	20	0	Pu1	SC[+604.3]STFEQWFNAPFAMTGEK
P51570_203	GALK1	P51570	18.5261	1.20347	Pu1	GHALLIDC[+604.3]R
P51608_429	MECP2	P51608	20	0.863267	Pu1	GGSLESDGC[+604.3]PKEPAK
P51617_43	IRAK1	P51617	20	NA	Pu1	VMDALEPADWC[+604.3]QFAALIVR
P51649_340	SSDH	P51649	10.0977	8.08517	Pu1	NTGQTC[+604.3]VC[+57]SNQFLVQR
P51649_502	SSDH	P51649	8.73065	1.31027	Pu1	VAEQLEVGMVGVNEGLISSVEC[+604.3]PFGGVK
P51946_244	CCNH	P51946	6.2228	5.62359	Pu1	TC[+604.3]LSQLLDIMK
P51991_196	ROA3	P51991	11.516	1.49991	Pu1	YHTINGHNC[+604.3]EVK
P51991_64	ROA3	P51991	11.2739	4.41412	Pu1	WGTLTDC[+604.3]VVMRDPQTK|WGTLTDC[+604.3]VVMR
P51991_85	ROA3	P51991	8.63953	1.49758	Pu1	GFGFVTYSC[+604.3]VEEVDAAMC[+57]ARPHK|GFGFVTYSC[+604.3]VEEVDAAM[+16]C[+57]ARPHK
P51991_94	ROA3	P51991	11.328	1.62548	Pu1	GFGFVTYSC[+57]VEEVDAAMC[+604.3]ARPHK|GFGFVTYSC[+57]VEEVDAAM[+16]C[+604.3]ARPHK
P52272_114	HNRPM	P52272	7.57454	1.61725	Pu1	GC[+604.3]AVVEFK
P52272_676	HNRPM	P52272	12.2383	2.70443	Pu1	DKFNEC[+604.3]GHVLYADIK|FNEC[+604.3]GHVLYADIK
P52292_133	IMA1	P52292	20	0	Pu1	TDC[+604.3]SPIQFESAWALTNIASGTSEQTK
P52292_223	IMA1	P52292	9.0617	1.89928	Pu1	YGAVDPLLALLAVPDMSSLAC[+604.3]GYLR
P52292_272	IMA1	P52292	17.5752	4.62343	Pu1	LLHHDDPEVLADTC[+604.3]WAISYLTDGPNER
P52292_467	IMA1	P52292	13.0175	3.56853	Pu1	LSIMIEEC[+604.3]GGLDK
P52597_267	HNRPF	P52597	11.0098	0.60024	Pu1	DLSYC[+604.3]LSGMYDHR|DLSYC[+604.3]LSGM[+16]YDHR
P52597_290	HNRPF	P52597	20	3.02998	Pu1	YGDSEFTVQSTTGHC[+604.3]VHM[+16]R|YGDSEFTVQSTTGHC[+604.3]VHMR
P52701_1275	MSH6	P52701	9.11991	6.80951	Pu1	LGHMAC[+57]MVENEC[+604.3]EDPSQETITFLYK
P52732_723	KIF11	P52732	11.434	4.64496	Pu1	QTHSQELC[+604.3]K
P52789_794	HXK2	P52789	11.0218	7.33068	Pu1	FLSQIESDC[+604.3]LALLQVR
P52799_301	EFNB2	P52799	20	3.31868	Pu1	TADSVFC[+604.3]PHYEK
P52948_1027	NUP98	P52948	12.5974	3.86178	Pu1	ADTSQEIC[+604.3]SPR
P52948_1068	NUP98	P52948	8.24096	4.06718	Pu1	FTSGAFLSPSVSVQEC[+604.3]R
P52948_1312	NUP98	P52948	20	0	Pu1	WLSC[+604.3]TATPQIEEEVSLTQK
P52948_1347	NUP98	P52948	20	NA	Pu1	ISEAC[+604.3]SLAQQSGDHR
P52948_1476	NUP98	P52948	20	5.4491	Pu1	YAC[+57]SPLPSYLEGSGC[+604.3]VIAEEQNSQTPLR
P52948_1590	NUP98	P52948	20	4.00411	Pu1	HC[+604.3]QLLETPESWAK
P53007_262	TXTP	P53007	17.4133	3.60996	Pu1	NTWDC[+604.3]GLQILK
P53041_77	PPP5	P53041	20	NA	Pu1	TEC[+604.3]YGYALGDATR
P53350_212	PLK1	P53350	6.66217	2.62035	Pu1	TLC[+604.3]GTPNYIAPEVLSK
P53350_372	PLK1	P53350	20	2.75377	Pu1	ETGEVVDC[+604.3]HLSDMLQQLHSVNASKPSER
P53396_20	ACLY	P53396	13.7883	1.36121	Pu1	FIC[+604.3]TTSAIQNR
P53396_845	ACLY	P53396	8.35368	4.79567	Pu1	KPASFMTSIC[+604.3]DER
P53618_623	COPB	P53618	10.1482	2.42613	Pu1	VLSEC[+604.3]SPLMNDIFNKEC[+57]R|VLSEC[+604.3]SPLMNDIFNK
P53618_684	COPB	P53618	20	0	Pu1	NEMNC[+604.3]KEDQFQLSLLAAMGNTQR
P53701_176	CCHL	P53701	20	0	Pu1	WEALHAAEC[+604.3]PC[+57]GPSLIR
P53701_35	CCHL	P53701	6.68537	3.94862	Pu1	GC[+604.3]PVNTEPSGPTC[+57]EKK|GC[+604.3]PVNTEPSGPTC[+57]EK
P53701_46	CCHL	P53701	15.8745	3.36848	Pu1	GC[+57]PVNTEPSGPTC[+604.3]EKK|GC[+57]PVNTEPSGPTC[+604.3]EK
P53701_66	CCHL	P53701	5.15555	NA	Pu1	AYEYVEC[+604.3]PIRGTAAENK|AYEYVEC[+604.3]PIR
P53794_684	SC5A3	P53794	20	NA	Pu1	DLMEEEAVC[+604.3]LQMLEETR
P54098_647	DPOG1	P54098	20	0	Pu1	LPTGTTLESAGVVC[+604.3]PYR
P54105_73	ICLN	P54105	20	0	Pu1	DRSDC[+604.3]LGEHLYVMVNAK
P54132_1364	BLM	P54132	20	0	Pu1	GGSATC[+604.3]RK
P54132_361	BLM	P54132	20	5.81851	Pu1	MSMQELNPETSTDC[+604.3]DAR
P54132_444	BLM	P54132	20	0	Pu1	YRPDSLDGPMEGDSC[+604.3]PTGNSMK
P54136_115	SYRC	P54136	13.7433	NA	Pu1	FGDYQC[+604.3]NSAMGISQMLK
P54136_32	SYRC	P54136	20	0	Pu1	NC[+604.3]GC[+57]LGASPNLEQLQEENLK
P54136_34	SYRC	P54136	17.1903	3.91069	Pu1	NC[+57]GC[+604.3]LGASPNLEQLQEENLK|NC[+57]GC[+604.3]LGASPNLEQLQEENLKLK
P54136_369	SYRC	P54136	20	0	Pu1	IVFVPGC[+604.3]SIPLTIVK
P54198_673	HIRA	P54198	14.6214	NA	Pu1	LMPVSLSVQSPAALTAEKEAMC[+604.3]LSAPALALK|EAMC[+604.3]LSAPALALK|EAMC[+604.3]LSAPALALKLPIPSPQR
P54819_42	KAD2	P54819	20	0	Pu1	LAENFC[+57]VC[+604.3]HLATGDMLR
P54886_612	P5CS	P54886	17.1139	2.35651	Pu1	C[+57]EYPAAC[+604.3]NALETLLIHR
P54886_88	P5CS	P54886	12.5008	2.55995	Pu1	GDEC[+604.3]GLALGR|LGSAVVTRGDEC[+604.3]GLALGR
P55060_939	XPO2	P55060	5.54474	0	Pu1	LSTAC[+604.3]PGR
P55196_1684	AFAD	P55196	6.55334	0	Pu1	LLEPEAPGLC[+604.3]RPPLPR
P55196_1742	AFAD	P55196	20	0	Pu1	FVAYNEEEEEEDC[+604.3]SLAGPNSYPGSTGAAVGAHDAC[+57]R
P55196_841	AFAD	P55196	12.324	3.39017	Pu1	QGLELAADC[+604.3]HLSR
P55201_852	BRPF1	P55201	20	0	Pu1	GSLTPHPAAC[+604.3]DKDGQTDSAAEESSSQETSK
P55265_125	DSRAD	P55265	19.5358	0.320994	Pu1	GVDC[+604.3]LSSHFQELSIYQDQEQR
P55265_304	DSRAD	P55265	20	0	Pu1	IC[+604.3]DYLFNVSDSSALNLAK
P55265_392	DSRAD	P55265	12.5276	1.92261	Pu1	NAEFLTC[+604.3]NIPTSNASNNMVTTEK|RNAEFLTC[+604.3]NIPTSNASNNMVTTEK
P55265_519	DSRAD	P55265	20	NA	Pu1	NPISGLLEYAQFASQTC[+604.3]EFNMIEQSGPPHEPR
P55265_622	DSRAD	P55265	10.8334	NA	Pu1	SPVTTLLEC[+604.3]MHK|SPVTTLLEC[+604.3]M[+16]HK
P55265_630	DSRAD	P55265	11.1148	3.9571	Pu1	LGNSC[+604.3]EFR
P55265_649	DSRAD	P55265	20	2.94455	Pu1	FQYC[+604.3]VAVGAQTFPSVSAPSKK
P55265_773	DSRAD	P55265	5.60053	2.05127	Pu1	WFPAVC[+604.3]AHSK
P55265_851	DSRAD	P55265	19.5188	0.0421881	Pu1	C[+604.3]FNTLTNSFQPSLLGR
P55795_122	HNRH2	P55795	10.2332	4.16735	Pu1	GLPFGC[+604.3]SK
P55795_267	HNRH2	P55795	20	NA	Pu1	DLNYC[+604.3]FSGM[+16]SDHR|DLNYC[+604.3]FSGMSDHR|FGRDLNYC[+604.3]FSGMSDHR
P55795_290	HNRH2	P55795	15.867	1.79387	Pu1	YGDGGSSFQSTTGHC[+604.3]VHMR|YGDGGSSFQSTTGHC[+604.3]VHM[+16]R
P56182_274	RRP1	P56182	20	3.26908	Pu1	RSEKPPAGSIC[+604.3]R
P56182_349	RRP1	P56182	20	3.52957	Pu1	LQDLAGGIFPEDEIPEKAC[+604.3]R
P56589_235	PEX3	P56589	5.92686	NA	Pu1	DGSKPLLC[+604.3]HYMMPDEETPLAVQAC[+57]GLSPR
P56962_290	STX17	P56962	7.46024	1.18322	Pu1	LTSSC[+604.3]PDLPSQTDKK
P57678_210	GEMI4	P57678	12.3348	2.07455	Pu1	SDPDAC[+604.3]PTMPLLAMLLR|SDPDAC[+604.3]PTMPLLAM[+16]LLR|SDPDAC[+604.3]PTM[+16]PLLAMLLR
P57721_141	PCBP3	P57721	20	1.50771	Pu1	LVVPASQC[+604.3]GSLIGK
P57721_86	PCBP3	P57721	11.0453	3.46576	Pu1	INISEGNC[+604.3]PER
P57740_78	NU107	P57740	6.65131	4.03241	Pu1	SLLRQPDISC[+604.3]ILGTGGK|QPDISC[+604.3]ILGTGGK
P57772_442	SELB	P57772	6.0716	1.4522	Pu1	LDADIHTNTC[+604.3]R
P60033_175	CD81	P60033	9.52138	3.09197	Pu1	NNLC[+604.3]PSGSNIISNLFK
P60468_39	SC61B	P60468	20	0	Pu1	KNASC[+604.3]GTR
P60709_257	ACTB	P60709	10.6363	2.11162	Pu1	FRC[+604.3]PEALFQPSFLGMESC[+57]GIHETTFNSIM[+16]K|FRC[+604.3]PEALFQPSFLGMESC[+57]GIHETTFNSIMK|C[+604.3]PEALFQPSFLGMESC[+57]GIHETTFNSIMK
P60709_272	ACTB	P60709	14.1722	2.08716	Pu1	C[+57]PEALFQPSFLGM[+16]ESC[+604.3]GIHETTFNSIMK|FRC[+57]PEALFQPSFLGM[+16]ESC[+604.3]GIHETTFNSIMK|C[+57]PEALFQPSFLGMESC[+604.3]GIHETTFNSIM[+16]K|C[+57]PEALFQPSFLGMESC[+604.3]GIHETTFNSIMK
P60763_178	RAC3	P60763	20	0	Pu1	AVLC[+604.3]PPPVK
P60842_131	IF4A1	P60842	5.46602	1.44969	Pu1	VVMALGDYMGASC[+604.3]HAC[+57]IGGTNVR
P60891_265	PRPS1	P60891	14.1646	0.850869	Pu1	INNAC[+604.3]FEAVVVTNTIPQEDKMK|INNAC[+604.3]FEAVVVTNTIPQEDK
P60981_135	DEST	P60981	7.68379	0.554072	Pu1	HEC[+604.3]QANGPEDLNR
P61077_111	UB2D3	P61077	9.11697	0.998299	Pu1	VLLSIC[+57]SLLC[+604.3]DPNPDDPLVPEIAR
P61289_92	PSME3	P61289	20	NA	Pu1	LDEC[+604.3]EEAFQGTK|RLDEC[+604.3]EEAFQGTK
P61619_13	S61A1	P61619	17.0045	1.01393	Pu1	FLEVIKPFC[+604.3]VILPEIQKPER
P61978_132	HNRPK	P61978	14.5725	0.357509	Pu1	KIIPTLEEGLQLPSPTATSQLPLESDAVEC[+604.3]LNYQHYK|IIPTLEEGLQLPSPTATSQLPLESDAVEC[+604.3]LNYQHYK
P61978_145	HNRPK	P61978	20	0	Pu1	GSDFDC[+604.3]ELR
P61978_184	HNRPK	P61978	20	4.90501	Pu1	LFQEC[+604.3]C[+57]PHSTDR
P61978_185	HNRPK	P61978	20	0.780422	Pu1	LFQEC[+57]C[+604.3]PHSTDR
P62070_183	RRAS2	P62070	20	NA	Pu1	FQEQEC[+604.3]PPSPEPTRK
P62241_174	RS8	P62241	8.96742	1.73879	Pu1	LLAC[+604.3]IASRPGQC[+57]GR
P62241_71	RS8	P62241	20	4.19811	Pu1	LDVGNFSWGSEC[+604.3]C[+57]TR
P62241_72	RS8	P62241	20	4.98291	Pu1	LDVGNFSWGSEC[+57]C[+604.3]TR
P62258_97	1433E	P62258	20	NA	Pu1	LIC[+604.3]C[+57]DILDVLDKHLIPAANTGESK
P62258_98	1433E	P62258	12.6439	4.04302	Pu1	LIC[+57]C[+604.3]DILDVLDK|LIC[+57]C[+604.3]DILDVLDKHLIPAANTGESK
P62280_131	RS11	P62280	5.17893	0.337665	Pu1	DVQIGDIVTVGEC[+604.3]RPLSK
P62701_41	RS4X	P62701	9.56252	3.80631	Pu1	LREC[+604.3]LPLIIFLR
P62714_196	PP2AB	P62714	20	0	Pu1	LQEVPHEGPMC[+604.3]DLLWSDPDDRGGWGISPR
P62714_251	PP2AB	P62714	10.515	0.794839	Pu1	AHQLVMEGYNWC[+604.3]HDR
P62753_100	RS6	P62753	17.071	0.267312	Pu1	GC[+604.3]IVDANLSVLNLVIVK
P62753_12	RS6	P62753	6.90407	2.47324	Pu1	LNISFPATGC[+604.3]QK
P62753_83	RS6	P62753	15.8808	1.14182	Pu1	GHSC[+604.3]YRPR
P62826_112	RAN	P62826	5.53276	1.86785	Pu1	VC[+604.3]ENIPIVLC[+57]GNK
P62826_120	RAN	P62826	5.96395	1.23025	Pu1	VC[+57]ENIPIVLC[+604.3]GNK
P62834_139	RAP1A	P62834	16.3729	3.91469	Pu1	QWC[+604.3]NC[+57]AFLESSAK
P62834_48	RAP1A	P62834	20	6.65	Pu1	QVEVDC[+604.3]QQC[+57]MLEILDTAGTEQFTAMR
P62837_111	UB2D2	P62837	9.11697	0.998299	Pu1	VLLSIC[+57]SLLC[+604.3]DPNPDDPLVPEIAR
P62879_148	GBB2	P62879	10.3554	2.12815	Pu1	ELPGHTGYLSC[+604.3]C[+57]R
P62888_52	RL30	P62888	6.46596	5.63724	Pu1	LVILANNC[+604.3]PALR
P62888_85	RL30	P62888	6.48231	1.3335	Pu1	TGVHHYSGNNIELGTAC[+604.3]GK
P62906_66	RL10A	P62906	5.50762	0.672429	Pu1	FSVC[+604.3]VLGDQQHC[+57]DEAK
P62910_96	RL32	P62910	8.19316	0.968153	Pu1	SYC[+604.3]AEIAHNVSSK
P62913_25	RL11	P62913	16.6677	2.72082	Pu1	LC[+57]LNIC[+604.3]VGESGDR
P62917_114	RL8	P62917	6.0649	0.598374	Pu1	AQLNIGNVLPVGTMPEGTIVC[+604.3]C[+57]LEEKPGDR
P62937_62	PPIA	P62937	5.72016	1.71372	Pu1	IIPGFMC[+604.3]QGGDFTR
P62993_32	GRB2	P62993	20	0	Pu1	VLNEEC[+604.3]DQNWYK
P62995_118	TRA2B	P62995	20	0	Pu1	ANPDPNC[+604.3]C[+57]LGVFGLSLYTTER|ANPDPNC[+604.3]C[+57]LGVFGLSLYTTERDLR
P62995_119	TRA2B	P62995	20	5.56435	Pu1	ANPDPNC[+57]C[+604.3]LGVFGLSLYTTER
P63000_178	RAC1	P63000	19.0565	2.53302	Pu1	AVLC[+604.3]PPPVK|AVLC[+604.3]PPPVKK
[truncated: 1,331 more rows]

## Sheet: JurkatMembrane_1
Site	Gene_ID	Uniprot_ID	QuantitativeValue	QVStandardError	Treatment	Peptides
[truncated: 1,745 more rows]

[truncated: 9 more sheets: DM93Membrane_1, HeLaMembrane_1, A549Membrane_1, HekSoluble_1, JurkatSoluble_1, DM93Soluble_1, HeLaSoluble_1, A549Soluble_1, DM93Soluble_2]
