# Supplementary material for: Chemoproteomic capture of RNA binding activity in living cells
Source: Nat Commun. 2023 Oct 7;14:6282. doi: 10.1038/s41467-023-41844-z (PMC10560261; doi:10.1038/s41467-023-41844-z)
Supplement: Supplementary file 6 — Supplementary Data 3 [file 41467_2023_41844_MOESM6_ESM.xlsx]

## Sheet: TableofContents
Key
DE	Domain Enrichment
MF	Molecular Function
DBIA	desthiobiotin-iodoacetamide
All	All 5 cell lines (soluble and membrane fractions)using AHL-Pu-1
Tab name	Contents
AllMF	Molecular function analysis using AHL-Pu-1 data in 5 cell lines in both soluble and membrane fractions. Data for analysis can be found in Table S2
AllDE	Domain enrichment analysis using AHL-Pu-1 data in 5 cell lines in both soluble and membrane fractions. Data for analysis can be found in Table S2
DBIAMF	Molecular function analysis using DBIA data derived frm Kuljanin 2021. Data for analysis can be found in Table S2
DBIADE	Doman enrichment analysis using DBIA data derived frm Kuljanin 2021. Data for analysis can be found in Table S2
DECompleteMem	Domain enrichment analysis using AHL-Pu-1 data split by cell line in membrane fraction. Data for analysis can be found in Table S2
DECompleteSol	Domain enrichment analysis using AHL-Pu-1 data split by cell line in soluble fraction. Data for analysis can be found in Table S2
DERBPMem	Domain enrichment analysis using AHL-Pu-1 data split by cell line in membrane fraction using only poteins that map to known RBPs. Data for analysis can be found in Table S2
DERBPSol	Domain enrichment analysis using AHL-Pu-1 data split by cell line in soluble fraction using only poteins that map to known RBPs. Data for analysis can be found in Table S2
DERBPMem	Domain enrichment analysis using AHL-Pu-1 data split by cell line in membrane fraction using only poteins that map to known poly(a) binding RBPs. Data for analysis can be found in Table S2
DERBPSol	Domain enrichment analysis using AHL-Pu-1 data split by cell line in soluble fraction using only poteins that map to known poly(a) binding RBPs. Data for analysis can be found in Table S2

## Sheet: AllMF
Analysis Type:	PANTHER Overrepresentation Test (Released 20220202)
Annotation Version and Release Date:	GO Ontology database DOI: 10.5281/zenodo.5725227 Released 2021-11-16
Analyzed List:	upload_1 (Homo sapiens)
Reference List:	Homo sapiens (all genes in database)
Test Type:	BINOMIAL
Correction:	FDR
GO molecular function complete	Homo sapiens - REFLIST (20595)	upload_1 (3032)	upload_1 (expected)	upload_1 (over/under)	upload_1 (fold Enrichment)	upload_1 (raw P-value)	upload_1 (FDR)
RNA binding (GO:0003723)	1691	748	248.95	+	3	1e-163	4.9e-160
organic cyclic compound binding (GO:0097159)	6046	1605	890.09	+	1.8	1.28e-161	3.14e-158
heterocyclic compound binding (GO:1901363)	5971	1591	879.05	+	1.81	4.99e-161	8.15e-158
binding (GO:0005488)	16551	2887	2436.64	+	1.18	8.56e-126	1.05e-122
nucleic acid binding (GO:0003676)	3999	1152	588.73	+	1.96	3.25e-124	3.18e-121
protein binding (GO:0005515)	14397	2642	2119.53	+	1.25	4.63e-111	3.78e-108
Unclassified (UNCLASSIFIED)	2328	66	342.73	-	0.19	6.79e-81	4.16e-78
molecular_function (GO:0003674)	18267	2966	2689.27	+	1.1	6.79e-81	4.75e-78
nucleotide binding (GO:0000166)	2168	635	319.17	+	1.99	4.45e-63	2.42e-60
nucleoside phosphate binding (GO:1901265)	2169	635	319.32	+	1.99	5.24e-63	2.57e-60
purine ribonucleoside triphosphate binding (GO:0035639)	1841	559	271.03	+	2.06	1.19e-59	5.29e-57
purine nucleotide binding (GO:0017076)	1924	572	283.25	+	2.02	3.19e-58	1.3e-55
purine ribonucleotide binding (GO:0032555)	1911	569	281.34	+	2.02	4.27e-58	1.61e-55
ribonucleotide binding (GO:0032553)	1928	572	283.84	+	2.02	6.2e-58	2.17e-55
small molecule binding (GO:0036094)	2507	682	369.08	+	1.85	1.73e-56	5.64e-54
transmembrane signaling receptor activity (GO:0004888)	1330	27	195.8	-	0.14	5.35e-54	1.64e-51
anion binding (GO:0043168)	2411	655	354.95	+	1.85	9.29e-54	2.68e-51
ATP binding (GO:0005524)	1495	463	220.09	+	2.1	6.5e-51	1.77e-48
adenyl nucleotide binding (GO:0030554)	1570	476	231.14	+	2.06	5.82e-50	1.5e-47
adenyl ribonucleotide binding (GO:0032559)	1559	473	229.52	+	2.06	1.05e-49	2.56e-47
signaling receptor activity (GO:0038023)	1551	54	228.34	-	0.24	4.36e-46	9.71e-44
molecular transducer activity (GO:0060089)	1551	54	228.34	-	0.24	4.36e-46	1.02e-43
cadherin binding (GO:0045296)	324	170	47.7	+	3.56	6.53e-44	1.39e-41
G protein-coupled receptor activity (GO:0004930)	883	11	130	-	0.08	1.54e-42	3.14e-40
carbohydrate derivative binding (GO:0097367)	2279	592	335.51	+	1.76	3.13e-42	6.13e-40
enzyme binding (GO:0019899)	2053	547	302.24	+	1.81	1.08e-41	2.04e-39
catalytic activity (GO:0003824)	5626	1171	828.26	+	1.41	1.21e-41	2.19e-39
hydrolase activity, acting on acid anhydrides (GO:0016817)	728	249	107.18	+	2.32	3.67e-33	6.19e-31
hydrolase activity, acting on acid anhydrides, in phosphorus-containing anhydrides (GO:0016818)	728	249	107.18	+	2.32	3.67e-33	6.41e-31
pyrophosphatase activity (GO:0016462)	724	248	106.59	+	2.33	3.99e-33	6.52e-31
catalytic activity, acting on a nucleic acid (GO:0140640)	594	214	87.45	+	2.45	1.79e-31	2.83e-29
nucleoside-triphosphatase activity (GO:0017111)	669	231	98.49	+	2.35	2.34e-31	3.58e-29
ion binding (GO:0043167)	6074	1192	894.22	+	1.33	4.85e-31	7.2e-29
olfactory receptor activity (GO:0004984)	441	0	64.92	-	< 0.01	3.14e-29	4.53e-27
ATP-dependent activity (GO:0140657)	559	200	82.3	+	2.43	4.32e-29	6.04e-27
ATP hydrolysis activity (GO:0016887)	328	142	48.29	+	2.94	1.74e-28	2.36e-26
cell adhesion molecule binding (GO:0050839)	551	195	81.12	+	2.4	7.98e-28	1.06e-25
cytoskeletal protein binding (GO:0008092)	998	285	146.93	+	1.94	1.53e-25	1.97e-23
protein-containing complex binding (GO:0044877)	1290	342	189.91	+	1.8	3.64e-25	4.57e-23
mRNA binding (GO:0003729)	314	129	46.23	+	2.79	4.88e-24	5.98e-22
signaling receptor regulator activity (GO:0030545)	549	12	80.82	-	0.15	6.77e-22	8.09e-20
helicase activity (GO:0004386)	157	81	23.11	+	3.5	3.75e-21	4.37e-19
catalytic activity, acting on RNA (GO:0140098)	395	141	58.15	+	2.42	9.86e-21	1.12e-18
chromatin binding (GO:0003682)	592	185	87.15	+	2.12	1.12e-20	1.24e-18
receptor ligand activity (GO:0048018)	493	10	72.58	-	0.14	2.02e-20	2.2e-18
signaling receptor activator activity (GO:0030546)	500	11	73.61	-	0.15	5.61e-20	5.98e-18
histone binding (GO:0042393)	249	101	36.66	+	2.76	9.51e-19	9.91e-17
hydrolase activity (GO:0016787)	2411	509	354.95	+	1.43	1.01e-16	1.03e-14
transcription factor binding (GO:0008134)	619	178	91.13	+	1.95	1.55e-16	1.55e-14
identical protein binding (GO:0042802)	2116	454	311.52	+	1.46	5.32e-16	5.21e-14
kinase binding (GO:0019900)	765	203	112.62	+	1.8	3.07e-15	2.95e-13
transcription coregulator activity (GO:0003712)	512	151	75.38	+	2	4.6e-15	4.33e-13
protein domain specific binding (GO:0019904)	683	185	100.55	+	1.84	9.09e-15	8.4e-13
actin binding (GO:0003779)	451	137	66.4	+	2.06	1.03e-14	9.35e-13
DNA binding (GO:0003677)	2498	512	367.76	+	1.39	1.29e-14	1.15e-12
actin filament binding (GO:0051015)	217	83	31.95	+	2.6	2.6e-14	2.27e-12
transferase activity (GO:0016740)	2302	474	338.9	+	1.4	7.91e-14	6.8e-12
transferase activity, transferring phosphorus-containing groups (GO:0016772)	924	228	136.03	+	1.68	9.29e-14	7.84e-12
protein kinase binding (GO:0019901)	683	181	100.55	+	1.8	1.16e-13	9.61e-12
ribonucleoprotein complex binding (GO:0043021)	152	65	22.38	+	2.9	1.42e-13	1.16e-11
ubiquitin protein ligase binding (GO:0031625)	300	98	44.17	+	2.22	1.28e-12	1.03e-10
ATP-dependent activity, acting on DNA (GO:0008094)	105	50	15.46	+	3.23	2.15e-12	1.7e-10
ubiquitin-like protein ligase binding (GO:0044389)	319	101	46.96	+	2.15	3.38e-12	2.63e-10
DNA-binding transcription factor binding (GO:0140297)	482	135	70.96	+	1.9	4.5e-12	3.44e-10
RNA helicase activity (GO:0003724)	77	41	11.34	+	3.62	7.22e-12	5.44e-10
ATP-dependent activity, acting on RNA (GO:0008186)	79	41	11.63	+	3.53	1.56e-11	1.16e-09
kinase activity (GO:0016301)	763	188	112.33	+	1.67	1.71e-11	1.25e-09
catalytic activity, acting on DNA (GO:0140097)	230	78	33.86	+	2.3	4.53e-11	3.26e-09
translation regulator activity (GO:0045182)	146	58	21.49	+	2.7	4.65e-11	3.3e-09
GTPase binding (GO:0051020)	299	93	44.02	+	2.11	5.95e-11	4.16e-09
cytokine activity (GO:0005125)	233	4	34.3	-	0.12	7.07e-11	4.88e-09
transmembrane transporter activity (GO:0022857)	1125	92	165.62	-	0.56	1.17e-10	7.93e-09
protein serine kinase activity (GO:0106310)	362	105	53.29	+	1.97	1.68e-10	1.13e-08
protein serine/threonine kinase activity (GO:0004674)	433	119	63.75	+	1.87	2.51e-10	1.66e-08
immune receptor activity (GO:0140375)	148	0	21.79	-	< 0.01	3.19e-10	2.08e-08
phosphotransferase activity, alcohol group as acceptor (GO:0016773)	690	168	101.58	+	1.65	4.88e-10	3.1e-08
modification-dependent protein binding (GO:0140030)	164	60	24.14	+	2.49	4.86e-10	3.13e-08
voltage-gated cation channel activity (GO:0022843)	144	0	21.2	-	< 0.01	5.76e-10	3.62e-08
transcription coactivator activity (GO:0003713)	281	86	41.37	+	2.08	6.53e-10	4.05e-08
ligase activity (GO:0016874)	170	61	25.03	+	2.44	7.2e-10	4.41e-08
gated channel activity (GO:0022836)	344	14	50.64	-	0.28	9.26e-10	5.6e-08
tubulin binding (GO:0015631)	379	106	55.8	+	1.9	9.54e-10	5.7e-08
translation factor activity, RNA binding (GO:0008135)	92	41	13.54	+	3.03	1.29e-09	7.49e-08
translation regulator activity, nucleic acid binding (GO:0090079)	115	47	16.93	+	2.78	1.27e-09	7.5e-08
structural constituent of cytoskeleton (GO:0005200)	104	44	15.31	+	2.87	1.53e-09	8.84e-08
protein C-terminus binding (GO:0008022)	191	65	28.12	+	2.31	1.57e-09	8.95e-08
GTP binding (GO:0005525)	383	106	56.39	+	1.88	1.64e-09	9.15e-08
small GTPase binding (GO:0031267)	268	82	39.46	+	2.08	1.63e-09	9.19e-08
RNA polymerase II-specific DNA-binding transcription factor binding (GO:0061629)	355	100	52.26	+	1.91	1.98e-09	1.09e-07
microtubule binding (GO:0008017)	270	82	39.75	+	2.06	2.26e-09	1.23e-07
extracellular matrix structural constituent (GO:0005201)	173	2	25.47	-	0.08	2.78e-09	1.5e-07
protein serine/threonine/tyrosine kinase activity (GO:0004712)	448	118	65.95	+	1.79	3.18e-09	1.69e-07
catalytic activity, acting on a tRNA (GO:0140101)	127	49	18.7	+	2.62	3.53e-09	1.86e-07
enzyme regulator activity (GO:0030234)	1256	266	184.91	+	1.44	3.89e-09	2.03e-07
molecular adaptor activity (GO:0060090)	372	102	54.77	+	1.86	5.26e-09	2.71e-07
passive transmembrane transporter activity (GO:0022803)	489	29	71.99	-	0.4	5.37e-09	2.74e-07
channel activity (GO:0015267)	488	29	71.84	-	0.4	5.88e-09	2.97e-07
RNA polymerase binding (GO:0070063)	61	31	8.98	+	3.45	6.99e-09	3.49e-07
G protein-coupled peptide receptor activity (GO:0008528)	148	1	21.79	-	0.05	7.31e-09	3.62e-07
guanyl ribonucleotide binding (GO:0032561)	405	108	59.62	+	1.81	7.86e-09	3.81e-07
guanyl nucleotide binding (GO:0019001)	405	108	59.62	+	1.81	7.86e-09	3.85e-07
DNA helicase activity (GO:0003678)	73	34	10.75	+	3.16	1.11e-08	5.33e-07
transferase activity, transferring one-carbon groups (GO:0016741)	229	71	33.71	+	2.11	1.18e-08	5.61e-07
protein kinase activity (GO:0004672)	581	141	85.53	+	1.65	1.48e-08	6.98e-07
odorant binding (GO:0005549)	122	0	17.96	-	< 0.01	1.5e-08	7e-07
structural constituent of nuclear pore (GO:0017056)	28	20	4.12	+	4.85	1.59e-08	7.37e-07
single-stranded RNA binding (GO:0003727)	84	36	12.37	+	2.91	3.27e-08	1.5e-06
methyltransferase activity (GO:0008168)	217	67	31.95	+	2.1	3.49e-08	1.58e-06
catalytic activity, acting on a protein (GO:0140096)	2313	438	340.52	+	1.29	3.75e-08	1.67e-06
peptide receptor activity (GO:0001653)	154	2	22.67	-	0.09	3.72e-08	1.67e-06
double-stranded RNA binding (GO:0003725)	74	33	10.89	+	3.03	4.88e-08	2.15e-06
neurotransmitter receptor activity (GO:0030594)	113	0	16.64	-	< 0.01	5.69e-08	2.49e-06
RNA polymerase core enzyme binding (GO:0043175)	43	24	6.33	+	3.79	6.25e-08	2.71e-06
transporter activity (GO:0005215)	1247	118	183.58	-	0.64	6.84e-08	2.94e-06
mRNA 3'-UTR binding (GO:0003730)	95	38	13.99	+	2.72	7.81e-08	3.33e-06
methylated histone binding (GO:0035064)	76	33	11.19	+	2.95	8.89e-08	3.72e-06
methylation-dependent protein binding (GO:0140034)	76	33	11.19	+	2.95	8.89e-08	3.75e-06
enzyme activator activity (GO:0008047)	558	133	82.15	+	1.62	1.01e-07	4.19e-06
ion channel activity (GO:0005216)	436	27	64.19	-	0.42	1.03e-07	4.26e-06
hormone activity (GO:0005179)	128	1	18.84	-	0.05	1.23e-07	5.03e-06
mRNA 5'-UTR binding (GO:0048027)	26	18	3.83	+	4.7	1.28e-07	5.18e-06
snoRNA binding (GO:0030515)	32	20	4.71	+	4.25	1.33e-07	5.33e-06
aminoacyl-tRNA ligase activity (GO:0004812)	42	23	6.18	+	3.72	1.61e-07	6.38e-06
ligase activity, forming carbon-oxygen bonds (GO:0016875)	42	23	6.18	+	3.72	1.61e-07	6.43e-06
cation channel activity (GO:0005261)	338	18	49.76	-	0.36	1.74e-07	6.82e-06
inorganic molecular entity transmembrane transporter activity (GO:0015318)	736	60	108.35	-	0.55	1.89e-07	7.35e-06
RNA polymerase II complex binding (GO:0000993)	36	21	5.3	+	3.96	2e-07	7.7e-06
potassium channel activity (GO:0005267)	122	1	17.96	-	0.06	2.86e-07	1.1e-05
GTPase activity (GO:0003924)	339	89	49.91	+	1.78	3e-07	1.14e-05
single-stranded DNA binding (GO:0003697)	122	43	17.96	+	2.39	3.42e-07	1.29e-05
serine-type endopeptidase activity (GO:0004252)	180	5	26.5	-	0.19	3.81e-07	1.41e-05
antigen binding (GO:0003823)	193	6	28.41	-	0.21	3.85e-07	1.42e-05
GTPase activator activity (GO:0005096)	276	76	40.63	+	1.87	3.81e-07	1.42e-05
ion transmembrane transporter activity (GO:0015075)	856	75	126.02	-	0.6	3.9e-07	1.43e-05
S-adenosylmethionine-dependent methyltransferase activity (GO:0008757)	158	51	23.26	+	2.19	4e-07	1.45e-05
glycosaminoglycan binding (GO:0005539)	239	10	35.19	-	0.28	5.19e-07	1.87e-05
voltage-gated channel activity (GO:0022832)	202	7	29.74	-	0.24	5.88e-07	2.1e-05
cytokine receptor activity (GO:0004896)	97	0	14.28	-	< 0.01	6.07e-07	2.16e-05
basal transcription machinery binding (GO:0001098)	60	27	8.83	+	3.06	6.47e-07	2.26e-05
serine hydrolase activity (GO:0017171)	201	7	29.59	-	0.24	6.59e-07	2.27e-05
basal RNA polymerase II transcription machinery binding (GO:0001099)	60	27	8.83	+	3.06	6.47e-07	2.28e-05
voltage-gated ion channel activity (GO:0005244)	201	7	29.59	-	0.24	6.59e-07	2.29e-05
structural molecule activity (GO:0005198)	711	157	104.67	+	1.5	6.93e-07	2.37e-05
transcription coregulator binding (GO:0001221)	113	40	16.64	+	2.4	7.73e-07	2.63e-05
metal ion transmembrane transporter activity (GO:0046873)	430	29	63.3	-	0.46	9.35e-07	3.16e-05
UDP-glycosyltransferase activity (GO:0008194)	145	3	21.35	-	0.14	9.48e-07	3.18e-05
nucleocytoplasmic carrier activity (GO:0140142)	30	18	4.42	+	4.08	9.72e-07	3.24e-05
tRNA binding (GO:0000049)	73	30	10.75	+	2.79	1.01e-06	3.33e-05
serine-type peptidase activity (GO:0008236)	197	7	29	-	0.24	1.04e-06	3.4e-05
structural constituent of ribosome (GO:0003735)	168	52	24.73	+	2.1	1.04e-06	3.41e-05
transcription corepressor activity (GO:0003714)	192	57	28.27	+	2.02	1.16e-06	3.75e-05
rRNA binding (GO:0019843)	66	28	9.72	+	2.88	1.25e-06	4.03e-05
voltage-gated potassium channel activity (GO:0005249)	91	0	13.4	-	< 0.01	1.48e-06	4.72e-05
promoter-specific chromatin binding (GO:1990841)	63	27	9.27	+	2.91	1.59e-06	5.06e-05
inorganic cation transmembrane transporter activity (GO:0022890)	598	48	88.04	-	0.55	1.68e-06	5.28e-05
protein dimerization activity (GO:0046983)	1048	214	154.29	+	1.39	1.67e-06	5.28e-05
protein homodimerization activity (GO:0042803)	701	153	103.2	+	1.48	1.8e-06	5.61e-05
nucleoside-triphosphatase regulator activity (GO:0060589)	493	115	72.58	+	1.58	1.95e-06	6e-05
GTPase regulator activity (GO:0030695)	493	115	72.58	+	1.58	1.95e-06	6.04e-05
signaling receptor binding (GO:0005102)	1591	169	234.23	-	0.72	2.07e-06	6.33e-05
heat shock protein binding (GO:0031072)	127	42	18.7	+	2.25	2.24e-06	6.82e-05
translation elongation factor activity (GO:0003746)	26	16	3.83	+	4.18	2.77e-06	8.38e-05
nuclear receptor binding (GO:0016922)	142	45	20.91	+	2.15	2.95e-06	8.82e-05
signal sequence binding (GO:0005048)	50	23	7.36	+	3.12	2.95e-06	8.85e-05
disordered domain specific binding (GO:0097718)	36	19	5.3	+	3.58	3.11e-06	9.23e-05
core promoter sequence-specific DNA binding (GO:0001046)	43	21	6.33	+	3.32	3.18e-06	9.32e-05
tau protein binding (GO:0048156)	43	21	6.33	+	3.32	3.18e-06	9.38e-05
growth factor activity (GO:0008083)	162	5	23.85	-	0.21	3.32e-06	9.68e-05
snRNA binding (GO:0017069)	47	22	6.92	+	3.18	3.65e-06	0.000106
phosphatase binding (GO:0019902)	196	56	28.86	+	1.94	4.32e-06	0.000124
nuclear localization sequence binding (GO:0008139)	27	16	3.97	+	4.03	4.43e-06	0.000127
nucleosome binding (GO:0031491)	75	29	11.04	+	2.63	4.77e-06	0.000136
heparin binding (GO:0008201)	171	6	25.17	-	0.24	5.02e-06	0.000142
cation transmembrane transporter activity (GO:0008324)	652	56	95.99	-	0.58	5.14e-06	0.000145
histone kinase activity (GO:0035173)	16	12	2.36	+	5.09	6.93e-06	0.000194
potassium ion transmembrane transporter activity (GO:0015079)	155	5	22.82	-	0.22	7.59e-06	0.000211
protein-macromolecule adaptor activity (GO:0030674)	307	77	45.2	+	1.7	8.81e-06	0.000244
immunoglobulin receptor binding (GO:0034987)	97	1	14.28	-	0.07	9.32e-06	0.000256
p53 binding (GO:0002039)	70	27	10.31	+	2.62	1.04e-05	0.000283
histone deacetylase binding (GO:0042826)	122	39	17.96	+	2.17	1.07e-05	0.000291
protein phosphatase binding (GO:0019903)	151	45	22.23	+	2.02	1.33e-05	0.000359
extracellular ligand-gated ion channel activity (GO:0005230)	75	0	11.04	-	< 0.01	1.57e-05	0.000423
ribosome binding (GO:0043022)	72	27	10.6	+	2.55	1.68e-05	0.00045
ligand-gated ion channel activity (GO:0015276)	148	5	21.79	-	0.23	1.72e-05	0.000455
ligand-gated channel activity (GO:0022834)	148	5	21.79	-	0.23	1.72e-05	0.000457
histone methyltransferase activity (GO:0042054)	57	23	8.39	+	2.74	2.29e-05	0.000602
transcription corepressor binding (GO:0001222)	46	20	6.77	+	2.95	2.76e-05	0.000718
poly-pyrimidine tract binding (GO:0008187)	28	15	4.12	+	3.64	2.75e-05	0.000719
damaged DNA binding (GO:0003684)	70	26	10.31	+	2.52	2.78e-05	0.000721
chromatin DNA binding (GO:0031490)	105	34	15.46	+	2.2	2.95e-05	0.00076
unfolded protein binding (GO:0051082)	121	37	17.81	+	2.08	4.4e-05	0.00113
alcohol dehydrogenase (NADP+) activity (GO:0008106)	23	13	3.39	+	3.84	5.4e-05	0.00138
pre-mRNA binding (GO:0036002)	37	17	5.45	+	3.12	5.52e-05	0.0014
postsynaptic neurotransmitter receptor activity (GO:0098960)	66	0	9.72	-	< 0.01	5.93e-05	0.0015
phosphatidylinositol binding (GO:0035091)	273	67	40.19	+	1.67	6.08e-05	0.00152
carbohydrate binding (GO:0030246)	274	18	40.34	-	0.45	6.08e-05	0.00153
RNA methyltransferase activity (GO:0008173)	66	24	9.72	+	2.47	7.61e-05	0.00189
protein N-terminus binding (GO:0047485)	107	33	15.75	+	2.09	9.41e-05	0.00233
RNA polymerase II CTD heptapeptide repeat kinase activity (GO:0008353)	12	9	1.77	+	5.09	9.48e-05	0.00233
3'-5' DNA helicase activity (GO:0043138)	15	10	2.21	+	4.53	0.000103	0.00252
transmitter-gated ion channel activity (GO:0022824)	62	0	9.13	-	< 0.01	0.000107	0.0026
transmitter-gated channel activity (GO:0022835)	62	0	9.13	-	< 0.01	0.000107	0.00261
molecular carrier activity (GO:0140104)	72	25	10.6	+	2.36	0.000111	0.00267
oxidoreductase activity, acting on CH-OH group of donors (GO:0016614)	142	40	20.91	+	1.91	0.000124	0.00298
magnesium ion binding (GO:0000287)	223	56	32.83	+	1.71	0.000133	0.00317
exoribonuclease activity (GO:0004532)	40	17	5.89	+	2.89	0.000138	0.00329
exonuclease activity (GO:0004527)	82	27	12.07	+	2.24	0.000141	0.00334
RNA polymerase II core promoter sequence-specific DNA binding (GO:0000979)	19	11	2.8	+	3.93	0.000161	0.00378
annealing activity (GO:0140666)	13	9	1.91	+	4.7	0.000171	0.00401
oxidoreductase activity, acting on the CH-OH group of donors, NAD or NADP as acceptor (GO:0016616)	130	37	19.14	+	1.93	0.000178	0.00416
cytoskeletal motor activity (GO:0003774)	116	34	17.08	+	1.99	0.000189	0.00438
calcium ion binding (GO:0005509)	732	73	107.77	-	0.68	0.000197	0.00455
lysine-acetylated histone binding (GO:0070577)	23	12	3.39	+	3.54	0.000213	0.00487
acetylation-dependent protein binding (GO:0140033)	23	12	3.39	+	3.54	0.000213	0.00489
protein methyltransferase activity (GO:0008276)	89	28	13.1	+	2.14	0.000223	0.00508
ADP binding (GO:0043531)	34	15	5.01	+	3	0.000225	0.00511
serine-type endopeptidase inhibitor activity (GO:0004867)	101	3	14.87	-	0.2	0.00023	0.00518
exoribonuclease activity, producing 5'-phosphomonoesters (GO:0016896)	38	16	5.59	+	2.86	0.000237	0.00532
cation binding (GO:0043169)	4373	724	643.79	+	1.12	0.000239	0.00533
metal ion binding (GO:0046872)	4284	710	630.69	+	1.13	0.000251	0.00559
kinase regulator activity (GO:0019207)	240	58	35.33	+	1.64	0.000265	0.00587
nucleotidyltransferase activity (GO:0016779)	138	38	20.32	+	1.87	0.000277	0.00611
nuclear export signal receptor activity (GO:0005049)	11	8	1.62	+	4.94	0.00028	0.00616
aldo-keto reductase (NADP) activity (GO:0004033)	31	14	4.56	+	3.07	0.000285	0.00623
NADP-retinol dehydrogenase activity (GO:0052650)	14	9	2.06	+	4.37	0.000293	0.00637
histone serine kinase activity (GO:0035174)	6	6	0.88	+	6.79	0.00031	0.00669
nuclease activity (GO:0004518)	210	52	30.92	+	1.68	0.000309	0.0067
phosphatidylinositol-3,4,5-trisphosphate binding (GO:0005547)	39	16	5.74	+	2.79	0.000314	0.00674
phospholipid binding (GO:0005543)	468	99	68.9	+	1.44	0.000325	0.00694
phosphatidylinositol phosphate binding (GO:1901981)	175	45	25.76	+	1.75	0.000351	0.00747
regulatory RNA binding (GO:0061980)	44	17	6.48	+	2.62	0.000407	0.00863
protein heterodimerization activity (GO:0046982)	326	73	47.99	+	1.52	0.00042	0.00887
cadherin binding involved in cell-cell adhesion (GO:0098641)	18	10	2.65	+	3.77	0.000431	0.00906
poly(U) RNA binding (GO:0008266)	25	12	3.68	+	3.26	0.000444	0.0093
ubiquitin-like protein binding (GO:0032182)	117	33	17.22	+	1.92	0.000448	0.00934
sulfotransferase activity (GO:0008146)	52	0	7.66	-	< 0.01	0.000469	0.00973
sodium ion transmembrane transporter activity (GO:0015081)	151	8	22.23	-	0.36	0.000479	0.00989
cyclin-dependent protein kinase activity (GO:0097472)	29	13	4.27	+	3.04	0.000495	0.0101
cyclin-dependent protein serine/threonine kinase activity (GO:0004693)	29	13	4.27	+	3.04	0.000495	0.0102
ubiquitin-like protein-specific protease activity (GO:0019783)	133	36	19.58	+	1.84	0.000533	0.0109
G protein-coupled amine receptor activity (GO:0008227)	51	0	7.51	-	< 0.01	0.000543	0.011
neurotransmitter receptor activity involved in regulation of postsynaptic membrane potential (GO:0099529)	51	0	7.51	-	< 0.01	0.000543	0.011
ubiquitin-protein transferase regulator activity (GO:0055106)	22	11	3.24	+	3.4	0.000543	0.011
ligand-gated cation channel activity (GO:0099094)	117	5	17.22	-	0.29	0.000558	0.0112
nuclear import signal receptor activity (GO:0061608)	19	10	2.8	+	3.58	0.00065	0.013
protein kinase regulator activity (GO:0019887)	212	51	31.21	+	1.63	0.000658	0.0131
exonuclease activity, active with either ribo- or deoxyribonucleic acids and producing 5'-phosphomonoesters (GO:0016796)	59	20	8.69	+	2.3	0.00068	0.0135
protein folding chaperone (GO:0044183)	42	16	6.18	+	2.59	0.000686	0.0135
histone-lysine N-methyltransferase activity (GO:0018024)	42	16	6.18	+	2.59	0.000686	0.0135
DNA replication origin binding (GO:0003688)	16	9	2.36	+	3.82	0.000753	0.0147
ribonuclease activity (GO:0004540)	121	33	17.81	+	1.85	0.000781	0.0152
cysteine-type peptidase activity (GO:0008234)	198	48	29.15	+	1.65	0.000794	0.0154
ubiquitin binding (GO:0043130)	97	28	14.28	+	1.96	0.000825	0.016
chemokine activity (GO:0008009)	48	0	7.07	-	< 0.01	0.000846	0.0162
transmitter-gated ion channel activity involved in regulation of postsynaptic membrane potential (GO:1904315)	48	0	7.07	-	< 0.01	0.000846	0.0163
miRNA binding (GO:0035198)	31	13	4.56	+	2.85	0.000903	0.0172
protein phosphatase 2A binding (GO:0051721)	31	13	4.56	+	2.85	0.000903	0.0173
symporter activity (GO:0015293)	144	8	21.2	-	0.38	0.000944	0.0179
sodium channel activity (GO:0005272)	47	0	6.92	-	< 0.01	0.000981	0.0184
supercoiled DNA binding (GO:0097100)	5	5	0.74	+	6.79	0.000978	0.0184
zinc ion binding (GO:0008270)	839	159	123.52	+	1.29	0.000978	0.0185
NF-kappaB binding (GO:0051059)	32	13	4.71	+	2.76	0.0012	0.0223
peptidase inhibitor activity (GO:0030414)	190	13	27.97	-	0.46	0.00126	0.0234
hexosyltransferase activity (GO:0016758)	199	14	29.3	-	0.48	0.0013	0.0242
voltage-gated calcium channel activity (GO:0005245)	45	0	6.62	-	< 0.01	0.00132	0.0243
tRNA (guanine) methyltransferase activity (GO:0016423)	14	8	2.06	+	3.88	0.00132	0.0243
microtubule plus-end binding (GO:0051010)	21	10	3.09	+	3.23	0.00136	0.0248
oxidoreductase activity (GO:0016491)	744	142	109.53	+	1.3	0.00137	0.0249
bubble DNA binding (GO:0000405)	8	6	1.18	+	5.09	0.00136	0.0249
peroxiredoxin activity (GO:0051920)	8	6	1.18	+	5.09	0.00136	0.025
carbon-nitrogen ligase activity, with glutamine as amido-N-donor (GO:0016884)	11	7	1.62	+	4.32	0.00142	0.0256
U3 snoRNA binding (GO:0034511)	11	7	1.62	+	4.32	0.00142	0.0257
methyl-CpG binding (GO:0008327)	25	11	3.68	+	2.99	0.0015	0.0269
translation initiation factor binding (GO:0031369)	33	13	4.86	+	2.68	0.00156	0.0277
poly-purine tract binding (GO:0070717)	29	12	4.27	+	2.81	0.00156	0.0277
ephrin receptor binding (GO:0046875)	29	12	4.27	+	2.81	0.00156	0.0278
ligase activity, forming carbon-nitrogen bonds (GO:0016879)	50	17	7.36	+	2.31	0.00159	0.0282
phosphatidylinositol bisphosphate binding (GO:1902936)	107	29	15.75	+	1.84	0.00171	0.0301
3'-5' exonuclease activity (GO:0008408)	55	18	8.1	+	2.22	0.00178	0.0313
telomerase RNA binding (GO:0070034)	22	10	3.24	+	3.09	0.00191	0.0334
glycosyltransferase activity (GO:0016757)	275	23	40.49	-	0.57	0.00194	0.0338
oxidoreductase activity, acting on the CH-CH group of donors (GO:0016627)	60	19	8.83	+	2.15	0.00195	0.0339
14-3-3 protein binding (GO:0071889)	30	12	4.42	+	2.72	0.00205	0.0355
pre-miRNA binding (GO:0070883)	6	5	0.88	+	5.66	0.00216	0.0368
centromeric DNA binding (GO:0019237)	6	5	0.88	+	5.66	0.00216	0.037
keratin filament binding (GO:1990254)	6	5	0.88	+	5.66	0.00216	0.0371
phosphoprotein binding (GO:0051219)	89	25	13.1	+	1.91	0.00216	0.0372
chaperone binding (GO:0051087)	109	29	16.05	+	1.81	0.00222	0.0377
endopeptidase inhibitor activity (GO:0004866)	183	13	26.94	-	0.48	0.00223	0.0379
vinculin binding (GO:0017166)	12	7	1.77	+	3.96	0.00231	0.0386
mRNA methyltransferase activity (GO:0008174)	12	7	1.77	+	3.96	0.00231	0.0387
pre-mRNA intronic binding (GO:0097157)	12	7	1.77	+	3.96	0.00231	0.0389
alditol:NADP+ 1-oxidoreductase activity (GO:0004032)	12	7	1.77	+	3.96	0.00231	0.039
extracellular matrix structural constituent conferring tensile strength (GO:0030020)	41	0	6.04	-	< 0.01	0.00238	0.0395
translation initiation factor activity (GO:0003743)	52	17	7.66	+	2.22	0.00238	0.0396
RNA cap binding (GO:0000339)	19	9	2.8	+	3.22	0.0024	0.0398
7SK snRNA binding (GO:0097322)	9	6	1.32	+	4.53	0.00244	0.0401
importin-alpha family protein binding (GO:0061676)	9	6	1.32	+	4.53	0.00244	0.0403
3'-5'-exoribonuclease activity (GO:0000175)	35	13	5.15	+	2.52	0.00258	0.0422
transcription regulator activity (GO:0140110)	1953	334	287.52	+	1.16	0.0026	0.0424
cytokine receptor binding (GO:0005126)	270	23	39.75	-	0.58	0.00272	0.0443
Hsp90 protein binding (GO:0051879)	44	15	6.48	+	2.32	0.00283	0.0459

## Sheet: AllDE
ProRule Designation	Modified Domains	Total Domains	Probability by Chance	P-Value	Domain Name	Q-Value
PRU00042	53	7530	0.247722	1.20509e-36	Zinc finger C2H2-type	2.92837e-34
PRU00159	64	512	0.0168438	1.52985e-25	Protein kinase domain	1.85877e-23
PRU00176	47	378	0.0124354	5.8852e-19	RNA recognition motif (RRM) domain	4.76701e-17
PRU00541	18	117	0.00384906	1.68358e-09	Helicase ATP-binding domain	1.02278e-07
PRU00381	7	9	0.000296082	4.19997e-09	Paired domain	2.04118e-07
PRU00044	17	114	0.00375037	7.44507e-09	Calponin-homology (CH) domain	3.01525e-07
PRU00542	15	108	0.00355298	1.38151e-07	Helicase C-terminal domain	4.79583e-06
PRU01188	11	74	0.00243445	3.34903e-06	Intermediate filament (IF) rod domain	0.000101727
PRU00782	8	39	0.00128302	7.49413e-06	Myosin motor domain	0.000202342
PRU01040	4	5	0.00016449	8.63569e-06	DZF domain	0.000209847
PRU00164	6	20	0.00065796	1.28475e-05	RanBD1	0.000283813
PRU00599	5	12	0.000394776	1.45624e-05	ADF-H domain	0.000294888
PRU01056	5	13	0.000427674	2.12935e-05	Septin-type guanine nucleotide-binding (G) domain	0.000398025
PRU00691	8	51	0.0016778	4.95659e-05	thioredoxin domain	0.000860323
PRU00399	3	3	9.8694e-05	6.3458e-05	Runt domain	0.00101818
PRU00316	3	691	0.0227325	6.7041e-05	FN3 domain	0.00101818
PRU00117	10	87	0.00286212	7.88748e-05	KH domain	0.00112745
PRU00265	4	10	0.00032898	0.000125342	NF-kappa-B/Rel/dorsal domain	0.00169212
PRU01016	3	4	0.000131592	0.000147687	C-5 cytosine-specific DNA methylase (Dnmt) domain	0.00188884
PRU00266	6	33	0.00108563	0.000198057	Double stranded RNA-binding domain	0.00240639
PRU00388	5	22	0.000723756	0.000246448	Ubiquitin-conjugating enzyme	0.00285176
PRU00609	3	5	0.00016449	0.000283219	Glutamine amidotransferase (GATase) type 2 domain	0.00312828
PRU00843	3	6	0.000197388	0.000480536	Phosphagen kinase C-terminal domain	0.00507697
PRU00774	4	15	0.00049347	0.000575861	Formin homology-2 (FH2) domain	0.00583059
PRU00283	6	45	0.00148041	0.00099468	Kinesin motor domain	0.00966829
PRU01035	2	2	6.5796e-05	0.00117368	Ubiquitin specific protease (USP) domain	0.00983465
PRU00970	2	2	6.5796e-05	0.00117368	CXC domain	0.00983465
PRU00670	2	2	6.5796e-05	0.00117368	MOSC domain	0.00983465
PRU00467	2	2	6.5796e-05	0.00117368	AMMECR1 domain	0.00983465
PRU01189	6	48	0.0015791	0.00137763	Nuclear receptor (NR) ligand-binding (LBD) domain	0.0111588
PRU00690	2	3	9.8694e-05	0.00259809	Nop domain	0.0197292
PRU00249	2	3	9.8694e-05	0.00259809	SPOC domain	0.0197292
PRU01015	3	11	0.000361878	0.00270332	SAM-dependent methyltransferase PRMT-type domain	0.0199062
PRU00156	4	24	0.000789552	0.00317244	PPIase cyclophilin-type domain	0.0226736
PRU00534	3	12	0.000394776	0.00344653	FAT domain	0.0232641
PRU00698	3	12	0.000394776	0.00344653	MI domain	0.0232641
PRU01084	3	13	0.000427674	0.00430326	Hexokinase domain	0.0282619
PRU00972	2	4	0.000131592	0.0045443	MRG domain	0.0283145
PRU00203	2	4	0.000131592	0.0045443	Zinc finger TAZ-type	0.0283145
PRU01055	4	28	0.000921144	0.00544328	Dynamin-type guanine nucleotide-binding (G) domain	0.0330679
PRU00267	6	66	0.00217127	0.0064488	HMG boxes A and B DNA-binding domains	0.038221
PRU00034	2	5	0.00016449	0.00698614	Brix domain	0.0394798
PRU01063	2	5	0.00016449	0.00698614	MYST-type histone acetyltransferase (HAT) domain	0.0394798
PRU00547	3	17	0.000559266	0.00895228	CS domain	0.049441
PRU00132	2	6	0.000197388	0.00989839	MSP	0.0506053
PRU00973	2	6	0.000197388	0.00989839	Agenet-like domain	0.0506053
PRU00995	2	6	0.000197388	0.00989839	Toprim domain	0.0506053
PRU01150	5	52	0.0017107	0.00999611	Coiled coil-helix-coiled coil-helix (CHCH) domain	0.0506053
PRU00624	4	35	0.00115143	0.0116274	SANT domain	0.0576626
PRU01047	2	7	0.000230286	0.0132568	OBG-type guanine nucleotide-binding (G) domain	0.0644279
PRU00434	6	80	0.00263184	0.0154105	ABC transporter family domain	0.0733892
PRU01083	3	21	0.000690858	0.0157047	Cytidine and deoxycytidylate deaminases domain	0.0733892
PRU00130	2	8	0.000263184	0.0170379	Zinc finger matrin-type	0.0752765
PRU00724	2	8	0.000263184	0.0170379	CID domain	0.0752765
PRU00438	2	8	0.000263184	0.0170379	MAD homology domain 1 (MH1)	0.0752765
PRU01059	3	22	0.000723756	0.0177362	Translational (tr)-type guanine nucleotide-binding (G) domain	0.0769626
PRU00175	1	281	0.00924433	0.0190071	Zinc finger RING-type	0.0810303
PRU00033	4	41	0.00134882	0.01954	BRCT	0.0818657
PRU00240	2	9	0.000296082	0.0212192	Adenosine to inosine editase domain	0.0859379
PRU01163	2	9	0.000296082	0.0212192	Vicinal oxygen chelate (VOC) domain	0.0859379
PRU00804	1	1	3.2898e-05	0.0243399	RNA-recognition motif (RRM) Nup35-type domain	0.089615
PRU00892	1	1	3.2898e-05	0.0243399	Arginine and arginine-like N-methyltransferase.	0.089615
PRU00603	1	1	3.2898e-05	0.0243399	WAPL domain	0.089615
PRU01115	1	1	3.2898e-05	0.0243399	POTRA domain	0.089615
PRU00519	1	1	3.2898e-05	0.0243399	Elongation factor 1 (EF-1) gamma C-terminal domain	0.089615
PRU00354	1	1	3.2898e-05	0.0243399	Polyamine biosynthesis (PABS) domain	0.089615
PRU00794	3	27	0.000888246	0.0299884	Nudix hydrolase domain	0.108106
PRU00338	2	11	0.000361878	0.0306968	Methyl-CpG-binding domain (MBD)	0.108106
PRU00579	2	11	0.000361878	0.0306968	Rho GTPase-binding/formin homology 3 (GBD/FH3) domain	0.108106
PRU00160	4	49	0.001612	0.0342867	Protein-tyrosine phosphatase domain	0.119024
PRU00385	2	12	0.000394776	0.035952	KASH domain	0.123047
PRU00978	4	51	0.0016778	0.0387562	Basic-leucine zipper (bZIP) domain	0.130802
PRU00370	2	13	0.000427674	0.0415256	BAH domain	0.134315
PRU00784	2	13	0.000427674	0.0415256	BEN domain	0.134315
PRU00115	2	13	0.000427674	0.0415256	Importin N-terminal	0.134315
PRU00568	2	14	0.000460572	0.047399	TTL domain	0.134315
PRU00490	2	14	0.000460572	0.047399	Macro domain	0.134315
PRU00958	1	2	6.5796e-05	0.0480881	tRNA (guanine(26)-N(2))-dimethyltransferase (EC 2.1.1.216)	0.134315
PRU01127	1	2	6.5796e-05	0.0480881	hSac2 domain	0.134315
PRU00531	1	2	6.5796e-05	0.0480881	WHEP-TRS domain	0.134315
PRU00386	1	2	6.5796e-05	0.0480881	SGS domain	0.134315
PRU01065	1	2	6.5796e-05	0.0480881	CBP/p300-type histone acetyltransferase (HAT) domain profile	0.134315
PRU00864	1	2	6.5796e-05	0.0480881	PITH domain	0.134315
PRU00848	1	2	6.5796e-05	0.0480881	Bin3-type S-adenosyl-L-methionine (SAM) domain	0.134315
PRU00073	1	2	6.5796e-05	0.0480881	DRADA	0.134315
PRU00343	1	2	6.5796e-05	0.0480881	TROVE domain	0.134315
PRU00358	1	2	6.5796e-05	0.0480881	MyTH4 domain	0.134315
PRU00053	3	34	0.00111853	0.0529088	Chromo	0.1461
PRU00148	3	35	0.00115143	0.0567097	PID	0.154837
PRU00248	2	16	0.000526368	0.0599743	WWE domain	0.161931
PRU00171	3	37	0.00121723	0.0646868	RGS	0.171445
PRU00397	2	17	0.000559266	0.0666426	PARP catalytic domain	0.171445
PRU00269	2	17	0.000559266	0.0666426	PI3K/PI4K domain	0.171445
PRU01133	1	3	9.8694e-05	0.071259	Translationally controlled tumor protein (TCTP) domain	0.171445
PRU00529	1	3	9.8694e-05	0.071259	THUMP domain	0.171445
PRU00895	1	3	9.8694e-05	0.071259	mRNA (guanine-N(7)-)-methyltransferase (EC 2.1.1.56)	0.171445
PRU01012	1	3	9.8694e-05	0.071259	SAM-dependent methyltransferase TRM10-type domain	0.171445
PRU01202	1	3	9.8694e-05	0.071259	MGS-like domain	0.171445
PRU00264	1	3	9.8694e-05	0.071259	Zinc finger PARP-type	0.171445
PRU10008	1	3	9.8694e-05	0.071259	Aldehyde dehydrogenases cysteine active site	0.171445
PRU00101	1	3	9.8694e-05	0.071259	GYF	0.171445
PRU01134	2	18	0.000592164	0.0735433	Alpha-carbonic anhydrase domain	0.175206
PRU00221	3	43	0.00141461	0.0914441	WD repeat	0.206704
PRU01138	1	4	0.000131592	0.0938667	CoA carboxyltransferase domain	0.206704
PRU00036	1	4	0.000131592	0.0938667	BSD	0.206704
PRU00857	1	4	0.000131592	0.0938667	NET domain	0.206704
PRU00646	1	4	0.000131592	0.0938667	VPS37 C-terminal domain	0.206704
PRU00842	1	4	0.000131592	0.0938667	Phosphagen kinase N-terminal domain	0.206704
PRU00780	1	4	0.000131592	0.0938667	Methylthiotransferase domains	0.206704
PRU00272	1	4	0.000131592	0.0938667	Thermonuclease domain	0.206704
PRU00119	4	368	0.0121065	0.0944204	KRAB	0.206704
PRU00086	2	21	0.000690858	0.0954906	FHA	0.207061
PRU00322	3	44	0.00144751	0.0962878	Zinc finger RanBP2-type	0.207061
PRU00498	1	194	0.00638221	0.102139	N-glycosylation site	0.217718
PRU00548	5	101	0.0033227	0.106983	B30.2/SPRY domain	0.225358
PRU00447	1	5	0.00016449	0.115925	CIDE-N domain	0.225358
PRU00231	1	5	0.00016449	0.115925	Longin domain	0.225358
PRU00225	1	5	0.00016449	0.115925	YTH	0.225358
PRU00659	1	5	0.00016449	0.115925	C-CAP/cofactor C-like domain	0.225358
PRU00875	1	5	0.00016449	0.115925	FYR domain FYRN motif	0.225358
PRU01112	1	5	0.00016449	0.115925	RH1 domain	0.225358
PRU00831	1	5	0.00016449	0.115925	MABP domain	0.225358
PRU00183	1	5	0.00016449	0.115925	SAC	0.225358
PRU00106	1	5	0.00016449	0.115925	HIN-200 domain	0.225358
PRU01187	1	5	0.00016449	0.115925	Lamin-tail (LTD) domain	0.225358
PRU01185	2	24	0.000789552	0.119016	PCI domain	0.229532
PRU01146	3	49	0.001612	0.12198	Extended PHD (ePHD) domain	0.233394
PRU01077	2	25	0.00082245	0.12715	F-BAR domain	0.238568
PRU00064	2	26	0.000855348	0.13541	Death	0.238568
PRU00797	1	6	0.000197388	0.137447	SIS domain	0.238568
PRU00526	1	6	0.000197388	0.137447	BRO1 domain	0.238568
PRU00718	1	6	0.000197388	0.137447	PCMH-type FAD-binding domain	0.238568
PRU00802	1	6	0.000197388	0.137447	SUN domain	0.238568
PRU00768	1	6	0.000197388	0.137447	Bipartite nuclear localization signal	0.238568
PRU00664	1	6	0.000197388	0.137447	ELMO domain	0.238568
PRU00555	1	6	0.000197388	0.137447	PLA2c domain	0.238568
PRU00247	1	6	0.000197388	0.137447	SWIRM domain	0.238568
PRU00503	1	6	0.000197388	0.137447	dilute domain	0.238568
PRU00636	1	6	0.000197388	0.137447	PET domain	0.238568
PRU01180	1	6	0.000197388	0.137447	Tripartite DENN FNIP1/2-type domain	0.238568
PRU00163	3	52	0.0017107	0.138465	Rab-GAP TBC	0.238631
PRU00202	2	27	0.000888246	0.143785	t-SNARE coiled-coil homology domain	0.246054
PRU00104	2	28	0.000921144	0.152265	HECT domain	0.256681
PRU00711	1	7	0.000230286	0.158445	4Fe-4S ferredoxin-type domain	0.256681
PRU00695	1	7	0.000230286	0.158445	W2 domain	0.256681
PRU01006	1	7	0.000230286	0.158445	Clathrin heavy-chain (CHCR) repeat	0.256681
PRU00157	1	7	0.000230286	0.158445	Pre-SET	0.256681
PRU00573	1	7	0.000230286	0.158445	Acyl-CoA-binding (ACB) domain	0.256681
PRU01058	1	7	0.000230286	0.158445	Circularly permuted (CP)-type guanine nucleotide-binding (G) domain	0.256681
PRU00288	2	30	0.00098694	0.1695	ARF GTPase-activating proteins domain	0.256681
PRU00336	1	8	0.000263184	0.178933	FCP1 homology domain	0.272772
PRU00561	1	8	0.000263184	0.178933	IBB domain	0.275195
PRU00577	1	8	0.000263184	0.178933	Diaphanous autoregulatory domain (DAD)	0.275195
PRU01195	1	8	0.000263184	0.178933	Bivalent Mical/EHBP Rab binding (bMERB) domain	0.275195
PRU00185	1	8	0.000263184	0.178933	SAND domain	0.275195
PRU01093	1	8	0.000263184	0.178933	Class I myosin tail homology (TH1) domain	0.275195
PRU01024	1	8	0.000263184	0.178933	SAM-dependent methyltransferase RNA m(5)U-type domain	0.275195
PRU00190	3	62	0.00203967	0.19802	SET	0.275195
PRU00133	1	9	0.000296082	0.198923	Myb-like domain	0.298384
PRU00858	1	9	0.000296082	0.198923	RFX-type winged-helix DNA-binding domain	0.298384
PRU00369	1	9	0.000296082	0.198923	BAG domain	0.298384
PRU00285	1	10	0.00032898	0.218427	Small heat shock protein (sHSP) domain	0.298384
PRU00878	1	10	0.00032898	0.218427	PIK helical domain	0.314069
PRU00027	1	10	0.00032898	0.218427	Zinc finger BED-type	0.314069
PRU00686	1	10	0.00032898	0.218427	Glutaredoxin domain	0.314069
PRU00734	1	10	0.00032898	0.218427	CHORD domain	0.314069
PRU01106	1	10	0.00032898	0.218427	HotDog acyl-CoA thioesterase (ACOT)-type domain	0.314069
PRU01103	1	10	0.00032898	0.218427	Peptidase family A1 domain	0.314069
PRU00191	5	117	0.00384906	0.220779	SH2 domain	0.314069
PRU00211	2	36	0.00118433	0.222762	Tudor	0.315583
PRU00448	9	576	0.0189492	0.224609	EF-hand	0.316557
PRU00214	3	67	0.00220416	0.229779	Ubiquitin-like	0.317326
PRU00114	43	1464	0.0481626	0.231843	Ig-like domain	0.322754
PRU00023	1	11	0.000361878	0.237456	ANK repeat	0.32378
PRU00984	1	11	0.000361878	0.237456	DHR-2 domain	0.325999
PRU00250	1	11	0.000361878	0.237456	GRIP domain	0.325999
PRU00127	2	38	0.00125012	0.240824	MAGE	0.325999
PRU00309	1	12	0.000394776	0.256023	Zinc finger THAP-type	0.328766
PRU00389	1	12	0.000394776	0.256023	IRS-type PTB domain	0.345269
PRU00145	10	290	0.00954042	0.257175	PH	0.345269
PRU00062	3	72	0.00236865	0.262388	Dbl homology (DH) domain	0.345269
PRU00723	5	132	0.00434253	0.266916	Zinc finger C3H1-type	0.350331
PRU00404	1	13	0.000427674	0.274139	Mu homology domain (MHD)	0.354339
PRU00451	1	13	0.000427674	0.274139	Zinc finger A20-type	0.354339
PRU00215	1	13	0.000427674	0.274139	UBX	0.354339
PRU00583	1	13	0.000427674	0.274139	CENPB-type HTH domain	0.354339
PRU00512	1	13	0.000427674	0.274139	ELM2 domain	0.354339
PRU00037	1	148	0.0048689	0.282469	BTB domain	0.354339
PRU00669	1	14	0.000460572	0.291813	Myotubularin phosphatase domain	0.363175
PRU00795	1	15	0.00049347	0.309058	Citron homology (CNH) domain	0.373214
PRU00239	1	15	0.00049347	0.309058	Cysteine proteinase, calpain-type, catalytic domain	0.38712
PRU00315	1	15	0.00049347	0.309058	PAN/Apple domain	0.38712
PRU00167	1	15	0.00049347	0.309058	Ras-GAP	0.38712
PRU00205	1	16	0.000526368	0.325884	TLC domain	0.38712
PRU00097	1	16	0.000526368	0.325884	GoLoco	0.399949
PRU00317	1	16	0.000526368	0.325884	Pumilio repeat	0.399949
PRU00837	1	16	0.000526368	0.325884	Linker histone H1/H5 globular (H15) domain	0.399949
PRU00116	2	185	0.00608613	0.342196	IQ	0.399949
PRU00139	1	17	0.000559266	0.342301	OTU	0.415895
PRU00084	2	50	0.0016449	0.348986	FERM	0.415895
PRU00207	1	18	0.000592164	0.358318	Zinc finger TRAF-type	0.421908
PRU00096	1	18	0.000592164	0.358318	GOLD	0.42682
PRU00270	1	18	0.000592164	0.358318	Phosphatidylinositol-specific phospholipase C X domain	0.42682
PRU00147	2	52	0.0017107	0.366627	PX	0.42682
PRU00228	1	19	0.000625062	0.373945	Zinc finger ZZ-type	0.434587
PRU00478	1	19	0.000625062	0.373945	FN1 domain	0.436869
PRU00180	1	19	0.000625062	0.373945	S1 motif	0.436869
PRU00219	1	119	0.00391486	0.382047	VWFA	0.436869
PRU00035	2	54	0.00177649	0.384079	Bromodomain	0.444198
PRU01082	1	20	0.00065796	0.389193	PPM-type phosphatase domain	0.444435
PRU00365	1	20	0.00065796	0.389193	L27 domain	0.446103
PRU00178	1	21	0.000690858	0.404069	RUN	0.446103
PRU00204	1	22	0.000723756	0.418584	TIR	0.460981
PRU00280	1	22	0.000723756	0.418584	Heavy-metal-associated domain	0.470907
PRU00639	1	22	0.000723756	0.418584	Galactoside-binding lectin (galectin) domain	0.470907
PRU00136	1	23	0.000756654	0.432746	NACHT-NTPase domain	0.470907
PRU01143	1	23	0.000756654	0.432746	Zinc finger CCHHC-type	0.47794
PRU00016	1	23	0.000756654	0.432746	Serine-rich domain	0.47794
PRU00100	1	23	0.000756654	0.432746	Guanylate kinase-like domain	0.47794
PRU00108	4	275	0.00904695	0.43467	Homeobox DNA-binding domain	0.47794
PRU00277	1	24	0.000789552	0.446563	PPIase FKBP-type domain	0.47794
PRU00173	1	24	0.000789552	0.446563	Rhodanese	0.484441
PRU01182	1	24	0.000789552	0.446563	MPN (Mpr1, Pad1 N-terminal) domain	0.484441
PRU00125	2	160	0.00526368	0.451396	LIM zinc-binding domain	0.484441
PRU00441	2	161	0.00529658	0.451509	ABC transporter integral membrane type-1 domain	0.485472
PRU00162	1	25	0.00082245	0.460044	PWWP	0.485472
PRU00126	1	26	0.000855348	0.473197	LisH	0.49247
PRU00041	3	204	0.00671119	0.501598	C2 domain	0.504329
PRU00168	1	29	0.000954042	0.510768	Ras guanine-nucleotide exchange factors catalytic domain	0.532264
PRU00538	1	32	0.00105274	0.545662	JmjC domain	0.539637
PRU01023	1	34	0.00111853	0.567533	SAM-dependent MTase RsmB/NOP-type domain	0.574008
PRU00092	1	35	0.00115143	0.578071	G-patch	0.594442
PRU00192	9	306	0.0100668	0.578916	Src homology 3 (SH3) domain	0.601182
PRU00166	1	39	0.00128302	0.617719	Ras-associating	0.601182
PRU00143	5	265	0.00871797	0.695058	PDZ	0.638748
PRU00047	2	74	0.00243445	0.705502	Zinc finger CCHC-type	0.715674
PRU00184	1	98	0.003224	0.739066	SAM	0.723363
PRU00224	2	93	0.00305951	1	WW/rsp5/WWP domain	0.754593
PRU00131	1	42	0.00138172	1	MIR	1
PRU00172	1	66	0.00217127	1	Rho GTPase-activating proteins domain	1
PRU00226	2	82	0.00269763	1	Zinc finger phorbol-ester/DAG-type	1
PRU00213	1	43	0.00141461	1	UIM	1

## Sheet: DECompleteMem
	DM93	HEK	HeLa	A549	Jurkat
Helicase ATP-binding domain	3.17e-06	9.72e-07	5.61e-09	3.89e-07	0.00168502
BRCT	0.000111006
Bromodomain	0.00353951
Calponin-homology (CH) domain	0.00052085		4.07e-06	0.007627	0.00751584
HECT domain	0.00330615
KH domain	9.96e-06	0.000137482	0.00808691	0.003082	0.00401757
RanBD1	3.17e-06
RNA recognition motif (RRM) domain	3.17e-06	4.84e-24	4.42e-21	6.95e-20	4.53e-11
CXC domain	0.00330615	0.00134424	0.00192536
MSP		0.00762637
Protein kinase domain		0.000160345	6.88e-07	2.93e-06	0.000206962
Helicase C-terminal domain		0.000273832	0.00516451	0.006415
Glutamine amidotransferase (GATase) type 2 domain		0.00620911
Nop domain		0.00270876	0.00364318	0.00209	0.00105213
Phosphagen kinase C-terminal domain		0.000224002	0.000568549		0.00260865
Toprim domain		0.00762637		0.005891
C-5 cytosine-specific DNA methylase (Dnmt) domain		0.00435638	0.00523024	0.003082
DZF domain		0.000160345		0.004426
Brix domain			0.00683991
Zinc finger TAZ-type			0.00523024
Longin domain			0.00683991
Kinesin motor domain			0.00656786
Ubiquitin-conjugating enzyme			0.00753638
AMMECR1 domain			0.00192536	0.001229
MOSC domain			0.00192536
thioredoxin domain			0.00808691
MI domain			0.00218253	0.001229	0.00684234
Myosin motor domain			0.000662866		1.96e-05
Agenet-like domain			0.00808691
Nuclear receptor (NR) ligand-binding (LBD) domain			0.0015307
HMG boxes A and B DNA-binding domains				0.001229	0.0018311
FAT domain					0.00684234
ADF-H domain					0.00684234
Intermediate filament (IF) rod domain					1.96e-05
Double stranded RNA-binding domain				0.001229
SANT domain				0.001229

## Sheet: DECompleteSol
	DM93	Hek	HeLa	Jurkat	A549
Protein kinase	0.000214988	4.41e-14	0.000351121	7.95e-24
KH	0.00160396	0.000311419	0.00180375		0.000274333
SAM	0.00205856
Ubiquitin specific protease	0.00247321
CKK	0.00443262
Ubiquitin-conjugating enzyme	0.00860182	2.95e-05		6.25e-06
RNA recognition motif		2.12e-10	3.3e-05		0.000135634
Calponin-homology		6.46e-07	0.0044588	1.17e-06
Phosphagen kinase C-terminal		2.95e-05	0.00546904		0.000461924
ADF-H		0.000184741		0.000790135	0.00122373
Glutamine amidotransferase type 2		0.00140562		0.00363788
Nudix hydrolase		0.00140562		0.00444608
NF-kappa-B/Rel/dorsal		0.00489336		8.56e-06	0.00102201
SAM-dependent methyltransferase PRMT-type		0.00541238
thioredoxin		0.00644339
Importin N-terminal		0.00644339
Helicase ATP-binding			9.05e-05	0.000790135
RanBD1			0.002574
CXC				0.000790135
CS				0.001447
HMG boxes A and B DNA-bindings				0.00459831
Zinc finger TAZ-type					0.000274333

## Sheet: DERBPSol
	DM93	HEK	HeLa	Jurkat	A549
KH	8.7e-07	3.93e-05	0.001119	0.001595	2.18e-05
RNA recognition motif (RRM)	0.000148	5.87e-14	9.21e-07	0.001595	2.05e-06
Helicase ATP-binding	0.00096			6.34e-05
TFIIS central	0.005076		0.002355
Calponin-homology (CH)		0.002042		0.003551
SAM-dependent methyltransferase PRMT-type		0.00297		0.004221
ADF-H		0.00297		0.004298
Importin N-terminal		0.002983
HMG boxes A and B DNA-bindings		0.003228		0.00618
Translational (tr)-type guanine nucleotide-binding (G)		0.006549
CXC				0.000426
CS				0.006648

## Sheet: DERBPMem
	DM93	HEK	HeLa	Jurkat	A549
RNA recognition motif (RRM)	1.48e-09	1.81e-29	2.65e-28	3.55e-25	2.5e-15
KH	9.23e-09	9.38e-06	0.001567	0.000582	0.000569
Helicase ATP-binding	2.1e-05	2.4e-08	7.33e-12	4.49e-09	0.000239
HECT	0.000126
CXC	0.000468	0.000586	0.000864
S1 motif	0.000954
RanBD1	0.000971
DDT	0.001931
G-patch	0.003964
TFIIS central	0.004009
BRCT	0.005207
Helicase C-terminal		3.11e-05	0.0008	0.008606
DZF		3.66e-05		0.001689
Nop		0.00115	0.001567	0.000874	0.000276
C-5 cytosine-specific DNA methylase (Dnmt)		0.00181	0.002286	0.001355
HMG boxes A and B DNA-bindings		0.003347	0.003692	0.001689	0.000276
Double stranded RNA-binding		0.005146		0.000291
MI			0.0008	0.000335	0.002899
Brix			0.003203
Calponin-homology (CH)			0.003692
Agenet-like			0.003692
KASH				0.008606
PPIase cyclophilin-type					0.009751

## Sheet: DEPolyASol
	DM93	HEK	HeLa	Jurkat	A549
RNA recognition motif	1.1e-07	9.91e-16	5.81e-10	0.000109	5.91e-07
KH	2.11e-06	1.52e-05	1.27e-05	0.000255	1.01e-05
thioredoxin	0.00457424
ADF-H	0.00505989	0.00230924		0.00207
Translational (tr)-type guanine nucleotide-binding		0.00613099
Helicase ATP-binding			3.99e-05	9.59e-05
WWE			0.003591
PPIase cyclophilin-type			0.006663
Calponin-homology			0.008455

## Sheet: DEPolyAMem
	DM93	HEK	HeLa	Jurkat	A549
RNA recognition motif (RRM) domain	1.13e-26	1.39e-31	7.71e-31	1.54e-27	4.99e-16
Helicase C-terminal domain	1.46e-07	7.09e-06	0.000211063	3.22e-10
DZF domain	3.17e-07	1.78e-05		0.001376
Helicase ATP-binding domain	3.59e-05	1.41e-06	2.46e-10	0.003786	0.000146962
KH domain	7.06e-05	2.24e-06	0.000757732	0.000223	0.000475043
Nop domain	0.00120686	0.000771	0.00108296	0.000622	0.000288176
thioredoxin domain	0.00123635
PPIase cyclophilin-type domain	0.00206294				0.00766457
Agenet-like domain	0.00318759		0.00306726
Double stranded RNA-binding domain	0.00415515	0.003345		0.001717
Zinc finger RanBP2-type	0.00861116	0.009022
MI domain	0.00938141		0.00937752	0.004334	0.00273018
HMG boxes A and B DNA-binding domains				0.007596	0.00305144
KASH			0.00937752	0.004334
Brix			0.00249229

## Sheet: DBIAMF
Analysis Type:	PANTHER Overrepresentation Test (Released 20221013)
Annotation Version and Release Date:	GO Ontology database DOI: 10.5281/zenodo.6799722 Released 2022-07-01
Analyzed List:	upload_1 (Homo sapiens)
Reference List:	Homo sapiens (all genes in database)
Test Type:	BINOMIAL
Correction:	FDR
GO molecular function complete	Homo sapiens - REFLIST (20589)	upload_1 (6082)	upload_1 (expected)	upload_1 (over/under)	upload_1 (fold Enrichment)	upload_1 (raw P-value)	upload_1 (FDR)
metal-dependent deubiquitinase activity (GO:0140492)	8	8	2.36	+	3.39	0.00304	0.0388
5'-3' DNA helicase activity (GO:0043139)	8	8	2.36	+	3.39	0.00304	0.0387
G-quadruplex DNA binding (GO:0051880)	10	10	2.95	+	3.39	0.00098	0.0146
DNA replication origin binding (GO:0003688)	16	16	4.73	+	3.39	3.57e-05	0.000703
RNA polymerase III transcription regulatory region sequence-specific DNA binding (GO:0001016)	8	8	2.36	+	3.39	0.00304	0.0386
microtubule minus-end binding (GO:0051011)	13	13	3.84	+	3.39	0.000185	0.00329
DNA clamp loader activity (GO:0003689)	9	9	2.66	+	3.39	0.00172	0.0238
mRNA methyltransferase activity (GO:0008174)	12	12	3.54	+	3.39	0.000322	0.00539
DNA polymerase binding (GO:0070182)	20	19	5.91	+	3.22	1.41e-05	0.000299
ligase activity, forming carbon-oxygen bonds (GO:0016875)	42	39	12.41	+	3.14	1.23e-09	4.4e-08
aminoacyl-tRNA ligase activity (GO:0004812)	42	39	12.41	+	3.14	1.23e-09	4.37e-08
poly(A)-specific ribonuclease activity (GO:0004535)	13	12	3.84	+	3.12	0.000644	0.0101
RNA polymerase II CTD heptapeptide repeat kinase activity (GO:0008353)	13	12	3.84	+	3.12	0.000644	0.0101
pseudouridine synthase activity (GO:0009982)	13	12	3.84	+	3.12	0.000644	0.0101
ATPase regulator activity (GO:0060590)	13	12	3.84	+	3.12	0.000644	0.01
insulin receptor substrate binding (GO:0043560)	13	12	3.84	+	3.12	0.000644	0.00999
single-stranded DNA helicase activity (GO:0017116)	23	21	6.79	+	3.09	9.25e-06	0.000204
ribonuclease P activity (GO:0004526)	11	10	3.25	+	3.08	0.00196	0.0269
U3 snoRNA binding (GO:0034511)	11	10	3.25	+	3.08	0.00196	0.0268
adenyl-nucleotide exchange factor activity (GO:0000774)	11	10	3.25	+	3.08	0.00196	0.0267
ribonuclease P RNA binding (GO:0033204)	10	9	2.95	+	3.05	0.00344	0.043
ubiquitin-like modifier activating enzyme activity (GO:0008641)	10	9	2.95	+	3.05	0.00344	0.0429
phosphatidylinositol phosphate 4-phosphatase activity (GO:0034596)	10	9	2.95	+	3.05	0.00344	0.0428
exoribonuclease activity, producing 5'-phosphomonoesters (GO:0016896)	39	35	11.52	+	3.04	1.9e-08	5.96e-07
nuclear import signal receptor activity (GO:0061608)	19	17	5.61	+	3.03	7.96e-05	0.00146
3'-5'-exoribonuclease activity (GO:0000175)	36	32	10.63	+	3.01	9.26e-08	2.65e-06
RNA polymerase II complex binding (GO:0000993)	36	32	10.63	+	3.01	9.26e-08	2.63e-06
exoribonuclease activity (GO:0004532)	41	36	12.11	+	2.97	2.06e-08	6.41e-07
nucleocytoplasmic carrier activity (GO:0140142)	30	26	8.86	+	2.93	2.19e-06	5.29e-05
RNA polymerase core enzyme binding (GO:0043175)	43	37	12.7	+	2.91	2.2e-08	6.79e-07
tRNA-specific ribonuclease activity (GO:0004549)	14	12	4.14	+	2.9	0.0012	0.0173
Lys63-specific deubiquitinase activity (GO:0061578)	14	12	4.14	+	2.9	0.0012	0.0172
phosphatidylinositol-3,5-bisphosphate phosphatase activity (GO:0106018)	14	12	4.14	+	2.9	0.0012	0.0172
sequence-specific single stranded DNA binding (GO:0098847)	14	12	4.14	+	2.9	0.0012	0.0171
ATP-dependent chromatin remodeler activity (GO:0140658)	35	30	10.34	+	2.9	4.79e-07	1.26e-05
H4 histone acetyltransferase activity (GO:0010485)	13	11	3.84	+	2.86	0.00208	0.0278
phosphatidylinositol monophosphate phosphatase activity (GO:0052744)	19	16	5.61	+	2.85	0.000248	0.00428
helicase activity (GO:0004386)	157	132	46.38	+	2.85	4.84e-25	5.47e-23
DNA helicase activity (GO:0003678)	74	62	21.86	+	2.84	1.56e-12	7.6e-11
ATP-dependent activity, acting on RNA (GO:0008186)	79	66	23.34	+	2.83	3.46e-13	1.85e-11
phosphatidylinositol-3-phosphatase activity (GO:0004438)	18	15	5.32	+	2.82	0.000423	0.00694
single-stranded telomeric DNA binding (GO:0043047)	12	10	3.54	+	2.82	0.00361	0.0445
translation elongation factor activity (GO:0003746)	24	20	7.09	+	2.82	5.2e-05	0.000983
RNA polymerase III general transcription initiation factor activity (GO:0000995)	12	10	3.54	+	2.82	0.00361	0.0444
RNA helicase activity (GO:0003724)	77	64	22.75	+	2.81	9.65e-13	5e-11
RNA polymerase binding (GO:0070063)	61	50	18.02	+	2.77	4.26e-10	1.59e-08
telomerase RNA binding (GO:0070034)	22	18	6.5	+	2.77	0.000149	0.00269
telomeric DNA binding (GO:0042162)	37	30	10.93	+	2.74	1.45e-06	3.6e-05
microtubule plus-end binding (GO:0051010)	21	17	6.2	+	2.74	0.000253	0.00431
translation initiation factor activity (GO:0003743)	52	42	15.36	+	2.73	1.5e-08	4.71e-07
catalytic activity, acting on a tRNA (GO:0140101)	129	104	38.11	+	2.73	7.96e-19	6.83e-17
3'-5' exonuclease activity (GO:0008408)	56	45	16.54	+	2.72	5.46e-09	1.8e-07
exonuclease activity, active with either ribo- or deoxyribonucleic acids and producing 5'-phosphomonoesters (GO:0016796)	60	48	17.72	+	2.71	1.99e-09	6.79e-08
tRNA methyltransferase activity (GO:0008175)	35	28	10.34	+	2.71	4.05e-06	9.46e-05
inositol phosphate phosphatase activity (GO:0052745)	19	15	5.61	+	2.67	0.000727	0.0112
histone acetyltransferase activity (GO:0004402)	33	26	9.75	+	2.67	1.13e-05	0.000245
U6 snRNA binding (GO:0017070)	14	11	4.14	+	2.66	0.00362	0.0445
tRNA (guanine) methyltransferase activity (GO:0016423)	14	11	4.14	+	2.66	0.00362	0.0444
3'-5' DNA helicase activity (GO:0043138)	14	11	4.14	+	2.66	0.00362	0.0443
acetylation-dependent protein binding (GO:0140033)	23	18	6.79	+	2.65	0.000253	0.00434
lysine-acetylated histone binding (GO:0070577)	23	18	6.79	+	2.65	0.000253	0.00433
snoRNA binding (GO:0030515)	32	25	9.45	+	2.64	1.89e-05	0.000387
peptide-lysine-N-acetyltransferase activity (GO:0061733)	36	28	10.63	+	2.63	6.74e-06	0.000154
proteasome binding (GO:0070628)	18	14	5.32	+	2.63	0.00123	0.0175
cadherin binding involved in cell-cell adhesion (GO:0098641)	18	14	5.32	+	2.63	0.00123	0.0174
peptide N-acetyltransferase activity (GO:0034212)	44	34	13	+	2.62	8.68e-07	2.23e-05
tRNA binding (GO:0000049)	74	57	21.86	+	2.61	2.62e-10	1e-08
NAD+ binding (GO:0070403)	17	13	5.02	+	2.59	0.00208	0.0277
ADP binding (GO:0043531)	34	26	10.04	+	2.59	1.86e-05	0.000383
four-way junction DNA binding (GO:0000400)	17	13	5.02	+	2.59	0.00208	0.0277
ATP-dependent activity, acting on DNA (GO:0008094)	125	95	36.93	+	2.57	8.58e-16	5.47e-14
RNA methyltransferase activity (GO:0008173)	66	50	19.5	+	2.56	5.26e-09	1.74e-07
translation factor activity, RNA binding (GO:0008135)	90	68	26.59	+	2.56	1.21e-11	5.16e-10
structural constituent of nuclear pore (GO:0017056)	28	21	8.27	+	2.54	0.000145	0.00262
NF-kappaB binding (GO:0051059)	32	24	9.45	+	2.54	5.12e-05	0.000975
rRNA binding (GO:0019843)	67	50	19.79	+	2.53	8.39e-09	2.69e-07
4 iron, 4 sulfur cluster binding (GO:0051539)	43	32	12.7	+	2.52	3.81e-06	8.94e-05
basal RNA polymerase II transcription machinery binding (GO:0001099)	61	45	18.02	+	2.5	6.19e-08	1.81e-06
basal transcription machinery binding (GO:0001098)	61	45	18.02	+	2.5	6.19e-08	1.8e-06
proline-rich region binding (GO:0070064)	19	14	5.61	+	2.49	0.00201	0.0273
phosphatidylinositol phosphate phosphatase activity (GO:0052866)	34	25	10.04	+	2.49	4.93e-05	0.000948
exonuclease activity (GO:0004527)	83	61	24.52	+	2.49	3.75e-10	1.41e-08
disulfide oxidoreductase activity (GO:0015036)	45	33	13.29	+	2.48	3.67e-06	8.66e-05
phosphatidylinositol bisphosphate phosphatase activity (GO:0034593)	26	19	7.68	+	2.47	0.000399	0.00659
histone kinase activity (GO:0035173)	22	16	6.5	+	2.46	0.00115	0.0166
catalytic activity, acting on RNA (GO:0140098)	391	284	115.5	+	2.46	5.87e-41	9.12e-39
damaged DNA binding (GO:0003684)	73	53	21.56	+	2.46	7.5e-09	2.44e-07
protein-disulfide reductase activity (GO:0015035)	40	29	11.82	+	2.45	1.68e-05	0.000353
cadherin binding (GO:0045296)	325	235	96.01	+	2.45	8.7e-34	1.31e-31
nuclear receptor coactivator activity (GO:0030374)	57	41	16.84	+	2.43	4.35e-07	1.16e-05
intramolecular transferase activity (GO:0016866)	28	20	8.27	+	2.42	0.000379	0.0063
catalytic activity, acting on a nucleic acid (GO:0140640)	604	431	178.42	+	2.42	5.55e-60	1.11e-57
protein demethylase activity (GO:0140457)	31	22	9.16	+	2.4	0.000218	0.00382
histone demethylase activity (GO:0032452)	31	22	9.16	+	2.4	0.000218	0.00381
SUMO transferase activity (GO:0019789)	24	17	7.09	+	2.4	0.00109	0.0159
demethylase activity (GO:0032451)	41	29	12.11	+	2.39	2.6e-05	0.000522
nuclear localization sequence binding (GO:0008139)	27	19	7.98	+	2.38	0.000622	0.00979
nuclear thyroid hormone receptor binding (GO:0046966)	30	21	8.86	+	2.37	0.000357	0.00596
translation regulator activity, nucleic acid binding (GO:0090079)	113	79	33.38	+	2.37	1.16e-11	4.98e-10
histone-lysine N-methyltransferase activity (GO:0018024)	43	30	12.7	+	2.36	2.45e-05	0.000497
TBP-class protein binding (GO:0017025)	26	18	7.68	+	2.34	0.00102	0.0151
mRNA 5'-UTR binding (GO:0048027)	26	18	7.68	+	2.34	0.00102	0.015
cullin family protein binding (GO:0097602)	26	18	7.68	+	2.34	0.00102	0.015
methylation-dependent protein binding (GO:0140034)	78	54	23.04	+	2.34	2.53e-08	7.77e-07
methylated histone binding (GO:0035064)	78	54	23.04	+	2.34	2.53e-08	7.72e-07
protein lysine deacetylase activity (GO:0033558)	22	15	6.5	+	2.31	0.00293	0.0376
tau-protein kinase activity (GO:0050321)	22	15	6.5	+	2.31	0.00293	0.0375
metal cluster binding (GO:0051540)	69	47	20.38	+	2.31	3.03e-07	8.14e-06
iron-sulfur cluster binding (GO:0051536)	69	47	20.38	+	2.31	3.03e-07	8.1e-06
ATP hydrolysis activity (GO:0016887)	350	238	103.39	+	2.3	1.89e-30	2.69e-28
catalytic activity, acting on DNA (GO:0140097)	251	168	74.15	+	2.27	3.17e-21	3.15e-19
single-stranded DNA binding (GO:0003697)	127	85	37.52	+	2.27	1.7e-11	7.11e-10
translation initiation factor binding (GO:0031369)	33	22	9.75	+	2.26	0.000499	0.00795
catalytic activity, acting on a rRNA (GO:0140102)	24	16	7.09	+	2.26	0.0027	0.035
RNA binding (GO:0003723)	1666	1102	492.14	+	2.24	2.47e-138	2.46e-135
ligase activity (GO:0016874)	171	113	50.51	+	2.24	2.04e-14	1.17e-12
signal sequence binding (GO:0005048)	50	33	14.77	+	2.23	2.92e-05	0.000579
snRNA binding (GO:0017069)	47	31	13.88	+	2.23	5.05e-05	0.000966
ligase activity, forming carbon-sulfur bonds (GO:0016877)	41	27	12.11	+	2.23	0.000151	0.00272
translation regulator activity (GO:0045182)	146	96	43.13	+	2.23	2.31e-12	1.07e-10
p53 binding (GO:0002039)	70	46	20.68	+	2.22	1.04e-06	2.62e-05
oxidoreductase activity, acting on a sulfur group of donors (GO:0016667)	61	40	18.02	+	2.22	5.26e-06	0.000122
tau protein binding (GO:0048156)	43	28	12.7	+	2.2	0.000139	0.00252
DNA secondary structure binding (GO:0000217)	37	24	10.93	+	2.2	0.000419	0.0069
protein N-terminus binding (GO:0047485)	108	70	31.9	+	2.19	3.45e-09	1.16e-07
NAD binding (GO:0051287)	54	35	15.95	+	2.19	2.46e-05	0.000498
histone methyltransferase activity (GO:0042054)	59	38	17.43	+	2.18	1.31e-05	0.00028
general transcription initiation factor binding (GO:0140296)	53	34	15.66	+	2.17	3.88e-05	0.000759
O-methyltransferase activity (GO:0008171)	25	16	7.39	+	2.17	0.00397	0.0476
ribonucleoprotein complex binding (GO:0043021)	161	102	47.56	+	2.14	3.98e-12	1.82e-10
histone binding (GO:0042393)	259	164	76.51	+	2.14	1.5e-18	1.26e-16
modification-dependent protein binding (GO:0140030)	171	108	50.51	+	2.14	1.14e-12	5.79e-11
double-stranded RNA binding (GO:0003725)	76	48	22.45	+	2.14	1.79e-06	4.42e-05
transcription corepressor binding (GO:0001222)	46	29	13.59	+	2.13	0.000182	0.00324
nuclear androgen receptor binding (GO:0050681)	27	17	7.98	+	2.13	0.00359	0.0445
structural constituent of ribosome (GO:0003735)	168	105	49.63	+	2.12	4.21e-12	1.91e-10
miRNA binding (GO:0035198)	32	20	9.45	+	2.12	0.00184	0.0253
core promoter sequence-specific DNA binding (GO:0001046)	45	28	13.29	+	2.11	0.000284	0.00481
pre-mRNA binding (GO:0036002)	37	23	10.93	+	2.1	0.000949	0.0142
ubiquitin-like protein conjugating enzyme binding (GO:0044390)	37	23	10.93	+	2.1	0.000949	0.0142
ribonuclease activity (GO:0004540)	126	78	37.22	+	2.1	3.28e-09	1.11e-07
acetyltransferase activity (GO:0016407)	89	55	26.29	+	2.09	6.43e-07	1.66e-05
endoribonuclease activity, producing 5'-phosphomonoesters (GO:0016891)	39	24	11.52	+	2.08	0.000855	0.0129
S-adenosylmethionine-dependent methyltransferase activity (GO:0008757)	165	101	48.74	+	2.07	3.28e-11	1.35e-09
disordered domain specific binding (GO:0097718)	36	22	10.63	+	2.07	0.00149	0.0208
protein-lysine N-methyltransferase activity (GO:0016279)	59	36	17.43	+	2.07	6.34e-05	0.00117
ATP-dependent protein folding chaperone (GO:0140662)	41	25	12.11	+	2.06	0.000768	0.0118
nucleosome binding (GO:0031491)	69	42	20.38	+	2.06	1.76e-05	0.000364
GTPase binding (GO:0051020)	308	187	90.98	+	2.06	4.03e-19	3.71e-17
ubiquitin-like protein peptidase activity (GO:0019783)	132	80	38.99	+	2.05	5.13e-09	1.71e-07
N-acetyltransferase activity (GO:0008080)	63	38	18.61	+	2.04	5.13e-05	0.000974
lysine N-methyltransferase activity (GO:0016278)	60	36	17.72	+	2.03	8.77e-05	0.0016
ubiquitin-like protein conjugating enzyme activity (GO:0061650)	40	24	11.82	+	2.03	0.00119	0.0171
Hsp90 protein binding (GO:0051879)	45	27	13.29	+	2.03	0.000617	0.00975
small GTPase binding (GO:0031267)	277	166	81.83	+	2.03	1.21e-16	8.58e-15
ubiquitin-like protein binding (GO:0032182)	117	70	34.56	+	2.03	7.13e-08	2.06e-06
pentosyltransferase activity (GO:0016763)	52	31	15.36	+	2.02	0.000287	0.00485
mRNA binding (GO:0003729)	326	194	96.3	+	2.01	6.66e-19	5.81e-17
5'-3' RNA polymerase activity (GO:0034062)	32	19	9.45	+	2.01	0.00404	0.0481
RNA polymerase activity (GO:0097747)	32	19	9.45	+	2.01	0.00404	0.048
transcription coactivator activity (GO:0003713)	288	171	85.08	+	2.01	9.56e-17	6.89e-15
oxidoreductase activity, acting on the CH-CH group of donors (GO:0016627)	61	36	18.02	+	2	0.00012	0.00219
nuclease activity (GO:0004518)	214	126	63.22	+	1.99	1.69e-12	8.16e-11
deubiquitinase activity (GO:0101005)	119	70	35.15	+	1.99	1.32e-07	3.66e-06
ribosome binding (GO:0043022)	75	44	22.16	+	1.99	2.65e-05	0.00053
single-stranded RNA binding (GO:0003727)	87	51	25.7	+	1.98	6.62e-06	0.000152
methyltransferase activity (GO:0008168)	217	127	64.1	+	1.98	2.04e-12	9.58e-11
ubiquitin conjugating enzyme activity (GO:0061631)	36	21	10.63	+	1.97	0.00319	0.0403
ATP-dependent activity (GO:0140657)	562	327	166.02	+	1.97	2.16e-29	2.99e-27
mRNA 3'-UTR binding (GO:0003730)	102	59	30.13	+	1.96	2e-06	4.85e-05
transferase activity, transferring one-carbon groups (GO:0016741)	230	133	67.94	+	1.96	1.4e-12	6.96e-11
ubiquitin-like protein ligase binding (GO:0044389)	320	185	94.53	+	1.96	6.58e-17	5.03e-15
ubiquitin protein ligase binding (GO:0031625)	301	174	88.92	+	1.96	5.5e-16	3.6e-14
deoxyribonuclease activity (GO:0004536)	59	34	17.43	+	1.95	0.000277	0.00471
protein methyltransferase activity (GO:0008276)	92	53	27.18	+	1.95	7.11e-06	0.000161
endonuclease activity, active with either ribo- or deoxyribonucleic acids and producing 5'-phosphomonoesters (GO:0016893)	49	28	14.47	+	1.93	0.00102	0.015
cysteine-type deubiquitinase activity (GO:0004843)	114	65	33.68	+	1.93	1.01e-06	2.55e-05
protein C-terminus binding (GO:0008022)	193	110	57.01	+	1.93	2.53e-10	9.75e-09
phosphoprotein binding (GO:0051219)	93	53	27.47	+	1.93	9.49e-06	0.000207
ubiquitin binding (GO:0043130)	97	55	28.65	+	1.92	7.52e-06	0.000168
isomerase activity (GO:0016853)	168	95	49.63	+	1.91	5.8e-09	1.9e-07
nucleotidyltransferase activity (GO:0016779)	131	74	38.7	+	1.91	2.67e-07	7.27e-06
transcription coregulator activity (GO:0003712)	519	293	153.31	+	1.91	1.63e-24	1.8e-22
endodeoxyribonuclease activity (GO:0004520)	39	22	11.52	+	1.91	0.00381	0.0458
transcription coregulator binding (GO:0001221)	114	64	33.68	+	1.9	1.98e-06	4.83e-05
nuclear receptor binding (GO:0016922)	142	79	41.95	+	1.88	1.96e-07	5.35e-06
general transcription initiation factor activity (GO:0140223)	54	30	15.95	+	1.88	0.00106	0.0156
protein serine/threonine/tyrosine kinase activity (GO:0004712)	45	25	13.29	+	1.88	0.00262	0.0342
protein phosphorylated amino acid binding (GO:0045309)	58	32	17.13	+	1.87	0.000831	0.0126
chaperone binding (GO:0051087)	107	59	31.61	+	1.87	8.11e-06	0.00018
2-oxoglutarate-dependent dioxygenase activity (GO:0016706)	60	33	17.72	+	1.86	0.000734	0.0113
N-methyltransferase activity (GO:0008170)	100	55	29.54	+	1.86	1.71e-05	0.000357
transferase activity, transferring alkyl or aryl (other than methyl) groups (GO:0016765)	62	34	18.31	+	1.86	0.000648	0.01
ATP binding (GO:0005524)	1495	815	441.62	+	1.85	1.87e-62	4.04e-60
adenyl nucleotide binding (GO:0030554)	1571	854	464.07	+	1.84	3.97e-65	9.4e-63
protein tyrosine/serine/threonine phosphatase activity (GO:0008138)	46	25	13.59	+	1.84	0.00345	0.0429
adenyl ribonucleotide binding (GO:0032559)	1559	843	460.53	+	1.83	2.84e-63	6.42e-61
ligase activity, forming carbon-nitrogen bonds (GO:0016879)	50	27	14.77	+	1.83	0.00267	0.0347
actin filament binding (GO:0051015)	222	119	65.58	+	1.81	1.6e-09	5.52e-08
magnesium ion binding (GO:0000287)	226	121	66.76	+	1.81	1.25e-09	4.42e-08
GTPase activator activity (GO:0005096)	277	148	81.83	+	1.81	2.22e-11	9.2e-10
cell adhesion molecule binding (GO:0050839)	552	294	163.06	+	1.8	4.81e-21	4.69e-19
ribonucleoside triphosphate phosphatase activity (GO:0017111)	682	363	201.46	+	1.8	1.06e-25	1.26e-23
cysteine-type peptidase activity (GO:0008234)	192	102	56.72	+	1.8	3.4e-08	1.02e-06
molecular carrier activity (GO:0140104)	85	45	25.11	+	1.79	0.000212	0.00373
protein folding chaperone (GO:0044183)	68	36	20.09	+	1.79	0.000848	0.0128
heat shock protein binding (GO:0031072)	127	67	37.52	+	1.79	8.43e-06	0.000186
protein serine kinase activity (GO:0106310)	364	192	107.53	+	1.79	7.79e-14	4.4e-12
protein phosphatase binding (GO:0019903)	152	80	44.9	+	1.78	1.33e-06	3.33e-05
purine ribonucleoside triphosphate binding (GO:0035639)	1839	961	543.24	+	1.77	6.41e-66	1.6e-63
ubiquitin-like protein transferase activity (GO:0019787)	469	245	138.54	+	1.77	8.35e-17	6.3e-15
chromatin binding (GO:0003682)	605	316	178.72	+	1.77	2.59e-21	2.63e-19
nucleoside phosphate binding (GO:1901265)	2171	1132	641.31	+	1.77	1.87e-78	6.65e-76
nucleotide binding (GO:0000166)	2170	1131	641.02	+	1.76	2.82e-78	9.36e-76
purine nucleotide binding (GO:0017076)	1923	1002	568.06	+	1.76	2.14e-68	6.26e-66
hydrolase activity, acting on acid anhydrides, in phosphorus-containing anhydrides (GO:0016818)	745	388	220.07	+	1.76	9.76e-26	1.21e-23
hydrolase activity, acting on acid anhydrides (GO:0016817)	745	388	220.07	+	1.76	9.76e-26	1.18e-23
transcription corepressor activity (GO:0003714)	194	101	57.31	+	1.76	9.99e-08	2.82e-06
pyrophosphatase activity (GO:0016462)	743	386	219.48	+	1.76	2.02e-25	2.34e-23
ribonucleotide binding (GO:0032553)	1926	998	568.94	+	1.75	6.01e-67	1.66e-64
purine ribonucleotide binding (GO:0032555)	1909	989	563.92	+	1.75	3.01e-66	7.89e-64
ubiquitin-protein transferase activity (GO:0004842)	444	230	131.16	+	1.75	1.75e-15	1.06e-13
protein serine/threonine kinase activity (GO:0004674)	433	224	127.91	+	1.75	4.68e-15	2.77e-13
N-acyltransferase activity (GO:0016410)	89	46	26.29	+	1.75	0.000303	0.0051
unfolded protein binding (GO:0051082)	124	64	36.63	+	1.75	2.49e-05	0.000503
promoter-specific chromatin binding (GO:1990841)	64	33	18.91	+	1.75	0.00203	0.0273
phosphatase binding (GO:0019902)	198	102	58.49	+	1.74	1.4e-07	3.87e-06
endoribonuclease activity (GO:0004521)	76	39	22.45	+	1.74	0.000936	0.0141
endonuclease activity (GO:0004519)	129	66	38.11	+	1.73	2.44e-05	0.000498
GTPase regulator activity (GO:0030695)	494	252	145.93	+	1.73	4.28e-16	2.88e-14
nucleoside-triphosphatase regulator activity (GO:0060589)	494	252	145.93	+	1.73	4.28e-16	2.84e-14
flavin adenine dinucleotide binding (GO:0050660)	89	45	26.29	+	1.71	0.000546	0.00867
ubiquitin-like protein ligase activity (GO:0061659)	338	170	99.85	+	1.7	7.22e-11	2.85e-09
transcription factor binding (GO:0008134)	611	307	180.49	+	1.7	1.84e-18	1.53e-16
guanyl-nucleotide exchange factor activity (GO:0005085)	228	114	67.35	+	1.69	1.18e-07	3.32e-06
transferase activity, transferring phosphorus-containing groups (GO:0016772)	919	458	271.47	+	1.69	2.08e-26	2.65e-24
phosphotransferase activity, alcohol group as acceptor (GO:0016773)	692	343	204.42	+	1.68	1.24e-19	1.18e-17
kinase activity (GO:0016301)	765	378	225.98	+	1.67	2.54e-21	2.64e-19
ubiquitin protein ligase activity (GO:0061630)	326	161	96.3	+	1.67	7.84e-10	2.87e-08
enzyme binding (GO:0019899)	2103	1037	621.23	+	1.67	1.71e-59	3.27e-57
small molecule binding (GO:0036094)	2515	1234	742.93	+	1.66	4.57e-71	1.42e-68
molecular adaptor activity (GO:0060090)	488	239	144.16	+	1.66	1.54e-13	8.52e-12
phosphoprotein phosphatase activity (GO:0004721)	186	91	54.94	+	1.66	4.77e-06	0.000111
protein kinase activity (GO:0004672)	583	284	172.22	+	1.65	1.44e-15	8.87e-14
protein serine/threonine phosphatase activity (GO:0004722)	109	53	32.2	+	1.65	0.000462	0.00741
RNA polymerase II-specific DNA-binding transcription factor binding (GO:0061629)	357	173	105.46	+	1.64	7.2e-10	2.65e-08
protein-macromolecule adaptor activity (GO:0030674)	348	168	102.8	+	1.63	1.63e-09	5.59e-08
anion binding (GO:0043168)	2416	1159	713.69	+	1.62	3.65e-61	7.56e-59
microtubule binding (GO:0008017)	274	131	80.94	+	1.62	1.59e-07	4.38e-06
histone deacetylase binding (GO:0042826)	124	59	36.63	+	1.61	0.000391	0.00649
phosphatase activity (GO:0016791)	286	136	84.48	+	1.61	1.26e-07	3.51e-06
cysteine-type endopeptidase activity (GO:0004197)	122	58	36.04	+	1.61	0.000444	0.00724
protein tyrosine phosphatase activity (GO:0004725)	101	48	29.84	+	1.61	0.0013	0.0183
chromatin DNA binding (GO:0031490)	118	56	34.86	+	1.61	0.000571	0.00905
DNA-binding transcription factor binding (GO:0140297)	488	231	144.16	+	1.6	9.31e-12	4.13e-10
nucleic acid binding (GO:0003676)	4007	1881	1183.67	+	1.59	1.54e-100	8.54e-98
protein-containing complex binding (GO:0044877)	1312	615	387.57	+	1.59	1.2e-28	1.61e-26
transferase activity (GO:0016740)	2307	1075	681.49	+	1.58	1.7e-50	2.92e-48
carbohydrate derivative binding (GO:0097367)	2287	1064	675.58	+	1.57	1.27e-49	2.1e-47
tubulin binding (GO:0015631)	384	178	113.43	+	1.57	9.15e-09	2.92e-07
protein kinase binding (GO:0019901)	708	328	209.14	+	1.57	5.84e-15	3.38e-13
dioxygenase activity (GO:0051213)	93	43	27.47	+	1.57	0.00359	0.0445
kinase binding (GO:0019900)	792	366	233.96	+	1.56	2.07e-16	1.43e-14
actin binding (GO:0003779)	451	207	133.23	+	1.55	1.27e-09	4.44e-08
enzyme activator activity (GO:0008047)	575	263	169.86	+	1.55	1.06e-11	4.59e-10
protein domain specific binding (GO:0019904)	689	314	203.53	+	1.54	1.56e-13	8.52e-12
heterocyclic compound binding (GO:1901363)	5983	2724	1767.38	+	1.54	1.25e-148	2.08e-145
phosphatidylinositol binding (GO:0035091)	277	126	81.83	+	1.54	3.02e-06	7.15e-05
organic cyclic compound binding (GO:0097159)	6054	2746	1788.35	+	1.54	3.23e-148	4.02e-145
acyltransferase activity, transferring groups other than amino-acyl groups (GO:0016747)	223	101	65.87	+	1.53	3.16e-05	0.000625
SH3 domain binding (GO:0017124)	126	57	37.22	+	1.53	0.00149	0.0209
catalytic activity, acting on a protein (GO:0140096)	2325	1046	686.81	+	1.52	1.33e-42	2.14e-40
cytoskeletal protein binding (GO:0008092)	1006	450	297.17	+	1.51	1.35e-17	1.08e-15
oxidoreductase activity, acting on CH-OH group of donors (GO:0016614)	140	62	41.36	+	1.5	0.00157	0.0217
catalytic activity (GO:0003824)	5610	2468	1657.2	+	1.49	1.45e-111	9.02e-109
oxidoreductase activity, acting on the CH-OH group of donors, NAD or NADP as acceptor (GO:0016616)	128	56	37.81	+	1.48	0.00324	0.0409
hydrolase activity, acting on ester bonds (GO:0016788)	775	338	228.94	+	1.48	3.52e-12	1.62e-10
GTP binding (GO:0005525)	382	166	112.84	+	1.47	1.33e-06	3.34e-05
phosphoric ester hydrolase activity (GO:0042578)	375	162	110.78	+	1.46	2.44e-06	5.86e-05
guanyl nucleotide binding (GO:0019001)	404	173	119.34	+	1.45	1.88e-06	4.62e-05
guanyl ribonucleotide binding (GO:0032561)	404	173	119.34	+	1.45	1.88e-06	4.6e-05
zinc ion binding (GO:0008270)	840	359	248.14	+	1.45	8.37e-12	3.75e-10
acyltransferase activity (GO:0016746)	253	108	74.74	+	1.45	0.000161	0.00288
hydrolase activity (GO:0016787)	2402	1012	709.55	+	1.43	1.39e-30	2.03e-28
enzyme regulator activity (GO:0030234)	1275	536	376.64	+	1.42	7.02e-16	4.54e-14
kinase regulator activity (GO:0019207)	252	105	74.44	+	1.41	0.000446	0.00725
phosphatidylinositol phosphate binding (GO:1901981)	180	75	53.17	+	1.41	0.00263	0.0342
phospholipid binding (GO:0005543)	475	193	140.32	+	1.38	1.14e-05	0.000246
protein kinase regulator activity (GO:0019887)	224	91	66.17	+	1.38	0.00207	0.0277
transition metal ion binding (GO:0046914)	1119	442	330.55	+	1.34	1.04e-09	3.73e-08
oxidoreductase activity (GO:0016491)	741	292	218.89	+	1.33	9.03e-07	2.3e-05
identical protein binding (GO:0042802)	2146	843	633.93	+	1.33	2.53e-17	1.97e-15
ion binding (GO:0043167)	6088	2390	1798.4	+	1.33	3.87e-59	7.14e-57
GTPase activity (GO:0003924)	333	128	98.37	+	1.3	0.0022	0.0288
protein homodimerization activity (GO:0042803)	712	268	210.33	+	1.27	5.56e-05	0.00104
metal ion binding (GO:0046872)	4292	1557	1267.86	+	1.23	3.2e-19	3.01e-17
protein binding (GO:0005515)	14448	5232	4267.95	+	1.23	2.88e-185	7.17e-182
DNA binding (GO:0003677)	2515	907	742.93	+	1.22	2.41e-10	9.37e-09
cation binding (GO:0043169)	4383	1577	1294.74	+	1.22	3.42e-18	2.79e-16
lipid binding (GO:0008289)	837	293	247.25	+	1.19	0.00207	0.0277
protein dimerization activity (GO:0046983)	1059	368	312.83	+	1.18	0.000966	0.0144
binding (GO:0005488)	16594	5704	4901.88	+	1.16	8.73e-191	4.34e-187
molecular_function (GO:0003674)	18292	5921	5403.47	+	1.1	9.88e-137	8.19e-134
sequence-specific double-stranded DNA binding (GO:1990837)	1594	408	470.87	-	0.87	0.00115	0.0166
transcription regulatory region nucleic acid binding (GO:0001067)	1538	378	454.33	-	0.83	7.44e-05	0.00137
transcription cis-regulatory region binding (GO:0000976)	1536	376	453.74	-	0.83	5.48e-05	0.00103
cis-regulatory region sequence-specific DNA binding (GO:0000987)	1231	276	363.64	-	0.76	4.76e-07	1.26e-05
RNA polymerase II transcription regulatory region sequence-specific DNA binding (GO:0000977)	1436	316	424.2	-	0.74	7.89e-09	2.55e-07
signaling receptor binding (GO:0005102)	1602	351	473.23	-	0.74	6.08e-10	2.26e-08
RNA polymerase II cis-regulatory region sequence-specific DNA binding (GO:0000978)	1210	265	357.43	-	0.74	8.43e-08	2.42e-06
calcium ion binding (GO:0005509)	735	156	217.12	-	0.72	5.61e-06	0.000129
cytokine receptor binding (GO:0005126)	272	56	80.35	-	0.7	0.00248	0.0325
secondary active transmembrane transporter activity (GO:0015291)	247	50	72.96	-	0.69	0.00271	0.035
DNA-binding transcription factor activity, RNA polymerase II-specific (GO:0000981)	1389	281	410.31	-	0.68	1.84e-12	8.72e-11
DNA-binding transcription factor activity (GO:0003700)	1441	290	425.67	-	0.68	3.66e-13	1.92e-11
DNA-binding transcription activator activity, RNA polymerase II-specific (GO:0001228)	471	93	139.13	-	0.67	1.71e-05	0.000358
transporter activity (GO:0005215)	1243	244	367.18	-	0.66	1.27e-12	6.39e-11
DNA-binding transcription activator activity (GO:0001216)	475	93	140.32	-	0.66	1.12e-05	0.000244
peptidase inhibitor activity (GO:0030414)	190	37	56.13	-	0.66	0.00421	0.0499
G protein-coupled receptor binding (GO:0001664)	294	56	86.85	-	0.64	0.000247	0.00428
transmembrane transporter activity (GO:0022857)	1129	200	333.51	-	0.6	4e-16	2.72e-14
ion transmembrane transporter activity (GO:0015075)	859	152	253.75	-	0.6	1.42e-12	6.99e-11
cation transmembrane transporter activity (GO:0008324)	658	110	194.37	-	0.57	1.68e-11	7.08e-10
inorganic molecular entity transmembrane transporter activity (GO:0015318)	748	122	220.96	-	0.55	1.07e-13	5.97e-12
heparin binding (GO:0008201)	174	28	51.4	-	0.54	0.000253	0.00435
inorganic cation transmembrane transporter activity (GO:0022890)	609	98	179.9	-	0.54	9.46e-12	4.17e-10
calcium channel activity (GO:0005262)	119	19	35.15	-	0.54	0.00211	0.0278
glycosaminoglycan binding (GO:0005539)	242	38	71.49	-	0.53	9.34e-06	0.000205
chloride transmembrane transporter activity (GO:0015108)	108	16	31.9	-	0.5	0.00143	0.0201
serine-type peptidase activity (GO:0008236)	198	29	58.49	-	0.5	1.41e-05	0.000297
metal ion transmembrane transporter activity (GO:0046873)	438	63	129.39	-	0.49	4.81e-11	1.96e-09
serine hydrolase activity (GO:0017171)	202	29	59.67	-	0.49	7.55e-06	0.000169
growth factor activity (GO:0008083)	163	23	48.15	-	0.48	4.18e-05	0.000815
chloride channel activity (GO:0005254)	79	11	23.34	-	0.47	0.00362	0.0442
sodium ion transmembrane transporter activity (GO:0015081)	156	21	46.08	-	0.46	2.76e-05	0.000549
extracellular matrix structural constituent (GO:0005201)	174	23	51.4	-	0.45	6.82e-06	0.000155
serine-type endopeptidase inhibitor activity (GO:0004867)	101	13	29.84	-	0.44	0.000438	0.00717
serine-type endopeptidase activity (GO:0004252)	180	23	53.17	-	0.43	2.45e-06	5.85e-05
structural constituent of chromatin (GO:0030527)	66	8	19.5	-	0.41	0.00282	0.0363
cytokine binding (GO:0019955)	144	17	42.54	-	0.4	7.11e-06	0.00016
monooxygenase activity (GO:0004497)	107	12	31.61	-	0.38	5.91e-05	0.0011
channel activity (GO:0015267)	502	55	148.29	-	0.37	6.1e-19	5.42e-17
passive transmembrane transporter activity (GO:0022803)	503	55	148.59	-	0.37	5.04e-19	4.56e-17
ion channel activity (GO:0005216)	452	49	133.52	-	0.37	2.06e-17	1.63e-15
cation channel activity (GO:0005261)	349	35	103.09	-	0.34	4.83e-15	2.82e-13
sulfotransferase activity (GO:0008146)	52	5	15.36	-	0.33	0.00215	0.0283
ligand-gated cation channel activity (GO:0099094)	117	11	34.56	-	0.32	2.83e-06	6.74e-05
voltage-gated calcium channel activity (GO:0005245)	44	4	13	-	0.31	0.00372	0.0448
gated channel activity (GO:0022836)	346	31	102.21	-	0.3	9.13e-17	6.78e-15
signaling receptor activator activity (GO:0030546)	504	45	148.88	-	0.3	6.34e-24	6.71e-22
ligand-gated channel activity (GO:0022834)	148	13	43.72	-	0.3	4.58e-08	1.37e-06
ligand-gated ion channel activity (GO:0015276)	148	13	43.72	-	0.3	4.58e-08	1.36e-06
antigen binding (GO:0003823)	194	17	57.31	-	0.3	3.47e-10	1.32e-08
chemokine receptor binding (GO:0042379)	69	6	20.38	-	0.29	0.00019	0.00337
receptor ligand activity (GO:0048018)	497	43	146.81	-	0.29	2.42e-24	2.62e-22
signaling receptor regulator activity (GO:0030545)	553	47	163.36	-	0.29	2.04e-27	2.68e-25
voltage-gated ion channel activity (GO:0005244)	202	17	59.67	-	0.28	6.28e-11	2.52e-09
voltage-gated channel activity (GO:0022832)	203	17	59.97	-	0.28	5.06e-11	2.05e-09
molecular transducer activity (GO:0060089)	1554	125	459.05	-	0.27	1e-80	4.15e-78
signaling receptor activity (GO:0038023)	1554	125	459.05	-	0.27	1e-80	3.83e-78
neuropeptide receptor binding (GO:0071855)	39	3	11.52	-	0.26	0.00329	0.0413
extracellular matrix structural constituent conferring tensile strength (GO:0030020)	41	3	12.11	-	0.25	0.00209	0.0276
Unclassified (UNCLASSIFIED)	2297	161	678.53	-	0.24	9.88e-137	7.02e-134
CCR chemokine receptor binding (GO:0048020)	45	3	13.29	-	0.23	0.000826	0.0126
cytokine activity (GO:0005125)	235	13	69.42	-	0.19	9.33e-17	6.83e-15
hormone activity (GO:0005179)	128	7	37.81	-	0.19	9.36e-10	3.4e-08
transmembrane signaling receptor activity (GO:0004888)	1332	69	393.47	-	0.18	1.17e-94	5.83e-92
oxidoreductase activity, acting on paired donors, with incorporation or reduction of molecular oxygen, reduced flavin or flavoprotein as one donor, and incorporation of one atom of oxygen (GO:0016712)	41	2	12.11	-	0.17	0.000471	0.00754
signaling receptor inhibitor activity (GO:0030547)	44	2	13	-	0.15	0.000221	0.00384
potassium ion transmembrane transporter activity (GO:0015079)	160	7	47.26	-	0.15	3.18e-13	1.72e-11
voltage-gated cation channel activity (GO:0022843)	152	6	44.9	-	0.13	3.65e-13	1.93e-11
fibroblast growth factor receptor binding (GO:0005104)	26	1	7.68	-	0.13	0.00399	0.0478
aromatase activity (GO:0070330)	26	1	7.68	-	0.13	0.00399	0.0476
inward rectifier potassium channel activity (GO:0005242)	27	1	7.98	-	0.13	0.00307	0.0389
chemorepellent activity (GO:0045499)	29	1	8.57	-	0.12	0.00181	0.025
cytokine receptor activity (GO:0004896)	97	3	28.65	-	0.1	1.48e-09	5.17e-08
transmitter-gated channel activity (GO:0022835)	67	2	19.79	-	0.1	5.36e-07	1.4e-05
transmitter-gated ion channel activity (GO:0022824)	67	2	19.79	-	0.1	5.36e-07	1.4e-05
oxygen binding (GO:0019825)	37	1	10.93	-	0.09	0.000212	0.00374
extracellular ligand-gated ion channel activity (GO:0005230)	76	2	22.45	-	0.09	4.73e-08	1.4e-06
peptide receptor activity (GO:0001653)	154	4	45.49	-	0.09	2.96e-15	1.78e-13
potassium channel activity (GO:0005267)	124	3	36.63	-	0.08	1e-12	5.14e-11
neuropeptide receptor activity (GO:0008188)	47	1	13.88	-	0.07	1.37e-05	0.000292
G protein-coupled peptide receptor activity (GO:0008528)	148	3	43.72	-	0.07	1.34e-15	8.34e-14
immune receptor activity (GO:0140375)	149	3	44.01	-	0.07	1.02e-15	6.4e-14
voltage-gated potassium channel activity (GO:0005249)	100	2	29.54	-	0.07	6.5e-11	2.59e-09
G protein-coupled receptor activity (GO:0004930)	882	16	260.54	-	0.06	1.02e-90	4.6e-88
neurotransmitter receptor activity (GO:0030594)	113	2	33.38	-	0.06	1.74e-12	8.31e-11
immunoglobulin receptor binding (GO:0034987)	97	1	28.65	-	0.03	1e-11	4.37e-10
neuropeptide binding (GO:0042923)	34	0	10.04	-	< 0.01	4.31e-05	0.000838
nucleotide receptor activity (GO:0016502)	21	0	6.2	-	< 0.01	0.00202	0.0273
receptor antagonist activity (GO:0048019)	33	0	9.75	-	< 0.01	5.79e-05	0.00108
C-C chemokine receptor activity (GO:0016493)	23	0	6.79	-	< 0.01	0.00112	0.0162
G protein-coupled chemoattractant receptor activity (GO:0001637)	26	0	7.68	-	< 0.01	0.00046	0.00745
purinergic nucleotide receptor activity (GO:0001614)	21	0	6.2	-	< 0.01	0.00202	0.0273
acetylcholine-gated cation-selective channel activity (GO:0022848)	19	0	5.61	-	< 0.01	0.00364	0.0443
solute:potassium antiporter activity (GO:0022821)	19	0	5.61	-	< 0.01	0.00364	0.0442
taste receptor activity (GO:0008527)	26	0	7.68	-	< 0.01	0.00046	0.00742
bitter taste receptor activity (GO:0033038)	20	0	5.91	-	< 0.01	0.00271	0.035
C-C chemokine binding (GO:0019957)	24	0	7.09	-	< 0.01	0.00083	0.0126
serotonin receptor activity (GO:0099589)	34	0	10.04	-	< 0.01	4.31e-05	0.000834
neurotransmitter receptor activity involved in regulation of postsynaptic membrane potential (GO:0099529)	62	0	18.31	-	< 0.01	1.08e-08	3.43e-07
structural constituent of skin epidermis (GO:0030280)	37	0	10.93	-	< 0.01	1.77e-05	0.000366
steroid hydroxylase activity (GO:0008395)	38	0	11.23	-	< 0.01	1.32e-05	0.000282
sialyltransferase activity (GO:0008373)	21	0	6.2	-	< 0.01	0.00202	0.0272
acetylcholine receptor activity (GO:0015464)	23	0	6.79	-	< 0.01	0.00112	0.0162
postsynaptic neurotransmitter receptor activity (GO:0098960)	76	0	22.45	-	< 0.01	1.71e-10	6.68e-09
G protein-coupled amine receptor activity (GO:0008227)	51	0	15.07	-	< 0.01	2.81e-07	7.6e-06
odorant binding (GO:0005549)	122	0	36.04	-	< 0.01	2e-16	1.4e-14
transmitter-gated ion channel activity involved in regulation of postsynaptic membrane potential (GO:1904315)	59	0	17.43	-	< 0.01	2.63e-08	7.98e-07
G protein-coupled serotonin receptor activity (GO:0004993)	34	0	10.04	-	< 0.01	4.31e-05	0.000831
olfactory receptor activity (GO:0004984)	441	0	130.27	-	< 0.01	6.44e-58	1.14e-55
GABA receptor activity (GO:0016917)	22	0	6.5	-	< 0.01	0.0015	0.0209
chemokine receptor activity (GO:0004950)	26	0	7.68	-	< 0.01	0.00046	0.0074
chemokine activity (GO:0008009)	48	0	14.18	-	< 0.01	6.84e-07	1.76e-05
GABA-A receptor activity (GO:0004890)	19	0	5.61	-	< 0.01	0.00364	0.0441
ligand-gated anion channel activity (GO:0099095)	19	0	5.61	-	< 0.01	0.00364	0.044
delayed rectifier potassium channel activity (GO:0005251)	33	0	9.75	-	< 0.01	5.79e-05	0.00108
excitatory extracellular ligand-gated ion channel activity (GO:0005231)	57	0	16.84	-	< 0.01	4.76e-08	1.4e-06
sialic acid binding (GO:0033691)	22	0	6.5	-	< 0.01	0.0015	0.0208

[truncated: 1 more sheets: DBIADE]
