# Supplementary material for: Chemoproteomic capture of RNA binding activity in living cells
Source: Nat Commun. 2023 Oct 7;14:6282. doi: 10.1038/s41467-023-41844-z (PMC10560261; doi:10.1038/s41467-023-41844-z)
Supplement: Supplementary file 7 — Supplementary Data 4 [file 41467_2023_41844_MOESM7_ESM.xlsx]

## Sheet: TableofContents
Key
RS-Cys	SR>2
4SU	4SU RNA
4SU+N	4SU + native Rna
IV	in vitro
DM93	DM93 cells
HEK	HEK293T cells
Membrane	Membrane fraction
Soluble	Soluble fraction
MI	Manually Integrated
Tab name	Contents
RS-Cys	Compendium of all RS-Cys sites from DM93 and Hek soluble and membrane fractions using AHL-Pu-1 in in situ PACCE
RS-Cys(4SU)	Compendium of 4SU RS-Cys sites from DM93 and Hek soluble and membrane fractions using AHL-Pu-1 in in situ PACCE
RS-Cys(4SU+N)	Compendium of 4SU + native RS-Cys sites from DM93 and Hek soluble and membrane fractions using AHL-Pu-1 in in situ PACCE
DM93Membrane(4SU+N)	SR > 2 for DM93 membrane samples in the 4SU + native RNA AHL-pu-1 in situ
DM93Membrane(4SU)	SR > 2 for DM93 membrane samples in the 4SU RNA AHL-pu-1 in situ
DM93soluble(4SU+N)	SR > 2 for DM93 soluble samples in the 4SU + native RNA AHL-pu-1 in situ
DM93soluble(4SU)	SR > 2 for DM93 soluble samples in the 4SU RNA AHL-pu-1 in situ
HEKMembrane(4SU+N)	SR > 2 for HEK membrane samples in the 4SU + native RNA AHL-pu-1 in situ
HEKMembrane(4SU)	SR > 2 for HEK membrane samples in the 4SU RNA AHL-pu-1 in situ
HEKsoluble(4SU+N)	SR > 2 for HEK soluble samples in the 4SU + native RNA AHL-pu-1 in situ
HEKsoluble(4SU)	SR > 2 for HEK soluble samples in the 4SU RNA AHL-pu-1 in situ
IAAMembrane(4SU)_IV	SR > 2 for HEK membrane samples in the 4SU RNA using IA-Alkyne in vitro
IAAMembrane(4SU+N)_IV	SR > 2 for HEK membrane samples in the 4SU RNA + native RNA using IA-Alkyne in vitro
IAAsoluble(4SU)_IV	SR > 2 for HEK soluble samples in the 4SU RNA using IA-Alkyne in vitro
IAAsoluble(4SU+N)_IV	SR > 2 for HEK soluble samples in the 4SU RNA + native RNA using IA-Alkyne in vitro
CEPMembrane(4SU)_IV	SR > 2 for HEK membrane samples in the 4SU RNA using AHL-Pu-1 in vitro
CEPMembrane(4SU+N)_IV	SR > 2 for HEK membrane samples in the 4SU RNA + native RNA using AHL-Pu-1 in vitro
CEPsoluble(4SU)_IV	SR > 2 for HEK soluble samples in the 4SU RNA using AHL-Pu-1 in vitro
CEPsoluble(4SU+N)_IV	SR > 2 for HEK soluble samples in the 4SU RNA + native RNA using AHL-Pu-1 in vitro
HEKRS-CysMI	RS-Cys sites from HEK293T Membrane fraction data that was manually integrated

## Sheet: RS-Cys
Site	Gene_ID	Uniprot_ID	QuantitativeValue	QVStandardError	Treatment	Peptides
A0A075B759_52	PAL4E	A0A075B759	3.02165	NA	Thio	GSC[+604.3]FHR
A0A0B4J2A2_52	PAL4C	A0A0B4J2A2	3.02165	NA	Thio	GSC[+604.3]FHR
A0AV96_349	RBM47	A0AV96	7.09622	NA	Thio	GGGAAEAAQQPSYVYSC[+604.3]DPYTLAYYGYPYNALIGPNR
A0AVT1_721	UBA6	A0AVT1	4.13828	2.86259	Thio	ALQLLHC[+604.3]FPLDIR
A0JLT2_163	MED19	A0JLT2	2.30822	0.295559	Thio	LHTGPLPEQC[+604.3]R
A1X283_783	SPD2B	A1X283	4.42945	0.791686	Thio	GPQC[+604.3]EGHESR
A3KN83_445	SBNO1	A3KN83	8.53475	3.79922	Thio	NLC[+604.3]PVGSSKPTK
A4D1P6_246	WDR91	A4D1P6	2.24566	0.239023	Thio	LGDSELAMVC[+604.3]SQR
A4D1P6_351	WDR91	A4D1P6	3.78603	NA	Thio	ELFSTTTSQC[+604.3]AEK
A4D1P6_366	WDR91	A4D1P6	2.6508	1.06734	Thio	KPEASGPEAEPC[+604.3]PELHTEPVEPLTR
A6NDY0_180	EPAB2	A6NDY0	2.15934	1.46847	Thio	VTILC[+604.3]DK
A6NF01_197	P121B	A6NF01	2.49934	NA	Thio	MQTPPSLPPC[+604.3]PESAGAATTEALSPPK
A6NHR9_1656	SMHD1	A6NHR9	2.99387	NA	Thio	C[+604.3]QVEEAR
A6NHR9_1856	SMHD1	A6NHR9	2.01149	1.14367	Thio	ITHC[+604.3]PTLLTR
A6NHR9_458	SMHD1	A6NHR9	2.41999	1.03643	Thio	LKDEDDEDDC[+604.3]FILEK
A6NHR9_84	SMHD1	A6NHR9	12.3388	NA	Thio	KEITC[+604.3]DNFDETVKDGVTLYLLQSVNQLLLTATK|KEITC[+604.3]DNFDETVK
A8CG34_590	P121C	A8CG34	2.49934	NA	Thio	MQTPPSLPPC[+604.3]PESAGAATTEALSPPK
B5ME19_444	EIFCL	B5ME19	2.39456	0.933186	Thio	GC[+604.3]ILTLVER
F5H284_52	PAL4D	F5H284	3.02165	NA	Thio	GSC[+604.3]FHR
O00116_226	ADAS	O00116	5.38014	2.94746	Thio	IVNLAC[+604.3]K
O00139_596	KIF2A	O00139	2.53171	0.995548	Thio	LLC[+604.3]EQNEEEVSPQLFTFHEAVSQMVEMEEQVVEDHR
O00161_112	SNP23	O00161	2.48577	1.60269	Thio	TTWGDGGENSPC[+604.3]NVVSK
O00231_289	PSD11	O00231	3.70914	NA	Thio	C[+604.3]VAQASK
O00264_129	PGRC1	O00264	3.56133	2.08764	Thio	GLATFC[+604.3]LDKEALKDEYDDLSDLTAAQQETLSDWESQFTFK|GLATFC[+604.3]LDK
O00267_740	SPT5H	O00267	2.56029	0.938033	Thio	VELHSTC[+604.3]QTISVDR
O00268_1022	TAF4	O00268	20	4.78933	Thio	VDC[+604.3]PGPGSGAEGSGPGSVVPGSSGVGTPR
O00299_59	CLIC1	O00299	3.09182	0.0766429	Thio	LC[+604.3]PGGQLPFLLYGTEVHTDTNK
O00303_256	EIF3F	O00303	2.61015	NA	Thio	TC[+604.3]FSPNR
O00401_431	WASL	O00401	6.23064	2.92397	Thio	VEQNSRPVSC[+604.3]SGR
O00410_915	IPO5	O00410	2.63907	1.10298	Thio	YAEYFLRPMLQYVC[+604.3]DNSPEVR
O00411_687	RPOM	O00411	2.00867	0.46981	Thio	TVEGATQHQELLETC[+604.3]PPTALHGALDALTQLGNC[+57]AWR
O00411_705	RPOM	O00411	2.20498	0.663388	Thio	TVEGATQHQELLETC[+57]PPTALHGALDALTQLGNC[+604.3]AWR
O00429_470	DNM1L	O00429	2.10186	1.04552	Thio	LHDAIVEVVTC[+604.3]LLR
O00429_505	DNM1L	O00429	7.83365	3.37016	Thio	HPDFADAC[+604.3]GLMNNNIEEQR
O00443_418	P3C2A	O00443	4.9857	2.65393	Thio	NIC[+604.3]GENASVK
O00443_541	P3C2A	O00443	2.64853	0.925884	Thio	HLYQIEKPC[+604.3]K
O00487_238	PSDE	O00487	3.08731	2.51654	Thio	SWMEGLTLQDYSEHC[+604.3]K
O00507_674	USP9Y	O00507	3.33235	0.166044	Thio	DGQLWLC[+604.3]APQAK
O00567_472	NOP56	O00567	4.34807	3.09537	Thio	LAALALASSENSSSTPEEC[+604.3]EEMSEKPKK|LAALALASSENSSSTPEEC[+604.3]EEMSEKPK|RLAALALASSENSSSTPEEC[+604.3]EEMSEKPK
O00571_128	DDX3X	O00571	2.39127	0.568057	Thio	WC[+604.3]DKSDEDDWSKPLPPSER
O14497_1827	ARI1A	O14497	3.45258	2.16423	Thio	NDPFVVDC[+604.3]SDK
O14497_336	ARI1A	O14497	2.08964	0.210697	Thio	GPADMASQC[+604.3]WGAAAAAAAAAAASGGAQQR
O14545_267	TRAD1	O14545	2.08426	0.861774	Thio	AVC[+604.3]EADQSHGGPR
O14617_1103	AP3D1	O14617	2.51287	0.14196	Thio	VDSC[+604.3]ASMYSR
O14617_574	AP3D1	O14617	8.42027	4.26085	Thio	ASC[+604.3]ILQLVK
O14654_314	IRS4	O14654	2.27827	NA	Thio	STVIGPGELWM[+16]QVDDC[+604.3]VVAQNMHELFLEK|STVIGPGELWMQVDDC[+604.3]VVAQNM[+16]HELFLEK|STVIGPGELWMQVDDC[+604.3]VVAQNMHELFLEK
O14654_522	IRS4	O14654	2.40702	0.572918	Thio	GSGGGQGSNGQGSSSHSSGGNQC[+604.3]SGEGQGSR
O14654_545	IRS4	O14654	2.03092	0.448186	Thio	GGQGSNGQGSGGNQC[+604.3]SR
O14654_658	IRS4	O14654	2.13138	0.681336	Thio	LYFC[+604.3]VDR
O14668_166	TMG1	O14668	4.76348	5.96214	Thio	LSNC[+604.3]DPPPTYEEATGQVNLQR
O14715_50	RGPD8	O14715	2.2198	3.25363	Thio	YIC[+604.3]TYINVQERDPK|YIC[+604.3]TYINVQER
O14730_171	RIOK3	O14730	3.80564	0.918658	Thio	HDEVVC[+604.3]GR
O14730_22	RIOK3	O14730	2.27463	1.08992	Thio	C[+604.3]PWAIPQNTISC[+57]SLADVMSEQLAK
O14730_33	RIOK3	O14730	4.89366	1.3867	Thio	C[+57]PWAIPQNTISC[+604.3]SLADVMSEQLAK
O14744_22	ANM5	O14744	2.1376	0.399237	Thio	DLNC[+604.3]VPEIADTLGAVAK
O14744_42	ANM5	O14744	5.05527	NA	Thio	QGFDFLC[+604.3]MPVFHPR
O14757_349	CHK1	O14757	2.55227	5.93922	Thio	LVQGISFSQPTC[+604.3]PDHMLLNSQLLGTPGSSQNPWQR
O14757_57	CHK1	O14757	2.56576	1.22191	Thio	KEIC[+604.3]INK
O14815_367	CAN9	O14815	20	NA	Thio	GSTAGGC[+604.3]R
O14893_154	GEMI2	O14893	4.55192	NA	Thio	LC[+604.3]ADGAVGPATNESPGIDYVQIGFPPLLSIVSR
O14893_63	GEMI2	O14893	6.68314	2.37289	Thio	VQIEAAQC[+604.3]PDVVVAQIDPK
O14929_101	HAT1	O14929	4.74562	1.88637	Thio	VDENFDC[+604.3]VEADDVEGK
O14936_418	CSKP	O14936	3.1506	NA	Thio	EVLEEISC[+604.3]YPENNDAK|AKEVLEEISC[+604.3]YPENNDAK
O14936_698	CSKP	O14936	6.78482	2.58281	Thio	QEQQASC[+604.3]TWFGK
O14965_290	AURKA	O14965	2.45099	1.09334	Thio	TTLC[+604.3]GTLDYLPPEMIEGR
O14965_49	AURKA	O14965	2.18211	0.615657	Thio	VLC[+604.3]PSNSSQR
O14967_511	CLGN	O14967	2.20636	2.00312	Thio	TDIC[+604.3]IPQTK|KTDIC[+604.3]IPQTK
O14976_87	GAK	O14976	2.55917	1.35859	Thio	AIIQEVC[+604.3]FMK
O14980_1070	XPO1	O14980	2.44605	0.73615	Thio	RQMSVPGIFNPHEIPEEMC[+604.3]D
O14980_119	XPO1	O14980	3.10754	NA	Thio	TSSDPTC[+604.3]VEKEK|TSSDPTC[+604.3]VEK
O14980_34	XPO1	O14980	2.08711	0.616947	Thio	LDINLLDNVVNC[+604.3]LYHGEGAQQR
O15020_2043	SPTN2	O15020	2.82079	0.106317	Thio	SAELGC[+604.3]TVDEVESLIK
O15027_1115	SC16A	O15027	2.0097	0.360481	Thio	YWC[+604.3]DAEYDAYRR
O15037_46	KHNYN	O15037	3.22691	0.188854	Thio	DC[+604.3]PDNPHIWLQLEGPK
O15042_320	SR140	O15042	3.72037	2.51987	Thio	ERNC[+604.3]GFVAFMNR|NC[+604.3]GFVAFMNR
O15042_624	SR140	O15042	2.70346	1.64241	Thio	LC[+604.3]QIFSDLNATYR
O15042_65	SR140	O15042	2.42122	0.372593	Thio	ESLC[+604.3]DSPHQNLSRPLLENK
O15042_918	SR140	O15042	2.72462	2.43694	Thio	DEC[+604.3]TPTR|DEC[+604.3]TPTRK
O15067_1287	PUR4	O15067	2.28643	1.57569	Thio	GLAPLHWADDDGNPTEQYPLNPNGSPGGVAGIC[+57]SC[+604.3]DGR
O15075_276	DCLK1	O15075	3.54819	NA	Thio	YQDDFLLDESEC[+604.3]R
O15111_406	IKKA	O15111	4.88566	2.3833	Thio	SLSDC[+604.3]VNYIVQDSK
O15213_172	WDR46	O15213	5.50778	2.10224	Thio	IC[+604.3]QADIVEAVDIASAAK
O15228_668	GNPAT	O15228	13.4485	NA	Thio	LEEMLGC[+604.3]K
O15228_73	GNPAT	O15228	2.48752	0.969396	Thio	C[+604.3]SVLNSEEIHYVIK
O15265_839	ATX7	O15265	7.34015	2.94195	Thio	C[+604.3]SPSSSSINNSSSKPTK
O15355_164	PPM1G	O15355	2.04145	1.8394	Thio	YGQNC[+604.3]HK
O15355_241	PPM1G	O15355	2.12225	1.58965	Thio	GTEAGQVGEPGIPTGEAGPSC[+604.3]SSASDKLPR
O15357_926	SHIP2	O15357	2.55644	0.634303	Thio	KPAFTEASC[+604.3]PLSR
O15371_19	EIF3D	O15371	2.66464	0.237327	Thio	FMTPVIQDNPSGWGPC[+604.3]AVPEQFR
O15371_196	EIF3D	O15371	3.53838	NA	Thio	YLEVSEPQDIEC[+57]C[+604.3]GALEYYDK
O15550_402	KDM6A	O15550	4.74464	1.80706	Thio	YLQAQLC[+604.3]NLPQGSLQNK
O43143_226	DHX15	O43143	2.82667	1.99245	Thio	FEDC[+604.3]SSAK
O43143_774	DHX15	O43143	2.35401	0.675861	Thio	IAPQYYDMSNFPQC[+604.3]EAK
O43148_95	MCES	O43148	2.17288	4.81623	Thio	LDPEIVPEEKDC[+604.3]GDAEGNSK|LDPEIVPEEKDC[+604.3]GDAEGNSKK|KLDPEIVPEEKDC[+604.3]GDAEGNSK
O43149_1304	ZZEF1	O43149	3.99817	0.740807	Thio	HFLLDFAQSEPAQNFC[+604.3]GPYSELFK
O43149_2312	ZZEF1	O43149	5.06389	2.93096	Thio	GGGQEC[+604.3]GDSR
O43242_483	PSMD3	O43242	2.58479	3.93335	Thio	ISFC[+604.3]LDIHNMSVK
O43264_153	ZW10	O43264	3.37302	NA	Thio	KC[+604.3]FDLK
O43290_645	SNUT1	O43290	2.19832	3.52332	Thio	GLAAALLLC[+604.3]QNK
O43290_674	SNUT1	O43290	2.55668	0.816639	Thio	SLPSAVYC[+604.3]IEDK
O43422_644	P52K	O43422	2.11758	0.353176	Thio	SDLPNPDTLSAELHC[+604.3]WR
O43432_1411	IF4G3	O43432	2.3743	0.368497	Thio	LDFIESDSPC[+604.3]SSEALSK
O43513_197	MED7	O43513	2.9601	1.49507	Thio	TEPMDADDSNNC[+604.3]TGQNEHQR
O43663_14	PRC1	O43663	2.40383	0.550651	Thio	RSEVLAEESIVC[+604.3]LQK|SEVLAEESIVC[+604.3]LQK
O43663_209	PRC1	O43663	2.56364	NA	Thio	DVVC[+57]EDEDAFC[+604.3]LSLENIATLQK
O43663_531	PRC1	O43663	2.07927	1.13982	Thio	LPPSGSKPVAASTC[+604.3]SGK
O43719_462	HTSF1	O43719	5.0879	1.3621	Thio	ESSPEKEAEEGC[+604.3]PEKESEEGC[+57]PK
O43719_471	HTSF1	O43719	5.15343	1.35492	Thio	ESSPEKEAEEGC[+57]PEKESEEGC[+604.3]PK
O43719_480	HTSF1	O43719	3.30018	NA	Thio	RGFEGSC[+604.3]SQK|GFEGSC[+604.3]SQK
O43719_512	HTSF1	O43719	6.36518	2.22598	Thio	NDC[+604.3]EENGLAK
O43765_153	SGTA	O43765	3.68711	0	Thio	AIC[+604.3]IDPAYSK
O43795_483	MYO1B	O43795	2.43535	NA	Thio	LNQVC[+604.3]ATHQHFESR
O43815_316	STRN	O43815	3.44129	0.323672	Thio	SAGDGTDWEKEDQC[+604.3]LMPEAWNVDQGVITK
O43823_173	AKAP8	O43823	2.22867	0.797446	Thio	NGSFGGQYSEC[+604.3]RDPAR
O43823_631	AKAP8	O43823	2.36372	0.414771	Thio	AVDGEGAPAPESSGEPAEDEGPTDTAEAGSDPQAEQLLEEQVPC[+604.3]GTAHEK
O43847_62	NRDC	O43847	2.80454	0.796225	Thio	STC[+57]SC[+604.3]PDLQPNGQDLGENSR
O60244_621	MED14	O60244	5.05339	NA	Thio	LSDDPC[+604.3]PVESK
O60313_801	OPA1	O60313	2.25088	0.754512	Thio	C[+604.3]NEEHPAYLASDEITTVRK
O60318_1285	GANP	O60318	2.20828	1.25881	Thio	ALAPSAEC[+604.3]PIAEENLAR
O60318_1864	GANP	O60318	2.88632	0.0152782	Thio	GASAEELLAQC[+604.3]LSSSLLLEK
O60361_94	NDK8	O60361	2.24691	1.32975	Thio	GDFC[+604.3]IQVGR
O60508_29	PRP17	O60508	2.0459	1.97224	Thio	C[+604.3]PLPAADSLMHLTK
O60566_900	BUB1B	O60566	2.26492	0.412549	Thio	IHDPYDC[+604.3]NK
O60658_338	PDE8A	O60658	3.08706	4.83298	Thio	ISEC[+604.3]VQSDTHTDNQTGK
O60664_39	PLIN3	O60664	2.83294	0.552802	Thio	VASMPLISSTC[+604.3]DMVSAAYASTK
O60684_139	IMA7	O60684	2.72474	1.65718	Thio	NENC[+604.3]TLQFEAAWALTNIASGTSQQTK
O60763_678	USO1	O60763	2.58401	0.225501	Thio	C[+604.3]QNEQLQTAVTQQVSQIQQHK
O60828_60	PQBP1	O60828	5.86989	NA	Thio	VFDPSC[+604.3]GLPYYWNADTDLVSWLSPHDPNSVVTK
O60832_74	DKC1	O60832	2.56112	0.656717	Thio	TTHYTPLAC[+604.3]GSNPLK
O60841_1158	IF2P	O60841	2.30197	0.733573	Thio	GQEVC[+604.3]VK|KGQEVC[+604.3]VK
O60870_212	KIN17	O60870	2.16973	1.76054	Thio	GAC[+604.3]SSSGATSSK
O60942_419	MCE1	O60942	2.09079	0.572579	Thio	NKPFFDIC[+604.3]TSR
O75116_330	ROCK2	O75116	3.36431	NA	Thio	NLIC[+604.3]AFLTDR
O75116_428	ROCK2	O75116	3.20235	0.314135	Thio	ENLLLSDSPSC[+604.3]R
O75122_633	CLAP2	O75122	2.65808	0.558303	Thio	RYESYGMHSDDDANSDASSAC[+604.3]SER
O75122_976	CLAP2	O75122	2.60211	0.591346	Thio	KDDGDSMC[+604.3]GGPGMSDPR
O75132_924	ZBED4	O75132	3.01481	0.834943	Thio	ELISC[+604.3]DQWEVMQSVC[+57]R
O75145_122	LIPA3	O75145	3.39121	NA	Thio	LLLEHLEC[+604.3]LVSR
O75150_890	BRE1B	O75150	2.56024	0.513759	Thio	EIQPC[+604.3]LAESR|LREIQPC[+604.3]LAESR
O75152_209	ZC11A	O75152	3.55734	1.67303	Thio	QGEC[+604.3]LNFGIK
O75152_431	ZC11A	O75152	4.69116	1.5958	Thio	KDTTC[+604.3]IK
O75152_588	ZC11A	O75152	2.56068	0.775894	Thio	GDVASC[+604.3]NTQVAEKPVLTAVPGITR|SVLTPLRGDVASC[+604.3]NTQVAEKPVLTAVPGITR
O75153_753	CLU	O75153	2.74786	0.285174	Thio	DAAAFLLSC[+604.3]QIPGLVK
O75175_600	CNOT3	O75175	4.05311	0.776183	Thio	DIILSSTSAPPASAQPPLQLSEVNIPLSLGVC[+604.3]PLGPVPLTK
O75179_210	ANR17	O75179	2.25132	0.0294195	Thio	LTSSVSC[+604.3]ALDEAAAALTR
O75334_143	LIPA2	O75334	3.39121	NA	Thio	LLLEHLEC[+604.3]LVSR
O75335_120	LIPA4	O75335	3.39121	NA	Thio	LLLEHLEC[+604.3]LVSR
O75348_69	VATG1	O75348	2.3363	0.898474	Thio	GSC[+604.3]STEVEK|GSC[+604.3]STEVEKETQEK
O75380_87	NDUS6	O75380	2.17637	NA	Thio	VIAC[+604.3]DGGGGALGHPK
O75391_191	SPAG7	O75391	5.15755	5.72972	Thio	TYGC[+604.3]VPVANK
O75410_114	TACC1	O75410	2.07329	NA	Thio	TC[+604.3]SKPSENEVPQQAIDSHSVK
O75446_184	SAP30	O75446	2.12331	0.293744	Thio	AQLVEIVGC[+604.3]HFR
O75475_204	PSIP1	O75475	2.16155	3.05088	Thio	QPC[+604.3]PSESDIITEEDK|QPC[+604.3]PSESDIITEEDKSKK|QPC[+604.3]PSESDIITEEDKSK
O75528_7	TADA3	O75528	2.71582	0.609227	Thio	DC[+604.3]PLQFHDFK
O75534_106	CSDE1	O75534	5.04297	1.35819	Thio	MNGQVVC[+604.3]AVPHNLESK
O75534_464	CSDE1	O75534	2.39629	NA	Thio	EKEAEDGIIAYDDC[+604.3]GVK|EAEDGIIAYDDC[+604.3]GVK
O75534_53	CSDE1	O75534	2.82729	0.731403	Thio	LFFHC[+604.3]SQYNGNLQDLK
O75534_680	CSDE1	O75534	2.40528	0.820156	Thio	ATVEC[+604.3]VKDQFGFINYEVGDSKK|ATVEC[+604.3]VK
O75616_278	ERAL1	O75616	4.06024	0.996138	Thio	QAFHSHPGTHC[+604.3]PSPAVK
O75643_1580	U520	O75643	2.32059	0.640721	Thio	LTAIDILTTC[+604.3]AADIQR
O75643_1592	U520	O75643	2.17645	NA	Thio	FLHC[+604.3]TEK|FLHC[+604.3]TEKDLIPYLEK
O75643_238	U520	O75643	2.19485	0.69787	Thio	C[+604.3]TLSANLVASGELMSSK
O75663_14	TIPRL	O75663	5.76341	0.68225	Thio	DFC[+604.3]FGPWK
O75665_503	OFD1	O75665	2.06444	0.915024	Thio	AIVVEHEEFESC[+604.3]R
O75683_189	SURF6	O75683	7.00219	2.97698	Thio	AEEATEAQEVVEATPEGAC[+604.3]TEPR|KAEEATEAQEVVEATPEGAC[+604.3]TEPR
O75691_2571	UTP20	O75691	2.56481	0.655762	Thio	VLYLLELYC[+604.3]EDK
O75691_618	UTP20	O75691	2.07036	1.00858	Thio	LALC[+57]GC[+604.3]K
O75694_102	NU155	O75694	2.1038	0.703881	Thio	VPLPPELVEQFGHMQC[+604.3]NC[+57]MMGVFPPISR
O75794_170	CD123	O75794	5.22185	2.47373	Thio	KWC[+604.3]ELIPGAEFR|WC[+604.3]ELIPGAEFR
O75821_139	EIF3G	O75821	2.23004	2.54621	Thio	EDLNC[+604.3]QEEEDPMNKLK|EDLNC[+604.3]QEEEDPMNK
O75934_106	SPF27	O75934	2.23879	0	Thio	NDITAWQEC[+604.3]VNNSMAQLEHQAVR
O76021_211	RL1D1	O76021	2.63244	0.620358	Thio	SGSC[+604.3]SAIR
O76071_234	CIAO1	O76071	4.47159	5.441	Thio	QYLPGNEQGVAC[+604.3]SGSDPSWK
O94762_664	RECQ5	O94762	3.31068	0.838553	Thio	GSC[+604.3]PFQTATELMETTR
O94762_788	RECQ5	O94762	2.40025	0.479671	Thio	RVESPALLASAPEAEGAC[+604.3]PSC[+57]EGVQGPPMAPEK
O94762_791	RECQ5	O94762	2.27909	0.155726	Thio	RVESPALLASAPEAEGAC[+57]PSC[+604.3]EGVQGPPMAPEK
O94762_824	RECQ5	O94762	2.7213	NA	Thio	YTGEEDGAGGHSPAPPQTEEC[+604.3]LR
O94806_541	KPCD3	O94806	4.32799	1.07488	Thio	QALMPVTPQASVC[+604.3]TSPGQGK
O94822_237	LTN1	O94822	3.131	1.05734	Thio	LLC[+604.3]LLPDNELDSLEEK
O94822_555	LTN1	O94822	6.55576	2.13832	Thio	C[+604.3]VSSEGEK
O94822_751	LTN1	O94822	2.04598	0.0497142	Thio	LVNLADC[+604.3]LC[+57]NEDLESR
O94822_869	LTN1	O94822	2.33329	0.952493	Thio	THLPDFLIC[+604.3]K
O94855_1021	SC24D	O94855	2.86206	0.535741	Thio	GLYGGSSYVDFLC[+604.3]C[+57]VHK
O94880_871	PHF14	O94880	3.85301	1.44776	Thio	AEDLRTEC[+604.3]ATC[+57]K
O94901_657	SUN1	O94901	2.03315	3.17903	Thio	C[+604.3]SETYETK
O94927_533	HAUS5	O94927	2.53036	0.377781	Thio	SLWC[+604.3]WDLLHMK
O94953_547	KDM4B	O94953	2.736	0.176504	Thio	AAFNQEHVSC[+604.3]QQAFEHFAQK
O94992_79	HEXI1	O94992	2.22386	0.115032	Thio	AFPQLGGRPGPEGEGSLESQPPPLQTQAC[+604.3]PESSC[+57]LR
O95067_115	CCNB2	O95067	4.47812	1.71542	Thio	EENLC[+57]QAFSDALLC[+604.3]K|GPSPTPEDVSMKEENLC[+57]QAFSDALLC[+604.3]K
O95071_2267	UBR5	O95071	5.03946	0.50438	Thio	C[+604.3]ATTPMAVHR
O95071_2314	UBR5	O95071	2.42953	NA	Thio	LPNLEC[+604.3]IQNANK|SFYTAIAQAFLSNEKLPNLEC[+604.3]IQNANK
O95071_739	UBR5	O95071	3.53115	NA	Thio	KLC[+604.3]IPEK
O95163_213	ELP1	O95163	2.1338	0.109159	Thio	GDGQFFAVSVVC[+604.3]PETGAR
O95239_1159	KIF4A	O95239	2.28031	0.460295	Thio	LEDPTEVTPGLSFFNPVC[+604.3]ATPNSK
O95239_1171	KIF4A	O95239	3.34635	0.552989	Thio	EMC[+604.3]DVEQVLSK
O95239_1224	KIF4A	O95239	4.42345	NA	Thio	RALASNTSFFSGC[+604.3]SPIEEEAH
O95239_965	KIF4A	O95239	3.61538	1.68981	Thio	C[+604.3]QDEELEK
O95248_552	MTMR5	O95248	2.01462	0.56768	Thio	C[+604.3]SGLHVNSAR
O95295_66	SNAPN	O95295	2.61773	NA	Thio	ESQVELREQIDNLATELC[+604.3]R|EQIDNLATELC[+604.3]R
O95297_203	MPZL1	O95297	2.18514	0.818798	Thio	RDYTGC[+604.3]STSESLSPVK
O95347_1174	SMC2	O95347	2.9226	0.714264	Thio	FTQC[+604.3]QNGK
O95347_132	SMC2	O95347	4.51895	0.824572	Thio	VQDLFC[+604.3]SVGLNVNNPHFLIMQGR
O95394_200	AGM1	O95394	2.96105	0	Thio	QASC[+604.3]SGDEYR
O95400_234	CD2B2	O95400	3.51955	1.5761	Thio	GLGC[+604.3]QTLGPHNPTPPPSLDMFAEELAEEELETPTPTQR
O95425_26	SVIL	O95425	3.10896	1.03456	Thio	RLEGIENDTQPILLQSC[+604.3]TGLVTHR
O95425_76	SVIL	O95425	2.29269	0.592007	Thio	YC[+604.3]TETSGVHGDSPYGSGTMDTHSLESK
O95453_543	PARN	O95453	2.33096	0.698357	Thio	LNPQC[+604.3]IPYTLQNHYYR
O95456_106	PSMG1	O95456	10.9652	NA	Thio	LWNEWC[+604.3]R
O95487_299	SC24B	O95487	3.57879	NA	Thio	NHTGSLAVANNNPTITVADSLSC[+604.3]PVMQNVQPPK
O95487_87	SC24B	O95487	4.15521	2.31277	Thio	MTSLPLDTQC[+604.3]GDYYSALYTVPTQNVTPNTVNQQPGAQQLYSR
O95602_1332	RPA1	O95602	3.31049	1.7369	Thio	C[+604.3]LRPEDILR
O95684_244	FR1OP	O95684	2.26809	2.01517	Thio	AGLC[+604.3]PDEDDMEGDSFFDDPIPKPEK
O95696_177	BRD1	O95696	2.06593	1.5916	Thio	GDC[+604.3]VPAVSQSMFEFLMDRFEK
O95696_86	BRD1	O95696	2.55438	2.46695	Thio	ENSERPPVC[+604.3]LR
O95714_1005	HERC2	O95714	10.3064	7.91482	Thio	QC[+604.3]LPLVQLIQQLLR
O95714_1037	HERC2	O95714	3.01872	NA	Thio	ISSC[+604.3]LDFEQHSR
O95714_1201	HERC2	O95714	9.08533	NA	Thio	DDHEELAWPGIMESFFTGQNC[+604.3]R
O95714_349	HERC2	O95714	2.56963	0.448965	Thio	FQSIIC[+604.3]R
O95714_998	HERC2	O95714	2.41801	0.395845	Thio	DLINTGIC[+604.3]ESSGK
O95758_68	PTBP3	O95758	4.7355	2.5543	Thio	KIPC[+604.3]DVTEAEIISLGLPFGK
O95801_238	TTC4	O95801	10.3338	2.68871	Thio	LSEAAC[+604.3]EDEDSASEGLGELFLDGLSTENPHGAR
O95819_496	M4K4	O95819	2.31409	0.418584	Thio	HLEVLQQQLLQEQAMLLEC[+604.3]R
O95905_312	ECD	O95905	3.17326	1.40607	Thio	LAHGFEILC[+604.3]SK
O95905_557	ECD	O95905	2.48526	0.296224	Thio	SYMAQMDQELAHTC[+604.3]ISK
O95983_172	MBD3	O95983	2.36804	0.687086	Thio	GLQGVGPGC[+604.3]TDETLLSAIASALHTSTMPITGQLSAAVEK
O95983_8	MBD3	O95983	5.41904	2.83691	Thio	RWEC[+604.3]PALPQGWER
O95985_819	TOP3B	O95985	10.1514	8.04131	Thio	HAASC[+604.3]HPMHR
O96006_76	ZBED1	O96006	3.53098	0.950239	Thio	NHPEEFC[+604.3]EFVK
O96011_153	PX11B	O96011	2.09135	0.582173	Thio	LLMEQESSAC[+604.3]SR
O96013_58	PAK4	O96013	2.8954	0.377358	Thio	RPKPLVDPAC[+604.3]ITSIQPGAPK
O96028_144	NSD2	O96028	3.52039	0.905227	Thio	TYMNGKPLFESSIC[+604.3]GDSAADVSQSEENGQKPENK
O96028_406	NSD2	O96028	3.48454	3.00308	Thio	LC[+604.3]SSAETLESHPDIGK
P00338_131	LDHA	P00338	2.99551	1.35661	Thio	YSPNC[+604.3]K
P00338_163	LDHA	P00338	4.3256	2.18261	Thio	VIGSGC[+604.3]NLDSAR
P00367_376	DHE3	P00367	2.29509	0.749682	Thio	AKPYEGSILEADC[+604.3]DILIPAASEK
P04049_27	RAF1	P04049	3.72383	0.270053	Thio	DAVFDGSSC[+604.3]ISPTIVQQFGYQR
P04049_637	RAF1	P04049	5.34892	NA	Thio	AAHTEDINAC[+604.3]TLTTSPR
P04083_324	ANXA1	P04083	7.56788	NA	Thio	MYGISLC[+604.3]QAILDETK
P04183_206	KITH	P04183	2.34208	1.524	Thio	ASGQPAGPDNKENC[+604.3]PVPGKPGEAVAAR
P04626_1032	ERBB2	P04626	4.16315	1.3421	Thio	SLLEDDDMGDLVDAEEYLVPQQGFFC[+604.3]PDPAPGAGGMVHHR
P04899_140	GNAI2	P04899	3.31469	1.06385	Thio	LWADHGVQAC[+604.3]FGR
P04899_255	GNAI2	P04899	2.4254	1.66974	Thio	LFDSIC[+604.3]NNK
P04899_352	GNAI2	P04899	2.17043	0.194683	Thio	NNLKDC[+604.3]GLF
P04920_16	B3A2	P04920	10.1047	8.07952	Thio	GADSFC[+604.3]TPEPESLGPGTPGFPEQEEDELHR
P05023_374	AT1A1	P05023	2.27264	0.347285	Thio	NLEAVETLGSTSTIC[+604.3]SDK
P05412_99	JUN	P05412	6.40188	5.00863	Thio	LIIQSSNGHITTTPTPTQFLC[+604.3]PK
P05455_245	LA	P05455	3.77594	1.09841	Thio	FSGDLDDQTC[+604.3]REDLHILFSNHGEIK
P06744_404	G6PI	P06744	12.4856	NA	Thio	MIPC[+604.3]DFLIPVQTQHPIR
P07099_182	HYEP	P07099	7.81333	5.43876	Thio	NHGLSDEHVFEVIC[+604.3]PSIPGYGFSEASSK
P07195_164	LDHB	P07195	4.3256	2.18261	Thio	VIGSGC[+604.3]NLDSAR
P07195_294	LDHB	P07195	6.16878	3.88681	Thio	GMYGIENEVFLSLPC[+604.3]ILNAR
P07199_65	CENPB	P07199	2.75423	0.42942	Thio	YGVASTC[+604.3]R
P07384_384	CAN1	P07384	20	NA	Thio	GSTAGGC[+604.3]R
P07814_1377	SYEP	P07814	4.23833	3.54431	Thio	SC[+604.3]QFVAVR
P07814_1487	SYEP	P07814	2.74108	0.706094	Thio	SLC[+57]IPFKPLC[+604.3]ELQPGAK
P07814_381	SYEP	P07814	2.72332	0.605977	Thio	YNVYPTYDFAC[+604.3]PIVDSIEGVTHALR
P07814_692	SYEP	P07814	3.42295	0.522793	Thio	GFFIC[+57]DQPYEPVSPYSC[+604.3]K
P07814_744	SYEP	P07814	2.59426	0.341005	Thio	ERPTPSLNNNC[+604.3]TTSEDSLVLYNR
P07814_856	SYEP	P07814	3.03333	2.00215	Thio	INEAVEC[+604.3]LLSLK
P07814_92	SYEP	P07814	3.04127	1.18473	Thio	LSSC[+604.3]DSFTSTINELNHC[+57]LSLR
P07864_163	LDHC	P07864	4.3256	2.18261	Thio	VIGSGC[+604.3]NLDSAR
P07900_374	HS90A	P07900	2.35717	1.76465	Thio	VFIMDNC[+604.3]EELIPEYLNFIR
P07947_42	YES	P07947	2.03435	0.983463	Thio	YRPENTPEPVSTSVSHYGAEPTTVSPC[+604.3]PSSSAK
P08047_68	SP1	P08047	2.1184	NA	Thio	SSSTGSSSSTGGGGQESQPSPLALLAATC[+604.3]SR
P08238_366	HS90B	P08238	3.25685	1.05572	Thio	RVFIMDSC[+604.3]DELIPEYLNFIR|VFIMDSC[+604.3]DELIPEYLNFIR
P08238_589	HS90B	P08238	2.02367	1.11107	Thio	LVSSPC[+604.3]C[+57]IVTSTYGWTANMER
P08238_590	HS90B	P08238	7.49731	5.15979	Thio	LVSSPC[+57]C[+604.3]IVTSTYGWTANMER
P08240_253	SRPR	P08240	2.63086	0.539917	Thio	VWELGGC[+604.3]ANK
P08754_254	GNAI3	P08754	2.4254	1.66974	Thio	LFDSIC[+604.3]NNK
P09874_845	PARP1	P09874	2.02751	0.963998	Thio	IEREGEC[+604.3]QR|EGEC[+604.3]QR
P09874_908	PARP1	P09874	4.99965	NA	Thio	SANYC[+604.3]HTSQGDPIGLILLGEVALGNMYELK
P09936_90	UCHL1	P09936	7.36802	4.98823	Thio	QTIGNSC[+604.3]GTIGLIHAVANNQDK
P0DN37_52	PAL4G	P0DN37	3.02165	NA	Thio	GSC[+604.3]FHR
P10070_744	GLI2	P10070	2.53294	NA	Thio	DSC[+604.3]SWAGPTPHTR
P10398_192	ARAF	P10398	3.48687	NA	Thio	TQHC[+604.3]DPEHFPFPAPANAPLQR
P10515_291	ODP2	P10515	7.34216	NA	Thio	DVPLGTPLC[+604.3]IIVEK
P10644_18	KAP0	P10644	3.11289	NA	Thio	SLREC[+604.3]ELYVQK|EC[+604.3]ELYVQK
P10809_237	CH60	P10809	2.1859	NA	Thio	C[+604.3]EFQDAYVLLSEKK|C[+604.3]EFQDAYVLLSEK
P11171_39	41	P11171	10.4762	7.77617	Thio	SLVTEAENSQHQQKEEGEEAINSGQQEPQQEESC[+604.3]QTAAEGDNWC[+57]EQK
P11172_304	UMPS	P11172	3.01346	3.21838	Thio	C[+604.3]HEFLIFEDR
P11216_437	PYGB	P11216	2.48979	0.546335	Thio	MSVIEEGDC[+604.3]KR
P11216_496	PYGB	P11216	3.0525	1.19357	Thio	WLLLC[+604.3]NPGLADTIVEK
P11388_216	TOP2A	P11388	7.05084	3.21806	Thio	AGEMELKPFNGEDYTC[+604.3]ITFQPDLSK
P11388_405	TOP2A	P11388	3.86747	NA	Thio	AAIGC[+604.3]GIVESILNWVK
P11413_13	G6PD	P11413	2.15809	1.71362	Thio	TQVC[+604.3]GILR
P11474_46	ERR1	P11474	3.93272	5.87577	Thio	C[+604.3]LPGHKEEEDGEGAGPGEQGGGK
P11802_215	CDK4	P11802	2.76809	1.96564	Thio	RKPLFC[+604.3]GNSEADQLGK
P11802_78	CDK4	P11802	2.23192	0.493636	Thio	LMDVC[+604.3]ATSR
P12268_140	IMDH2	P12268	2.64784	0.372732	Thio	HGFC[+604.3]GIPITDTGR
P12268_173	IMDH2	P12268	2.83634	0.866356	Thio	DIDFLKEEEHDC[+604.3]FLEEIMTK
P12268_331	IMDH2	P12268	2.31669	0.216128	Thio	VGMGSGSIC[+604.3]ITQEVLAC[+57]GRPQATAVYK
P12268_339	IMDH2	P12268	3.24862	0.996556	Thio	VGMGSGSIC[+57]ITQEVLAC[+604.3]GRPQATAVYK
P12270_1127	TPR	P12270	2.06877	0.993086	Thio	AESQLLEC[+604.3]K
P12755_369	SKI	P12755	2.16236	2.99631	Thio	SLGC[+604.3]VHPR
P12814_180	ACTN1	P12814	2.04825	1.12114	Thio	DGLGFC[+604.3]ALIHR
P12955_467	PEPD	P12955	4.4439	NA	Thio	IEEDVVVTDSGIELLTC[+604.3]VPR
P12955_478	PEPD	P12955	5.23068	NA	Thio	TVEEIEAC[+604.3]MAGC[+57]DK
P13010_157	XRCC5	P13010	3.70827	NA	Thio	KC[+604.3]DISLQFFLPFSLGK|C[+604.3]DISLQFFLPFSLGK
P13010_249	XRCC5	P13010	2.25737	1.48312	Thio	HSIHWPC[+604.3]R
P13010_296	XRCC5	P13010	3.22936	0.833325	Thio	ETVYC[+604.3]LNDDDETEVLKEDIIQGFR
P13010_346	XRCC5	P13010	2.10172	0.328981	Thio	C[+57]FSVLGFC[+604.3]K
P13056_265	NR2C1	P13056	6.86518	0.772531	Thio	AESC[+604.3]QGDLSTLANVVTSLANLGK
P13489_409	RINI	P13489	2.5805	0.902167	Thio	ELDLSNNC[+604.3]LGDAGILQLVESVR
P13489_75	RINI	P13489	2.98143	0	Thio	SNELGDVGVHC[+604.3]VLQGLQTPSC[+57]K
P13637_364	AT1A3	P13637	2.27264	0.347285	Thio	NLEAVETLGSTSTIC[+604.3]SDK
P13639_728	EF2	P13639	2.7842	0.985679	Thio	C[+604.3]LYASVLTAQPR
P13639_751	EF2	P13639	2.45377	0.550752	Thio	LMEPIYLVEIQC[+604.3]PEQVVGGIYGVLNR
P13796_42	PLSL	P13796	2.02321	1.22177	Thio	AAC[+604.3]LPLPGYR
P14618_358	KPYM	P14618	2.05771	0.696971	Thio	AEGSDVANAVLDGADC[+604.3]IMLSGETAK
P14735_966	IDE	P14735	6.50174	1.56351	Thio	EMDSC[+604.3]PVVGEFPC[+57]QNDINLSQAPALPQPEVIQNMTEFKR
P14735_974	IDE	P14735	5.19463	NA	Thio	EMDSC[+57]PVVGEFPC[+604.3]QNDINLSQAPALPQPEVIQNMTEFKR|EMDSC[+57]PVVGEFPC[+604.3]QNDINLSQAPALPQPEVIQNMTEFK
P14866_151	HNRPL	P14866	6.0359	4.39213	Thio	RQALVEFEDVLGAC[+604.3]NAVNYAADNQIYIAGHPAFVNYSTSQK|QALVEFEDVLGAC[+604.3]NAVNYAADNQIYIAGHPAFVNYSTSQK
P14868_349	SYDC	P14868	3.08488	0.661381	Thio	LEYC[+604.3]EALAMLR
P14923_33	PLAK	P14923	2.55963	0.961855	Thio	VTEWQQTYTYDSGIHSGANTC[+604.3]VPSVSSK
P14923_511	PLAK	P14923	2.02235	0.595696	Thio	NLALC[+604.3]PANHAPLQEAAVIPR
P15170_327	ERF3A	P15170	2.17816	NA	Thio	LESGSIC[+604.3]K
P15531_109	NDKA	P15531	2.24691	1.32975	Thio	GDFC[+604.3]IQVGR
P15924_1069	DESP	P15924	3.00165	0.884822	Thio	YQAEC[+604.3]SQFK
P15924_174	DESP	P15924	2.08241	0.255054	Thio	GGGGYTC[+604.3]QSGSGWDEFTK
P15924_1805	DESP	P15924	5.50416	NA	Thio	NQC[+604.3]TQVVQER
P15924_1855	DESP	P15924	2.47241	0.765234	Thio	QRLEC[+604.3]EK
P15924_1957	DESP	P15924	2.43882	0.37701	Thio	ETQTEC[+604.3]EWTVDTSK
P15924_2776	DESP	P15924	8.14268	NA	Thio	ILTC[+604.3]PK
P15924_57	DESP	P15924	2.32434	0.603424	Thio	RGVITDQNSDGYC[+604.3]QTGTMSR|GVITDQNSDGYC[+604.3]QTGTMSR
P15924_740	DESP	P15924	2.10861	0.335869	Thio	YC[+604.3]YLQNEVFGLFQK
P15924_768	DESP	P15924	2.25068	0.406961	Thio	LENINGVTDGYLNSLC[+604.3]TVR
P15924_798	DESP	P15924	2.37618	0.430275	Thio	LTEEETVC[+604.3]LDLDK|LTEEETVC[+604.3]LDLDKVEAYR
P15924_899	DESP	P15924	2.59876	1.37521	Thio	NYRDNYQAFC[+604.3]K|DNYQAFC[+604.3]K
P15927_219	RFA2	P15927	3.24727	1.10322	Thio	AC[+604.3]PRPEGLNFQDLK
P16383_320	GCFC2	P16383	4.19827	0.396145	Thio	STIQNLESSSNQALNC[+604.3]K
P17028_233	ZNF24	P17028	2.40774	0.501509	Thio	YGETC[+604.3]FPK
P17302_298	CXA1	P17302	2.06595	1.00257	Thio	NNSSC[+604.3]R
P17480_309	UBF1	P17480	2.58429	0.683279	Thio	FDGRPTKPPPNSYSLYC[+604.3]AELMANMK
P17480_328	UBF1	P17480	2.47536	0.58021	Thio	MVLC[+604.3]SQQWK
P17655_374	CAN2	P17655	20	NA	Thio	GSTAGGC[+604.3]R
P17812_362	PYRG1	P17812	2.05448	1.69611	Thio	LC[+604.3]SAHGVLVPGGFGVR
P17812_491	PYRG1	P17812	7.20624	NA	Thio	KC[+604.3]LEEQGLK|C[+604.3]LEEQGLK
P17844_191	DDX5	P17844	2.02113	0.93275	Thio	ELAQQVQQVAAEYC[+604.3]R
P17844_200	DDX5	P17844	2.10667	0.45384	Thio	STC[+604.3]IYGGAPK
P17844_221	DDX5	P17844	2.10593	0.843798	Thio	GVEIC[+604.3]IATPGR
P17844_234	DDX5	P17844	2.06831	0.574477	Thio	LIDFLEC[+604.3]GK
P17987_385	TCPA	P17987	3.18018	1.78446	Thio	GANDFMC[+604.3]DEMER
P17987_397	TCPA	P17987	2.17631	0.813373	Thio	SLHDALC[+604.3]VVK|SLHDALC[+604.3]VVKR
P18031_344	PTN1	P18031	2.04446	2.07781	Thio	EETQEDKDC[+604.3]PIKEEK
P18583_1551	SON	P18583	4.62468	1.24926	Thio	EMEHNTVC[+604.3]AAGTSPVGEIGEEK
P18583_2380	SON	P18583	2.66209	0.255798	Thio	DLSGKHPVSALMEIC[+604.3]NK|HPVSALMEIC[+604.3]NK
P19367_628	HXK1	P19367	4.26167	0.947687	Thio	ATDC[+604.3]VGHDVVTLLR
P19367_813	HXK1	P19367	3.66663	1.08144	Thio	AILQQLGLNSTC[+604.3]DDSILVK
P19784_336	CSK22	P19784	5.04995	1.11195	Thio	EQSQPC[+604.3]ADNAVLSSGLTAAR
P19838_61	NFKB1	P19838	7.33451	4.4742	Thio	YVC[+604.3]EGPSHGGLPGASSEK
P20073_363	ANXA7	P20073	2.56809	0.651493	Thio	LGTDESC[+604.3]FNMILATR
P20248_327	CCNA2	P20248	2.6093	NA	Thio	VLTFDLAAPTVNQFLTQYFLHQQPANC[+604.3]K
P20339_63	RAB5A	P20339	2.18897	NA	Thio	GQFHEFQESTIGAAFLTQTVC[+604.3]LDDTTVK
P20585_763	MSH3	P20585	2.52151	1.06197	Thio	NSAVSC[+604.3]IPTDWVK
P20810_381	ICAL	P20810	6.94265	NA	Thio	SESELIDELSEDFDRSEC[+604.3]K
P20839_215	IMDH1	P20839	5.04483	1.80163	Thio	LPIVNDC[+604.3]DELVAIIAR
P21127_440	CD11B	P21127	2.9658	0.927771	Thio	SVEEFQC[+604.3]LNR
P21333_2107	FLNA	P21333	2.40591	NA	Thio	VTYC[+604.3]PTEPGNYIINIK
P21333_2582	FLNA	P21333	2.21009	NA	Thio	SSFTVDC[+604.3]SK
P21333_478	FLNA	P21333	2.75823	0.384161	Thio	SPYTVTVGQAC[+604.3]NPSAC[+57]R
P21333_623	FLNA	P21333	2.2967	4.18962	Thio	IEC[+604.3]DDKGDGSC[+57]DVR
P21333_717	FLNA	P21333	2.02687	1.79865	Thio	VQVQDNEGC[+604.3]PVEALVK
P21359_1032	NF1	P21359	2.52814	0.0410881	Thio	RDDLSFC[+604.3]QEMK
P21359_434	NF1	P21359	2.59099	1.64481	Thio	IDAVYC[+604.3]HSVELR
P21359_454	NF1	P21359	2.33642	0.304039	Thio	AVQGC[+604.3]GAHPAIR
P21359_680	NF1	P21359	2.27549	0.102382	Thio	GNSSMDSAAGC[+57]SGTPPIC[+604.3]R
P21796_127	VDAC1	P21796	2.71563	1.00011	Thio	EHINLGC[+604.3]DMDFDIAGPSIR|REHINLGC[+604.3]DMDFDIAGPSIR
P22087_268	FBRL	P22087	2.1246	0.0657841	Thio	ANC[+604.3]IDSTASAEAVFASEVKK
P22102_134	PUR2	P22102	2.37501	0	Thio	AFTKPEEAC[+604.3]SFILSADFPALVVK
P22102_41	PUR2	P22102	2.08343	1.83376	Thio	QVLVAPGNAGTAC[+604.3]SEK
P22102_93	PUR2	P22102	13.8112	NA	Thio	SAGVQC[+604.3]FGPTAEAAQLESSK
P22234_63	PUR6	P22234	2.66767	0.535863	Thio	ITSC[+604.3]IFQLLQEAGIK
P22392_109	NDKB	P22392	2.24691	1.32975	Thio	GDFC[+604.3]IQVGR
P23368_428	MAOM	P23368	3.4386	NA	Thio	AMASINERPVIFALSNPTAQAEC[+604.3]TAEEAYTLTEGR
P23378_250	GCSP	P23378	2.35584	1.10896	Thio	YTGVLTELKLPC[+604.3]EMDFSGK
P23381_62	SYWC	P23381	11.2473	NA	Thio	ADC[+604.3]PPGNPAPTSNHGPDATEAEEDFVDPWTVQTSSAK
P23526_421	SAHH	P23526	2.12389	3.66614	Thio	QAQYLGMSC[+604.3]DGPFKPDHYR
P23528_147	COF1	P23528	2.0207	0.558063	Thio	C[+604.3]TLAEK
P23588_457	IF4B	P23588	20	NA	Thio	SLENETLNKEEDC[+604.3]HSPTSKPPKPDQPLK
P23921_492	RIR1	P23921	2.90207	1.8419	Thio	IIDINYYPVPEAC[+604.3]LSNKR|IIDINYYPVPEAC[+604.3]LSNK
P23921_662	RIR1	P23921	5.21687	NA	Thio	NQIIAC[+604.3]NGSIQSIPEIPDDLKQLYK|NQIIAC[+604.3]NGSIQSIPEIPDDLK
P25054_995	APC	P25054	10.9416	7.39612	Thio	FC[+604.3]SYGQYPADLAHK
P25098_120	ARBK1	P25098	2.34766	NA	Thio	ELLAC[+604.3]SHPFSK
P25205_360	MCM3	P25205	2.85969	0.300347	Thio	YVLC[+604.3]TAPR
P25398_50	RS12	P25398	2.42213	0.782882	Thio	QAHLC[+604.3]VLASNC[+57]DEPMYVK
P25398_69	RS12	P25398	2.68284	0.601908	Thio	LVEALC[+604.3]AEHQINLIK
P26196_102	DDX6	P26196	2.56444	1.22087	Thio	TSDVTSTKGNEFEDYC[+604.3]LK|GNEFEDYC[+604.3]LKR|GNEFEDYC[+604.3]LK
P26358_1071	DNMT1	P26358	2.07814	3.7844	Thio	C[+57]TVEYGEDLPEC[+604.3]VQVYSMGGPNR
P26358_62	DNMT1	P26358	2.4213	1.28044	Thio	NQLC[+604.3]DLETK
P26358_751	DNMT1	P26358	4.31759	NA	Thio	KVC[+604.3]IDAETLEVGDC[+57]VSVIPDDSSKPLYLAR
P26368_464	U2AF2	P26368	2.4457	0.683658	Thio	YC[+604.3]DPDSYHR
P26374_187	RAE2	P26374	2.74743	0.686278	Thio	TC[+604.3]MHTVSDKDGDKDESK
P26599_23	PTBP1	P26599	2.09312	1.83895	Thio	GSDELFSTC[+604.3]VTNGPFIMSSNSASAANGNDSK|RGSDELFSTC[+604.3]VTNGPFIMSSNSASAANGNDSK
P26599_251	PTBP1	P26599	2.29586	NA	Thio	LSLDGQNIYNAC[+57]C[+604.3]TLR
P26640_41	SYVC	P26640	2.50245	0.610284	Thio	IC[+604.3]LQPPPTSR
P26640_950	SYVC	P26640	10.4951	7.76073	Thio	ILGYRHFC[+604.3]NK
P26641_194	EF1G	P26641	2.24907	0.429963	Thio	WFLTC[+604.3]INQPQFR
P26641_266	EF1G	P26641	3.9756	0.465719	Thio	AAAPAPEEEM[+16]DEC[+604.3]EQALAAEPK|AAAPAPEEEMDEC[+604.3]EQALAAEPK|KAAAPAPEEEMDEC[+604.3]EQALAAEPK
P26641_339	EF1G	P26641	2.2352	NA	Thio	FPEELTQTFMSC[+604.3]NLITGMFQR|FPEELTQTFM[+16]SC[+604.3]NLITGMFQR
P27348_134	1433T	P27348	2.54659	0.735725	Thio	YLAEVAC[+604.3]GDDR|YLAEVAC[+604.3]GDDRK
P27707_45	DCK	P27707	2.92819	5.36345	Thio	QLC[+604.3]EDWEVVPEPVAR
P27708_1374	PYR1	P27708	5.3688	NA	Thio	VTAVDWHFEEAVDGEC[+604.3]PPQR
P27708_1455	PYR1	P27708	2.68305	0.367325	Thio	VHVDC[+604.3]MTSQK
P27708_1889	PYR1	P27708	5.00565	1.65668	Thio	KVAEPELMGTPDGTC[+604.3]YPPPPVPR|VAEPELMGTPDGTC[+604.3]YPPPPVPR
P27708_2092	PYR1	P27708	5.83452	0.0126001	Thio	TVHSLAC[+604.3]LLTQYR
P27708_2161	PYR1	P27708	7.73926	4.4632	Thio	FGSTQEYEAC[+604.3]FGQFILTPHIMTR
P27708_736	PYR1	P27708	4.55869	0.637449	Thio	NSVTGGTAAFEPSVDYC[+604.3]VVK
P27708_758	PYR1	P27708	2.68315	0.428767	Thio	IGSC[+604.3]MK
P27816_126	MAP4	P27816	2.29076	0.478625	Thio	MAYQEYPNSQNWPEDTNFC[+604.3]FQPEQVVDPIQTDPFK
P28290_1061	SSFA2	P28290	5.68653	NA	Thio	SADNLSC[+604.3]PSPLNVMEPVTELMQEQSYLK
P28290_673	SSFA2	P28290	2.18205	2.16597	Thio	C[+604.3]SDMSSENTTGPPSSMDR
P28290_901	SSFA2	P28290	2.30238	1.36521	Thio	VC[+604.3]SVNPPSAIEMQLR
P28340_873	DPOD1	P28340	2.01869	0.77599	Thio	LLIDRDPEGAVAHAQDVISDLLC[+604.3]NR
P28370_377	SMCA1	P28370	2.47826	0.979094	Thio	NC[+604.3]LGDQK
P29144_787	TPP2	P29144	2.73856	1.41389	Thio	YEDLAPC[+604.3]ITLK
P29597_838	TYK2	P29597	2.16701	0.569685	Thio	LPEPSC[+604.3]PQLATLTSQC[+57]LTYEPTQRPSFR
P29692_217	EF1D	P29692	2.43798	0.340774	Thio	SSILLDVKPWDDETDMAQLEAC[+604.3]VR
P30041_47	PRDX6	P30041	2.54863	0.683306	Thio	DFTPVC[+604.3]TTELGR
P30041_91	PRDX6	P30041	2.54745	0.940876	Thio	DINAYNC[+604.3]EEPTEKLPFPIIDDRNR|DINAYNC[+604.3]EEPTEKLPFPIIDDR|DINAYNC[+604.3]EEPTEK
P30084_225	ECHM	P30084	3.05588	NA	Thio	IC[+57]PVETLVEEAIQC[+604.3]AEK
P30153_294	2AAA	P30153	2.10775	0.278012	Thio	DC[+604.3]EAEVR
P30154_306	2AAB	P30154	2.10775	0.278012	Thio	DC[+604.3]EAEVR
P30260_184	CDC27	P30260	2.62805	1.23561	Thio	FTSLQNFSNC[+57]LPNSC[+604.3]TTQVPNHSLSHR
P30519_282	HMOX2	P30519	2.13986	0.85473	Thio	C[+57]PFYAAEQDKGALEGSSC[+604.3]PFR|GALEGSSC[+604.3]PFR
P30825_21	CTR1	P30825	2.67981	0.897646	Thio	VVDC[+604.3]SREETR|VVDC[+604.3]SR
P30876_510	RPB2	P30876	2.35042	1.27053	Thio	QLHNTLWGMVC[+604.3]PAETPEGHAVGLVK
P31260_200	HXA10	P31260	2.74772	1.42396	Thio	GPPPDGC[+604.3]ALGTSSGVPVPGYFR
P31260_78	HXA10	P31260	2.13008	0.0111549	Thio	GEAGGGGGGAGGGGGGGYYAHGGVYLPPAADLPYGLQSC[+604.3]GLFPTLGGK
P31270_93	HXA11	P31270	3.3656	NA	Thio	DC[+604.3]LQAPSAAGVPGDVLAK
P31271_291	HXA13	P31271	2.97018	1.29561	Thio	HEPLGLPMESYQPWALPNGWNGQMYC[+604.3]PK
P31314_214	TLX1	P31314	2.19703	1.26987	Thio	LQIC[+604.3]ELEKR|LQIC[+604.3]ELEK
P31314_297	TLX1	P31314	2.29624	0.761938	Thio	SLAQPLPADPLC[+604.3]VHNSSLFALQNLQPWSDDSTK
P31943_290	HNRH1	P31943	2.0562	0.676778	Thio	YGDGGSTFQSTTGHC[+604.3]VHM[+16]R|YGDGGSTFQSTTGHC[+604.3]VHMR
P32121_270	ARRB2	P32121	2.258	1.12129	Thio	C[+57]PVAQLEQDDQVSPSSTFC[+604.3]K
P33981_284	TTK	P33981	2.00353	0.570975	Thio	VPVNLLNSPDC[+604.3]DVK|VPVNLLNSPDC[+604.3]DVKTDDSVVPC[+57]FMK
P33981_322	TTK	P33981	2.75274	0.0544314	Thio	DLVVPGSKPSGNDSC[+604.3]ELR
P33981_465	TTK	P33981	2.68134	0.136878	Thio	TPSSNTLDDYMSC[+604.3]FR
P34932_290	HSP74	P34932	6.77121	2.68946	Thio	LMSANASDLPLSIEC[+604.3]FMNDVDVSGTMNR
P34932_417	HSP74	P34932	2.97314	2.19977	Thio	WNSPAEEGSSDC[+604.3]EVFSK
P35221_116	CTNA1	P35221	2.40633	NA	Thio	AAAGEFADDPC[+604.3]SSVKR|AAAGEFADDPC[+604.3]SSVK
P35579_1379	MYH9	P35579	3.37048	0.757505	Thio	MEDSVGC[+604.3]LETAEEVKR|KMEDSVGC[+604.3]LETAEEVK|MEDSVGC[+604.3]LETAEEVK|KMEDSVGC[+604.3]LETAEEVKR
P35579_1437	MYH9	P35579	3.53471	0.665793	Thio	QSAC[+604.3]NLEK
P35579_91	MYH9	P35579	3.60062	0.680956	Thio	VEDMAELTC[+604.3]LNEASVLHNLK
P35579_988	MYH9	P35579	3.25622	1.00702	Thio	KLEEEQIILEDQNC[+604.3]K|LEEEQIILEDQNC[+604.3]K
P35580_1238	MYH10	P35580	2.17846	1.73364	Thio	QGLETDNKELAC[+604.3]EVK|ELAC[+604.3]EVK
P35580_95	MYH10	P35580	2.1432	NA	Thio	VEDMAELTC[+604.3]LNEASVLHNLK|VEDMAELTC[+604.3]LNEASVLHNLKDR
P35610_92	SOAT1	P35610	2.05065	0.853264	Thio	SASLDNGGC[+604.3]ALTTFSVLEGEKNNHR|SASLDNGGC[+604.3]ALTTFSVLEGEK
P35658_1003	NU214	P35658	2.5412	1.87949	Thio	TSC[+604.3]KDDEAVVQAPR
P35659_89	DEK	P35659	2.18173	0.312642	Thio	LC[+604.3]EIER
P35968_103	VGFR2	P35968	2.15496	NA	Thio	VIGNDTGAYKC[+604.3]FYR
P36405_118	ARL3	P36405	4.37905	1.69229	Thio	LSC[+604.3]VPVLIFANK
P36551_198	HEM6	P36551	2.10857	NA	Thio	KEGGGGISC[+57]VLQDGC[+604.3]VFEK
P36578_125	RL4	P36578	10.48	NA	Thio	RYAIC[+604.3]SALAASALPALVMSK|YAIC[+604.3]SALAASALPALVMSK
P36873_127	PP1G	P36873	2.2851	0.340952	Thio	GNHEC[+604.3]ASINR
P37287_28	PIGA	P37287	2.39533	2.93959	Thio	VSPGSLYTC[+604.3]R
P38398_903	BRCA1	P38398	3.89774	NA	Thio	VTFEC[+604.3]EQKEENQGK
P38432_239	COIL	P38432	2.25856	0.999839	Thio	GSVSVC[+604.3]SK
P39880_1078	CUX1	P39880	3.19158	6.01235	Thio	SLTELVQQPC[+604.3]PPIEASK
P39880_802	CUX1	P39880	5.56815	1.97893	Thio	KEAQDAPGLDPQGAADC[+604.3]AQGVLR
P40222_523	TXLNA	P40222	2.96434	5.0207	Thio	VTEAPC[+604.3]YPGAPSTEASGQTGPQEPTSAR
P40222_87	TXLNA	P40222	2.48441	0.176482	Thio	QLEDILSTYC[+604.3]VDNNQGGPGEDGAQGEPAEPEDAEK
P40227_406	TCPZ	P40227	2.04636	1.79736	Thio	NAIDDGC[+604.3]VVPGAGAVEVAMAEALIK
P40616_80	ARL1	P40616	2.12997	1.53452	Thio	C[+604.3]YYSNTDAVIYVVDSC[+57]DRDR
P40763_426	STAT3	P40763	2.00003	0.0276563	Thio	ANC[+604.3]DASLIVTEELHLITFETEVYHQGLK
P40763_542	STAT3	P40763	4.99281	1.59784	Thio	LLGPGVNYSGC[+604.3]QITWAK
P40939_550	ECHA	P40939	4.54851	NA	Thio	C[+604.3]LAPMMSEVIR
P41091_96	IF2G	P41091	3.89582	NA	Thio	LDDPSC[+604.3]PRPEC[+57]YR
P41214_489	EIF2D	P41214	3.67494	0.957253	Thio	IC[+604.3]PIDITLAQR
P41252_433	SYIC	P41252	2.57293	0.795296	Thio	NNDLC[+604.3]YWVPELVR
P41252_87	SYIC	P41252	2.00507	1.30918	Thio	FGWDC[+604.3]HGLPVEYEIDK
P41440_246	S19A1	P41440	5.5726	NA	Thio	VAC[+604.3]GDSVLAR
P42224_155	STAT1	P42224	2.00896	1.45133	Thio	VMC[+604.3]IEHEIK
P42224_492	STAT1	P42224	4.09163	1.57116	Thio	NLSFFLTPPC[+604.3]AR
P42345_1214	MTOR	P42345	2.59848	0.833941	Thio	YDVLIC[+604.3]R
P42566_657	EPS15	P42566	2.67442	1.37081	Thio	GSDPFASDC[+604.3]FFR
P42695_1484	CNDD3	P42695	2.34236	NA	Thio	DTPAC[+604.3]SR|NKDTPAC[+604.3]SR
P42695_631	CNDD3	P42695	2.00361	0.114177	Thio	GVVPVVMDC[+604.3]ESTVQEK
P42858_942	HD	P42858	2.46425	0.867192	Thio	C[+604.3]DQGQADPVVAVAR
P43007_500	SATT	P43007	2.47775	0.629696	Thio	VEAIPNC[+604.3]K
P43246_527	MSH2	P43246	2.81254	0	Thio	VTC[+604.3]KEEK
P43304_385	GPDM	P43304	3.22846	1.48403	Thio	NYLSC[+604.3]DVEVR
P43304_45	GPDM	P43304	2.54689	3.12021	Thio	AADC[+604.3]ISEPVNR|AADC[+604.3]ISEPVNREPPSR
P43487_132	RANG	P43487	2.26158	1.39996	Thio	AWVWNTHADFADEC[+604.3]PKPELLAIR
P45880_76	VDAC2	P45880	2.0319	0.660181	Thio	YKWC[+604.3]EYGLTFTEK|WC[+604.3]EYGLTFTEK
P45973_133	CBX5	P45973	2.60199	0.88044	Thio	IIGATDSC[+604.3]GDLMFLMK
P45973_160	CBX5	P45973	2.18352	0.275578	Thio	C[+604.3]PQIVIAFYEER
P46013_1251	KI67	P46013	2.33802	1.47319	Thio	IPC[+604.3]DSPQSDPVDTPTSTK
P46013_1373	KI67	P46013	2.32989	1.93237	Thio	MPC[+604.3]ESSPPESADTPTSTR
P46013_1479	KI67	P46013	3.23902	1.35733	Thio	AQPLEDLAGLKELFQTPVC[+604.3]TDKPTTHEK|ELFQTPVC[+604.3]TDKPTTHEK
P46013_1981	KI67	P46013	2.36441	2.35778	Thio	ELFQTPGHTEESM[+16]TDDKITEVSC[+604.3]K|ELFQTPGHTEESMTDDKITEVSC[+604.3]K|ITEVSC[+604.3]K
P46013_2206	KI67	P46013	3.45624	NA	Thio	AQPLEDLAGLKELFQTPIC[+604.3]TDKPTTHEK|ELFQTPIC[+604.3]TDKPTTHEK
P46013_3199	KI67	P46013	2.03825	0.581178	Thio	GEAGNSDSMC[+604.3]LR
P46013_958	KI67	P46013	2.04938	0.429709	Thio	C[+604.3]APMSDLTDLK
P46020_697	KPB1	P46020	4.71186	4.36617	Thio	FQAAVQTTC[+604.3]DLMSLVTK
P46060_338	RAGP1	P46060	2.80767	NA	Thio	LDLNGNTLGEEGC[+604.3]EQLQEVLEGFNMAK
P46060_573	RAGP1	P46060	2.39731	0.455622	Thio	ALAPLLLAFVTKPNSALESC[+604.3]SFAR
P46063_606	RECQ1	P46063	2.0285	0.325606	Thio	AESSQTC[+604.3]HSEQGDK|AESSQTC[+604.3]HSEQGDKK
P46777_76	RL5	P46777	9.17831	NA	Thio	IEGDMIVC[+604.3]AAYAHELPK
P46821_1228	MAP1B	P46821	2.21845	0.442002	Thio	DAYC[+604.3]SEVK
P46939_447	UTRO	P46939	5.7008	NA	Thio	METC[+604.3]PLDDDVK
P47755_111	CAZA2	P47755	4.14816	1.19372	Thio	EATDPRPC[+604.3]EVENAVESWR
P47756_147	CAPZB	P47756	2.4678	6.0899	Thio	GC[+604.3]WDSIHVVEVQEK
P47897_657	SYQ	P47897	3.06858	0.347631	Thio	GPSGC[+604.3]VESLEVTC[+57]R
P47897_665	SYQ	P47897	3.60013	0.547677	Thio	GPSGC[+57]VESLEVTC[+604.3]R
P48029_127	SC6A8	P48029	3.32985	1.458	Thio	AGSINVWNIC[+604.3]PLFK
P48147_25	PPCE	P48147	2.73486	4.24272	Thio	IC[+604.3]DPYAWLEDPDSEQTK
P48507_193	GSH0	P48507	3.36536	2.19001	Thio	TQLEQLYQWAQVKPNSNQVNLASC[+604.3]C[+57]VMPPDLTAFAK
P48507_35	GSH0	P48507	3.41046	2.05242	Thio	KC[+604.3]PSTHSEELHDC[+57]IQK
P48634_437	PRC2A	P48634	7.91848	NA	Thio	GPAGNWGPPGDYPDRGGPPC[+604.3]KPPAPEDEDEAWR|GGPPC[+604.3]KPPAPEDEDEAWRQR|GGPPC[+604.3]KPPAPEDEDEAWR
P48643_253	TCPE	P48643	2.54075	0.297924	Thio	IAILTC[+604.3]PFEPPKPK
P48643_407	TCPE	P48643	2.45796	1.0031	Thio	SLHDALC[+604.3]VIR
P48643_429	TCPE	P48643	3.37109	1.0659	Thio	VVYGGGAAEISC[+604.3]ALAVSQEADKC[+57]PTLEQYAMR
P48643_440	TCPE	P48643	2.65985	0.760116	Thio	VVYGGGAAEISC[+57]ALAVSQEADKC[+604.3]PTLEQYAMR
P49247_62	RPIA	P49247	2.70853	NA	Thio	GGAGNTSTSC[+604.3]GDSNSIC[+57]PAPSTMSK
P49247_69	RPIA	P49247	2.49805	0.751755	Thio	GGAGNTSTSC[+57]GDSNSIC[+604.3]PAPSTMSK
P49321_254	NASP	P49321	10.3094	7.91236	Thio	SVSGTDVQEEC[+604.3]REK
P49321_708	NASP	P49321	2.0569	3.14318	Thio	KPTDGASSSNC[+604.3]VTDISHLVR
P49327_1127	FAS	P49327	4.65659	1.44348	Thio	FC[+57]FTPHTEEGC[+604.3]LSER
P49327_1141	FAS	P49327	2.93899	1.51551	Thio	AALQEELQLC[+604.3]K
P49327_1186	FAS	P49327	2.88955	1.70467	Thio	LLSAAC[+604.3]R
P49327_1227	FAS	P49327	6.1392	3.11428	Thio	AC[+604.3]LDTAVENMPSLK
P49327_135	FAS	P49327	2.36334	0.978604	Thio	DPETLVGYSMVGC[+604.3]QR
P49327_1448	FAS	P49327	2.89207	1.12518	Thio	AINC[+604.3]ATSGVVGLVNC[+57]LR
P49327_1459	FAS	P49327	2.54643	0.950189	Thio	AINC[+57]ATSGVVGLVNC[+604.3]LR
P49327_1471	FAS	P49327	5.32236	1.22953	Thio	C[+604.3]VLLSNLSSTSHVPEVDPGSAELQK
P49327_1548	FAS	P49327	2.13256	0.895792	Thio	WVC[+604.3]SSLR
P49327_1759	FAS	P49327	11.646	NA	Thio	C[+604.3]LATHGR
P49327_1828	FAS	P49327	9.27279	6.49481	Thio	C[+604.3]TVFHGAQVEDAFR
P49327_1881	FAS	P49327	2.75021	1.21736	Thio	TFC[+604.3]PAHK
P49327_1992	FAS	P49327	2.60442	1.2319	Thio	DGLLENQTPEFFQDVC[+604.3]KPK
P49327_2202	FAS	P49327	2.81031	1.12669	Thio	ADEASELAC[+604.3]PTPK
P49327_223	FAS	P49327	20	NA	Thio	AFDTAGNGYC[+604.3]R
P49327_2273	FAS	P49327	3.02433	1.67032	Thio	LSIPTYGLQC[+604.3]TR
P49327_2359	FAS	P49327	2.39755	0.441916	Thio	LTPGC[+604.3]EAEAETEAIC[+57]FFVQQFTDMEHNR
P49327_313	FAS	P49327	2.25093	1.5926	Thio	ALC[+604.3]ATR
P49327_496	FAS	P49327	6.0875	NA	Thio	GGPEVQQVPAGERPLWFIC[+604.3]SGMGTQWR
P49368_213	TCPG	P49368	2.11156	0.177063	Thio	IPGGIIEDSC[+604.3]VLR
P49454_2776	CENPF	P49454	2.89894	1.46283	Thio	SLDC[+604.3]MHK
P49458_48	SRP09	P49458	2.03945	0.744082	Thio	VTDDLVC[+604.3]LVYK
P49588_773	SYAC	P49588	2.19792	1.00185	Thio	C[+604.3]LSVMEAK
P49721_91	PSB2	P49721	5.03797	0.895729	Thio	NLADC[+604.3]LR
P49756_83	RBM25	P49756	2.23508	1.31288	Thio	ENDENC[+604.3]GPTTTVFVGNISEK|AKENDENC[+604.3]GPTTTVFVGNISEK
P49759_84	CLK1	P49759	3.57665	1.55791	Thio	YIDEYRNDYTQGC[+604.3]EPGHR
P49759_9	CLK1	P49759	3.3144	1.92549	Thio	TYC[+604.3]PDWDDKDWDYGK|RTYC[+604.3]PDWDDKDWDYGK
P49790_585	NU153	P49790	2.03164	6.28562	Thio	TAELSGSSSTLEPIISSSAHHVTTVNSTNC[+604.3]K
P49790_593	NU153	P49790	2.21176	1.58361	Thio	KTPPEDC[+604.3]EGPFRPAEILK
P49792_2696	RBP2	P49792	2.37368	0.941713	Thio	C[+604.3]RPLEENTADNEK|C[+604.3]RPLEENTADNEKEC[+57]IIVWEK
P49792_3032	RBP2	P49792	2.03872	1.13139	Thio	EVADC[+604.3]FKK
P49792_3071	RBP2	P49792	2.19893	NA	Thio	ETNPVVFFDVC[+604.3]ADGEPLGR
P49792_50	RBP2	P49792	2.2198	3.25363	Thio	YIC[+604.3]TYINVQERDPK|YIC[+604.3]TYINVQER
P49792_815	RBP2	P49792	3.41243	2.66313	Thio	MIC[+604.3]QQVEAIKK|MIC[+604.3]QQVEAIK
P49810_65	PSN2	P49810	2.1533	4.26096	Thio	SQENEEDGEEDPDRYVC[+604.3]SGVPGRPPGLEEELTLK
P49841_14	GSK3B	P49841	2.39041	0.357335	Thio	TTSFAESC[+604.3]KPVQQPSAFGSMK
P49915_554	GUAA	P49915	8.24181	NA	Thio	MC[+604.3]HNVNR
P49916_929	DNLI3	P49916	3.61759	1.65372	Thio	KAADETLC[+604.3]QTK|AADETLC[+604.3]QTK
P50542_11	PEX5	P50542	2.04546	0.250034	Thio	ELVEAEC[+604.3]GGANPLMK
P50579_380	MAP2	P50579	2.13935	1.61358	Thio	GVVHDDMEC[+604.3]SHYMK
P50851_1704	LRBA	P50851	2.3	NA	Thio	SLVNIPADGVTVDPALLPPAC[+604.3]LGALGDLSVEQPVQFR
P50851_2675	LRBA	P50851	9.55924	NA	Thio	C[+604.3]SGIGDNPGSETAAPR
P50851_289	LRBA	P50851	2.84463	NA	Thio	GFQHC[+604.3]VK
P50851_982	LRBA	P50851	5.41335	3.19037	Thio	DSPVC[+604.3]PHFTTNGNENSSIEK
P50990_244	TCPQ	P50990	2.15121	0.42752	Thio	IAVYSC[+604.3]PFDGMITETK
P50990_36	TCPQ	P50990	6.10776	2.70434	Thio	NIQAC[+604.3]K
P50990_430	TCPQ	P50990	4.10658	0.653466	Thio	QITSYGETC[+604.3]PGLEQYAIKK|QITSYGETC[+604.3]PGLEQYAIK
P50991_252	TCPD	P50991	3.44593	0.629145	Thio	IGLIQFC[+604.3]LSAPK
P50991_410	TCPD	P50991	2.45796	1.0031	Thio	SIHDALC[+604.3]VIR
P50993_372	AT1A2	P50993	2.27264	0.347285	Thio	NLEAVETLGSTSTIC[+604.3]SDK
P51003_36	PAPOA	P51003	2.18759	1.06936	Thio	ETDC[+604.3]VLTQK
P51116_270	FXR2	P51116	2.88552	1.78621	Thio	KVPGVTAIELGEETC[+604.3]TFR
P51531_1296	SMCA2	P51531	3.34505	NA	Thio	LTC[+604.3]EEEEEK|LMEEDELPSWIIKDDAEVERLTC[+604.3]EEEEEK
P51532_1359	SMCA4	P51532	3.34505	NA	Thio	LTC[+604.3]EEEEEK|LMEEDELPSWIIKDDAEVERLTC[+604.3]EEEEEK
P51532_423	SMCA4	P51532	2.86896	1.19403	Thio	QLRQEVVVC[+604.3]MR|QEVVVC[+604.3]MR
P51532_936	SMCA4	P51532	2.75813	0.6192	Thio	SC[+604.3]STFEQWFNAPFAMTGEK
P51610_1166	HCFC1	P51610	3.41364	NA	Thio	SQC[+604.3]QTR
P51610_227	HCFC1	P51610	2.5552	0.385113	Thio	LVIYGGMSGC[+604.3]R
P51617_43	IRAK1	P51617	2.21415	0.60525	Thio	VMDALEPADWC[+604.3]QFAALIVR
P51784_701	UBP11	P51784	10.2087	7.99459	Thio	C[+57]PFLLDNC[+604.3]LGTSQWPPR
P51808_8	DYLT3	P51808	3.16909	1.47334	Thio	HC[+604.3]DEVGFNAEEAHNIVK
P51812_229	KS6A3	P51812	2.25907	0.610624	Thio	AYSFC[+604.3]GTVEYMAPEVVNR
P51858_108	HDGF	P51858	2.43083	6.16025	Thio	SC[+604.3]VEEPEPEPEAAEGDGDKK
P51991_64	ROA3	P51991	2.07945	0.775637	Thio	WGTLTDC[+604.3]VVMRDPQTK|WGTLTDC[+604.3]VVMR
P52429_415	DGKE	P52429	10.4633	7.41039	Thio	DC[+604.3]LVQEC[+57]K
P52597_290	HNRPF	P52597	2.17717	0.478887	Thio	YGDSEFTVQSTTGHC[+604.3]VHM[+16]R|YGDSEFTVQSTTGHC[+604.3]VHMR
P52701_88	MSH6	P52701	2.26761	0.431686	Thio	SVAPAAPTSC[+604.3]DFSPGDLVWAK
P52732_450	KIF11	P52732	5.82252	4.02002	Thio	NELDQC[+604.3]K
P52948_1027	NUP98	P52948	2.3915	0.392623	Thio	ADTSQEIC[+604.3]SPR
P53007_70	TXTP	P53007	2.8851	1.54553	Thio	GIGDC[+604.3]VR
P53041_11	PPP5	P53041	7.56694	3.70504	Thio	TEC[+604.3]AEPPRDEPPADGALK
P53041_77	PPP5	P53041	3.9619	1.31454	Thio	TEC[+604.3]YGYALGDATR
P53396_20	ACLY	P53396	2.9354	1.16529	Thio	FIC[+604.3]TTSAIQNR
P53396_845	ACLY	P53396	2.56718	1.05179	Thio	KPASFMTSIC[+604.3]DER
P53602_386	MVD1	P53602	2.21284	NA	Thio	YIIVTQVGPGPQILDDPC[+604.3]AHLLGPDGLPKPAA
P53618_623	COPB	P53618	3.6414	1.24016	Thio	VLSEC[+604.3]SPLMNDIFNKEC[+57]R|VLSEC[+604.3]SPLMNDIFNK
P53618_684	COPB	P53618	3.40702	NA	Thio	NEMNC[+604.3]KEDQFQLSLLAAMGNTQR|NEMNC[+604.3]K
P53621_1169	COPA	P53621	4.92101	NA	Thio	NPTDAYQLNYDMHNPFDIC[+604.3]AASYRPIYR
P53701_176	CCHL	P53701	2.0647	1.82531	Thio	WEALHAAEC[+604.3]PC[+57]GPSLIR
P53701_35	CCHL	P53701	2.4042	0.755628	Thio	GC[+604.3]PVNTEPSGPTC[+57]EKK|GC[+604.3]PVNTEPSGPTC[+57]EK
P53701_46	CCHL	P53701	2.06357	1.13174	Thio	GC[+57]PVNTEPSGPTC[+604.3]EKK|GC[+57]PVNTEPSGPTC[+604.3]EK
P53701_66	CCHL	P53701	2.2367	0.783558	Thio	AYEYVEC[+604.3]PIR
P53794_609	SC5A3	P53794	3.01778	NA	Thio	GLQPEDVNLLVTC[+604.3]R
P53794_684	SC5A3	P53794	11.5882	6.86818	Thio	DLMEEEAVC[+604.3]LQMLEETR
P53992_78	SC24C	P53992	2.60606	NA	Thio	APPSSGAPPASTAQAPC[+604.3]GQAAYGQFGQGDVQNGPSSTVQMQR
P54098_471	DPOG1	P54098	3.38122	1.29665	Thio	SLMDLANDAC[+604.3]QLLSGER
P54132_120	BLM	P54132	2.62353	0.441509	Thio	EVVC[+604.3]TTQNTPTVK
P54132_444	BLM	P54132	2.34374	0.931315	Thio	YRPDSLDGPMEGDSC[+604.3]PTGNSMK
P54132_607	BLM	P54132	2.29737	1.14611	Thio	TDC[+604.3]LPVSSTAQNINFSESIQNYTDK
P54136_34	SYRC	P54136	2.01585	0.343804	Thio	NC[+57]GC[+604.3]LGASPNLEQLQEENLK
P54136_369	SYRC	P54136	3.20184	1.30316	Thio	IVFVPGC[+604.3]SIPLTIVK
P54198_673	HIRA	P54198	3.2397	1.80281	Thio	EAMC[+604.3]LSAPALALK
P54278_653	PMS2	P54278	10.2664	NA	Thio	IC[+604.3]PGENQAAEDELRK
P55060_939	XPO2	P55060	2.46697	0.556816	Thio	LSTAC[+604.3]PGR
P55072_535	TERA	P55072	2.34152	NA	Thio	AIANEC[+604.3]QANFISIK
P55196_1206	AFAD	P55196	2.78542	1.804	Thio	ITSVSTGNLC[+604.3]TEEQTPPPRPEAYPIPTQTYTR
P55196_1684	AFAD	P55196	2.96878	0.569735	Thio	LLEPEAPGLC[+604.3]RPPLPR
P55196_1742	AFAD	P55196	3.38732	0.888921	Thio	FVAYNEEEEEEDC[+604.3]SLAGPNSYPGSTGAAVGAHDAC[+57]R
P55201_852	BRPF1	P55201	2.60734	0.809762	Thio	GSLTPHPAAC[+604.3]DKDGQTDSAAEESSSQETSK
P55265_125	DSRAD	P55265	2.18524	0.390777	Thio	GVDC[+604.3]LSSHFQELSIYQDQEQR
P55265_304	DSRAD	P55265	2.04949	1.21834	Thio	IC[+604.3]DYLFNVSDSSALNLAK
P55265_622	DSRAD	P55265	2.12711	1.52831	Thio	SPVTTLLEC[+604.3]MHK
P55265_649	DSRAD	P55265	2.35547	2.10756	Thio	FQYC[+604.3]VAVGAQTFPSVSAPSK
P55347_326	PKNX1	P55347	3.51191	0.902182	Thio	ILQPMLDSSC[+604.3]SETPK
P55884_420	EIF3B	P55884	2.38512	0.176297	Thio	GFHC[+604.3]ESSAHWPIFK
P56182_349	RRP1	P56182	6.14527	NA	Thio	LQDLAGGIFPEDEIPEKAC[+604.3]R
P56192_12	SYMC	P56192	2.17001	0.656744	Thio	LFVSDGVPGC[+604.3]LPVLAAAGR
P56589_235	PEX3	P56589	2.4538	1.14888	Thio	DGSKPLLC[+604.3]HYMMPDEETPLAVQAC[+57]GLSPR
P57678_210	GEMI4	P57678	2.50269	0.576545	Thio	SDPDAC[+604.3]PTMPLLAMLLR
P57678_382	GEMI4	P57678	2.90273	1.20705	Thio	QVVSELAEC[+604.3]VR
P57772_442	SELB	P57772	2.40604	NA	Thio	LDADIHTNTC[+604.3]R
P58317_93	ZN121	P58317	3.05553	2.87482	Thio	SFEYSDC[+604.3]EEAFVDQSHLQANR
P60174_79	TPIS	P60174	2.69218	NA	Thio	VPADTEVVC[+604.3]APPTAYIDFAR
P60468_39	SC61B	P60468	2.24128	NA	Thio	KNASC[+604.3]GTR|NASC[+604.3]GTR
P60763_178	RAC3	P60763	2.02506	0.103537	Thio	AVLC[+604.3]PPPVK
P60891_265	PRPS1	P60891	5.08485	0.60081	Thio	INNAC[+604.3]FEAVVVTNTIPQEDK
P60953_157	CDC42	P60953	2.32099	0.580792	Thio	YVEC[+604.3]SALTQK
P61077_107	UB2D3	P61077	2.29592	0.921783	Thio	VLLSIC[+604.3]SLLC[+57]DPNPDDPLVPEIAR
P61289_92	PSME3	P61289	2.36948	0.969273	Thio	LDEC[+604.3]EEAFQGTK|RLDEC[+604.3]EEAFQGTK|RRLDEC[+604.3]EEAFQGTK
P61978_132	HNRPK	P61978	6.27081	2.6196	Thio	KIIPTLEEGLQLPSPTATSQLPLESDAVEC[+604.3]LNYQHYK|IIPTLEEGLQLPSPTATSQLPLESDAVEC[+604.3]LNYQHYK
P62136_127	PP1A	P62136	2.2851	0.340952	Thio	GNHEC[+604.3]ASINR
P62140_126	PP1B	P62140	2.2851	0.340952	Thio	GNHEC[+604.3]ASINR
P62140_21	PP1B	P62140	2.25848	0.43375	Thio	GC[+604.3]RPGK
P62306_66	RUXF	P62306	3.50141	NA	Thio	C[+604.3]NNVLYIR
P62837_107	UB2D2	P62837	2.29592	0.921783	Thio	VLLSIC[+604.3]SLLC[+57]DPNPDDPLVPEIAR
P62913_25	RL11	P62913	2.00822	0.326478	Thio	LC[+57]LNIC[+604.3]VGESGDR
P62937_52	PPIA	P62937	3.02165	NA	Thio	GSC[+604.3]FHR
P62979_121	RS27A	P62979	3.21783	1.41003	Thio	EC[+604.3]PSDEC[+57]GAGVFMASHFDR
P62993_32	GRB2	P62993	2.51148	0.758992	Thio	VLNEEC[+604.3]DQNWYK
P63010_112	AP2B1	P63010	3.12722	NA	Thio	TMGC[+604.3]IR
P63010_123	AP2B1	P63010	10.5959	7.53642	Thio	ITEYLC[+604.3]EPLRK
P63096_254	GNAI1	P63096	2.4254	1.66974	Thio	LFDSIC[+604.3]NNK
P63096_351	GNAI1	P63096	2.17043	0.194683	Thio	NNLKDC[+604.3]GLF
P63208_160	SKP1	P63208	2.99482	0.719799	Thio	ENQWC[+604.3]EEK|KENQWC[+604.3]EEK
P63241_129	IF5A1	P63241	2.01307	0.146665	Thio	YDC[+604.3]GEEILITVLSAMTEEAAVAIK
P63244_138	GBLP	P63244	2.70476	0.54673	Thio	LWNTLGVC[+604.3]K
P63244_286	GBLP	P63244	2.06388	0	Thio	AEPPQC[+604.3]TSLAWSADGQTLFAGYTDNLVR
P68104_234	EF1A1	P68104	2.20755	1.21278	Thio	DGNASGTTLLEALDC[+604.3]ILPPTRPTDKPLR|KDGNASGTTLLEALDC[+604.3]ILPPTRPTDKPLR
P78346_257	RPP30	P78346	5.08248	1.68091	Thio	KPRPSEGDEDC[+604.3]LPASK
P78356_30	PI42B	P78356	2.47802	NA	Thio	KHFVC[+604.3]QK
P78362_320	SRPK2	P78362	2.18063	3.66826	Thio	IIEENITSAAPSNDQDGEYC[+604.3]PEVK
P78364_831	PHC1	P78364	2.45117	0.471319	Thio	YNVSC[+604.3]SHQFR
P78371_535	TCPB	P78371	2.91345	0.798036	Thio	RVPDHHPC[+604.3]
P78417_192	GSTO1	P78417	4.39458	2.19082	Thio	LNEC[+604.3]VDHTPK
P78527_1364	PRKDC	P78527	2.20134	0.866433	Thio	KDLC[+604.3]NTHLMR|DLC[+604.3]NTHLMR
P78527_1432	PRKDC	P78527	2.54065	0.794627	Thio	ITAQSIEELC[+604.3]AVNLYGPDAQVDR
P78527_1455	PRKDC	P78527	2.05258	0.769243	Thio	LAAVVSAC[+604.3]K
P78527_1507	PRKDC	P78527	2.08445	0.431057	Thio	QC[+57]LPSLDLSC[+604.3]K
P78527_1791	PRKDC	P78527	4.71328	1.60005	Thio	GSC[+604.3]VTQVGLLESVYEMFR
P78527_1919	PRKDC	P78527	2.14737	0.535742	Thio	LC[+604.3]YDAFTENMAGENQLLER
P78527_2342	PRKDC	P78527	2.43518	0.854702	Thio	KNILEESLC[+604.3]ELVAK|NILEESLC[+604.3]ELVAK
P78527_3837	PRKDC	P78527	2.34993	0.663675	Thio	APPC[+604.3]EYK
P78527_42	PRKDC	P78527	3.63514	NA	Thio	GLGQEC[+604.3]VLSSSPAVLALQTSLVFSR
P78527_478	PRKDC	P78527	3.04474	NA	Thio	NC[+604.3]ISTVVHQGLIR
P78563_674	RED1	P78563	4.07725	2.72185	Thio	HALYC[+604.3]R
P82094_448	TMF1	P82094	2.50393	3.64638	Thio	VAEQC[+57]EPAESQPEALSEKEDVC[+604.3]K
P83436_505	COG7	P83436	2.2251	NA	Thio	YLSDSC[+604.3]SPR
P85037_404	FOXK1	P85037	2.00307	0.499913	Thio	GVSC[+604.3]FR
Q00013_179	EM55	Q00013	2.18857	0.929638	Thio	KDNLIPC[+604.3]K
Q00341_940	VIGLN	Q00341	2.73143	4.1298	Thio	DC[+604.3]DPGSPR
Q00341_948	VIGLN	Q00341	2.65569	0.378601	Thio	RC[+604.3]DIIIISGR
Q00536_206	CDK16	Q00536	3.03526	0.839859	Thio	LEHEEGAPC[+604.3]TAIR
Q00537_233	CDK17	Q00537	3.03526	0.839859	Thio	LEHEEGAPC[+604.3]TAIR
Q00577_272	PURA	Q00577	2.14595	0.396017	Thio	FGHTFC[+604.3]K
Q00610_436	CLH1	Q00610	2.68744	0.249796	Thio	YESLELC[+604.3]RPVLQQGR
Q00610_491	CLH1	Q00610	2.21836	0.772426	Thio	VIQC[+604.3]FAETGQVQK
Q00839_408	HNRPU	Q00839	2.26723	NA	Thio	FDENDVITC[+604.3]FANFESDEVELSYAK
Q00839_594	HNRPU	Q00839	2.32387	1.65662	Thio	KMC[+604.3]LFAGFQR|MC[+604.3]LFAGFQR|M[+16]C[+604.3]LFAGFQR
Q00839_648	HNRPU	Q00839	2.18808	0.599505	Thio	GNFTLPEVAEC[+604.3]FDEITYVELQKEEAQK|GNFTLPEVAEC[+604.3]FDEITYVELQK
Q01081_67	U2AF1	Q01081	3.3417	1.95252	Thio	C[+604.3]AVSDVEMQEHYDEFFEEVFTEMEEK
Q01518_93	CAP1	Q01518	3.17031	2.40074	Thio	ALLVTASQC[+604.3]QQPAENK
Q01581_406	HMCS1	Q01581	13.8204	NA	Thio	ITASLC[+604.3]DLK
Q01581_86	HMCS1	Q01581	2.38083	1.94459	Thio	NNLSYDC[+604.3]IGR
Q01826_529	SATB1	Q01826	2.12106	0.481016	Thio	SQGWLC[+604.3]ELLR
Q01850_121	CDR2	Q01850	2.44358	NA	Thio	ILSLTETIEC[+604.3]LQTNIDHLQSQVEELK
Q02040_522	AK17A	Q02040	2.83327	4.55919	Thio	SVNGSVAEEAPC[+604.3]KEVQSSC[+57]R
Q02040_563	AK17A	Q02040	2.04116	2.14986	Thio	GIPAC[+604.3]EQNVSR
Q02224_2669	CENPE	Q02224	2.80832	0.904908	Thio	YFDNSSLGLC[+604.3]PEVQNAGAESVDSQPGPWHASSGK
Q02241_447	KIF23	Q02241	2.46189	0.507657	Thio	AIC[+604.3]GLTPGR
Q02487_841	DSC2	Q02487	2.13773	0.711563	Thio	VYLC[+604.3]NQDENHK
Q02487_898	DSC2	Q02487	2.02285	1.1528	Thio	TLAEAC[+604.3]MK
Q02880_125	TOP2B	Q02880	2.29862	1.02706	Thio	NMTC[+604.3]IK
Q02880_426	TOP2B	Q02880	2.70686	0.830799	Thio	AASNC[+604.3]GIVESILNWVK
Q02952_1399	AKA12	Q02952	4.16201	0.464887	Thio	EVSSLEGSPPPC[+604.3]LGQEEAVC[+57]TK
Q02952_1521	AKA12	Q02952	4.18383	NA	Thio	SDEVDEQVAC[+604.3]QEVK
Q03001_1604	DYST	Q03001	3.37302	NA	Thio	KC[+604.3]FDLK
Q04637_662	IF4G1	Q04637	2.11947	0.0809704	Thio	LQGINC[+604.3]GPDFTPSFANLGR
Q04637_819	IF4G1	Q04637	2.06679	0.250864	Thio	AISEPNFSVAYANMC[+604.3]R
Q04637_821	IF4G1	Q04637	2.43733	0.106304	Thio	C[+604.3]LMALK
Q04721_1829	NOTC2	Q04721	2.0788	1.67532	Thio	GPDGC[+604.3]TPLMLASLR
Q04726_528	TLE3	Q04726	3.39738	NA	Thio	SPISQLDC[+604.3]LNR
Q05086_198	UBE3A	Q05086	9.47725	1.89534	Thio	AAC[+604.3]SAAAMEEDSEASSSR
Q05086_269	UBE3A	Q05086	4.32842	NA	Thio	IETAFLNALVYLSPNVEC[+604.3]DLTYHNVYSR
Q05655_127	KPCD	Q05655	2.35565	0.0325386	Thio	VLMSVQYFLEDVDC[+604.3]K
Q06203_105	PUR1	Q06203	9.34114	NA	Thio	C[+57]ELENC[+604.3]QPFVVETLHGK
Q06210_254	GFPT1	Q06210	2.23121	0.718084	Thio	GSC[+604.3]NLSR
Q06210_264	GFPT1	Q06210	2.9337	1.24403	Thio	VDSTTC[+604.3]LFPVEEK
Q06330_313	SUH	Q06330	2.49092	1.88415	Thio	IIQFQATPC[+604.3]PK
Q07002_183	CDK18	Q07002	3.03526	0.839859	Thio	LEHEEGAPC[+604.3]TAIR
Q07666_264	KHDR1	Q07666	6.03083	NA	Thio	FLVPDMMDDIC[+604.3]QEQFLELSYLNGVPEPSR
Q07866_114	KLC1	Q07866	2.59783	1.18992	Thio	LC[+604.3]QENQWLRDELANTQQK|RLC[+604.3]QENQWLRDELANTQQK
Q08211_1099	DHX9	Q08211	2.80124	NA	Thio	LQISHEAAAC[+604.3]ITGLR
Q08378_1403	GOGA3	Q08378	20	NA	Thio	GEASSSNPATPIKIPDC[+604.3]PVPASLLEELLRPPPAVSK
Q08379_356	GOGA2	Q08379	2.60564	1.18882	Thio	C[+604.3]EAPDANQQLQQAMEER
Q08J23_758	NSUN2	Q08J23	8.46904	3.82445	Thio	AGEPNSPDAEEANSPDVTAGC[+604.3]DPAGVHPPR
Q08J23_93	NSUN2	Q08J23	2.10837	0.481835	Thio	EILHC[+604.3]LK
Q09161_44	NCBP1	Q09161	2.13191	0.903104	Thio	SAC[+604.3]SLESNLEGLAGVLEADLPNYK
Q09161_73	NCBP1	Q09161	2.25439	0.969586	Thio	LLC[+604.3]TVAR
Q09472_1621	EP300	Q09472	2.6609	0	Thio	LIAGPAANSLPPIVDPDPLIPC[+604.3]DLMDGR
Q09666_1900	AHNK	Q09666	4.42713	2.01988	Thio	LEGDLTGPSVGVEVPDVELEC[+604.3]PDAK
Q10567_112	AP1B1	Q10567	3.12722	NA	Thio	TMGC[+604.3]IR
Q10567_123	AP1B1	Q10567	10.5959	7.53642	Thio	ITEYLC[+604.3]EPLRK
Q12769_1166	NU160	Q12769	2.68358	0.861589	Thio	NHDGEC[+604.3]TAAPTNR|RNHDGEC[+604.3]TAAPTNR
Q12769_65	NU160	Q12769	2.6736	1.09881	Thio	EFTVC[+604.3]SIGTANAVAGAVK
Q12770_914	SCAP	Q12770	2.42283	1.6968	Thio	SRDSPGYDFSC[+604.3]LVQR
Q12772_832	SRBP2	Q12772	4.58627	NA	Thio	AGDQEEESC[+604.3]EFSSALEYLK
Q12789_1188	TF3C1	Q12789	2.29428	1.31535	Thio	VGSELC[+604.3]AGWEEQFEVDREPSLDR
Q12789_1704	TF3C1	Q12789	2.05343	0.624702	Thio	LRPAAAPLEELTMGTSC[+604.3]LPDTFTK
Q12789_853	TF3C1	Q12789	2.30208	0.621892	Thio	AGVRPSSSGSAWEAC[+604.3]SEAPSK
Q12800_453	TFCP2	Q12800	2.34243	2.39262	Thio	IAQLFSISPC[+604.3]QISQIYK
Q12830_1137	BPTF	Q12830	3.25334	1.69639	Thio	ELLDSDSDKPC[+604.3]KEEPMEVDDDMK
Q12830_1156	BPTF	Q12830	2.49522	0.462946	Thio	TESHVNC[+604.3]QESSQVDVVNVSEGFHLR
Q12830_1471	BPTF	Q12830	2.33073	5.47336	Thio	C[+57]ELVSGESTGNC[+604.3]EDRLPVK
Q12830_1969	BPTF	Q12830	4.97868	3.29996	Thio	KIIC[+604.3]PIGVPETPK|IIC[+604.3]PIGVPETPK
Q12857_404	NFIA	Q12857	6.85604	NA	Thio	EFVQLVC[+604.3]PDAGQQAGQVGFLNPNGSSQGK
Q12874_103	SF3A3	Q12874	2.28384	0.561612	Thio	KHPNEIC[+604.3]VPMSVEFEELLK
Q12888_1375	TP53B	Q12888	2.48124	0.869436	Thio	KGVSQTGTPVC[+604.3]EEDGDAGLGIR|GVSQTGTPVC[+604.3]EEDGDAGLGIR
Q12888_1703	TP53B	Q12888	2.34002	0.0598399	Thio	SATVKPGAVGAGEFVSPC[+604.3]ESGDNTGEPSALEEQR
Q12899_353	TRI26	Q12899	2.44402	1.22036	Thio	SAYLHPQQFDC[+604.3]EPGVLGSK
Q12923_1705	PTN13	Q12923	4.68259	2.80838	Thio	SQEDTIC[+604.3]TMFYYPQK
Q12933_287	TRAF2	Q12933	3.38199	0.829371	Thio	TATFENIVC[+604.3]VLNR
Q12947_404	FOXF2	Q12947	2.02252	NA	Thio	YQHHSTPVC[+604.3]DR
Q12948_550	FOXC1	Q12948	6.75408	3.64103	Thio	TSGAFVYDC[+604.3]SK|TSGAFVYDC[+604.3]SKF
Q13045_1265	FLII	Q13045	2.94753	0.385871	Thio	C[+57]FHAWSAFC[+604.3]K
Q13045_46	FLII	Q13045	2.43913	0.210977	Thio	TGLC[+604.3]YLPEELAALQK
Q13098_67	CSN1	Q13098	2.00285	NA	Thio	LQFIADHC[+604.3]PTLR
Q13111_190	CAF1A	Q13111	2.29118	0.945672	Thio	TEEEGVGC[+604.3]GGAGR
Q13111_21	CAF1A	Q13111	2.57977	1.34254	Thio	GAATAMDC[+604.3]K
Q13111_79	CAF1A	Q13111	2.10261	1.11997	Thio	SPDLEASLDTLENNC[+604.3]HVGSDIDFRPK
Q13123_263	RED	Q13123	2.18254	6.16914	Thio	ADC[+604.3]PTMEAQTTLTTNDIVISK
Q13131_238	AAPK1	Q13131	3.53007	0.100429	Thio	IC[+604.3]DGIFYTPQYLNPSVISLLK
Q13136_130	LIPA1	Q13136	3.39121	NA	Thio	LLLEHLEC[+604.3]LVSR
Q13155_23	AIMP2	Q13155	2.53629	0.338526	Thio	VELPTC[+604.3]MYR
Q13185_160	CBX3	Q13185	2.18352	0.275578	Thio	C[+604.3]PQIVIAFYEER
Q13200_459	PSMD2	Q13200	3.01215	0.967665	Thio	NEC[+604.3]DPALALLSDYVLHNSNTMR
Q13242_138	SRSF9	Q13242	2.56455	0.666616	Thio	EAGDVC[+604.3]YADVQK
Q13310_472	PABP4	Q13310	3.89833	NA	Thio	HLAPTGSEC[+604.3]PDR
Q13310_494	PABP4	Q13310	2.12614	0.677051	Thio	LAMDFGGAGAAQQGLTDSC[+604.3]QSGGVPTAVQNLAPR
Q13325_429	IFIT5	Q13325	2.54578	0.342948	Thio	LC[+604.3]HNALDVQSLSALGFVYK
Q13325_476	IFIT5	Q13325	2.40428	0.277774	Thio	IDPENAEFLTALC[+604.3]ELR
Q13330_229	MTA1	Q13330	2.26506	0.323186	Thio	ALDC[+604.3]SSSVR
Q13330_68	MTA1	Q13330	3.25916	1.12016	Thio	HATLSVC[+604.3]YK
Q13356_15	PPIL2	Q13356	2.3314	2.04291	Thio	MYITC[+604.3]AEYTHFYGGK
Q13395_202	TARB1	Q13395	2.52262	NA	Thio	LLPVLVQC[+604.3]GGAALR
Q13418_422	ILK	Q13418	2.87368	1.95193	Thio	VALEGLRPTIPPGISPHVC[+604.3]K
Q13427_310	PPIG	Q13427	2.11622	2.10982	Thio	EC[+604.3]NPPNSQPASYQR
Q13427_549	PPIG	Q13427	2.10034	0.777952	Thio	EC[+604.3]DITK|SREC[+604.3]DITK
Q13464_314	ROCK1	Q13464	3.36431	NA	Thio	NLIC[+604.3]AFLTDR
Q13547_408	HDAC1	Q13547	2.435	0.518955	Thio	ISIC[+604.3]SSDK|ISIC[+604.3]SSDKR
Q13561_240	DCTN2	Q13561	4.19253	1.79095	Thio	C[+604.3]DQDAQNPLSAGLQGAC[+57]LMETVELLQAK
Q13561_256	DCTN2	Q13561	5.5065	1.56873	Thio	C[+57]DQDAQNPLSAGLQGAC[+604.3]LMETVELLQAK
Q13608_564	PEX6	Q13608	3.86069	1.36413	Thio	HLLLNEDPLNSC[+604.3]PPLMVVATTSR
Q13618_636	CUL3	Q13618	2.24609	1.2158	Thio	ALQSLAC[+604.3]GKPTQR
Q13733_382	AT1A4	Q13733	2.27264	0.347285	Thio	NLEAVETLGSTSTIC[+604.3]SDK
Q13794_25	APR	Q13794	2.52126	3.82764	Thio	APAELEVEC[+604.3]ATQLR
Q14008_1113	CKAP5	Q14008	2.6285	0.366926	Thio	FQPASAPAEDC[+604.3]ISSSTEPKPDPK
Q14008_1795	CKAP5	Q14008	2.32216	NA	Thio	NESELEAHLC[+604.3]R|ILDHLTMIDNKNESELEAHLC[+604.3]R
Q14137_404	BOP1	Q14137	2.01923	1.9855	Thio	DLQPFPTC[+604.3]QALVYR
Q14146_702	URB2	Q14146	3.57138	0	Thio	C[+604.3]DAAFIIGSGR
Q14147_32	DHX34	Q14147	6.6157	4.24637	Thio	WDWNC[+604.3]PETR
Q14149_694	MORC3	Q14149	4.85545	1.32855	Thio	SADDAGC[+604.3]QLQELR
Q14151_224	SAFB2	Q14151	5.89066	NA	Thio	VTPDIEESLLEPENEKILDILGETC[+604.3]K|ILDILGETC[+604.3]K
Q14151_361	SAFB2	Q14151	2.53937	2.7224	Thio	KFDFDAC[+604.3]NEVPPAPK|FDFDAC[+604.3]NEVPPAPK
Q14160_496	SCRIB	Q14160	2.63458	1.17369	Thio	RSEAC[+604.3]PC[+57]QPDSGSPLPAEEEK
Q14160_498	SCRIB	Q14160	2.46335	0.543763	Thio	RSEAC[+57]PC[+604.3]QPDSGSPLPAEEEK
Q14191_1070	WRN	Q14191	3.02363	1.5572	Thio	ANTESQSLILQANEELC[+604.3]PK
Q14191_391	WRN	Q14191	2.20274	0.324996	Thio	AC[+604.3]LMSLDITEHELQILEQQSQEEYLSDIAYK
Q14202_1017	ZMYM3	Q14202	4.25785	1.3711	Thio	NPLDINPSVDFLFDC[+604.3]GLVGPEDVSTEQDLPR
Q14203_1252	DCTN1	Q14203	3.02754	0.710752	Thio	VTFSC[+604.3]AAGFGQR
Q14203_636	DCTN1	Q14203	2.40479	0.371898	Thio	FELSENC[+604.3]SERPGLR
Q14204_4121	DYHC1	Q14204	3.34819	0.311176	Thio	KLHSLQPHAC[+604.3]FR|LHSLQPHAC[+604.3]FR
Q14204_4510	DYHC1	Q14204	2.73709	0.0752239	Thio	NIHVC[+604.3]LGGLFVPEAYITATR
Q14204_633	DYHC1	Q14204	2.90799	0.261165	Thio	VQYPQSQAC[+604.3]K
Q14241_339	ELOA1	Q14241	2.67383	1.01048	Thio	C[+604.3]LPPSEAASDNHLK
Q14244_253	MAP7	Q14244	2.22333	0.552838	Thio	STAALSGEAASC[+604.3]SPIIMPYK
Q14258_475	TRI25	Q14258	2.383	0.322235	Thio	VALSEC[+604.3]YTVASVAEMPQNYRPHPQR
Q14258_70	TRI25	Q14258	2.08279	0.498399	Thio	NTVLC[+604.3]NVVEQFLQADLAR
Q14315_618	FLNC	Q14315	2.2967	4.18962	Thio	IEC[+604.3]DDKGDGSC[+57]DVR
Q14331_205	FRG1	Q14331	2.06033	2.33073	Thio	QC[+604.3]EINYVK
Q14527_442	HLTF	Q14527	2.95399	1.53469	Thio	VIEDVAFAC[+604.3]ALTSSVPTTK
Q14562_123	DHX8	Q14562	2.73771	NA	Thio	LKELFPVLC[+604.3]QPDNPSVR|ELFPVLC[+604.3]QPDNPSVR
Q14566_301	MCM6	Q14566	7.62663	5.17336	Thio	LVFLAC[+604.3]C[+57]VAPTNPR
Q14571_1893	ITPR2	Q14571	4.76421	NA	Thio	EMDPEIDIMC[+604.3]TGPEAGNTEEK
Q14571_2087	ITPR2	Q14571	3.11693	0.672172	Thio	NAYNQGLEC[+604.3]DHGDDEGGDDGVSPK
Q14573_1558	ITPR3	Q14573	2.19722	0.572851	Thio	AILLPMDLDAHISSMLSSGASC[+604.3]AAAAQR
Q14592_181	ZN460	Q14592	2.44434	0.737668	Thio	FEEMFNENC[+604.3]FLVQHEQILPR
Q14674_1090	ESPL1	Q14674	2.11078	0.427533	Thio	QQAQVPC[+604.3]PPQLPEEELFLR
Q14674_1369	ESPL1	Q14674	3.86925	0.5329	Thio	QAGPHVPFTVFEEVC[+604.3]PTESKPEVPQAPR
Q14674_1578	ESPL1	Q14674	2.32141	NA	Thio	LPSAPVATGLSTLDSIC[+604.3]DSLSVAFR
Q14676_1009	MDC1	Q14676	2.21306	0.153928	Thio	GLLNC[+604.3]K
Q14676_1037	MDC1	Q14676	2.19797	0.586427	Thio	VSRGDQESPDAC[+604.3]LPPTVPEAPAPPQKPLNSQSQK
Q14676_1742	MDC1	Q14676	2.14945	0.539221	Thio	AAGNPGSLAAPIDHKPC[+604.3]SAPLEPK
Q14676_26	MDC1	Q14676	3.10612	1.94437	Thio	C[+604.3]NVEPVGR
Q14676_928	MDC1	Q14676	2.1124	0.835991	Thio	EVERPVANREC[+604.3]DPAELEEKVPK
Q14683_1210	SMC1A	Q14683	3.19447	1.18495	Thio	AESLIGVYPEQGDC[+604.3]VISK
Q14683_987	SMC1A	Q14683	2.36405	0.747368	Thio	EALIEIDYGDLC[+604.3]EDLK|EALIEIDYGDLC[+604.3]EDLKDAQAEEEIKQEMNTLQQK|EALIEIDYGDLC[+604.3]EDLKDAQAEEEIK
Q14684_286	RRP1B	Q14684	2.65349	NA	Thio	DGLSDERGRDDC[+604.3]GTFEDTGPLLQFDYK|GRDDC[+604.3]GTFEDTGPLLQFDYK
Q14684_386	RRP1B	Q14684	2.13799	0.680461	Thio	VFC[+604.3]VEEEDSESSLQKR|VFC[+604.3]VEEEDSESSLQK
Q14684_583	RRP1B	Q14684	2.4555	1.26146	Thio	KAGPGSLELC[+604.3]GLPSQK|AGPGSLELC[+604.3]GLPSQK
Q14684_628	RRP1B	Q14684	2.5476	1.24108	Thio	VMSNLVEHNGVLESEAGQPQALGSSGTC[+604.3]SSLKK|VM[+16]SNLVEHNGVLESEAGQPQALGSSGTC[+604.3]SSLK|VMSNLVEHNGVLESEAGQPQALGSSGTC[+604.3]SSLK
Q14692_317	BMS1	Q14692	2.19697	0.721853	Thio	SQIHMPGVGDFAVSDISFLPDPC[+604.3]ALPEQQK
Q14694_115	UBP10	Q14694	3.52198	NA	Thio	EASYGSIDC[+604.3]QYPGSALALDGSSNVEAEVLENDGVSGGLGQR
Q14694_40	UBP10	Q14694	3.48776	0.602955	Thio	SSVELPPYSGTVLC[+604.3]GTQAVDKLPDGQEYQR
Q14697_822	GANAB	Q14697	2.21225	1.24099	Thio	SSEC[+604.3]MK
Q14699_494	RFTN1	Q14699	6.46011	2.10277	Thio	AGDMGNC[+604.3]VSGQQQEGGVSEEMK
Q14738_17	2A5D	Q14738	4.56996	NA	Thio	C[+604.3]TAKPSSSGK
Q14781_89	CBX2	Q14781	2.87087	0.781959	Thio	LTAMSSC[+604.3]SR
Q14789_1151	GOGB1	Q14789	2.47724	0.128375	Thio	ETVVISPPC[+604.3]TGSSEHWKPELEEK
Q14789_3197	GOGB1	Q14789	4.13801	0.782898	Thio	TPIIGSC[+604.3]GTQEQALLIDLTSNSC[+57]R
Q14789_3213	GOGB1	Q14789	2.06629	0.277003	Thio	TPIIGSC[+57]GTQEQALLIDLTSNSC[+604.3]R
Q14790_360	CASP8	Q14790	3.6414	0.787858	Thio	VFFIQAC[+604.3]QGDNYQK
Q147X3_71	NAA30	Q147X3	2.36765	NA	Thio	GHPC[+604.3]LR
Q14966_1026	ZN638	Q14966	2.20065	0.247029	Thio	FVHLDNLPEDGLQC[+57]VLC[+604.3]VGLQFGK
Q14966_1654	ZN638	Q14966	2.3309	0.675921	Thio	NSNSLFTLDELIDQDDC[+604.3]ISHSEPK
Q14966_259	ZN638	Q14966	3.78817	1.42358	Thio	IYDPEIPTDEVENEFQSQQNISASVPNPNVIC[+604.3]NSMFPVEDVFR
Q14966_747	ZN638	Q14966	2.65783	1.87464	Thio	IC[+604.3]VPGKK|IC[+604.3]VPGK
Q14966_879	ZN638	Q14966	2.16851	6.15112	Thio	ATENC[+604.3]AK
Q14974_228	IMB1	Q14974	2.25978	0.232362	Thio	HFIMQVVC[+57]EATQC[+604.3]PDTR
Q14980_1729	NUMA1	Q14980	8.1974	4.92601	Thio	SREPQAKPQLDLSIDSLDLSC[+604.3]EEGTPLSITSK
Q14980_1907	NUMA1	Q14980	2.18013	0.67977	Thio	NSFYMGTC[+604.3]QDEPEQLDDWNR
Q14980_1930	NUMA1	Q14980	3.05036	1.02334	Thio	NRVC[+604.3]PPHLK|VC[+604.3]PPHLK
Q14980_2009	NUMA1	Q14980	2.40869	0.579605	Thio	ATSC[+604.3]FPRPMTPR
Q14980_735	NUMA1	Q14980	2.42097	1.18136	Thio	C[+604.3]ISELK
Q14980_80	NUMA1	Q14980	2.00797	0.740396	Thio	KHPSSPEC[+604.3]LVSAQK|HPSSPEC[+604.3]LVSAQK
Q14999_60	CUL7	Q14999	2.5788	0.188635	Thio	RGDEGDGGSGQVDC[+604.3]K
Q14C86_568	GAPD1	Q14C86	4.90238	2.41807	Thio	FSLC[+604.3]SDNLEGISEGPSNR
Q14CZ7_266	FAKD3	Q14CZ7	2.65435	2.99935	Thio	ILQAC[+604.3]TEK
Q15003_296	CND2	Q15003	3.28661	2.21567	Thio	SELLFPSDVQTLSTGEPLELPELGC[+604.3]VEMTDLKAPLQQC[+57]AEDR|SELLFPSDVQTLSTGEPLELPELGC[+604.3]VEMTDLK
Q15003_397	CND2	Q15003	4.88502	3.6233	Thio	SWKEPC[+604.3]QVQSC[+57]QEEMISLGDGDIR
Q15003_402	CND2	Q15003	4.55487	NA	Thio	SWKEPC[+57]QVQSC[+604.3]QEEMISLGDGDIR
Q15004_54	PAF15	Q15004	2.55915	0.367977	Thio	YAGGNPVC[+604.3]VRPTPK
Q15019_111	2023-09-02	Q15019	2.23781	1.17954	Thio	LTVVDTPGYGDAINC[+604.3]R
Q15021_596	CND1	Q15021	3.30947	0.98831	Thio	ESTGNMVTGQTVC[+604.3]K
Q15022_201	SUZ12	Q15022	2.16265	0	Thio	DVSC[+604.3]PIR
Q15022_325	SUZ12	Q15022	2.00861	1.80733	Thio	RLQLLDGEYEVAMQEMEEC[+604.3]PISK|LQLLDGEYEVAMQEMEEC[+604.3]PISK
Q15022_494	SUZ12	Q15022	2.30378	0.487894	Thio	IDVSINEC[+604.3]YDGSYAGNPQDIHR
Q15031_464	SYLM	Q15031	4.83959	NA	Thio	YWGTPIPIVHC[+604.3]PVC[+57]GPTPVPLEDLPVTLPNIASFTGK
Q15042_873	RB3GP	Q15042	2.53076	0.492492	Thio	FVSC[+604.3]LLEQPEVLVTGAGR
Q15058_1640	KIF14	Q15058	2.46957	0.558413	Thio	RVYELHGSSPAVSSEEC[+604.3]TPSR
Q15058_47	KIF14	Q15058	2.80949	NA	Thio	SDMSEC[+604.3]ENDDPLLR
Q15061_315	WDR43	Q15061	2.26909	1.14751	Thio	KPLTSNC[+604.3]TIQIATPGK
Q15061_380	WDR43	Q15061	2.00926	0.731867	Thio	DISNC[+604.3]WAPK
Q15119_392	PDK2	Q15119	3.49106	2.23844	Thio	HYQTIQEAGDWC[+604.3]VPSTEPK
Q15120_41	PDK3	Q15120	3.80102	2.39066	Thio	QFLDFGRDNAC[+604.3]EK|DNAC[+604.3]EK
Q15149_1122	PLEC	Q15149	2.42097	1.18136	Thio	C[+604.3]ISELK
Q15149_4494	PLEC	Q15149	2.66999	0.589113	Thio	AFC[+604.3]GFEDPR
Q15149_530	PLEC	Q15149	4.57512	NA	Thio	SEFERLEC[+604.3]LQR|LEC[+604.3]LQR
Q15154_1325	PCM1	Q15154	5.19141	3.44706	Thio	YESASMSSTC[+604.3]EPC[+57]K
Q15154_1585	PCM1	Q15154	2.15769	NA	Thio	SSQQPVSEVSTIPC[+604.3]PR
Q15154_1717	PCM1	Q15154	2.53143	1.01589	Thio	IEATGVIQSC[+604.3]AK
Q15154_187	PCM1	Q15154	2.16627	3.74594	Thio	ELFASALSNDLLQNC[+604.3]QVSEEDGRGEPAMESSQIVSR
Q15154_1872	PCM1	Q15154	2.2284	0.610392	Thio	NDQNNC[+57]PVKPC[+604.3]YLNILEDEQPLNSAAHK
Q15154_1999	PCM1	Q15154	2.91267	6.06816	Thio	NHLSGEIC[+604.3]EMQTEELAGNSETLKEPETVGAQSI
Q15154_770	PCM1	Q15154	2.00398	0.393761	Thio	IQALQTAC[+604.3]PDLQLSAASVGNC[+57]PTKK|IQALQTAC[+604.3]PDLQLSAASVGNC[+57]PTK
Q15154_783	PCM1	Q15154	3.24982	0.361742	Thio	IQALQTAC[+57]PDLQLSAASVGNC[+604.3]PTK
Q15154_876	PCM1	Q15154	2.53425	3.60888	Thio	SDGSENLC[+604.3]TPQQSR
Q15154_957	PCM1	Q15154	3.49545	1.68277	Thio	WKNNC[+604.3]PFSADENYRPLAK|NNC[+604.3]PFSADENYRPLAK
Q15181_270	IPYR	Q15181	3.06778	1.64916	Thio	AIVDALPPPC[+604.3]ESAC[+57]TVPTDVDK
Q15233_208	NONO	Q15233	4.60957	NA	Thio	C[+604.3]SEGSFLLTTFPRPVTVEPMDQLDDEEGLPEKLVIK|C[+604.3]SEGSFLLTTFPRPVTVEPMDQLDDEEGLPEK
Q15262_851	PTPRK	Q15262	3.21498	1.05074	Thio	YLC[+604.3]EGTESPYQTGQLHPAIR
Q15345_170	LRC41	Q15345	3.46828	NA	Thio	QLTIC[+604.3]NMLQGATELVAEPNR|QLTIC[+604.3]NMLQGATELVAEPNRR
Q15345_735	LRC41	Q15345	7.91732	NA	Thio	LGNAGLLALADVFSEDSSSSLC[+604.3]QLDISSNC[+57]IKPDGLLEFAK
Q15345_743	LRC41	Q15345	8.96043	5.93741	Thio	LGNAGLLALADVFSEDSSSSLC[+57]QLDISSNC[+604.3]IKPDGLLEFAK
Q15361_73	TTF1	Q15361	2.53363	1.29666	Thio	IC[+604.3]DETANATSTLKK
Q15365_194	PCBP1	Q15365	2.58918	NA	Thio	VMTIPYQPM[+16]PASSPVIC[+604.3]AGGQDR|VMTIPYQPMPASSPVIC[+604.3]AGGQDR|VM[+16]TIPYQPMPASSPVIC[+604.3]AGGQDR
Q15370_89	ELOB	Q15370	2.17144	6.06412	Thio	ADDTFEALC[+604.3]IEPFSSPPELPDVMKPQDSGSSANEQAVQ
Q15390_145	MTFR1	Q15390	5.68124	3.72765	Thio	IC[+604.3]ALENELAALR
Q15398_592	DLGP5	Q15398	4.60402	1.42763	Thio	IRQEEC[+604.3]AETAVSVIPK
Q15398_696	DLGP5	Q15398	6.17397	1.81253	Thio	SSIEDAQC[+604.3]PGLPDLIEENHVVNK
Q15417_273	CNN3	Q15417	20	NA	Thio	YC[+604.3]AAPTEPVIHNGSQGTGTNGSEISDSDYQAEYPDEYHGEYQDDYPR
Q15418_223	KS6A1	Q15418	2.25907	0.610624	Thio	AYSFC[+604.3]GTVEYMAPEVVNR
Q15424_362	SAFB1	Q15424	2.53937	2.7224	Thio	KFDFDAC[+604.3]NEVPPAPK|FDFDAC[+604.3]NEVPPAPK
Q15477_201	SKIV2	Q15477	10.9133	7.41929	Thio	DC[+604.3]PTPAPGLLSLSC[+57]MLEPLDLGGGDEDENEAVGQPGGPR
Q15477_213	SKIV2	Q15477	2.7879	0.571163	Thio	DC[+57]PTPAPGLLSLSC[+604.3]MLEPLDLGGGDEDENEAVGQPGGPR
Q15477_247	SKIV2	Q15477	2.15115	0.448388	Thio	GDTVSASPC[+604.3]SAPLAR
Q15527_116	SURF2	Q15527	3.82817	NA	Thio	YEEC[+604.3]QK
Q15631_225	TSN	Q15631	2.38484	0.952565	Thio	ETAAAC[+604.3]VEK
Q15643_1722	TRIPB	Q15643	2.11587	0.0454366	Thio	VISLQEC[+604.3]LDEANAALDSASR
Q15645_14	PCH2	Q15645	3.07158	2.02428	Thio	QALPC[+604.3]VAESPTVHVEVHQR
Q15648_135	MED1	Q15648	2.34675	0.387113	Thio	VAHHGENPVSC[+604.3]PELVQQLR
Q15648_800	MED1	Q15648	4.12752	NA	Thio	LSSSDSIGPDVTDILSDIAEEASKLPSTSDDC[+604.3]PAIGTPLR
Q15654_47	TRIP6	Q15654	3.17026	0.728365	Thio	VNFC[+604.3]PLPSEQC[+57]YQAPGGPEDR
Q15654_54	TRIP6	Q15654	4.28865	1.00989	Thio	VNFC[+57]PLPSEQC[+604.3]YQAPGGPEDR
Q15751_1846	HERC1	Q15751	10.4175	NA	Thio	VVQSLLDLLC[+604.3]SQLK
Q15751_56	HERC1	Q15751	2.85141	2.06805	Thio	EVVPLPQQVLC[+604.3]LK
Q15796_81	SMAD2	Q15796	2.50898	NA	Thio	C[+57]VTIPSTC[+604.3]SEIWGLSTPNTIDQWDTTGLYSFSEQTR
Q16576_97	RBBP7	Q16576	2.16069	0.427305	Thio	VHIPNDDAQFDASHC[+604.3]DSDKGEFGGFGSVTGK|VHIPNDDAQFDASHC[+604.3]DSDK
Q16611_166	BAK	Q16611	2.04103	0.599145	Thio	FVVDFMLHHC[+604.3]IAR
Q16629_106	SRSF7	Q16629	3.31942	NA	Thio	RPFDPNDRC[+604.3]YEC[+57]GEK
Q16630_159	CPSF6	Q16630	3.01482	0.996473	Thio	ELHGQNPVVTPC[+604.3]NK|RELHGQNPVVTPC[+604.3]NK
Q16637_146	SMN	Q16637	2.60163	NA	Thio	EEQNLSDLLSPIC[+604.3]EVANNIEQNAQENENESQVSTDESENSR
Q16637_60	SMN	Q16637	2.18415	0.291083	Thio	NGDIC[+604.3]ETSGKPK
Q16637_98	SMN	Q16637	3.17182	0.680464	Thio	C[+604.3]SAIWSEDGC[+57]IYPATIASIDFK
Q16666_637	IF16	Q16666	2.15518	1.17069	Thio	IIAIANYVC[+604.3]R
Q16850_449	CP51A	Q16850	2.28765	NA	Thio	C[+604.3]IGENFAYVQIK
Q17RS7_866	GEN	Q17RS7	2.37403	1.98205	Thio	SYETAENEESC[+604.3]FPDSTK
Q1ED39_172	KNOP1	Q1ED39	2.01365	0.848569	Thio	GAQDPTAFSVQDPWFC[+604.3]EAR|KGAQDPTAFSVQDPWFC[+604.3]EAR
Q1ED39_184	KNOP1	Q1ED39	2.18475	0.947344	Thio	DVGDTC[+604.3]SVGK
Q1ED39_78	KNOP1	Q1ED39	2.07347	0.612605	Thio	GVSTLC[+604.3]EEHVEPETTLPAR|KGVSTLC[+604.3]EEHVEPETTLPAR
Q1KMD3_602	HNRL2	Q1KMD3	4.30296	2.72128	Thio	ANFSLPEKC[+604.3]DYMDEVTYGELEKEEAQPIVTK|C[+604.3]DYMDEVTYGELEKEEAQPIVTK
Q27J81_1029	INF2	Q27J81	2.15785	0.641177	Thio	C[+604.3]PASEPGLDATTASESR
Q27J81_394	INF2	Q27J81	12.1925	6.37483	Thio	GSSPQNTTTPKPSVEGQQPAAAAAC[+604.3]EPVDHAQSESILK
Q29RF7_1093	PDS5A	Q29RF7	2.71735	0.800979	Thio	SALC[+604.3]NADSPKDPVLPMK
Q29RF7_327	PDS5A	Q29RF7	2.78757	0.684727	Thio	DSDLATQNRPLWQC[+604.3]FLGR
Q29RF7_532	PDS5A	Q29RF7	2.05179	0.254761	Thio	ELLDLHKQPTSEANC[+604.3]SAMFGK|QPTSEANC[+604.3]SAMFGK
Q2M1P5_1065	KIF7	Q2M1P5	2.0218	0.650589	Thio	NEAITC[+604.3]R
Q2NL82_126	TSR1	Q2NL82	2.54024	0.943606	Thio	ISLPEAMQLLQDRDTGTVHLNELGNTQNFMLLC[+604.3]PR|DTGTVHLNELGNTQNFMLLC[+604.3]PR
Q2NL82_329	TSR1	Q2NL82	3.55403	3.08539	Thio	DPDMAMEIC[+604.3]ATDAVDDMEEGLK|GIKPQKDPDMAMEIC[+604.3]ATDAVDDMEEGLK
Q2TAK8_548	MUM1	Q2TAK8	4.83696	1.3196	Thio	GSPEEPVVGC[+604.3]PLGQR
Q2TBE0_299	C19L2	Q2TBE0	10.52	7.7404	Thio	AQNC[+604.3]QESR
Q2VIQ3_1161	KIF4B	Q2VIQ3	2.28031	0.460295	Thio	LEDPTEVTPGLSFFNPVC[+604.3]ATPNSK
Q2VIQ3_1226	KIF4B	Q2VIQ3	4.42345	NA	Thio	RALASNTSFFSGC[+604.3]SPIEEEAH
Q32MZ4_644	LRRF1	Q32MZ4	2.81943	1.32035	Thio	IAAESSENVDC[+604.3]PENPK
Q32MZ4_726	LRRF1	Q32MZ4	3.02924	0.46787	Thio	SEDADRC[+604.3]TLPEHESPSQDISDAC[+57]EAESTER
Q32MZ4_750	LRRF1	Q32MZ4	3.17076	0.042093	Thio	C[+604.3]EMSEHPSQTVR
Q32NC0_175	CR021	Q32NC0	2.13913	0.435691	Thio	TPTSGQSVSTC[+604.3]SSK
Q3KQU3_328	MA7D1	Q3KQU3	2.52566	0.495101	Thio	GC[+604.3]DPGR
Q3KQU3_361	MA7D1	Q3KQU3	2.3775	0.541614	Thio	THPSAAVPVC[+604.3]PR
Q3KQU3_373	MA7D1	Q3KQU3	2.94983	0.530992	Thio	SASASPLTPC[+604.3]SVTR
Q3KQU3_382	MA7D1	Q3KQU3	4.04858	1.06064	Thio	C[+604.3]APAGERGER
Q3YEC7_491	RABL6	Q3YEC7	5.95363	2.48271	Thio	GPAPAPQQC[+604.3]SEPETK
Q4G0F5_334	VP26B	Q4G0F5	2.29505	0.752655	Thio	TPSQLSDNNC[+604.3]RQ
Q4G0J3_438	LARP7	Q4G0J3	2.88738	1.70096	Thio	TANREEC[+604.3]R
Q4G0N4_193	NAKD2	Q4G0N4	7.61795	NA	Thio	SEGHLC[+604.3]LPVR
Q4KMQ2_105	ANO6	Q4KMQ2	4.26725	NA	Thio	QAYESNLIC[+604.3]HGLQLEATR
Q4VC44_224	FWCH1	Q4VC44	10.2798	7.9365	Thio	VEEPLEGVGPWQC[+604.3]PEEPEPTPGLVLSKPALEEEEAPR
Q504Q3_798	PAN2	Q504Q3	2.31627	0.329542	Thio	ELGSPEGVLVC[+604.3]PSIEELK
Q53EL6_150	PDCD4	Q53EL6	12.6741	5.98159	Thio	GVWGTPGQVYDVEEVDVKDPNYDDDQENC[+604.3]VYETVVLPLDER
Q53EL6_275	PDCD4	Q53EL6	2.59025	0.448924	Thio	AVGDGILC[+604.3]NTYIDSYK
Q53EU6_306	GPAT3	Q53EU6	3.06174	0.750716	Thio	LPILIFPEGTC[+604.3]INNTSVMMFK
Q53EZ4_236	CEP55	Q53EZ4	2.50471	NA	Thio	C[+604.3]YNDLLASAK
Q53GS7_39	GLE1	Q53GS7	2.27745	1.99959	Thio	REDVLEEC[+604.3]MSLPK
Q53LP3_289	SWAHC	Q53LP3	2.30414	1.27666	Thio	WDSLEGLLTC[+604.3]EPGLLVK
Q562E7_130	WDR81	Q562E7	2.20885	0.826716	Thio	LSYPLGGGLPFEDGSC[+604.3]GPETLTR
Q562F6_1041	SGOL2	Q562F6	5.85202	NA	Thio	HITSEADSDPGNPVELC[+604.3]K
Q567V2_198	M17L2	Q567V2	2.95619	3.65883	Thio	SPVPLTPPGC[+604.3]VALDTR
Q5BJF6_327	ODFP2	Q5BJF6	2.44149	0.77153	Thio	LLLLLQDKDKEVEELLQEIQC[+604.3]EK
Q5BJF6_80	ODFP2	Q5BJF6	3.57995	1.20827	Thio	SSARPVGC[+604.3]K
Q5BKZ1_360	ZN326	Q5BKZ1	2.85737	NA	Thio	VVMEFLHEC[+604.3]MVNK
Q5C9Z4_332	NOM1	Q5C9Z4	2.2006	0.475417	Thio	SLC[+604.3]GSGEK
Q5F1R6_444	DJC21	Q5F1R6	6.77037	NA	Thio	VDPEDTNLNQDSAKELEDSPQENVSVTEIIKPC[+604.3]DDPK
Q5H9R7_830	PP6R3	Q5H9R7	18	NA	Thio	LSTSQDAAC[+604.3]KDAEEC[+57]PETAEAK
Q5JPI3_308	CC038	Q5JPI3	4.5878	NA	Thio	FEQSDLEAFYNVITVC[+604.3]GTNEVR
Q5JRA6_1417	MIA3	Q5JRA6	2.32418	NA	Thio	DDNINALTNC[+57]ITQLNLLEC[+604.3]ESESEGQNK
Q5JRX3_869	PREP	Q5JRX3	2.48796	1.58603	Thio	THFLMPFPVNYVGEC[+604.3]IR
Q5JSZ5_1089	PRC2B	Q5JSZ5	4.75054	2.81281	Thio	GRPAGGNGSGLC[+604.3]GGGVLGAR
Q5JSZ5_1184	PRC2B	Q5JSZ5	2.14186	0.53188	Thio	GC[+604.3]SEDHSGLDAK
Q5JSZ5_1245	PRC2B	Q5JSZ5	2.27576	1.57095	Thio	SPGSSWQEYGPSDTC[+604.3]GSR
Q5JSZ5_1610	PRC2B	Q5JSZ5	5.57233	1.28318	Thio	KQNNLC[+604.3]LEQGDVTVPGSSLGTEIWESSSQALPVQAPANDSWR
Q5JTH9_261	RRP12	Q5JTH9	2.26328	0.47654	Thio	AAQHGVC[+604.3]SVLK
Q5JVS0_236	HABP4	Q5JVS0	2.47617	NA	Thio	TEDNMGGC[+604.3]GVR
Q5QJE6_116	TDIF2	Q5QJE6	2.03556	1.02835	Thio	QILIAC[+604.3]SPVSSVR
Q5RKV6_117	EXOS6	Q5RKV6	3.18896	1.8956	Thio	APPGGC[+604.3]EERELALALQEALEPAVR|APPGGC[+604.3]EER|RAPPGGC[+604.3]EER
Q5SRE5_95	NU188	Q5SRE5	3.39752	NA	Thio	FLGLDEEQSVQLLQC[+604.3]YLQEDYR
Q5ST30_874	SYVM	Q5ST30	8.57229	2.35344	Thio	LPPRPGC[+604.3]PPAPSISVAPYPSAC[+57]SLEHWR
Q5SW79_776	CE170	Q5SW79	2.29251	0.622858	Thio	NVSGQTDKC[+604.3]REETFK
Q5SW79_967	CE170	Q5SW79	2.09698	0.528961	Thio	C[+604.3]STGSPSK
Q5T1J5_124	CHCH9	Q5T1J5	2.10141	0.642526	Thio	QFLEC[+604.3]AQNQGDIK
Q5T280_10	CI114	Q5T280	2.01139	0.488579	Thio	RPC[+604.3]GPGEHGQR|KRPC[+604.3]GPGEHGQR
Q5T2D3_294	OTUD3	Q5T2D3	4.74737	NA	Thio	QC[+604.3]GPLWEEGGSGAR
Q5T3I0_152	GPTC4	Q5T3I0	2.1232	0.647657	Thio	ILTDEMLLQAC[+604.3]EGR
Q5T4S7_1458	UBR4	Q5T4S7	3.16179	0.0609588	Thio	SPNPSLLHLC[+57]GSLAQLAC[+604.3]VEPVR
Q5T4S7_2222	UBR4	Q5T4S7	2.83404	0.846455	Thio	HTAC[+604.3]NEQQR
Q5T4S7_2554	UBR4	Q5T4S7	3.87684	0.139498	Thio	AVQC[+604.3]LNTSSK
Q5T4S7_3864	UBR4	Q5T4S7	4.14223	NA	Thio	ALSVLGC[+604.3]GHTSSTK
Q5T5U3_1449	RHG21	Q5T5U3	2.28337	0.60201	Thio	KENVEQC[+604.3]HNDTKEESK
Q5T5U3_540	RHG21	Q5T5U3	3.1919	1.86954	Thio	GIC[+604.3]ERPR
Q5T5Y3_1020	CAMP1	Q5T5Y3	3.52203	0.990897	Thio	VISAALLEDTVGEVVDVNEC[+604.3]DLSIEK
Q5T6F2_208	UBAP2	Q5T6F2	2.48344	0.535142	Thio	FSTQGMGTFNPADYSDSTSTDVC[+604.3]GTK
Q5T9A4_557	ATD3B	Q5T9A4	4.67154	1.71475	Thio	DGVLTEAMMDAC[+604.3]VQDAVQQYR
Q5T9A4_641	ATD3B	Q5T9A4	2.64256	1.38294	Thio	MSC[+57]GGGRPFC[+604.3]PPGHPLL
Q5TAP6_378	UT14C	Q5TAP6	2.11814	1.30467	Thio	SC[+604.3]TSDTK
Q5UIP0_1139	RIF1	Q5UIP0	2.2167	0.880435	Thio	MMITEEQMDSDIVIPQDVTEDC[+604.3]GMAEHLEK
Q5UIP0_1619	RIF1	Q5UIP0	4.13362	3.12163	Thio	ATSEEDVSIKSPIC[+604.3]EK|SPIC[+604.3]EK
Q5UIP0_1630	RIF1	Q5UIP0	9.45224	6.27917	Thio	QDESNTVIC[+604.3]QDSTVTSDLLQVPDDLPNVC[+57]EEK
Q5UIP0_1904	RIF1	Q5UIP0	2.14293	5.03427	Thio	MELSLENVTVEGNAC[+604.3]K
Q5UIP0_2068	RIF1	Q5UIP0	6.20545	3.64397	Thio	TSKPDEAETNMLTAEMDNFVC[+604.3]DTVEMSTEEGIIDANK
Q5UIP0_2126	RIF1	Q5UIP0	2.27192	1.78848	Thio	VEEPSQC[+604.3]LASGTAISELIIEDNNASPQK
Q5UIP0_2298	RIF1	Q5UIP0	16.5471	NA	Thio	ESIPC[+57]PTESVYPPLVNC[+604.3]VAPVDIILPQITSNMWAR
Q5VSL9_769	STRP1	Q5VSL9	2.85354	0.177311	Thio	LNDDWAYGNDLDARPWDFQAEEC[+604.3]ALR
Q5VSL9_798	STRP1	Q5VSL9	2.75878	1.00566	Thio	AHSNPDFLPVDNC[+604.3]LQSVLGQR
Q5VT06_153	CE350	Q5VT06	3.46393	0.734495	Thio	HVYC[+604.3]VDVNEEK
Q5VT06_2716	CE350	Q5VT06	3.01241	1.30516	Thio	LC[+604.3]TPLLDLLTR
Q5VT06_2910	CE350	Q5VT06	2.65258	NA	Thio	VTQQPC[+604.3]ETLLAVPHTAEEVEILVHNAAEELWK
Q5VT25_678	MRCKA	Q5VT25	3.41196	2.39655	Thio	QISYSPGVC[+604.3]SIEHQQEITK
Q5VTE0_234	EF1A3	Q5VTE0	2.20755	1.21278	Thio	DGNASGTTLLEALDC[+604.3]ILPPTRPTDKPLR|KDGNASGTTLLEALDC[+604.3]ILPPTRPTDKPLR
Q5VTE6_93	ANGE2	Q5VTE6	2.73095	1.42772	Thio	TQFQYC[+604.3]NWRPDNLSQTSLIHLSSYVMNAEGDEPSSK
Q5VUA4_1770	ZN318	Q5VUA4	4.32399	NA	Thio	SEDC[+604.3]RESEIETNTELKER
Q5VUJ6_306	LRCH2	Q5VUJ6	5.27773	NA	Thio	YLNIQAC[+604.3]C[+57]R
Q5VUJ6_507	LRCH2	Q5VUJ6	3.31035	1.51708	Thio	QTVEC[+604.3]EK
Q5VWN6_186	F208B	Q5VWN6	3.92148	NA	Thio	VIPILSTLNC[+604.3]ALLETK
Q5VYK3_1503	ECM29	Q5VYK3	2.93158	0.771631	Thio	EEC[+604.3]NLWTEVWQENVPGSFGGIR
Q5XKP0_60	MIC13	Q5XKP0	2.32344	1.2114	Thio	AGEVVPPAMYQFSQYVC[+604.3]QQTGLQIPQLPAPPK
Q5XPI4_1180	RN123	Q5XPI4	6.79705	NA	Thio	EQATSVLLADPC[+604.3]FQLR
Q63HN8_310	RN213	Q63HN8	2.26815	0.220805	Thio	THC[+604.3]QEAETK
Q63HN8_614	RN213	Q63HN8	4.48733	0.523546	Thio	STDFLPVDC[+604.3]PVR
Q66K74_435	MAP1S	Q66K74	2.48069	NA	Thio	VLFPGC[+604.3]TPPAC[+57]LLDGLVR
Q66PJ3_220	AR6P4	Q66PJ3	7.80862	5.19806	Thio	NC[+604.3]SASTSQGR
Q68CP9_1362	ARID2	Q68CP9	2.05098	NA	Thio	KPLVNGIC[+604.3]DFDK
Q68CP9_1785	ARID2	Q68CP9	2.13105	0.705256	Thio	YSEC[+604.3]GR
Q68D10_433	SPT2	Q68D10	9.48029	NA	Thio	TVSGTC[+604.3]GPGQPASSSGGPGRPISGSVSSARPLGSSR
Q68DK7_221	MSL1	Q68DK7	4.60067	1.99648	Thio	SPLGGGGGSGASSQAAC[+604.3]LK
Q69YH5_280	CDCA2	Q69YH5	4.22383	3.09774	Thio	VADC[+604.3]VVGK
Q69YH5_522	CDCA2	Q69YH5	5.76952	3.25165	Thio	NQLVSVVEESVC[+604.3]NLLNTEVQPC[+57]K|NQLVSVVEESVC[+604.3]NLLNTEVQPC[+57]KEK
Q69YH5_532	CDCA2	Q69YH5	2.43976	1.83519	Thio	NQLVSVVEESVC[+57]NLLNTEVQPC[+604.3]KEK
Q69YH5_750	CDCA2	Q69YH5	2.53033	2.93952	Thio	VASDSPKPALTLQQGQEFSAGGQNAENLC[+604.3]QFFK
Q69YH5_835	CDCA2	Q69YH5	3.7933	1.06652	Thio	SMC[+604.3]YSDGR
Q69YN2_141	C19L1	Q69YN2	2.46961	0	Thio	MMLC[+604.3]TTSQFK
Q69YN2_160	C19L1	Q69YN2	4.78428	1.07276	Thio	C[+604.3]VGNFGNSSGEVDTKK
Q69YQ0_450	CYTSA	Q69YQ0	2.30081	2.55423	Thio	VILMESLC[+604.3]QQSDK
Q6FI81_237	CPIN1	Q6FI81	2.04745	NA	Thio	AASC[+604.3]GEGK
Q6GYQ0_257	RGPA1	Q6GYQ0	2.15108	0.780735	Thio	YYLPYIFPNIC[+604.3]K
Q6ICH7_200	ASPH2	Q6ICH7	4.50447	3.04446	Thio	NFQTILC[+604.3]EFETLYK
Q6IQ49_160	SDE2	Q6IQ49	2.44803	0.346617	Thio	HC[+57]FTSPDYQQQC[+604.3]HEMAER
Q6IQ49_298	SDE2	Q6IQ49	2.46501	0.51046	Thio	HILEDSC[+604.3]AELGESK
Q6IS14_129	IF5AL	Q6IS14	2.01307	0.146665	Thio	YDC[+604.3]GEEILITVLSAMTEEAAVAIK
Q6KC79_304	NIPBL	Q6KC79	5.49506	0.765567	Thio	GSRPPLILQSQSLPC[+604.3]SSPR
Q6KC79_419	NIPBL	Q6KC79	2.22309	NA	Thio	TPITPQDINRPLNAAQC[+604.3]LSQQEQTAFLPANQVPVLQQNTSVAAK
Q6L8Q7_108	PDE12	Q6L8Q7	2.29594	0.0884977	Thio	SRPNASGGAAC[+604.3]SGPGPEPAVFC[+57]EPVVK
Q6L8Q7_119	PDE12	Q6L8Q7	2.14926	0.17195	Thio	SRPNASGGAAC[+57]SGPGPEPAVFC[+604.3]EPVVK
Q6NW34_492	NEPRO	Q6NW34	2.23202	0.982064	Thio	LSHC[+604.3]TVHR
Q6NXR4_36	TTI2	Q6NXR4	3.43569	1.05913	Thio	ILHC[+604.3]LARPEAR
Q6NXT6_474	TAPT1	Q6NXT6	2.61157	0.820475	Thio	LSNPPATC[+604.3]TPGKPSSK
Q6NZY4_157	ZCHC8	Q6NZY4	2.3827	0.786928	Thio	TSFNLLPQPSSIVLEEDHKVEESC[+604.3]AIK|VEESC[+604.3]AIK
Q6NZY4_262	ZCHC8	Q6NZY4	6.54536	1.61963	Thio	EYMDAC[+604.3]GEANNQNFQQR
Q6NZY4_607	ZCHC8	Q6NZY4	2.11797	NA	Thio	KSEAGHASSPDSEVTSLC[+604.3]QK
Q6P0N0_164	M18BP	Q6P0N0	2.98995	NA	Thio	LQHTYLC[+604.3]EEKENNK
Q6P158_65	DHX57	Q6P158	2.43399	1.28257	Thio	IWDDGDDFC[+604.3]IFSESR
Q6P161_62	RM54	Q6P161	4.53119	1.66881	Thio	GAVTSEALKDPDVC[+604.3]TDPVQLTTYAMGVNIYK
Q6P1J9_145	CDC73	Q6P1J9	2.7943	NA	Thio	IEDEEC[+604.3]VR|IEDEEC[+604.3]VRLDK
Q6P1N0_80	C2D1A	Q6P1N0	2.47266	NA	Thio	MASLC[+604.3]MR
Q6P1S2_275	CC033	Q6P1S2	2.0226	1.2326	Thio	DNMNNC[+604.3]SLILK|TYEIWKDNMNNC[+604.3]SLILK
Q6P1X5_1093	TAF2	Q6P1X5	3.0768	1.73048	Thio	SALIPQHSAGC[+604.3]DSTPTTKPQWSLELAR
Q6P2E9_54	EDC4	Q6P2E9	3.40442	1.06787	Thio	LDRPAGGPSAESPRPSSAYNGDLNGLLVPDPLC[+604.3]SGDSTSANK
Q6P2E9_838	EDC4	Q6P2E9	2.36191	0.515203	Thio	ETC[+604.3]STLAESPR
Q6P2E9_976	EDC4	Q6P2E9	2.207	0.793654	Thio	LC[+604.3]TQLEGLQSTVTGHVER
Q6P2Q9_1626	PRP8	Q6P2Q9	3.56556	0.485861	Thio	MNSSC[+604.3]ADILLFASYK
Q6P2Q9_2116	PRP8	Q6P2Q9	2.70809	0.954027	Thio	FIC[+604.3]ISDLR
Q6P2Q9_435	PRP8	Q6P2Q9	2.5367	0.357986	Thio	EHC[+604.3]PAGQPVK
Q6P2Q9_497	PRP8	Q6P2Q9	2.89281	0.255472	Thio	LDWVEVGLQVC[+604.3]R
Q6P4A7_70	SFXN4	Q6P4A7	3.2029	1.87605	Thio	QLLC[+604.3]TNEDVSSPASADQR
Q6PCB5_280	RSBNL	Q6PCB5	2.10742	0.596641	Thio	SIQTIC[+604.3]SGLLTDVEDQAAK
Q6PCB5_818	RSBNL	Q6PCB5	2.96376	1.50827	Thio	DLKEELC[+604.3]PGNLSLVDTR|EELC[+604.3]PGNLSLVDTR
Q6PI47_390	KCD18	Q6PI47	5.78145	NA	Thio	TPLC[+57]ATAPC[+604.3]LPSPTATR
Q6PI48_459	SYDM	Q6PI48	2.79648	NA	Thio	LRLEC[+604.3]ADLLETR
Q6PJG6_289	BRAT1	Q6PJG6	3.26856	NA	Thio	ALSC[+604.3]LGPTHMGPLALGILK
Q6PJG6_487	BRAT1	Q6PJG6	2.19626	0.474555	Thio	TPGC[+604.3]SDLGPLIPQFLR
Q6PJG6_510	BRAT1	Q6PJG6	2.17409	0.799588	Thio	LC[+604.3]HPC[+57]WEVR
Q6PJT7_540	ZC3HE	Q6PJT7	20	NA	Thio	FIVTLDGVPSPPGYMSDQEEDMC[+604.3]FEGMKPVNQTAASNK
Q6PKG0_238	LARP1	Q6PKG0	3.1301	3.5785	Thio	SDESGEEKNGDEDC[+604.3]QR|NGDEDC[+604.3]QR
Q6PL18_1156	ATAD2	Q6PL18	2.32467	1.07923	Thio	TPSTPVAC[+604.3]STPAQLK
Q6PL18_1261	ATAD2	Q6PL18	2.0677	3.34611	Thio	TTAC[+604.3]TELRDK|TTAC[+604.3]TELR
Q6UUV9_131	CRTC1	Q6UUV9	3.03877	1.75745	Thio	QADSC[+604.3]PYGTMYLSPPADTSWR
Q6UX07_174	DHR13	Q6UX07	3.08886	1.24659	Thio	VVVVASAAHC[+604.3]R
Q6UXV4_74	MIC27	Q6UXV4	9.40336	3.29718	Thio	TATGC[+604.3]YIGWC[+57]K
Q6W2J9_1311	BCOR	Q6W2J9	2.41766	1.09573	Thio	QAQPSC[+604.3]APASRPPAK
Q6W2J9_1334	BCOR	Q6W2J9	2.79125	0.75625	Thio	TDVLC[+604.3]ADEEEDC[+57]QAASLLQK
Q6W2J9_1341	BCOR	Q6W2J9	2.34558	1.10816	Thio	TDVLC[+57]ADEEEDC[+604.3]QAASLLQK
Q6WCQ1_503	MPRIP	Q6WCQ1	2.29159	0.546735	Thio	SSC[+604.3]SFETC[+57]PRPTEK
Q6WCQ1_508	MPRIP	Q6WCQ1	2.20628	0.447556	Thio	SSC[+57]SFETC[+604.3]PRPTEK
Q6XZF7_691	DNMBP	Q6XZF7	2.57175	NA	Thio	SLDQTSPC[+604.3]PLVLVR
Q6Y7W6_289	PERQ2	Q6Y7W6	6.26708	NA	Thio	SGSGSIDDDRDSLPEWC[+604.3]LEDAEEEMGTFDSSGAFLSLKK|SGSGSIDDDRDSLPEWC[+604.3]LEDAEEEMGTFDSSGAFLSLK
Q6ZMR3_163	LDH6A	Q6ZMR3	4.3256	2.18261	Thio	VIGSGC[+604.3]NLDSAR
Q6ZN04_69	MEX3B	Q6ZN04	2.60949	0.203764	Thio	SVNMTEC[+604.3]VPVPSSEHVAEIVGR
Q6ZN17_187	LN28B	Q6ZN17	2.12571	0.442887	Thio	QEAESQPC[+604.3]TSTLPR
Q6ZRQ5_111	MMS22	Q6ZRQ5	4.55775	NA	Thio	QQLYNLETLLQSSC[+604.3]DFGK
Q6ZRS2_2372	SRCAP	Q6ZRS2	3.14806	NA	Thio	EEVFRLPQEEEEGPGAGDESSC[+604.3]GTGGGTHR
Q6ZRS2_2809	SRCAP	Q6ZRS2	2.77036	NA	Thio	SMSGPESSPPIGGPC[+604.3]EAAPSSSLPTPPQQPFIAR
Q6ZSS7_743	MFSD6	Q6ZSS7	8.52222	2.67313	Thio	AQPVPC[+604.3]ETHSDPSR
Q70CQ2_741	UBP34	Q70CQ2	3.01529	1.1525	Thio	TGDFLGETIGNELFNC[+604.3]R
Q71F23_38	CENPU	Q71F23	2.67304	0.237459	Thio	C[+604.3]KPIDVFDFPDNSDVSSIGR
Q75N03_73	HAKAI	Q75N03	3.66083	2.36989	Thio	APPGDEEGFDYNEEERYDC[+604.3]K
Q76FK4_517	NOL8	Q76FK4	2.1329	0.55626	Thio	SDGPETTTQC[+604.3]K
Q76FK4_578	NOL8	Q76FK4	2.05954	NA	Thio	GVGC[+604.3]LYEK
Q7KZ85_336	SPT6H	Q7KZ85	2.12095	0.71129	Thio	NAFATPTISLQESC[+604.3]DYLDR
Q7L1Q6_96	BZW1	Q7L1Q6	4.51089	NA	Thio	TDVC[+604.3]VFAAQEDLETMQAFAQVFNK
Q7L2E3_286	DHX30	Q7L2E3	2.01311	NA	Thio	LSTLTLLWPC[+604.3]PM[+16]TFVAK|LSTLTLLWPC[+604.3]PMTFVAK
Q7L2E3_346	DHX30	Q7L2E3	2.45462	0.773222	Thio	RPC[+604.3]TIQVPEPILR
Q7L2H7_134	EIF3M	Q7L2H7	3.28719	1.15769	Thio	VAASC[+604.3]GAIQYIPTELDQVR
Q7L2J0_177	MEPCE	Q7L2J0	2.78308	NA	Thio	VNSDC[+604.3]DSVLPSNFLLGGNIFDPLNLNSLLDEEVSR
Q7L2J0_429	MEPCE	Q7L2J0	2.50626	0.422407	Thio	NPSC[+604.3]EDGR
Q7L4I2_382	RSRC2	Q7L4I2	4.50096	1.43195	Thio	SEDEAGC[+604.3]SSVDEESYK
Q7L576_98	CYFP1	Q7L576	2.15509	0.258528	Thio	C[+604.3]NEQPNRVEIYEK
Q7L5D6_160	GET4	Q7L5D6	5.53108	2.3355	Thio	EQNYC[+604.3]ESR
Q7L5N7_326	PCAT2	Q7L5N7	2.31654	0.459136	Thio	NLMAEALGIPVTDHTYEDC[+604.3]R
Q7LBC6_1212	KDM3B	Q7LBC6	3.21212	1.67334	Thio	AIRPPC[+604.3]PDTAPPSSALHWLADLATQK
Q7Z2E3_161	APTX	Q7Z2E3	3.74824	1.15968	Thio	DAAQEAEAGTGLEPGSNSGQC[+604.3]SVPLK
Q7Z2K6_43	ERMP1	Q7Z2K6	2.04412	0.987745	Thio	AQEPLVDGC[+604.3]SGGGR
Q7Z2T5_239	TRM1L	Q7Z2T5	2.71556	1.32352	Thio	EILKEADTDVQVC[+604.3]PNYSIPQK|EADTDVQVC[+604.3]PNYSIPQK
Q7Z2T5_320	TRM1L	Q7Z2T5	2.06995	0.512113	Thio	VTINDLNENSVTLIQENC[+604.3]HLNK
Q7Z2W4_38	ZCCHV	Q7Z2W4	2.50379	0	Thio	MALDALLQEIALSEPQLC[+604.3]EVLQVAGPDR
Q7Z2W4_518	ZCCHV	Q7Z2W4	2.17072	0.791388	Thio	VDDHDSEEIC[+57]LDHLC[+604.3]K
Q7Z2W4_721	ZCCHV	Q7Z2W4	2.15639	0.839607	Thio	TSSVSLTATFRPQEDFC[+604.3]FLSSK
Q7Z2Z1_536	TICRR	Q7Z2Z1	2.83208	NA	Thio	TEGELIHC[+604.3]LAELYQR
Q7Z2Z2_474	ETUD1	Q7Z2Z2	11.7974	6.69743	Thio	LAAAQGQAPLEPTQDGSAIETC[+604.3]PK
Q7Z333_1277	SETX	Q7Z333	7.69502	6.18087	Thio	QC[+604.3]PEPTSTAEK
Q7Z333_352	SETX	Q7Z333	3.3025	0.707297	Thio	LEPESYLDDMVTC[+604.3]SQIVYNYNPEK
Q7Z3K3_1219	POGZ	Q7Z3K3	2.44773	0.0466022	Thio	HTAC[+604.3]QR
Q7Z3T8_377	ZFY16	Q7Z3T8	2.53565	1.12305	Thio	DVPSSLSC[+604.3]LPASGSMC[+57]GSLIESK
Q7Z3T8_829	ZFY16	Q7Z3T8	5.62157	0.334109	Thio	SNHSDEC[+604.3]TTVQPPQENQTSSIPSPATLPVSALK
Q7Z434_283	MAVS	Q7Z434	2.08705	4.11652	Thio	QGAESDQAEPIIC[+604.3]SSGAEAPANSLPSK|QGAESDQAEPIIC[+604.3]SSGAEAPANSLPSKVPTTLMPVNTVALK
Q7Z434_452	MAVS	Q7Z434	5.35482	NA	Thio	GLGSELSKPGVLASQVDSPFSGC[+57]FEDLAISASTSLGMGPC[+604.3]HGPEENEYK
Q7Z460_1212	CLAP1	Q7Z460	2.82148	0.833372	Thio	KEC[+604.3]DIVSR
Q7Z460_835	CLAP1	Q7Z460	6.44235	1.38912	Thio	RYEPYGMYSDDDANSDASSVC[+604.3]SER
Q7Z4H7_185	HAUS6	Q7Z4H7	6.76426	2.64117	Thio	QDC[+604.3]VTQK
Q7Z4H7_743	HAUS6	Q7Z4H7	2.17067	0.24953	Thio	ILDHLEVSC[+604.3]NKPSTNK
Q7Z5J4_1301	RAI1	Q7Z5J4	2.35126	1.5763	Thio	LPPPETPDAC[+604.3]LK
Q7Z5J4_1423	RAI1	Q7Z5J4	3.14009	0.444043	Thio	LSSTDC[+604.3]FK
Q7Z5J4_239	RAI1	Q7Z5J4	2.94799	1.33897	Thio	SC[+604.3]TAPTAQPHDRPLTASSSLAPGQR
Q7Z5K2_133	WAPL	Q7Z5K2	3.26416	NA	Thio	C[+604.3]FPLEDTLLGK
Q7Z5K2_344	WAPL	Q7Z5K2	2.66294	0.614098	Thio	GGVSC[+604.3]GTSFR
Q7Z5K2_365	WAPL	Q7Z5K2	2.6613	0.363657	Thio	TRDYTVLHPSC[+604.3]LSVC[+57]NVTIQDTMER
Q7Z695_624	ADCK2	Q7Z695	4.1086	NA	Thio	LDILEAARPFLLTGPVC[+604.3]PP
Q7Z6E9_1566	RBBP6	Q7Z6E9	2.2154	0.868926	Thio	SVDKNPC[+604.3]KDR
Q7Z6I8_158	CE024	Q7Z6I8	2.13859	1.41132	Thio	LADLGYGC[+604.3]GTAAFPYPMMHGR
Q7Z6Z7_2721	HUWE1	Q7Z6Z7	5.22537	4.16894	Thio	ENRDQSAQC[+604.3]TASK|DQSAQC[+604.3]TASK
Q7Z6Z7_3239	HUWE1	Q7Z6Z7	4.49104	2.65058	Thio	SSESELC[+604.3]IETPK
Q7Z6Z7_3361	HUWE1	Q7Z6Z7	3.12873	0.994292	Thio	TKETNC[+604.3]ESDRER
Q7Z6Z7_3658	HUWE1	Q7Z6Z7	7.37388	1.27923	Thio	AQC[+604.3]ETLSPDGLPEEQPQTTK
Q7Z7A4_196	PXK	Q7Z7A4	2.26775	0.451713	Thio	YLSDKDFQC[+604.3]LIK
Q7Z7L1_842	SLN11	Q7Z7L1	2.7851	0.960257	Thio	VVQLSDAC[+604.3]DMLGDHIVLDSVR
Q86TG7_119	PEG10	Q86TG7	2.76013	0.430055	Thio	VC[+604.3]FVTSMMTGR
Q86TG7_78	PEG10	Q86TG7	8.59303	3.04176	Thio	GAAAAAAPPPPIEEEC[+604.3]PEDLPEK|GAAAAAAPPPPIEEEC[+604.3]PEDLPEKFDGNPDMLAPFMAQC[+57]QIFMEK
Q86U42_205	PABP2	Q86U42	2.15934	1.46847	Thio	VTILC[+604.3]DK
Q86U44_336	MTA70	Q86U44	3.11641	NA	Thio	YVHYEIDAC[+604.3]MDSEAPGSK
Q86UK7_610	ZN598	Q86UK7	3.02685	1.30111	Thio	VGSEKPGTTLPQPPPATC[+604.3]PPGALQAPEAPASR
Q86UL3_325	GPAT4	Q86UL3	3.06174	0.750716	Thio	LPILIFPEGTC[+604.3]INNTSVMMFK
Q86UP3_460	ZFHX4	Q86UP3	6.49324	3.56073	Thio	ESNVLHPNGEC[+604.3]PVK
Q86UV5_986	UBP48	Q86UV5	2.5786	1.41274	Thio	ILSDDC[+604.3]ATLGTLGVIPESVILLK
Q86V48_560	LUZP1	Q86V48	2.76698	0.324062	Thio	RGHVLGNGSQVTQAANSGC[+604.3]SK
Q86V48_609	LUZP1	Q86V48	2.4195	0.639472	Thio	YPYSC[+604.3]R
Q86VP6_413	CAND1	Q86VP6	4.16307	1.52735	Thio	QTRPVQSWLC[+604.3]DPDAMEQGETPLTMLQSQVPNIVK
Q86VP6_940	CAND1	Q86VP6	5.17986	NA	Thio	HC[+604.3]EC[+57]AEEGTR
Q86W42_314	THOC6	Q86W42	2.12401	NA	Thio	AQVPGSSPGLLSLSLNQQPAAPEC[+604.3]K
Q86X95_10	CIR1	Q86X95	2.58391	0.582513	Thio	SFANFMC[+604.3]K
Q86XI2_184	CNDG2	Q86XI2	2.28155	0.393092	Thio	TGADVC[+604.3]R
Q86XL3_254	ANKL2	Q86XL3	2.838	0.573951	Thio	GIC[+604.3]DYFPSPSK
Q86XL3_844	ANKL2	Q86XL3	2.18586	0.467968	Thio	LDQDVLAALEC[+604.3]ADVDPHQFPAVHR
Q86XN8_182	MEX3D	Q86XN8	2.60949	0.203764	Thio	SVNMTEC[+604.3]VPVPSSEHVAEIVGR
Q86Y07_373	VRK2	Q86Y07	4.39021	2.93839	Thio	SAESC[+604.3]ATWK
Q86Y37_94	CACL1	Q86Y37	5.20952	0.0547678	Thio	SC[+604.3]DAAAAVAK
Q86YS7_449	C2CD5	Q86YS7	2.06339	1.89269	Thio	FLQDGTVEGC[+604.3]LEQR
Q86YS7_867	C2CD5	Q86YS7	2.46627	NA	Thio	SAPPC[+604.3]ANSTVGVVK
Q8IU81_363	I2BP1	Q8IU81	2.50686	0.685398	Thio	SFREPAPAEALPQQYPEPAPAALC[+604.3]GPPPR
Q8IVF7_680	FMNL3	Q8IVF7	3.73753	3.40019	Thio	AIHTFDLQTLPVDFVEC[+604.3]LMR
Q8IW35_484	CEP97	Q8IW35	6.30472	NA	Thio	AGLLPC[+604.3]PEPTIISAILK
Q8IW35_804	CEP97	Q8IW35	20	NA	Thio	LHIAC[+604.3]FPVQLDTLSDGASVDESHGISPPLQGEISQTQENSK
Q8IWC1_521	MA7D3	Q8IWC1	2.11793	NA	Thio	NC[+604.3]PPSPLPLISK
Q8IWI9_1295	MGAP	Q8IWI9	2.1011	0.0605687	Thio	QLTC[+604.3]DLEDDSDKLQEK
Q8IWI9_1313	MGAP	Q8IWI9	5.50168	3.71937	Thio	SSC[+604.3]NEGESSSTSYMHQR
Q8IWI9_474	MGAP	Q8IWI9	2.07107	0.279949	Thio	MPVVYLEPC[+604.3]AVTR
Q8IWS0_28	PHF6	Q8IWS0	2.65542	0.937755	Thio	SNRDKEC[+604.3]GQLLISENQK|DKEC[+604.3]GQLLISENQK
Q8IWT6_768	LRC8A	Q8IWT6	2.75571	0.618412	Thio	GNRLEC[+604.3]LPVELGEC[+57]PLLK
Q8IWX8_69	CHERP	Q8IWX8	2.30284	0.836253	Thio	LALEQQQLIC[+604.3]K
Q8IWZ3_181	ANKH1	Q8IWZ3	2.25132	0.0294195	Thio	LTSSVSC[+604.3]ALDEAAAALTR
Q8IWZ3_777	ANKH1	Q8IWZ3	2.70993	0.0773531	Thio	SSSLQVADQDLLPSFHPYQPLEC[+604.3]IVEETEGK
Q8IWZ8_78	SUGP1	Q8IWZ8	5.46628	NA	Thio	QNQVASPQPPHPGEITNAHNSSC[+604.3]ISNK
Q8IX01_183	SUGP2	Q8IX01	2.55789	1.16121	Thio	LIEKEC[+604.3]LEK
Q8IX01_947	SUGP2	Q8IX01	2.22292	0.395731	Thio	SEGSTPADGLPGEAAEDDLAGAPALSQASSGTC[+604.3]FPR
Q8IX18_33	DHX40	Q8IX18	3.06465	1.00944	Thio	LSAVC[+604.3]IADREEK
Q8IX18_417	DHX40	Q8IX18	3.27164	0.687229	Thio	DFWNQC[+604.3]MPDHVIPEIK
Q8IX90_290	SKA3	Q8IX90	2.57107	NA	Thio	SDAEYTNSPLVPTFC[+604.3]TPGLK
Q8IXT5_204	RB12B	Q8IXT5	2.44237	NA	Thio	FASC[+604.3]VDASGGLK
Q8IXT5_837	RB12B	Q8IXT5	2.33049	6.09423	Thio	SPQEEDFRC[+604.3]PSDEDFR
Q8IXW5_358	RPAP2	Q8IXW5	2.06756	0.336268	Thio	SVSSSVQVC[+604.3]PEVGKR|SVSSSVQVC[+604.3]PEVGK
Q8IY37_903	DHX37	Q8IY37	2.09979	6.2202	Thio	GQLTTAVNAVC[+604.3]PEAELFVDPK
Q8IY81_577	SPB1	Q8IY81	2.09569	1.53758	Thio	QQLPQTPPSC[+604.3]LK
Q8IZ07_540	AN13A	Q8IZ07	3.13904	0.883195	Thio	AIQESLLTSTEGLC[+604.3]PSALSETSR
Q8IZD4_291	DCP1B	Q8IZD4	2.57943	0.526474	Thio	QLC[+604.3]PAIQK
Q8IZH2_1234	XRN1	Q8IZH2	4.65095	0.637166	Thio	DDDEFC[+604.3]NIWQSLQGSGK
Q8IZH2_1297	XRN1	Q8IZH2	2.62302	0.442052	Thio	FKEEC[+604.3]K
Q8IZH2_398	XRN1	Q8IZH2	2.64527	1.63096	Thio	GQENSLC[+604.3]WTALDK
Q8IZH2_893	XRN1	Q8IZH2	3.37173	1.67959	Thio	VIFSIPC[+604.3]EPNLDALIQNQHK
Q8IZT6_2805	ASPM	Q8IZT6	3.98169	1.24108	Thio	ASGLAC[+604.3]SQEAEYHSQSR
Q8IZT6_3177	ASPM	Q8IZT6	2.08248	0.367222	Thio	IEHEGQEC[+604.3]LSQR
Q8IZV5_242	RDH10	Q8IZV5	2.72671	0.832669	Thio	TTLVC[+604.3]PYLVDTGMFR
Q8N0X7_405	SPG20	Q8N0X7	3.14885	0.21998	Thio	DTSSEEVNLSHIVPC[+604.3]EPVPEEKPK
Q8N0X7_499	SPG20	Q8N0X7	2.79363	0.329792	Thio	VSQFLVDGVC[+604.3]TVANC[+57]VGK
Q8N0X7_504	SPG20	Q8N0X7	2.02543	0.881374	Thio	VSQFLVDGVC[+57]TVANC[+604.3]VGK
Q8N0X7_558	SPG20	Q8N0X7	3.71851	NA	Thio	SPLDGAMVVAASSVQGFSTVWQGLEC[+604.3]AAK|DKDGKSPLDGAMVVAASSVQGFSTVWQGLEC[+604.3]AAK
Q8N0X7_562	SPG20	Q8N0X7	4.05016	0.573183	Thio	C[+604.3]IVNNVSAETVQTVR
Q8N163_644	CCAR2	Q8N163	2.94339	NA	Thio	GEASEDLC[+604.3]EMALDPELLLLR|GEASEDLC[+604.3]EMALDPELLLLRDDGEEEFAGAK
Q8N1F8_929	S11IP	Q8N1F8	10.3576	NA	Thio	NC[+604.3]VSATEEEVTPQHR
Q8N1G4_249	LRC47	Q8N1G4	2.97756	0.273597	Thio	MVSGC[+604.3]QTR
Q8N201_1755	INT1	Q8N201	2.27331	1.09141	Thio	SQDGDTAAC[+604.3]SLIQAR
Q8N3C0_1315	ASCC3	Q8N3C0	2.62165	0.491293	Thio	HPPHTELLDLQPLPITALGC[+604.3]K
Q8N3C0_1906	ASCC3	Q8N3C0	2.35226	0.48271	Thio	AMLPC[+604.3]PDYDTDTK
Q8N3C0_208	ASCC3	Q8N3C0	2.08651	0.395859	Thio	FLNEHLQEAC[+604.3]TPELKPVEK
Q8N3C0_310	ASCC3	Q8N3C0	2.54367	1.07213	Thio	FQALQDNC[+604.3]KK
Q8N3C0_324	ASCC3	Q8N3C0	2.33812	0.588227	Thio	ILGENAKPNYGC[+604.3]QVTIQSEQEK
Q8N3C0_366	ASCC3	Q8N3C0	3.85255	1.01941	Thio	AGEDLEVSEGLMC[+604.3]FDPK|KAGEDLEVSEGLMC[+604.3]FDPK
Q8N3C0_742	ASCC3	Q8N3C0	2.09082	0.452594	Thio	NC[+604.3]GHIPFFFPTQGHDYVLAEK
Q8N3X1_673	FNBP4	Q8N3X1	2.05779	3.30719	Thio	TGTDSNSTESSETSTGSLC[+604.3]K
Q8N594_457	MPND	Q8N594	2.50418	0.329835	Thio	DQSLC[+604.3]HVLEQVC[+57]GVLK
Q8N5C6_165	SRBD1	Q8N5C6	3.13297	5.20406	Thio	ASNLEGESNSSETPSTSTVWGGTC[+604.3]K
Q8N5C6_294	SRBD1	Q8N5C6	2.16927	0.578532	Thio	MSEC[+604.3]LLK
Q8N5C6_827	SRBD1	Q8N5C6	2.37625	0.705342	Thio	TAVNVLLKPNPLDQTC[+604.3]IHPESYDIAMR
Q8N5F7_349	NKAP	Q8N5F7	3.17025	1.46765	Thio	RGEIGLTSEEIASFEC[+604.3]SGYVMSGSR
Q8N5F7_47	NKAP	Q8N5F7	2.44206	0.483954	Thio	SHSC[+604.3]SR
Q8N5K1_110	CISD2	Q8N5K1	2.28028	0.617755	Thio	TFPAC[+604.3]DGSHNK
Q8N5N7_52	RM50	Q8N5N7	2.91164	2.66625	Thio	KEPILVC[+604.3]PPLR
Q8N5P1_46	ZC3H8	Q8N5P1	3.42153	1.85105	Thio	LEC[+604.3]EQIPK
Q8N5P1_82	ZC3H8	Q8N5P1	10.6606	7.16164	Thio	SKDYDVYSDNDIC[+604.3]SQESEDNFAK
Q8N5Y2_358	MS3L1	Q8N5Y2	2.24154	0.164702	Thio	HSANC[+604.3]DR
Q8N5Y8_52	PAR16	Q8N5Y8	4.36886	3.08314	Thio	GDC[+604.3]KDFEALLADASKLPNLK
Q8N655_160	CJ012	Q8N655	2.19051	1.52799	Thio	INDYDNQC[+604.3]DVVYISQPITEC[+57]HFENQK
Q8N655_26	CJ012	Q8N655	2.00496	0.724125	Thio	MAAENSEEGNTC[+604.3]IIPQR
Q8N655_284	CJ012	Q8N655	3.07622	5.99356	Thio	KEPQEPEVC[+604.3]PTK
Q8N655_792	CJ012	Q8N655	10.3037	7.91697	Thio	FMEWC[+604.3]AEEENQELIANFNAQYMK
Q8N6M0_172	OTU6B	Q8N6M0	3.31333	NA	Thio	DC[+604.3]ALTVVALR
Q8N6S5_48	AR6P6	Q8N6S5	8.60942	NA	Thio	RGPGTPGPVARPSYSSFTQGDSWGEGEVDEEEGC[+604.3]DQVAR
Q8N6T3_351	ARFG1	Q8N6T3	5.55911	5.48201	Thio	KSPSSDSWTC[+604.3]ADTSTER
Q8N726_100	ARF	Q8N726	2.03346	0.412439	Thio	RC[+604.3]PGGLPGHAGGAAPGR
Q8N806_374	UBR7	Q8N806	8.40261	NA	Thio	VQQVELIC[+604.3]EYNDLK
Q8N8D1_159	PDCD7	Q8N8D1	3.6565	0.848773	Thio	AGC[+604.3]PVPQR
Q8N9N2_42	ASCC1	Q8N9N2	18.1837	NA	Thio	KNPVQEQTYQHEEDEEDFYQGSMEC[+604.3]ADEPC[+57]DAYEVEQTPQGFR
Q8N9N2_47	ASCC1	Q8N9N2	4.42798	NA	Thio	KNPVQEQTYQHEEDEEDFYQGSMEC[+57]ADEPC[+604.3]DAYEVEQTPQGFR
Q8N9Z2_104	CC71L	Q8N9Z2	2.01983	0.645892	Thio	SKDVYGYSSC[+604.3]R
Q8NB46_1010	ANR52	Q8NB46	2.98582	NA	Thio	DVADC[+604.3]LALILSTMKPFPPK
Q8NC96_162	NECP1	Q8NC96	3.21594	0.848551	Thio	LC[+604.3]IGNITNK
Q8NCE2_429	MTMRE	Q8NCE2	2.64141	0.113816	Thio	DGGFTLEDIC[+604.3]MLR
Q8ND56_361	LS14A	Q8ND56	3.19253	NA	Thio	QEKPVNGEDKGDSGVDTQNSEGNADEEDPLGPNC[+604.3]YYDK
Q8ND56_85	LS14A	Q8ND56	2.7794	0.478058	Thio	DLTVC[+57]EPPKPQC[+604.3]SLPQDPAIVQSSLGSSTSSFQSMGSYGPFGR
Q8NDD1_100	CA131	Q8NDD1	2.96185	0.625541	Thio	HC[+604.3]APSGTPTGPEILAAAVPPSSLK
Q8NDF8_571	PAPD5	Q8NDF8	3.25617	0.748573	Thio	RDAPLSDLC[+604.3]R
Q8NE71_365	ABCF1	Q8NE71	2.44188	NA	Thio	ALSIPPNIDVLLC[+604.3]EQEVVADETPAVQAVLR
Q8NE71_515	ABCF1	Q8NE71	3.23954	1.27807	Thio	TLLIVSHDQGFLDDVC[+604.3]TDIIHLDAQR
Q8NEZ4_4345	KMT2C	Q8NEZ4	4.33678	0.208289	Thio	AVHGGFEDC[+604.3]RPLNK
Q8NF37_501	PCAT1	Q8NF37	3.31357	2.30276	Thio	FAEMYPAFAEEYLYPDQTHFESC[+604.3]AETSPAPIPNGFC[+57]ADFSPENSDAGR
Q8NF37_514	PCAT1	Q8NF37	3.53925	2.09418	Thio	FAEMYPAFAEEYLYPDQTHFESC[+57]AETSPAPIPNGFC[+604.3]ADFSPENSDAGR
Q8NFC6_2438	BD1L1	Q8NFC6	2.69425	NA	Thio	EC[+604.3]PEIGPFAGR
Q8NFC6_285	BD1L1	Q8NFC6	2.39984	0.18303	Thio	SEEFSDLPC[+604.3]PVEEIK
Q8NFC6_607	BD1L1	Q8NFC6	3.50906	2.70367	Thio	TSEHC[+604.3]EK
Q8NFP7_131	NUD10	Q8NFP7	8.64925	5.38989	Thio	VLQC[+604.3]HKPVHAEYLEK
Q8NFP9_315	NBEA	Q8NFP9	2.84463	NA	Thio	GFQHC[+604.3]VK
Q8NFW8_422	NEUA	Q8NFW8	2.30843	1.10677	Thio	EFAEHIC[+604.3]LLMEK
Q8NHQ9_437	DDX55	Q8NHQ9	2.60446	1.38778	Thio	HEC[+604.3]NLIFR
Q8NHV4_314	NEDD1	Q8NHV4	2.44844	0.61274	Thio	GC[+604.3]SNKPTTVNK
Q8NHV4_607	NEDD1	Q8NHV4	2.06379	0.387542	Thio	FIQNMIQETLDDFREAC[+604.3]HR
Q8NI27_1518	THOC2	Q8NI27	2.04287	0.790881	Thio	SESPC[+604.3]ESPYPNEKDKEK
Q8NI36_311	WDR36	Q8NI36	2.4489	0.494612	Thio	TDGHPVMAAGSPC[+604.3]GHIGLWDLEDK
Q8NI36_866	WDR36	Q8NI36	3.81566	NA	Thio	SLSPDC[+604.3]GGSIEVMQSFLK
Q8NI37_124	PPTC7	Q8NI37	3.64281	NA	Thio	FVPSNPIGILTTSYC[+604.3]ELLQNK
Q8NI77_749	KI18A	Q8NI77	2.5317	0.662363	Thio	MLC[+604.3]EVAIPHNR
Q8TAG9_28	EXOC6	Q8TAG9	2.16894	0.153425	Thio	ILQEIESTDTAC[+604.3]VGPTLR
Q8TAQ2_145	SMRC2	Q8TAQ2	2.49513	2.69133	Thio	SLVQNNC[+57]LSRPNIFLC[+604.3]PEIEPK
Q8TB72_169	PUM2	Q8TB72	2.28426	4.38599	Thio	GLPNGMDADC[+604.3]KDFNR
Q8TBZ6_285	TM10A	Q8TBZ6	2.508	1.89259	Thio	AC[+604.3]ESASHDNQSVR
Q8TC07_686	TBC15	Q8TC07	2.63185	0.553179	Thio	NDSPTQIPVSSDVC[+604.3]R
Q8TD19_260	NEK9	Q8TD19	4.32257	2.03477	Thio	TFDATNPLNLC[+604.3]VK
Q8TDB4_139	HUMMR	Q8TDB4	6.02717	4.25219	Thio	EASAC[+604.3]PGHVEAAPETTAVSAETGPEVTDAAAR
Q8TDD1_73	DDX54	Q8TDD1	2.50931	0.73204	Thio	LGPGRPLPTFPTSEC[+604.3]TSDVEPDTR
Q8TDN6_107	BRX1	Q8TDN6	2.42644	NA	Thio	LFVINEVC[+604.3]EMK
Q8TEK3_1075	DOT1L	Q8TEK3	2.31648	0.569278	Thio	GDC[+604.3]VPSHGQDSR
Q8TEQ6_1421	GEMI5	Q8TEQ6	3.36484	1.34301	Thio	STANGPDKNEPEVEAEQPLC[+57]SSQSQC[+604.3]KEEK
Q8TEQ6_806	GEMI5	Q8TEQ6	2.35136	0.547527	Thio	EPVIC[+604.3]TPVSSGFEK
Q8TEW0_806	PARD3	Q8TEW0	2.68693	2.81237	Thio	AAISDSADC[+604.3]SLSPDVDPVLAFQR
Q8TEX9_350	IPO4	Q8TEX9	2.88758	0.691487	Thio	LC[+604.3]PQLMPMLEEALR
Q8TEX9_708	IPO4	Q8TEX9	2.07903	0.520668	Thio	LLEC[+604.3]PHLNVR
Q8TEX9_725	IPO4	Q8TEX9	2.32789	0.332769	Thio	AAHEALGQFC[+604.3]C[+57]ALHK
Q8TEX9_735	IPO4	Q8TEX9	4.89838	0.908829	Thio	AC[+57]QSC[+604.3]PSEPNTAALQAALAR
Q8WUA2_392	PPIL4	Q8WUA2	2.71886	NA	Thio	THHC[+604.3]SEEK|THHC[+604.3]SEEKEDEDYMPIK|KTHHC[+604.3]SEEKEDEDYMPIK
Q8WUA2_426	PPIL4	Q8WUA2	2.65537	0.823886	Thio	EMGFGHYEEEESC[+604.3]WEK
Q8WUA4_212	TF3C2	Q8WUA4	4.54319	1.97609	Thio	AAQVALLYLQELAEELSTALPAPVSC[+604.3]PEGPK
Q8WUB8_134	PHF10	Q8WUB8	2.43752	0.470048	Thio	ELNVITETQC[+604.3]TLGLTALR
Q8WVC0_530	LEO1	Q8WVC0	2.43964	0.355374	Thio	ILPMAGRDPEC[+604.3]QR
Q8WVT3_160	TPC12	Q8WVT3	7.1437	1.99822	Thio	EVPGSEAARPEQEPPVAEPVPVC[+604.3]TIFSQR
Q8WVV9_464	HNRLL	Q8WVV9	2.50521	0.316614	Thio	NIIQPPSC[+57]VLHYYNVPLC[+604.3]VTEETFTK
Q8WWH5_331	TRUB1	Q8WWH5	5.31231	1.40739	Thio	SKPESNEQVLSC[+604.3]EYITLNEPK
Q8WWK9_562	CKAP2	Q8WWK9	3.84191	2.10629	Thio	NLLFQDC[+604.3]EKEQDNK
Q8WWK9_667	CKAP2	Q8WWK9	2.19691	0.762702	Thio	ETDAFVC[+604.3]RPNAALC[+57]R
Q8WWM7_628	ATX2L	Q8WWM7	2.58558	NA	Thio	TESVSDKEDKPPLAPSGGTEGPEQPPPPC[+604.3]PSQTGSPPVGLIK
Q8WWQ0_612	PHIP	Q8WWQ0	4.05465	5.78108	Thio	ENC[+604.3]REEQLIPQMGVTSSGLNQVLSQQANQEISPLDSMIQR
Q8WWY3_247	PRP31	Q8WWY3	2.19341	0.277279	Thio	MPAC[+604.3]NIMLLGAQR
Q8WXA9_494	SREK1	Q8WXA9	2.92707	2.7457	Thio	IQHNGNC[+604.3]QLNEENLSTK
Q8WXD5_91	GEMI6	Q8WXD5	2.39176	0.0830714	Thio	LMHLFTSGDC[+604.3]K
Q8WXH0_553	SYNE2	Q8WXH0	2.0464	0.523211	Thio	NLAGEC[+604.3]QNINK
Q8WXH0_5930	SYNE2	Q8WXH0	3.20753	0.0235157	Thio	ELC[+604.3]AWLVQMENK
Q8WY36_150	BBX	Q8WY36	2.7099	0.3792	Thio	WC[+604.3]PTTNKPVK
Q8WYP5_1131	ELYS	Q8WYP5	2.44011	NA	Thio	LLDLVVQPVPRPSQC[+604.3]SEFIQQSSMK
Q8WYP5_1628	ELYS	Q8WYP5	10.4175	6.38836	Thio	LVC[+604.3]SGENDNHGQIANLPSAVTSDQK
Q8WYP5_1706	ELYS	Q8WYP5	2.3748	1.16479	Thio	SKEITSDTMEQSIHETIPLVSQNIMC[+604.3]PTK
Q8WYQ5_256	DGCR8	Q8WYQ5	4.58765	NA	Thio	DRVDEEALNFPYEDDFDNDVDALLEEGLC[+604.3]APK
Q92466_364	DDB2	Q92466	15.1253	5.19222	Thio	SC[+604.3]TPYELR
Q92530_185	PSMF1	Q92530	2.53093	2.76654	Thio	QPPWC[+604.3]DPLGPFVVGGEDLDPFGPR
Q92538_613	GBF1	Q92538	2.17561	2.99562	Thio	KETARPSC[+604.3]EIVDGTR
Q92538_661	GBF1	Q92538	3.62663	NA	Thio	SGC[+604.3]SDLEEAVDSGADK
Q92543_368	SNX19	Q92543	2.64106	0.780208	Thio	GPLFLC[+604.3]EDSELESPLSELGK
Q92543_91	SNX19	Q92543	2.07956	NA	Thio	FIPLATC[+57]PPC[+604.3]PEAER
Q92545_1188	TM131	Q92545	3.49801	2.10284	Thio	IVGISSEGNLNTLSC[+604.3]DPGHSR
Q92547_1200	TOPB1	Q92547	3.64337	1.91083	Thio	QAVC[+604.3]DPGNIR
Q92575_144	UBXN4	Q92575	2.1586	3.19228	Thio	SETSVANGSQSESSVSTPSASFEPNNTC[+604.3]ENSQSR
Q92576_186	PHF3	Q92576	2.33375	0.933512	Thio	EEVC[+604.3]MSLKPEYHK
Q92576_885	PHF3	Q92576	2.5893	6.11075	Thio	ESTTVTC[+604.3]TGEK
Q92598_845	HS105	Q92598	3.29878	3.48784	Thio	KEEDLEDKNNFGAEPPHQNGEC[+604.3]YPNEK
Q92613_688	JADE3	Q92613	2.69585	1.19008	Thio	DSSSEMFC[+604.3]DQEPVFSPHLVSQGSFR
Q92614_1080	MY18A	Q92614	2.1705	0.0130627	Thio	VSSSSELDLPSGDHC[+604.3]EAGLLQLDVPLLR
Q92615_679	LAR4B	Q92615	2.1748	1.33017	Thio	EQKPNTVGC[+604.3]GKEEK
Q92616_648	GCN1	Q92616	3.09211	0.770946	Thio	VLQEALC[+604.3]VISGVPGLK
Q92667_464	AKAP1	Q92667	8.7353	6.23107	Thio	DSKPNISAHHISLASC[+604.3]LALTTPSEELPDR
Q92667_64	AKAP1	Q92667	2.00098	1.69794	Thio	ADPAIKEPLPVEDVC[+604.3]PK
Q92692_446	PVRL2	Q92692	2.16947	3.72528	Thio	TPYFDAGASC[+604.3]TEQEMPR
Q92759_16	TF2H4	Q92759	2.44991	0.568078	Thio	VHLQC[+604.3]R
Q92769_417	HDAC2	Q92769	8.12576	4.92031	Thio	IAC[+604.3]DEEFSDSEDEGEGGRR
Q92841_277	DDX17	Q92841	2.10667	0.45384	Thio	STC[+604.3]IYGGAPK
Q92841_298	DDX17	Q92841	2.10593	0.843798	Thio	GVEIC[+604.3]IATPGR
Q92878_633	RAD50	Q92878	2.73961	0.573244	Thio	LFDVC[+604.3]GSQDFESDLDRLKEEIEK
Q92888_537	ARHG1	Q92888	2.69534	NA	Thio	FC[+604.3]AFVQEAESRPR
Q92888_911	ARHG1	Q92888	3.55524	1.0728	Thio	LRPLLSQLGGNSVPQPGC[+604.3]T
Q92889_560	XPF	Q92889	2.83365	NA	Thio	EPLTIIHPLLGC[+604.3]SDPYALTR
Q92900_374	RENT1	Q92900	2.53127	1.07097	Thio	LMQGDEIC[+604.3]LR
Q92922_761	SMRC1	Q92922	2.82578	0.872314	Thio	VDPTYGLESSC[+604.3]IAGTGPDEPEKLEGAEEEK
Q92922_845	SMRC1	Q92922	2.61166	NA	Thio	ETEENKELTDTC[+604.3]KER|ETEENKELTDTC[+604.3]K
Q92945_296	FUBP2	Q92945	2.15871	0.681438	Thio	VQQAC[+604.3]EMVMDILR
Q92974_306	ARHG2	Q92974	2.11021	0.480877	Thio	QALC[+604.3]PGSTR
Q92974_715	ARHG2	Q92974	4.22529	2.7877	Thio	TFNGSIELC[+604.3]R
Q92989_338	CLP1	Q92989	2.51272	0.97733	Thio	VGAPTIPDSC[+604.3]LPLGMSQEDNQLK
Q92990_375	GLMN	Q92990	2.30607	0.624512	Thio	VMTLC[+604.3]PIETLR
Q93008_1174	USP9X	Q93008	3.5765	5.5945	Thio	AVAEAC[+604.3]QPGVEGVNPMTQINQVTHDQAVVLQSALQSIPNPSSEC[+57]MLR
Q93008_1212	USP9X	Q93008	3.23458	0.0632161	Thio	AVAEAC[+57]QPGVEGVNPMTQINQVTHDQAVVLQSALQSIPNPSSEC[+604.3]MLR
Q93008_540	USP9X	Q93008	3.09831	0.865543	Thio	ILDYSC[+604.3]SQDRDTQK
Q93008_673	USP9X	Q93008	3.33235	0.166044	Thio	DGQLWLC[+604.3]APQAK
Q93008_831	USP9X	Q93008	2.52398	0.514774	Thio	ASYDTLC[+604.3]VLDGDKDSVNC[+57]AR
Q93008_842	USP9X	Q93008	2.83649	0.367428	Thio	ASYDTLC[+57]VLDGDKDSVNC[+604.3]AR
Q93009_223	UBP7	Q93009	2.31893	0.150282	Thio	NQGATC[+604.3]YMNSLLQTLFFTNQLR
Q93009_315	UBP7	Q93009	2.07591	0.300267	Thio	GTC[+604.3]VEGTIPK
Q93009_961	UBP7	Q93009	2.48269	0.267889	Thio	IIGVHQEDELLEC[+604.3]LSPATSR
Q93074_997	MED12	Q93074	3.07606	0.502999	Thio	FGELFSDFC[+604.3]SK
Q969E8_17	TSR2	Q969E8	2.30303	0.797153	Thio	AGVC[+604.3]AALEAWPALQIAVENGFGGVHSQEK
Q969F1_141	TF3C6	Q969F1	2.40298	0.563423	Thio	DNDFSYRPNMIC[+604.3]NFLHENEDEEVVASAPDK
Q96A49_283	SYAP1	Q96A49	4.87137	1.34153	Thio	TQEDEEEISTSPGVSEFVSDAFDAC[+604.3]NLNQEDLRK
Q96A54_54	ADR1	Q96A54	2.80247	6.06177	Thio	AEEEQTC[+604.3]PVPQEEEEEVR
Q96A65_957	EXOC4	Q96A65	4.58771	0.354903	Thio	LKEIIC[+604.3]EQAAIK
Q96AG4_48	LRC59	Q96AG4	2.02234	0.337447	Thio	ATILDLSC[+604.3]NK
Q96B23_57	CR025	Q96B23	3.75808	NA	Thio	DGVADSTVISSMPC[+604.3]LLMELR
Q96BD8_142	SKA1	Q96BD8	3.1772	0.422811	Thio	EMPFITC[+604.3]DEFNGVPSYMK
Q96BK5_145	PINX1	Q96BK5	2.50873	1.18804	Thio	TDLDC[+604.3]IFGK
Q96BK5_265	PINX1	Q96BK5	2.40845	2.77824	Thio	SAPAEEQLRGPC[+604.3]WDQSSK|GPC[+604.3]WDQSSK
Q96BN8_47	OTUL	Q96BN8	2.30849	2.56853	Thio	AAASGQPRPEMQC[+604.3]PAEHEEDMYR
Q96C24_477	SYTL4	Q96C24	2.27206	1.03806	Thio	LDHC[+604.3]LPLHGK
Q96CW5_168	GCP3	Q96CW5	6.3315	NA	Thio	SAQSAQSSGSVGSSGISSIGLC[+604.3]ALSGPAPAPQSLLPGQSNQAPGVGDC[+57]LR
Q96CW5_194	GCP3	Q96CW5	14.6259	4.38797	Thio	SAQSAQSSGSVGSSGISSIGLC[+57]ALSGPAPAPQSLLPGQSNQAPGVGDC[+604.3]LR
Q96D70_29	R3HD4	Q96D70	2.03941	1.01511	Thio	LLPLPSC[+604.3]LPALASSQVK
Q96DE5_55	APC16	Q96DE5	2.14139	0.286212	Thio	FLC[+604.3]ESVFSYQVASTLK
Q96DF8_263	DGC14	Q96DF8	2.32256	NA	Thio	C[+604.3]QLQQAAALNAQHK
Q96E22_184	NGBR	Q96E22	3.2016	0.926108	Thio	YSPEFANSNDKDDQVLNC[+604.3]HLAVK
Q96EB1_218	ELP4	Q96EB1	2.89317	1.12065	Thio	VEPC[+604.3]SLTPGYTK
Q96EK4_48	THA11	Q96EK4	3.46906	2.29062	Thio	AGVSGC[+604.3]FSTFQPTTGHR
Q96EK4_61	THA11	Q96EK4	2.56484	NA	Thio	LC[+604.3]SVHFQGGR
Q96EK7_392	F120B	Q96EK7	12.4886	NA	Thio	QEVPTC[+604.3]TGPESR
Q96EQ0_67	SGTB	Q96EQ0	2.66239	0.459022	Thio	ISPEDTHLAVSQPLTEMFTSSFC[+604.3]K
Q96ER9_316	CCD51	Q96ER9	2.43766	0.523596	Thio	QVHSC[+604.3]LEGLREQLDGLEK|QVHSC[+604.3]LEGLR
Q96EU6_87	RRP36	Q96EU6	2.21023	0.950835	Thio	QASRPPIQNAC[+604.3]VADK
Q96EV8_302	DTBP1	Q96EV8	11.0441	7.31242	Thio	AKPPSSSSTC[+604.3]TDSATR
Q96EY4_162	TMA16	Q96EY4	2.48854	0.967646	Thio	IC[+604.3]ANDAIPK
Q96F07_98	CYFP2	Q96F07	2.15509	0.258528	Thio	C[+604.3]NEQPNRVEIYEK
Q96FF9_185	CDCA5	Q96FF9	4.41659	1.5031	Thio	SC[+57]FGFEGLLGAEDLSGVSPVVC[+604.3]SK
Q96FF9_195	CDCA5	Q96FF9	7.7977	2.35629	Thio	VC[+604.3]AKPWAPDMTLPGISPPPEK
Q96FJ0_213	STALP	Q96FJ0	4.02939	0.471419	Thio	SQQTSGLSEQIDGSALSC[+604.3]FSTHQNNSLLNVFADQPNK
Q96FW1_23	OTUB1	Q96FW1	2.98314	2.78429	Thio	QEPLGSDSEGVNC[+604.3]LAYDEAIMAQQDR
Q96FZ5_12	CKLF7	Q96FZ5	4.14619	NA	Thio	TTC[+604.3]SSGSALGPGAGAAQPSASPLEGLLDLSYPR
Q96G46_282	DUS3L	Q96G46	4.6904	1.86761	Thio	TC[+604.3]GPLTDEDVVR
Q96G61_131	NUD11	Q96G61	8.64925	5.38989	Thio	VLQC[+604.3]HKPVHAEYLEK
Q96G74_519	OTUD5	Q96G74	20	NA	Thio	ATSPLVSLYPALEC[+604.3]R
Q96GA3_309	LTV1	Q96GA3	3.04594	1.19852	Thio	AENC[+604.3]VK
Q96GA3_350	LTV1	Q96GA3	3.23527	0.442506	Thio	WDC[+604.3]ESIC[+57]STYSNLYNHPQLIK
Q96GA3_354	LTV1	Q96GA3	2.20743	0.20218	Thio	WDC[+57]ESIC[+604.3]STYSNLYNHPQLIK
Q96GM8_371	TOE1	Q96GM8	2.48345	0.744839	Thio	KQVC[+604.3]GDSIKPEETEQEVAADETR
Q96GX2_75	A7L3B	Q96GX2	3.37739	1.73004	Thio	LPLC[+604.3]SLPGEPGNGPDQQLQR
Q96GY3_28	LIN37	Q96GY3	4.06164	2.12433	Thio	NQLDAVLQC[+604.3]LLEK
Q96HA1_613	P121A	Q96HA1	2.49934	NA	Thio	MQTPPSLPPC[+604.3]PESAGAATTEALSPPK
Q96HA7_830	TONSL	Q96HA7	4.20984	NA	Thio	ALAPQAALIPEEEC[+604.3]LAGDWLELDMPLTR
Q96HC4_213	PDLI5	Q96HC4	3.12008	0.948095	Thio	QPTVTSVC[+604.3]SETSQELAEGQR
Q96HI0_463	SENP5	Q96HI0	2.61395	1.55137	Thio	QSILSSELLDHPYC[+604.3]K
Q96II8_531	LRCH3	Q96II8	2.76325	0.296305	Thio	QHPLLDGVDGEC[+604.3]PFPSR
Q96IJ6_389	GMPPA	Q96IJ6	2.86733	0.688792	Thio	LLPAITILGC[+604.3]R
Q96IZ0_173	PAWR	Q96IZ0	5.4181	2.59938	Thio	STGVVNIPAAEC[+604.3]LDEYEDDEAGQKER
Q96JM3_194	CHAP1	Q96JM3	2.30381	0.816281	Thio	SVPVC[+604.3]ESQK
Q96JN8_1208	NEUL4	Q96JN8	3.29825	1.96491	Thio	LNFPASAC[+604.3]ALK
Q96JP5_182	ZFP91	Q96JP5	3.65679	1.94043	Thio	TGSLQLIC[+604.3]K
Q96KB5_112	TOPK	Q96KB5	2.69608	3.34339	Thio	AFTEANDGSLC[+604.3]LAMEYGGEK
Q96KB5_70	TOPK	Q96KB5	2.75716	2.3775	Thio	INPIC[+604.3]NDHYR
Q96KC8_380	DNJC1	Q96KC8	3.08236	0.9201	Thio	DSVTC[+604.3]SPGMVR
Q96KG9_241	NTKL	Q96KG9	2.62582	0.429527	Thio	TLVPHYC[+604.3]ELVGANPK
Q96KM6_58	Z512B	Q96KM6	7.04741	4.84145	Thio	GGQTVPGQAPLC[+604.3]FDPGSPASDK
Q96KR1_525	ZFR	Q96KR1	2.26635	2.00592	Thio	AEDIKGTEC[+604.3]VK|GTEC[+604.3]VK
Q96KR1_844	ZFR	Q96KR1	3.7469	5.89377	Thio	C[+604.3]AVSEAAIILNSC[+57]VEPK
Q96L34_49	MARK4	Q96L34	3.87619	NA	Thio	NSIASC[+604.3]PEEQPHVGNYR
Q96L92_519	SNX27	Q96L92	2.41624	0.461412	Thio	VFC[+604.3]ELK
Q96LB3_53	IFT74	Q96LB3	2.01627	0.79944	Thio	GC[+604.3]PIGTGGVLSSQIK
Q96LT9_294	RBM40	Q96LT9	3.51281	1.73336	Thio	DMLNTPLC[+604.3]PSHSSLHPVLLPSDVFDQPQPVGNK
Q96M89_193	CC138	Q96M89	5.24238	1.34939	Thio	LQC[+604.3]ETAAQQK
Q96M89_28	CC138	Q96M89	2.70592	1.6885	Thio	YGLGGSC[+604.3]PDEYDFSNFYQSK
Q96ME7_540	ZN512	Q96ME7	2.29689	1.81736	Thio	NNEELVVSASC[+604.3]KEPEQEPVPAQFQK
Q96ME7_61	ZN512	Q96ME7	6.81883	5.16591	Thio	DNSFQYTIPHDDSLSGSSSASSC[+604.3]EPVSDFPASFRK|DNSFQYTIPHDDSLSGSSSASSC[+604.3]EPVSDFPASFR
Q96MG7_283	MAGG1	Q96MG7	2.41645	0.645017	Thio	DWPAQYC[+604.3]EALADEENR
Q96N66_280	MBOA7	Q96N66	2.52046	NA	Thio	AGGGPTLQC[+604.3]PPPSSPEK
Q96N67_1902	DOCK7	Q96N67	2.60393	0.745538	Thio	DSNPVDKC[+604.3]K|FGEDVVEVIKDSNPVDKC[+604.3]K
Q96N67_193	DOCK7	Q96N67	2.51717	0.592722	Thio	GSWAC[+604.3]SIFDLK
Q96P16_100	RPR1A	Q96P16	5.17872	2.24976	Thio	HVSSETDESC[+604.3]KK
Q96P16_151	RPR1A	Q96P16	2.74192	0.574986	Thio	VDENENC[+604.3]SSLGSPSEPPQTLDLVR
Q96PU4_432	UHRF2	Q96PU4	2.262	0.697823	Thio	GMAC[+604.3]VGR
Q96PU4_671	UHRF2	Q96PU4	6.1297	3.3833	Thio	RPISDDDC[+604.3]PSASK
Q96PV6_463	LENG8	Q96PV6	2.08286	0.752377	Thio	MAALEC[+604.3]EDPER|MAALEC[+604.3]EDPERELK
Q96PV6_529	LENG8	Q96PV6	2.60706	NA	Thio	LTC[+604.3]APDPSTVRPVAVLK
Q96PZ0_38	PUS7	Q96PZ0	2.92208	0.368473	Thio	LSEC[+604.3]SLTK
Q96QD9_242	UIF	Q96QD9	7.8746	6.16836	Thio	TSTTNGGILTVSIDNPGAVQC[+604.3]PVTQKPR
Q96QE2_39	MYCT	Q96QE2	9.11756	5.4346	Thio	KQPEPDAASAAGEC[+604.3]SLLAAAESSTSLQSAGAGGGGVGDLER
Q96QE3_1546	ATAD5	Q96QE3	2.00621	0.73224	Thio	SMNC[+604.3]LAR
Q96QE3_433	ATAD5	Q96QE3	7.31614	5.58436	Thio	C[+604.3]LYEVGRDDNSK
Q96QR8_17	PURB	Q96QR8	6.12704	1.72088	Thio	GGGGGPC[+604.3]GFQPASR
Q96QR8_273	PURB	Q96QR8	3.41099	0.699044	Thio	FGGAFC[+604.3]R
Q96R06_1035	SPAG5	Q96R06	2.452	0.301699	Thio	LNQALC[+604.3]LR
Q96R06_420	SPAG5	Q96R06	3.08941	0.0992891	Thio	HSTSETEQLLC[+604.3]GRPPDLTALSR
Q96R06_758	SPAG5	Q96R06	6.93962	4.14635	Thio	DELLC[+604.3]QLTQSNEEQAAQWQK
Q96R06_907	SPAG5	Q96R06	2.94097	0.413349	Thio	TEQETLLLSTAC[+604.3]PPTQEHPLPNDR
Q96RE7_178	NACC1	Q96RE7	2.30498	0.320267	Thio	TEQQESDSVQC[+604.3]MPVAK
Q96RE7_301	NACC1	Q96RE7	3.58074	0.652975	Thio	QIC[+604.3]NMYTMYSMMNVGQTAEK
Q96RL1_121	UIMC1	Q96RL1	4.95847	5.70786	Thio	AIAESLNSC[+604.3]RPSDASATR
Q96RL1_691	UIMC1	Q96RL1	2.75477	0.853106	Thio	SFVSISEATDC[+604.3]LVDFKK
Q96RS6_376	NUDC1	Q96RS6	2.35627	0.457473	Thio	DSAQC[+604.3]AAIAER
Q96S59_527	RANB9	Q96S59	2.57138	0.5412	Thio	AHQSYC[+604.3]HSNK
Q96S59_594	RANB9	Q96S59	7.44165	4.85084	Thio	HDHEMEDC[+604.3]DTEMEVDSSQLR
Q96SI9_83	STRBP	Q96SI9	2.29956	0.0655619	Thio	TLC[+604.3]GVMR
Q96SK2_301	TM209	Q96SK2	2.37138	1.19802	Thio	SQAPC[+604.3]ANKDEADLSSK
Q96ST3_1167	SIN3A	Q96ST3	2.0045	0.232271	Thio	TMENVDSLDKLEC[+604.3]R
Q96SU4_720	OSBL9	Q96SU4	2.5119	1.05036	Thio	LFHEDGEC[+604.3]WVYDEPLLK
Q96SZ5_18	AEDO	Q96SZ5	2.39243	0.155556	Thio	QAC[+604.3]LTFR
Q96SZ5_239	AEDO	Q96SZ5	2.26682	0.293233	Thio	EASSSAC[+604.3]DLPR
Q96T23_1311	RSF1	Q96T23	11.1328	7.24004	Thio	IETDEEESC[+604.3]DNAHGDANQPAR
Q96T23_584	RSF1	Q96T23	2.24842	0.713548	Thio	RPPILEC[+604.3]LEK
Q96T23_650	RSF1	Q96T23	4.54518	NA	Thio	LASEKEVVEC[+604.3]QSTSTVGGQSVK|EVVEC[+604.3]QSTSTVGGQSVK|EVVEC[+604.3]QSTSTVGGQSVKK
Q96T51_184	RUFY1	Q96T51	3.22908	0.77653	Thio	LC[+604.3]PEASDIATSVR
Q96T58_2398	MINT	Q96T58	2.8453	1.7929	Thio	QSEKPHSTPPQSC[+604.3]TSDLSK
Q96T58_598	MINT	Q96T58	10.347	7.88161	Thio	ESQLAFYHC[+604.3]MEK
Q96T58_877	MINT	Q96T58	2.22311	NA	Thio	LELMPC[+604.3]VVLTR|NRLELMPC[+604.3]VVLTR
Q96T76_549	MMS19	Q96T76	2.61023	1.9719	Thio	VGESNLTNGDEPTQC[+604.3]SR
Q96T76_819	MMS19	Q96T76	4.08134	NA	Thio	YHPLSSC[+604.3]LTAR
Q96T88_403	UHRF1	Q96T88	2.262	0.697823	Thio	GMAC[+604.3]VGR
Q96T88_410	UHRF1	Q96T88	2.91152	1.49567	Thio	TKEC[+604.3]TIVPSNHYGPIPGIPVGTMWR|EC[+604.3]TIVPSNHYGPIPGIPVGTMWR
Q99460_806	PSMD1	Q99460	10.8052	6.44697	Thio	SNC[+604.3]KPSTFAYPAPLEVPK
Q99543_240	DNJC2	Q99543	2.44366	0.366087	Thio	AEC[+604.3]RDER
Q99567_608	NUP88	Q99567	2.40062	0.681659	Thio	KQLEDLSYC[+604.3]R|QLEDLSYC[+604.3]REER|KQLEDLSYC[+604.3]REER
Q99569_492	PKP4	Q99569	3.69883	1.04084	Thio	VQEC[+604.3]NYNR
Q99575_358	POP1	Q99575	2.1318	0.850924	Thio	SAVC[+604.3]IADPLPTPSQEK
Q99575_777	POP1	Q99575	2.13647	0.593304	Thio	EAEEVMDAGC[+604.3]QESAGPER
Q99590_450	SCAFB	Q99590	3.07554	NA	Thio	SC[+604.3]NEQIEESEKHTANYDTEER|SC[+604.3]NEQIEESEK
Q99590_506	SCAFB	Q99590	4.51206	2.14481	Thio	LENTGIEANVLC[+604.3]LESEISENILEK|KLENTGIEANVLC[+604.3]LESEISENILEK
Q99590_752	SCAFB	Q99590	2.40912	1.31065	Thio	QMNENSVTHC[+604.3]SENNMPSSDLADEK
Q99613_443	EIF3C	Q99613	2.39456	0.933186	Thio	GC[+604.3]ILTLVER
Q99614_28	TTC1	Q99614	3.02623	0.266761	Thio	VTDTQEAEC[+604.3]AGPPVPDPK
Q99614_8	TTC1	Q99614	2.56957	NA	Thio	SENC[+604.3]GVPEDLLNGLK
Q99615_219	DNJC7	Q99615	3.22277	0.459465	Thio	GLC[+604.3]LYYEDC[+57]IEK
Q99615_225	DNJC7	Q99615	3.27035	0.508733	Thio	GLC[+57]LYYEDC[+604.3]IEK
Q99615_247	DNJC7	Q99615	2.33333	0.711384	Thio	AC[+604.3]IAC[+57]R
Q99615_58	DNJC7	Q99615	2.36899	0.0787411	Thio	AIDMC[+604.3]PK
Q99626_166	CDX2	Q99626	2.52602	0.684919	Thio	NLC[+604.3]EWMR
Q99643_107	C560	Q99643	2.1037	0.505698	Thio	SLC[+604.3]LGPALIHTAK
Q99661_154	KIF2C	Q99661	2.67445	0.692862	Thio	QFSVPPAPTRPSC[+604.3]PAVAEIPLR
Q99661_610	KIF2C	Q99661	4.1571	1.71056	Thio	ELSPHSGPSGEQLIQMETEEMEAC[+604.3]SNGALIPGNLSK
Q99666_50	RGPD5	Q99666	2.2198	3.25363	Thio	YIC[+604.3]TYINVQERDPK|YIC[+604.3]TYINVQER
Q99700_852	ATX2	Q99700	7.88838	NA	Thio	DSFIENSSSNC[+604.3]TSGSSKPNSPSISPSILSNTEHK
Q99832_326	TCPH	Q99832	2.305	0.404343	Thio	TMMAC[+604.3]GGSIQTSVNALSADVLGR
Q99835_683	SMO	Q99835	2.52243	1.03932	Thio	KEVC[+604.3]PLAPPPELHPPAPAPSTIPR
Q99873_109	ANM1	Q99873	2.67489	0.391103	Thio	KVIGIEC[+604.3]SSISDYAVK|VIGIEC[+604.3]SSISDYAVK
Q99873_216	ANM1	Q99873	3.46763	0.909406	Thio	IHWWENVYGFDMSC[+604.3]IK
Q99873_262	ANM1	Q99873	2.34492	0.341045	Thio	VEDLTFTSPFC[+604.3]LQVK
Q99961_277	SH3G1	Q99961	2.39529	0.433848	Thio	EPFDLGEPEQSNGGFPC[+604.3]TTAPK
Q99996_1966	AKAP9	Q99996	2.1842	0.419969	Thio	TDIIDRLEQELLC[+604.3]ASNR
Q9BPZ7_149	SIN1	Q9BPZ7	2.05468	0.779301	Thio	LEQC[+604.3]PLQLNNPFNEYSK
Q9BQ04_107	RBM4B	Q9BQ04	2.7253	0.486339	Thio	FEEYGPVIEC[+604.3]DIVK
Q9BQ52_441	RNZ2	Q9BQ52	3.68503	0	Thio	DAIITC[+604.3]NPEEFIVEALQLPNFQQSVQEYR
Q9BQ52_516	RNZ2	Q9BQ52	2.16416	0.287556	Thio	NVSATLVNISPDTSLLLDC[+604.3]GEGTFGQLC[+57]R
Q9BQ61_165	CS043	Q9BQ61	2.03133	0.105118	Thio	AHQC[+604.3]GDDDK
Q9BQ70_83	TCF25	Q9BQ70	2.75783	1.63372	Thio	SGC[+604.3]ALTDAVAPGNK
Q9BQ75_55	CMS1	Q9BQ75	2.03708	0.716319	Thio	EC[+604.3]FLIQPK
Q9BQG0_1046	MBB1A	Q9BQG0	2.57215	0.61631	Thio	SC[+604.3]FEDPEWK
Q9BQI0_35	AIF1L	Q9BQI0	2.3976	0.465756	Thio	LAEINREFLC[+604.3]DQK|EFLC[+604.3]DQK
Q9BRF8_54	CPPED	Q9BRF8	2.6231	6.18026	Thio	AWSTGDC[+604.3]DNGGDEWEQEIR
Q9BRJ6_107	CG050	Q9BRJ6	2.03781	1.56029	Thio	RSGAELALDYLC[+604.3]R|SGAELALDYLC[+604.3]R
Q9BRK4_376	LZTS2	Q9BRK4	2.47989	0.852923	Thio	EALREDC[+604.3]AAQAQR
Q9BRU9_207	UTP23	Q9BRU9	2.87265	0.823757	Thio	ISGPNPLSC[+604.3]LK
Q9BRZ2_338	TRI56	Q9BRZ2	2.44305	0.863909	Thio	QLQGC[+604.3]PWAPGPAPC[+57]LLPQLELHPGLLDK
Q9BSU1_222	CP070	Q9BSU1	3.02284	0.250789	Thio	LLAAGC[+604.3]GPGLLADAK
Q9BT25_354	HAUS8	Q9BT25	2.64152	NA	Thio	WYFNQDSAC[+604.3]R
Q9BT40_213	INP5K	Q9BT40	3.4327	1.06216	Thio	C[+604.3]YGGLWEK
Q9BT78_378	CSN4	Q9BT78	3.23448	0.582708	Thio	QIQSLC[+604.3]FQVNNLLEK
Q9BTA9_553	WAC	Q9BTA9	2.87856	NA	Thio	STC[+604.3]SLTPALAAHFSENLIK
Q9BTC0_1079	DIDO1	Q9BTC0	3.79835	1.09796	Thio	AYPVSGC[+604.3]FDYLSEDLPDTIHIGGR
Q9BTC0_1685	DIDO1	Q9BTC0	2.20048	1.17645	Thio	VLLPTPPC[+57]GALQPGFPLQHDGERDPFTC[+604.3]PGFASQDK
Q9BTC0_350	DIDO1	Q9BTC0	2.57942	0.651565	Thio	WRPGDADGTDC[+604.3]TSIGTIEQK
Q9BTC0_498	DIDO1	Q9BTC0	2.60677	1.21383	Thio	EAAC[+604.3]ESSTPSWASDHNYNAVKPEK
Q9BTC8_212	MTA3	Q9BTC8	2.26506	0.323186	Thio	ALDC[+604.3]SSSVR
Q9BTE3_200	MCMBP	Q9BTE3	2.39024	NA	Thio	QAGSVGGLQWC[+604.3]GEPK
Q9BTE3_325	MCMBP	Q9BTE3	2.24457	1.85589	Thio	LQHINPLLPAC[+604.3]LNK|LQHINPLLPAC[+604.3]LNKEESK
Q9BTW9_1192	TBCD	Q9BTW9	4.85431	2.74643	Thio	LC[+57]DLLGVPRPQLVPQPGAC[+604.3]
Q9BTW9_234	TBCD	Q9BTW9	4.77659	1.91021	Thio	MAEFLDWSLC[+604.3]NLAR
Q9BU76_103	MMTA2	Q9BU76	2.19436	0.540627	Thio	EDFAEVC[+604.3]K|EDFAEVC[+604.3]KR
Q9BU76_58	MMTA2	Q9BU76	2.98691	1.13045	Thio	APC[+604.3]AGPSR|GRAPC[+604.3]AGPSREEELAAVR|APC[+604.3]AGPSREEELAAVR
Q9BUJ2_391	HNRL1	Q9BUJ2	3.09861	1.81623	Thio	AEPYC[+604.3]SVLPGFTFIQHLPLSER
Q9BUK6_511	MSTO1	Q9BUK6	5.22915	0	Thio	GAAVESIPVFGALC[+604.3]SSSSLHQTLEALAR
Q9BV86_195	NTM1A	Q9BV86	2.42298	0.695085	Thio	IIC[+604.3]SAGLSLLAEER
Q9BVC5_10	ASHWN	Q9BVC5	3.85309	0.890094	Thio	SC[+604.3]TDSELLLHPELLSQEFLLLTLEQK
Q9BVJ6_380	UT14A	Q9BVJ6	2.11814	1.30467	Thio	SC[+604.3]TSDTK
Q9BVP2_280	GNL3	Q9BVP2	2.04548	0.414378	Thio	QEQMC[+604.3]NVGVSMGLTR
Q9BVQ7_732	SPA5L	Q9BVQ7	2.47004	1.12909	Thio	TVKPSLSC[+604.3]K
Q9BVS4_449	RIOK2	Q9BVS4	2.55444	1.21169	Thio	VQGGVPAGSDEYEDEC[+604.3]PHLIALSSLNR
Q9BVS5_67	TR61B	Q9BVS5	2.70678	0.727136	Thio	KAPGAESC[+604.3]PSLPLSISDIGTGC[+57]LSSLENLR
Q9BVX2_51	T106C	Q9BVX2	5.05428	NA	Thio	DSITC[+604.3]LTC[+57]QGTGYIPTEQVNELVALIPHSDQR
Q9BW19_144	KIFC1	Q9BW19	2.19834	0.72813	Thio	GQLC[+604.3]DLNAELKR
Q9BW27_175	NUP85	Q9BW27	3.15767	0.313921	Thio	LHVC[+604.3]EVDSLSADVLGSENPSK
Q9BW27_51	NUP85	Q9BW27	2.20323	0.830777	Thio	SEMVPSC[+604.3]PFIYIIR
Q9BW27_515	NUP85	Q9BW27	3.6938	NA	Thio	GC[+604.3]FSDLDLIDNLGPAMMLSDR
Q9BW61_25	DDA1	Q9BW61	4.89676	2.35305	Thio	FHADSVC[+604.3]K
Q9BW92_506	SYTM	Q9BW92	2.21358	1.39533	Thio	LALSTRPSGFLGDPC[+604.3]LWDQAEQVLK
Q9BWF3_107	RBM4	Q9BWF3	2.7253	0.486339	Thio	FEEYGPVIEC[+604.3]DIVK
Q9BWG4_81	SSBP4	Q9BWG4	2.0696	NA	Thio	EAC[+604.3]EHSGEAK
Q9BWU0_723	NADAP	Q9BWU0	4.76176	0.372766	Thio	ETQTHENMSQLSEEEQNKDYQDC[+604.3]SK
Q9BWW4_80	SSBP3	Q9BWW4	2.41635	0.560166	Thio	DTC[+604.3]EHSSEAK
Q9BX10_13	GTPB2	Q9BX10	2.7342	0.120067	Thio	VSELFGGC[+57]C[+604.3]RPGGGPAVGGTLK
Q9BXB4_353	OSB11	Q9BXB4	2.27067	0.650181	Thio	EPEEINADDEIEDTC[+604.3]DHKEDDLGAVEEQR
Q9BXS9_628	S26A6	Q9BXS9	2.32589	6.17588	Thio	SNNVEDC[+604.3]K
Q9BXW9_1369	FACD2	Q9BXW9	3.04438	0.190829	Thio	TLELLVC[+604.3]R
Q9BXW9_310	FACD2	Q9BXW9	2.08384	0.438412	Thio	LDLQHC[+604.3]VLPSR
Q9BXW9_893	FACD2	Q9BXW9	2.89269	0.324158	Thio	NSEC[+604.3]DPTPSHR
Q9BY89_1501	K1671	Q9BY89	2.37901	0.818389	Thio	SHSFC[+604.3]K
Q9BY89_784	K1671	Q9BY89	3.14299	NA	Thio	QLSQEVTPADLEC[+604.3]GLEGQAGSVQR
Q9BY89_842	K1671	Q9BY89	2.86949	1.30063	Thio	ATVAVSEEHC[+604.3]APGATSVR
Q9BYG3_269	MK67I	Q9BYG3	2.46626	1.17915	Thio	QPISC[+604.3]VKEEIQETQTPTHSR|QPISC[+604.3]VK|SQVAELNDDDKDDEIVFKQPISC[+604.3]VK
Q9BYW2_1241	SETD2	Q9BYW2	3.04164	NA	Thio	TELSFSSSC[+604.3]EIPHVDGLHSSEELR
Q9BZ01_137	FRG1B	Q9BZ01	2.06033	2.33073	Thio	QC[+604.3]EINYVK
Q9BZ95_173	NSD3	Q9BZ95	2.15693	2.95272	Thio	ELFESSLC[+604.3]GDLLNEVQASEHTK
Q9BZ95_627	NSD3	Q9BZ95	12.82	NA	Thio	GASEISDSC[+604.3]KPLK
Q9BZE1_177	RM37	Q9BZE1	2.09259	0.446836	Thio	RETYC[+604.3]PVIVDNLIQLC[+57]K|ETYC[+604.3]PVIVDNLIQLC[+57]K
Q9BZE1_268	RM37	Q9BZE1	2.09654	0.982892	Thio	NHVLETFYPISPIIDLHEC[+604.3]NIYDVK
Q9BZE4_174	NOG1	Q9BZE4	2.16794	2.24323	Thio	TLLLC[+604.3]GYPNVGK
Q9BZE9_109	ASPC1	Q9BZE9	5.488	0.364963	Thio	LQDSFC[+604.3]SGQTLWELLSHFPQIR
Q9BZI7_453	REN3B	Q9BZI7	3.69205	0.503213	Thio	LC[+604.3]PPDDSTK
Q9BZJ0_745	CRNL1	Q9BZJ0	2.58699	5.9245	Thio	NC[+604.3]EEKEER
Q9BZQ8_891	NIBAN	Q9BZQ8	3.15841	NA	Thio	IHEC[+604.3]QWVVEDAPNPDVLLSHKDDVK|IHEC[+604.3]QWVVEDAPNPDVLLSHK
Q9C004_138	SPY4	Q9C004	4.28311	2.77822	Thio	VVHC[+604.3]QPLDLK
Q9C0B1_171	FTO	Q9C0B1	3.76355	NA	Thio	ANEDAVPLC[+604.3]MSADFPR
Q9C0B1_397	FTO	Q9C0B1	8.60482	NA	Thio	C[+57]TDWWC[+604.3]QPMAQLEALWK
Q9C0C2_232	TB182	Q9C0C2	9.01256	4.32562	Thio	SPAEC[+604.3]REEHSKTPEER
Q9C0C9_182	UBE2O	Q9C0C9	3.84174	5.46711	Thio	LIGTNC[+604.3]IIYPVNSK
Q9C0C9_375	UBE2O	Q9C0C9	9.40886	4.047	Thio	NC[+604.3]AQGEGSMAK
Q9C0C9_400	UBE2O	Q9C0C9	3.77511	1.77112	Thio	IMSC[+604.3]SPDTQC[+57]SR
Q9C0C9_598	UBE2O	Q9C0C9	2.7145	4.77713	Thio	VQSC[+604.3]PDPAVYGVVQSGDHIGR
Q9C0E2_1149	XPO4	Q9C0E2	2.04568	0.166383	Thio	SLEEFMANVGGLLC[+604.3]VK
Q9C0E8_149	LNP	Q9C0E8	3.55514	1.78793	Thio	EC[+604.3]EPPSAGAAVTARPGQEIR
Q9C0F1_28	CEP44	Q9C0F1	2.95178	0.160935	Thio	LLNYPEEVDC[+604.3]VGLIK
Q9GZP4_187	PITH1	Q9GZP4	4.96461	NA	Thio	RHEVTIC[+604.3]NYEASANPADHR|HEVTIC[+604.3]NYEASANPADHR
Q9GZR7_134	DDX24	Q9GZR7	2.52195	3.41079	Thio	EFEVKDPELEAQGDDMVC[+604.3]DDPEAGEMTSENLVQTAPK
Q9GZR7_15	DDX24	Q9GZR7	2.79961	NA	Thio	QSSC[+604.3]GK
Q9GZR7_380	DDX24	Q9GZR7	2.39977	0.596604	Thio	QELDDKSATC[+604.3]K
Q9GZT9_127	EGLN1	Q9GZT9	2.0898	2.304	Thio	AKPPADPAAAASPC[+604.3]R
Q9H000_133	MKRN2	Q9H000	5.08393	2.01748	Thio	TQPSMVSNPGSC[+604.3]SDPQPSPEMKPHSYLDAIR
Q9H019_52	MFR1L	Q9H019	2.23066	0.38051	Thio	ASFETLPNISDLC[+604.3]LR
Q9H0B6_474	KLC2	Q9H0B6	2.9154	0.698078	Thio	LEAAHTLEDC[+604.3]ASR
Q9H0D6_736	XRN2	Q9H0D6	2.95428	0.65386	Thio	FSLDEEAILPDQIVC[+604.3]SPVPMLR
Q9H0G5_171	NSRP1	Q9H0G5	2.2869	0.581238	Thio	RAAALEAC[+604.3]LDVTK|AAALEAC[+604.3]LDVTK
Q9H0P0_73	5NT3A	Q9H0P0	2.77342	2.14836	Thio	VEEIIC[+604.3]GLIK
Q9H0W5_256	CCDC8	Q9H0W5	3.91487	NA	Thio	LGNAGDVC[+604.3]VPQASPR
Q9H165_221	BC11A	Q9H165	2.40202	0.497576	Thio	VGIPSGLGAEC[+604.3]PSQPPLHGIHIADNNPFNLLR
Q9H1A4_575	APC1	Q9H1A4	3.78143	0.925894	Thio	LHDSLYNEDC[+604.3]TFQQLGTYIHSIR
Q9H223_175	EHD4	Q9H223	2.14088	NA	Thio	GYDFC[+604.3]QVLQWFAER
Q9H2G2_1212	SLK	Q9H2G2	2.48751	1.50161	Thio	MTGESEC[+604.3]LNPSTQSR
Q9H2U1_135	DHX36	Q9H2U1	2.14173	1.34215	Thio	NTPC[+604.3]SENK
Q9H2Y7_1238	ZN106	Q9H2Y7	2.98532	1.27444	Thio	EISDSC[+604.3]PVYPVITAR
Q9H3H3_222	CK068	Q9H3H3	5.27599	1.6492	Thio	WHLC[+604.3]PTLYESR
Q9H3N1_106	TMX1	Q9H3N1	2.13626	0.641377	Thio	FIITALPTIYHC[+604.3]K
Q9H3S7_628	PTN23	Q9H3S7	2.31082	0.323582	Thio	VLC[+604.3]ALTEANVQYAAVR
Q9H3U1_650	UN45A	Q9H3U1	3.4425	0.344024	Thio	LLAAGVVSAMVC[+604.3]MVK
Q9H410_287	DSN1	Q9H410	2.58883	0.694132	Thio	VFDC[+604.3]MELVMDELQGSVK
Q9H410_65	DSN1	Q9H410	2.00835	1.36585	Thio	KGGNC[+604.3]DLSHQER
Q9H4I3_287	TRABD	Q9H4I3	2.07086	1.18401	Thio	C[+604.3]VPSVVVGVVGMGHVPGIEK
Q9H4L4_243	SENP3	Q9H4L4	3.61437	0.413602	Thio	SPLDPDSGLLSC[+604.3]TLPNGFGGQSGPEGER
Q9H4L7_772	SMRCD	Q9H4L7	2.2055	0.655034	Thio	NTEMC[+604.3]NVMMQLR
Q9H582_307	ZN644	Q9H582	6.45174	3.94022	Thio	YTEDC[+604.3]FSDSNC[+57]VPNK
Q9H5V9_11	CX056	Q9H5V9	3.44774	0.911837	Thio	SVVC[+604.3]SDTR
Q9H6L5_289	F134B	Q9H6L5	2.22125	NA	Thio	DDSELDFSALC[+604.3]PK
Q9H6R4_265	NOL6	Q9H6R4	2.7593	0.271311	Thio	LHPC[+57]PPPDFFRPC[+604.3]R
Q9H6S0_1211	YTDC2	Q9H6S0	2.49715	NA	Thio	SSADTEFSDEC[+604.3]TTAER|KSSADTEFSDEC[+604.3]TTAER
Q9H6S0_460	YTDC2	Q9H6S0	2.46899	0.366941	Thio	DVNC[+604.3]LEPWLIK|TVLNVTDEYDLLDDGGDAVFSQLTEKDVNC[+604.3]LEPWLIK
Q9H6S0_788	YTDC2	Q9H6S0	4.93093	2.68263	Thio	LLAPVNC[+604.3]PIADFLMK
Q9H6T3_519	RPAP3	Q9H6T3	5.09169	1.09221	Thio	QDVC[+604.3]QSYSEK
Q9H6Y2_5	WDR55	Q9H6Y2	6.17419	4.76167	Thio	TC[+604.3]EERPAEDGSDEEDPDSMEAPTR
Q9H792_1681	PEAK1	Q9H792	2.79724	0.788898	Thio	EDLFQTFTAC[+604.3]PSLVQR
Q9H7E2_521	TDRD3	Q9H7E2	3.07628	3.10575	Thio	IGPIKPAGPVTAVPC[+604.3]DDK
Q9H7F0_798	AT133	Q9H7F0	4.30199	2.32053	Thio	INWHYADSLTQC[+604.3]SHPSAIDPEAIPVK
Q9H7N4_362	SFR19	Q9H7N4	2.83002	0.897976	Thio	VFVVGTEAEAC[+604.3]REGK|VFVVGTEAEAC[+604.3]R
Q9H7N4_675	SFR19	Q9H7N4	2.64058	3.63367	Thio	APAPAPPPSGSTSC[+604.3]GDRDSR|SGDGSEKAPAPAPPPSGSTSC[+604.3]GDRDSR
Q9H7N4_826	SFR19	Q9H7N4	2.09984	0.373329	Thio	ESAPSSGPPPKPPVSSGSGSSSSSSSC[+604.3]SSR
Q9H7N4_950	SFR19	Q9H7N4	2.06234	3.07812	Thio	ADSC[+604.3]SQAAGTK
Q9H7Z3_32	NRDE2	Q9H7Z3	3.90028	2.12499	Thio	ELDWLSNPSFC[+604.3]VGSITSLSQQTEAAPAHVSEGLPLTR
Q9H814_51	PHAX	Q9H814	2.81489	0.539864	Thio	AFQNTATAC[+604.3]APVSHYR
Q9H840_44	GEMI7	Q9H840	3.14079	2.04549	Thio	APLRPEVPEIQEC[+604.3]PIAQESLESQEQR|RAPLRPEVPEIQEC[+604.3]PIAQESLESQEQR
Q9H8G2_226	CAAP1	Q9H8G2	2.02173	4.9182	Thio	MGSDLVSQQDIC[+604.3]IDSASSVR
Q9H8H0_578	NOL11	Q9H8H0	2.29267	0.956835	Thio	ESTSC[+604.3]PVVQK
Q9H8H2_464	DDX31	Q9H8H2	4.014	2.38382	Thio	AVQEVC[+604.3]PPPAGDK
Q9H8K7_375	CJ088	Q9H8K7	2.87207	0.41032	Thio	ILGVGMEEQSIC[+604.3]SYLEK
Q9H910_118	HN1L	Q9H910	2.98062	2.44453	Thio	DHVFLC[+604.3]EGEEPK
Q9H9A5_504	CNO10	Q9H9A5	2.41662	0.651921	Thio	NSNQLGGNTESSESSETC[+604.3]SSK
Q9H9B1_276	EHMT1	Q9H9B1	3.18398	1.45343	Thio	SQTAC[+604.3]LPFVLAAAVSR
Q9H9B1_58	EHMT1	Q9H9B1	2.17186	1.23257	Thio	QAGEAHMAADGETNGSC[+604.3]ENSDASSHANAAK
Q9H9Q2_240	CSN7B	Q9H9Q2	5.12098	0.969784	Thio	ATASSSAQEMEQQLAEREC[+604.3]PPHAEQR
Q9HAS0_182	NJMU	Q9HAS0	3.47043	1.35895	Thio	NNMNC[+604.3]EAR
Q9HAS0_280	NJMU	Q9HAS0	5.04289	0.316553	Thio	SVVIDC[+604.3]SSSQPQFC[+57]NAGSNR
Q9HAU0_359	PKHA5	Q9HAU0	2.75871	0.62474	Thio	LNSLPSEYESGSAC[+604.3]PAQTVHYRPINLSSSENK
Q9HAU0_473	PKHA5	Q9HAU0	2.04259	0.336992	Thio	TRPESIC[+604.3]SVTPSTHDK
Q9HAU0_891	PKHA5	Q9HAU0	2.72746	0.627218	Thio	SAVEQLC[+604.3]LAESTRPR
Q9HAV4_1157	XPO5	Q9HAV4	2.20856	0.469718	Thio	LIAGC[+604.3]IGKPLGEQFR
Q9HAV4_706	XPO5	Q9HAV4	2.45261	0.627562	Thio	SC[+604.3]DPGLEDPC[+57]GLNR
Q9HAV7_124	GRPE1	Q9HAV7	2.88384	1.6749	Thio	ATQC[+604.3]VPK
Q9HAW4_944	CLSPN	Q9HAW4	2.25561	1.80088	Thio	KENMEELLNLC[+604.3]SGK
Q9HB58_327	SP110	Q9HB58	2.703	1.3168	Thio	KDDSTC[+604.3]NSTVETR
Q9HB71_154	CYBP	Q9HB71	10.1297	NA	Thio	TDTVLILC[+604.3]R
Q9HB71_173	CYBP	Q9HB71	4.32061	1.82938	Thio	WDYLTQVEKEC[+604.3]K
Q9HB90_358	RRAGC	Q9HB90	2.70658	2.16909	Thio	GLIDYNFHC[+604.3]FR
Q9HBE1_9	PATZ1	Q9HBE1	9.10909	NA	Thio	VNDASC[+604.3]GPSGC[+57]YTYQVSR
Q9HBM0_665	VEZA	Q9HBM0	2.60534	NA	Thio	TEYLC[+604.3]ENSLEGK
Q9HBM1_27	SPC25	Q9HBM1	2.93541	0.953771	Thio	STDTSC[+604.3]QMAGLR
Q9HC52_261	CBX8	Q9HC52	2.71605	1.46444	Thio	RQDSDLVQC[+604.3]GVTSPSSAEATGK
Q9HC62_233	SENP2	Q9HC62	2.78662	0.591406	Thio	LKESGHGNSVC[+604.3]PVTSNYHSSQR|ESGHGNSVC[+604.3]PVTSNYHSSQR
Q9HCC0_216	MCCB	Q9HCC0	2.08903	1.26014	Thio	NIAQIAVVMGSC[+604.3]TAGGAYVPAMADENIIVR
Q9HCE1_16	MOV10	Q9HCE1	2.04665	1.29842	Thio	EAGQC[+604.3]FESFLVVR
Q9HCE1_754	MOV10	Q9HCE1	2.91212	NA	Thio	SHPTILDIPNQLYYEGELQAC[+604.3]ADVVDRER
Q9HCK8_1780	CHD8	Q9HCK8	2.53815	1.57835	Thio	RC[+604.3]EAAFK
Q9HCK8_2378	CHD8	Q9HCK8	2.94137	NA	Thio	AELNC[+604.3]LGMEPVQTANSR
Q9HD45_428	TM9S3	Q9HD45	2.01768	0.885721	Thio	NLSGQPNFPC[+604.3]R
Q9NNW5_688	WDR6	Q9NNW5	2.15042	1.31178	Thio	ALGGC[+604.3]TRPHVILR
Q9NP61_241	ARFG3	Q9NP61	2.14158	0.456148	Thio	LANTC[+604.3]FNEIEK
Q9NPD3_97	EXOS4	Q9NPD3	2.69772	0.403723	Thio	SC[+604.3]EMGLQLR
Q9NQ55_432	SSF1	Q9NQ55	2.32387	0.77538	Thio	GRLC[+604.3]DQK|LC[+604.3]DQKFPK
Q9NQG6_111	MID51	Q9NQG6	2.82875	2.02813	Thio	SLQTLPTDSSTFDTDTFC[+604.3]PPRPKPVAR
Q9NQL2_359	RRAGD	Q9NQL2	2.70658	2.16909	Thio	GLIDYNFHC[+604.3]FR
Q9NQS1_169	AVEN	Q9NQS1	3.12785	0.823435	Thio	FAEEKEWDSEASC[+604.3]PK
Q9NQS1_251	AVEN	Q9NQS1	2.24073	1.18763	Thio	SVAAGC[+604.3]PVLLGK
Q9NQS1_326	AVEN	Q9NQS1	15.1614	NA	Thio	SKEDGEVVQEEEVC[+604.3]AKPSVTEEK
Q9NQS7_483	INCE	Q9NQS7	3.52338	1.43342	Thio	TPSSPC[+604.3]PASK|SKTPSSPC[+604.3]PASK
Q9NQT4_33	EXOS5	Q9NQT4	3.02345	0.491151	Thio	HFAC[+604.3]EQNLLSRPDGSASFLQGDTSVLAGVYGPAEVK
Q9NQW6_210	ANLN	Q9NQW6	2.18206	0.164898	Thio	LANLAATIC[+604.3]SWEDDVNHSFAK
Q9NQW6_712	ANLN	Q9NQW6	2.17666	NA	Thio	NNAFPC[+604.3]QVNIK
Q9NR09_1517	BIRC6	Q9NR09	3.52105	NA	Thio	YGLYSSPFDPVLFDLEMSGSSC[+604.3]K
Q9NR09_1547	BIRC6	Q9NR09	3.60261	1.42248	Thio	VSSC[+604.3]TAAEGSFTSLTGLLEVEPLHFTC[+57]VSTSDGTR
Q9NR09_2892	BIRC6	Q9NR09	4.88722	NA	Thio	AC[+604.3]FGGLFANLIRPGDAK
Q9NR09_2910	BIRC6	Q9NR09	3.46126	1.77613	Thio	AVC[+604.3]GEMTR
Q9NR09_3830	BIRC6	Q9NR09	2.57194	0.0394172	Thio	VTMFLQSPC[+604.3]PLYK
Q9NR09_463	BIRC6	Q9NR09	8.3238	NA	Thio	RPTLAWLEDSSSC[+604.3]SDIPK
Q9NR50_281	EI2BG	Q9NR50	3.26104	0.575361	Thio	EANTLNLAPYDAC[+604.3]WNAC[+57]R
Q9NR50_285	EI2BG	Q9NR50	2.19422	0.0471681	Thio	EANTLNLAPYDAC[+57]WNAC[+604.3]R
Q9NR50_64	EI2BG	Q9NR50	2.77473	0.474331	Thio	ALC[+604.3]AEFK
Q9NRG0_55	CHRC1	Q9NRG0	2.21603	0.585218	Thio	ATELFVQC[+604.3]LATYSYR
Q9NRL2_930	BAZ1A	Q9NRL2	9.57173	7.14951	Thio	IC[+604.3]AQLAR
Q9NRL2_970	BAZ1A	Q9NRL2	2.13082	0.39965	Thio	SSNAYDPSQMC[+604.3]AEK
Q9NRR5_29	UBQL4	Q9NRR5	2.88059	NA	Thio	DKEEIVIC[+604.3]DR
Q9NRW3_65	ABC3C	Q9NRW3	2.15038	0.241122	Thio	NQVDSETHC[+604.3]HAER
Q9NRX1_226	PNO1	Q9NRX1	3.14425	2.05532	Thio	TAIC[+604.3]NLILGNPPSK
Q9NRX1_64	PNO1	Q9NRX1	2.26106	0.894289	Thio	RPVFPPLC[+604.3]GDGLLSGK|RPVFPPLC[+604.3]GDGLLSGKEETR
Q9NSK0_489	KLC4	Q9NSK0	2.34529	NA	Thio	LEAAETLEEC[+604.3]ALR
Q9NT62_182	ATG3	Q9NT62	2.26537	0.539946	Thio	IVEAC[+604.3]K
Q9NU22_172	MDN1	Q9NU22	6.36692	NA	Thio	ELWDWSVC[+604.3]VPLLR
Q9NU22_271	MDN1	Q9NU22	3.77624	NA	Thio	VTAVC[+604.3]GVVLPGQLPAPGELGGNR
Q9NU22_3308	MDN1	Q9NU22	2.23307	0.490738	Thio	LDNLTC[+604.3]HLLK
Q9NU22_449	MDN1	Q9NU22	2.26463	0.842614	Thio	LLSC[+604.3]GGNWYRPLNSHATLLDK
Q9NUA8_119	ZBT40	Q9NUA8	4.34437	NA	Thio	NLLTSLVNC[+604.3]SVQGQVVR
Q9NUQ3_101	TXLNG	Q9NUQ3	3.11443	1.40411	Thio	NLVSPAYC[+604.3]TQESREEIPGGEAR|NLVSPAYC[+604.3]TQESR
Q9NUQ3_127	TXLNG	Q9NUQ3	2.20859	0.660884	Thio	TDPPDGQQDSEC[+604.3]NR
Q9NUQ3_71	TXLNG	Q9NUQ3	2.26863	0.0899613	Thio	ADMLC[+57]NSQSNDILQHQGSNC[+604.3]GGTSNK
Q9NUQ9_10	FA49B	Q9NUQ9	3.43343	NA	Thio	VLTC[+604.3]TDLEQGPNFFLDFENAQPTESEKEIYNQVNVVLK
Q9NUU7_392	DD19A	Q9NUU7	3.03221	0.37378	Thio	VLVTTNVC[+604.3]AR
Q9NV96_17	CC50A	Q9NV96	2.05032	1.12109	Thio	DEVDGGPPC[+604.3]APGGTAK
Q9NVG8_387	TBC13	Q9NVG8	2.1622	1.30624	Thio	LLQDYPITDVC[+604.3]QILQK
Q9NVH1_494	DJC11	Q9NVH1	2.20819	0.682205	Thio	VIDVTVPLQC[+604.3]LVK
Q9NVK5_198	FGOP2	Q9NVK5	6.03128	5.64352	Thio	AIEIDEQQGC[+604.3]KEQER
Q9NVN8_213	GNL3L	Q9NVN8	2.03527	1.64757	Thio	C[+604.3]SVPVDQASESLLK
Q9NVN8_490	GNL3L	Q9NVN8	2.43336	0.544554	Thio	IGDLTGYC[+604.3]TNPNR
Q9NVN8_518	GNL3L	Q9NVN8	5.76428	1.82986	Thio	SNSMVDVC[+604.3]SVDRR
Q9NVN8_89	GNL3L	Q9NVN8	2.84714	0.561997	Thio	TIESYC[+604.3]QDVLR
Q9NVP1_183	DDX18	Q9NVP1	2.15006	2.01739	Thio	ETENNVEKPDNDEDESEVPSLPLGLTGAFEDTSFASLC[+604.3]NLVNENTLK
Q9NVP2_172	ASF1B	Q9NVP2	4.08741	NA	Thio	LEAIETQDPSLGC[+604.3]GLPLNC[+57]TPIK|FHINWDNNMDRLEAIETQDPSLGC[+604.3]GLPLNC[+57]TPIK
Q9NVS9_156	PNPO	Q9NVS9	2.09636	1.85452	Thio	KLPEEEAEC[+604.3]YFHSRPK
Q9NVU0_456	RPC5	Q9NVU0	2.22873	0.394594	Thio	KPDAQSGPAGLVC[+604.3]GDQR
Q9NWH9_311	SLTM	Q9NWH9	3.49796	5.81293	Thio	KEDC[+604.3]VKGDPVEK
Q9NWR8_324	MCUB	Q9NWR8	7.08654	NA	Thio	HSLC[+604.3]LQMQVEELNEKN
Q9NWZ8_180	GEMI8	Q9NWZ8	2.69917	0.422991	Thio	QQQLDAERLDSYVNADHDLYC[+604.3]NTR
Q9NX05_354	F120C	Q9NX05	2.06063	0.906517	Thio	AHQLVLPPC[+604.3]DVVIK
Q9NX24_18	NHP2	Q9NX24	4.90628	4.13037	Thio	IKADPDGPEAQAEAC[+604.3]SGER|ADPDGPEAQAEAC[+604.3]SGER
Q9NX63_112	MIC19	Q9NX63	2.13288	1.49386	Thio	IC[+604.3]SEEER
Q9NX63_183	MIC19	Q9NX63	2.47347	NA	Thio	RYESHPVC[+604.3]ADLQAK
Q9NXC5_748	MIO	Q9NXC5	2.06423	NA	Thio	SISYSC[+604.3]SAVPHQGR
Q9NXE4_659	NSMA3	Q9NXE4	2.41912	0.241054	Thio	QLPDC[+604.3]IVGEDGLILTPLGR
Q9NY12_80	GAR1	Q9NY12	2.37589	0.525989	Thio	VVLLGEFLHPC[+604.3]EDDIVC[+57]K
Q9NY93_286	DDX56	Q9NY93	2.09399	0.398781	Thio	LFLEQFSIPTC[+604.3]VLNGELPLR
Q9NY93_311	DDX56	Q9NY93	2.02951	NA	Thio	C[+57]HIISQFNQGFYDC[+604.3]VIATDAEVLGAPVK
Q9NYF8_688	BCLF1	Q9NYF8	2.13934	0.431373	Thio	LRC[+604.3]DSADLR|C[+604.3]DSADLRHDIDRR|C[+604.3]DSADLRHDIDR|C[+604.3]DSADLR
Q9NYH9_370	UTP6	Q9NYH9	2.30604	NA	Thio	LLSEC[+604.3]QYK
Q9NYH9_381	UTP6	Q9NYH9	3.33016	0.906772	Thio	QLSVSLLC[+604.3]YNFLR
Q9NYL2_22	MLTK	Q9NYL2	2.50537	NA	Thio	FDDLQFFENC[+604.3]GGGSFGSVYR
Q9NYL2_571	MLTK	Q9NYL2	13.0067	3.76222	Thio	SDSSADC[+604.3]QWLDTLR
Q9NYL9_132	TMOD3	Q9NYL9	3.30205	NA	Thio	VSLDPELEEALTSASDTELC[+604.3]DLAAILGM[+16]HNLITNTK|VSLDPELEEALTSASDTELC[+604.3]DLAAILGMHNLITNTK
Q9NYZ3_416	GTSE1	Q9NYZ3	7.26519	NA	Thio	RVDVSELAAEQLTAPPSASPTQPQTPEGGGQWLNSSC[+604.3]AWSESSQLNK
Q9NYZ3_478	GTSE1	Q9NYZ3	2.25753	0.499577	Thio	AQRPQSC[+604.3]TSVGR
Q9NYZ3_539	GTSE1	Q9NYZ3	2.38319	0.3723	Thio	AVGSPLC[+604.3]VPAR
Q9NZ63_145	CI078	Q9NZ63	2.72137	0.853285	Thio	NAEDC[+604.3]LYELPENIR
Q9NZB2_1103	F120A	Q9NZB2	3.17728	1.88462	Thio	TC[+57]NTNPHLNALSTDSAC[+604.3]R|TC[+57]NTNPHLNALSTDSAC[+604.3]RR
Q9NZB2_279	F120A	Q9NZB2	2.06063	0.906517	Thio	AHQLVLPPC[+604.3]DVVIK
Q9NZC9_62	SMAL1	Q9NZC9	2.59713	0.713358	Thio	ESC[+604.3]KPVSHGVIFK
Q9NZJ9_131	NUDT4	Q9NZJ9	8.64925	5.38989	Thio	VLQC[+604.3]HKPVHAEYLEK
Q9NZN5_784	ARHGC	Q9NZN5	3.5843	NA	Thio	EVLLGLKPC[+604.3]EIK
Q9NZN8_175	CNOT2	Q9NZN8	2.4933	0.97013	Thio	SSPSIIC[+604.3]MPK
Q9NZT2_330	OGFR	Q9NZT2	2.21814	1.57189	Thio	TC[+604.3]GPEHSK
Q9NZZ3_20	CHMP5	Q9NZZ3	2.01073	0.954284	Thio	APPPSLTDC[+604.3]IGTVDSR
Q9P0J6_92	RM36	Q9P0J6	2.8023	NA	Thio	WYVYC[+604.3]K
Q9P0K7_468	RAI14	Q9P0K7	4.08479	1.93296	Thio	RAELVC[+604.3]LNNTEISENSSDLSQK
Q9P0U3_141	SENP1	Q9P0U3	2.6353	1.19885	Thio	SNHHC[+604.3]HVSAYEK
Q9P0V3_605	SH3B4	Q9P0V3	2.15622	NA	Thio	DDQEAILTQFC[+604.3]VQTPQPPPK
Q9P1F3_39	ABRAL	Q9P1F3	4.84963	2.17039	Thio	C[+604.3]ANLFEALVGTLK
Q9P209_274	CEP72	Q9P209	9.65459	7.40786	Thio	MPWSQLC[+604.3]GELPPLYGAEPEASR
Q9P209_353	CEP72	Q9P209	2.24664	1.04608	Thio	FQTFSDQEGLGC[+604.3]PER
Q9P253_22	VPS18	Q9P253	2.95382	0.933238	Thio	SAVLQPGC[+604.3]PSVGIPHSGYVNAQLEK
Q9P253_421	VPS18	Q9P253	4.16526	1.02741	Thio	ERPDC[+604.3]LDTVLAR
Q9P253_806	VPS18	Q9P253	2.08176	1.00277	Thio	EAIC[+604.3]SSLK
Q9P258_437	RCC2	Q9P258	3.22831	NA	Thio	SLAC[+604.3]GK
Q9P265_333	DIP2B	Q9P265	3.39353	1.42011	Thio	GEPLGVIC[+604.3]NWPPALESALQR
Q9P266_552	JCAD	Q9P266	10.2459	7.9642	Thio	QVSSPYSQGESTC[+604.3]ETQTK
Q9P275_1000	UBP36	Q9P275	2.08276	2.15962	Thio	SAKPQDAVVPESSSC[+57]APSANGWC[+604.3]PGDR
Q9P275_93	UBP36	Q9P275	2.3062	NA	Thio	QGSEHTYESC[+604.3]GDGVPAPQK|RQGSEHTYESC[+604.3]GDGVPAPQK
Q9P275_992	UBP36	Q9P275	2.82162	1.6239	Thio	SAKPQDAVVPESSSC[+604.3]APSANGWC[+57]PGDR
Q9P283_208	SEM5B	Q9P283	10.0955	1.16802	Thio	VFMCGTNAFSPMC[+604.3]TSR
Q9P287_275	BCCIP	Q9P287	6.89578	NA	Thio	FNYSVQEESDTC[+604.3]LGGK
Q9P289_392	STK26	Q9P289	2.56267	0.613511	Thio	SIAVAEAAC[+604.3]PGITDK
Q9P2N5_776	RBM27	Q9P2N5	4.27368	2.1523	Thio	LGHAGGNQSDASHLLNQSGGAGEDC[+604.3]QIFSTPGHPK
Q9UBB4_283	ATX10	Q9UBB4	2.02943	0.688345	Thio	HAELIASTFVDQC[+604.3]K
Q9UBB6_22	NCDN	Q9UBB6	2.71964	0.549786	Thio	ASIMASDC[+604.3]EPALNQAEGR
Q9UBB9_667	TFP11	Q9UBB9	2.31313	0.851042	Thio	WLQVLC[+604.3]SWLSNSPNYEEITK
Q9UBF8_435	PI4KB	Q9UBF8	2.02032	1.80665	Thio	SVENLPEC[+604.3]GITHEQR
Q9UBL3_362	ASH2L	Q9UBL3	2.16092	0.0382376	Thio	LELDC[+604.3]WAGKPIPGDLYR
Q9UBL3_581	ASH2L	Q9UBL3	2.2299	0.920614	Thio	SC[+57]TVSINFGPC[+604.3]FK
Q9UBU6_93	FA8A1	Q9UBU6	2.14162	1.81435	Thio	RGEAASGSGAELQEQAGC[+604.3]EAPEAAAPR
Q9UER7_427	DAXX	Q9UER7	2.49375	0.264731	Thio	LQGTSSHSADTPEASLDSGEGPSGMASQGC[+604.3]PSASR
Q9UER7_699	DAXX	Q9UER7	3.42008	0.947055	Thio	VDSPSHGLVTSSLC[+604.3]IPSPAR
Q9UEY8_73	ADDG	Q9UEY8	5.48231	NA	Thio	VTQILQSPAFREDLEC[+604.3]LIQEQMKK|VTQILQSPAFREDLEC[+604.3]LIQEQMK
Q9UFC0_522	LRWD1	Q9UFC0	2.62674	0.267151	Thio	GSGLGTIC[+604.3]LWSWR
Q9UG63_186	ABCF2	Q9UG63	2.02932	1.3349	Thio	LAHEDAEC[+604.3]EK
Q9UGI8_196	TES	Q9UGI8	2.29975	0.587777	Thio	SEALGVGDVKLPC[+604.3]EMDAQGPK
Q9UGL1_1072	KDM5B	Q9UGL1	5.68765	NA	Thio	EC[+604.3]AVNTFLTENSPYSLLEVLC[+57]PR
Q9UGP4_148	LIMD1	Q9UGP4	20	NA	Thio	HGSQDC[+604.3]GSR
Q9UGP4_305	LIMD1	Q9UGP4	5.75057	NA	Thio	TPSVSAPLALSC[+604.3]PR
Q9UGP8_366	SEC63	Q9UGP8	2.59126	0.22015	Thio	APTLASLENC[+604.3]MK
Q9UGP8_490	SEC63	Q9UGP8	2.78221	NA	Thio	QTMAEVFEKEQSIC[+604.3]AAEEQPAEDGQGETNK|EQSIC[+604.3]AAEEQPAEDGQGETNKNR|EQSIC[+604.3]AAEEQPAEDGQGETNK
Q9UGU0_1328	TCF20	Q9UGU0	5.39788	0	Thio	NC[+604.3]PAVTLTSPAK
Q9UH99_563	SUN2	Q9UH99	2.03315	3.17903	Thio	C[+604.3]SETYETK
Q9UHB6_164	LIMA1	Q9UHB6	2.04959	0.884088	Thio	MENC[+604.3]LGESR|KMENC[+604.3]LGESR
Q9UHB9_525	SRP68	Q9UHB9	3.08344	1.66637	Thio	C[+604.3]SLQAAAILDANDAHQTETSSSQVK
Q9UHB9_562	SRP68	Q9UHB9	2.1771	0.330348	Thio	FETFC[+604.3]LDPSLVTK
Q9UHD1_86	CHRD1	Q9UHD1	2.69575	2.52878	Thio	KELC[+604.3]ELKPK
Q9UHD8_248	2023-09-09	Q9UHD8	4.26619	1.0722	Thio	SQEATEAAPSC[+604.3]VGDMADTPR
Q9UHI6_758	DDX20	Q9UHI6	2.25	0.303396	Thio	LQTEAQEDDWYDC[+604.3]HR
Q9UHQ1_172	NARF	Q9UHQ1	3.26786	0.917804	Thio	TLPMLTSAC[+604.3]PGWVR
Q9UHQ4_171	BAP29	Q9UHQ4	2.29548	NA	Thio	SHGKDEEC[+604.3]VLEAENKK|DEEC[+604.3]VLEAENKK|SHGKDEEC[+604.3]VLEAENK
Q9UHR4_442	BI2L1	Q9UHR4	2.1299	0.102245	Thio	SISTVNLSENSSVVIPPPDYLEC[+604.3]LSMGAAADR
Q9UHR5_172	S30BP	Q9UHR5	6.92079	2.93459	Thio	LIQFC[+604.3]AIDELGTNYPK
Q9UHR6_188	ZNHI2	Q9UHR6	3.37115	NA	Thio	VLGDVPGAC[+604.3]TPVVPTR
Q9UI10_69	EI2BD	Q9UI10	2.50656	2.19954	Thio	GAEPETGSAVSAAQC[+604.3]QVGPTR
Q9UID3_316	VPS51	Q9UID3	19.5562	NA	Thio	NLEAELGPSPPAPDVLEFTDHGGSGFVGGLC[+604.3]QVAAAYQELFAAQGPAGAEK
Q9UIF9_1037	BAZ2A	Q9UIF9	2.27097	0.541027	Thio	SEVEMEGPEEC[+604.3]LGR
Q9UIF9_917	BAZ2A	Q9UIF9	5.08032	0.561417	Thio	AALHDPGFPSYC[+604.3]QSLK
Q9UIG0_994	BAZ1B	Q9UIG0	2.67075	0.891352	Thio	QGQNLWFLC[+604.3]DSQKELDELLNC[+57]LHPQGIR
Q9UIQ6_35	LCAP	Q9UIQ6	2.2836	NA	Thio	NMIENSMFEEEPDVVDLAKEPC[+604.3]LHPLEPDEVEYEPR|EPC[+604.3]LHPLEPDEVEYEPR
Q9UIS9_486	MBD1	Q9UIS9	17.5717	NA	Thio	EGASSPVQVPGPVAASTEALLQEAQC[+604.3]SGLSWVVALPQVK
Q9UIS9_525	MBD1	Q9UIS9	2.41149	2.05295	Thio	ADTQDEWTPGTAVLTSPVLVPGC[+604.3]PSK
Q9UIS9_57	MBD1	Q9UIS9	2.19717	1.26995	Thio	YLGPAC[+604.3]DLTLFDFK
Q9UJ83_307	HACL1	Q9UJ83	3.14962	0.439425	Thio	FIQVDIC[+604.3]AEELGNNVKPAVTLLGNIHAVTK
Q9UJC3_432	HOOK1	Q9UJC3	2.76008	2.78651	Thio	C[+604.3]SQVQQDHLNQTDASATK
Q9UJC3_692	HOOK1	Q9UJC3	2.66013	1.86172	Thio	LVSGGGAC[+604.3]SDTGAC[+57]TPAR
Q9UJW0_258	DCTN4	Q9UJW0	3.76027	0.726151	Thio	LLQPDFQPVC[+604.3]ASQLYPR
Q9UJX2_500	CDC23	Q9UJX2	3.45682	2.01834	Thio	YIQDIYSC[+604.3]GEIVEHLEESTAFR
Q9UJX3_131	APC7	Q9UJX3	2.59039	1.10888	Thio	VRPSTGNSASTPQSQC[+604.3]LPSEIEVK
Q9UJX3_416	APC7	Q9UJX3	2.45277	NA	Thio	LDC[+57]YEGLIEC[+604.3]YLASNSIR
Q9UK32_234	KS6A6	Q9UK32	2.25907	0.610624	Thio	AYSFC[+604.3]GTVEYMAPEVVNR
Q9UK61_617	TASOR	Q9UK61	2.20093	0.147737	Thio	SHIDTC[+57]LHAYIFRPEVYQLPIC[+604.3]K
Q9UK61_952	TASOR	Q9UK61	8.04628	2.83868	Thio	SPEEQLVC[+604.3]VPPQEAFPNDPR
Q9UKA4_1257	AKA11	Q9UKA4	4.48406	1.20471	Thio	TLC[+604.3]NFAGDLAAEVITEAEK
Q9UKA4_428	AKA11	Q9UKA4	4.54588	1.2137	Thio	KPESPYGNLC[+604.3]DAPDSPRPVK
Q9UKG1_462	DP13A	Q9UKG1	14.6222	NA	Thio	TSSSGSLGSESTNLAALSLDSLVAPDTPIQFDIISPVC[+604.3]EDQPGQAK
Q9UKL3_1869	C8AP2	Q9UKL3	7.43243	5.21332	Thio	TKKPTQDSC[+604.3]ENTEAHQK
Q9UKN8_268	TF3C4	Q9UKN8	3.28493	0.600301	Thio	HNNEC[+604.3]R
Q9UKV3_546	ACINU	Q9UKV3	2.03797	1.99419	Thio	GITEEC[+604.3]LKQPSLEQK|GITEEC[+604.3]LK
Q9UKV3_691	ACINU	Q9UKV3	2.05547	4.07056	Thio	DSSTSYTETKDPSSGQEVATPPVPQLQVC[+604.3]EPK
Q9UL15_218	BAG5	Q9UL15	3.99843	NA	Thio	HLSC[+604.3]VLSGLIADLDALDVC[+57]GR
Q9UL15_327	BAG5	Q9UL15	2.1722	NA	Thio	TELQGLIGQLDEVSLEKNPC[+604.3]IR
Q9UL25_29	RAB21	Q9UL25	2.12668	0.468026	Thio	VVLLGEGC[+604.3]VGK
Q9UL40_68	ZN346	Q9UL40	2.12441	0.5951	Thio	NQC[+604.3]LFTNTQC[+57]K
Q9UL45_95	BL1S6	Q9UL45	2.43104	NA	Thio	FKEC[+604.3]HSMLDINALFAEAK|EC[+604.3]HSMLDINALFAEAK
Q9ULA0_327	DNPEP	Q9ULA0	2.17491	1.01211	Thio	ISASC[+604.3]QHPTAFEEAIPK
Q9ULC3_130	RAB23	Q9ULC3	3.34707	0.555006	Thio	IDLLDDSC[+604.3]IKNEEAEALAK|IDLLDDSC[+604.3]IK
Q9ULH0_779	KDIS	Q9ULH0	5.26999	2.46475	Thio	LVVIIDGLDAC[+604.3]EQDK
Q9ULH7_282	MKL2	Q9ULH7	12.2181	NA	Thio	KC[+604.3]KDPKPR
Q9ULJ3_129	ZBT21	Q9ULJ3	2.02131	NA	Thio	TPQAPFPTC[+604.3]PNR
Q9ULK4_1319	MED23	Q9ULK4	2.10187	0.00165409	Thio	IIC[+604.3]NLKPALK
Q9ULL5_244	PRR12	Q9ULL5	4.52801	1.74195	Thio	GGLTSPIFC[+604.3]STKPK
Q9ULL5_307	PRR12	Q9ULL5	2.0656	0.81006	Thio	RLPDLVSSC[+604.3]R
Q9ULL5_322	PRR12	Q9ULL5	2.61256	0.717077	Thio	SRPALSPLGDIDFC[+604.3]PPNPGPDGPR
Q9ULP9_89	TBC24	Q9ULP9	5.5991	NA	Thio	HSSSC[+604.3]LPLPEFVDNTQVPSYC[+57]LNAR
Q9ULT8_1893	HECD1	Q9ULT8	3.50052	0.139617	Thio	MGC[+604.3]WSIEHVEQYLGTDELPK
Q9ULT8_487	HECD1	Q9ULT8	4.18057	1.17192	Thio	GHSEVVAILQSPGDWMC[+604.3]PVNK
Q9ULU4_567	PKCB1	Q9ULU4	2.59904	1.41991	Thio	TIESC[+604.3]K
Q9ULU4_623	PKCB1	Q9ULU4	10.2415	7.96775	Thio	NEPEDTEDKEGC[+604.3]QMDKEPSAVK
Q9ULV3_252	CIZ1	Q9ULV3	2.7738	6.0466	Thio	RTPAPEPEPC[+604.3]EASELPAK
Q9ULW0_198	TPX2	Q9ULW0	2.2606	1.00668	Thio	HTVPC[+604.3]MPPAK|GRHTVPC[+604.3]MPPAK
Q9ULW0_364	TPX2	Q9ULW0	2.15894	0.62534	Thio	IC[+604.3]RDPQTPVLQTK
Q9ULW0_462	TPX2	Q9ULW0	2.2705	0.629993	Thio	TEDEHFEFHSRPC[+604.3]PTK
Q9ULX3_147	NOB1	Q9ULX3	2.09546	0.864678	Thio	GHSAC[+604.3]EPENLEFSSFMFWR
Q9ULX6_128	AKP8L	Q9ULX6	2.96869	0.629252	Thio	YDSYESC[+604.3]DSR|LDMVPHLETDMMQGGVYGSGGERYDSYESC[+604.3]DSR
Q9UMR2_393	DD19B	Q9UMR2	3.03221	0.37378	Thio	VLVTTNVC[+604.3]AR
Q9UMS4_298	PRP19	Q9UMS4	2.26191	0.1812	Thio	IWSVPNASC[+604.3]VQVVR
Q9UMY1_149	NOL7	Q9UMY1	2.93329	2.02586	Thio	NEDC[+604.3]EKGNDSK|KNEDC[+604.3]EK|KNEDC[+604.3]EKGNDSK
Q9UN30_276	SCML1	Q9UN30	2.57336	0.365436	Thio	QTDPLALC[+604.3]PLVDLFR
Q9UNE7_199	CHIP	Q9UNE7	2.41986	0.215162	Thio	AQQAC[+604.3]IEAK
Q9UNF1_516	MAGD2	Q9UNF1	3.01182	NA	Thio	MGIGLGSENAAGPC[+604.3]NWDEADIGPWAK
Q9UNM6_49	PSD13	Q9UNM6	6.47054	NA	Thio	LWHQLTLQVLDFVQDPC[+604.3]FAQGDGLIK
Q9UNS1_1126	TIM	Q9UNS1	2.31646	0.682479	Thio	VPGEQGSDEEHC[+604.3]KEHR
Q9UPN3_4388	MACF1	Q9UPN3	5.59393	NA	Thio	GTLVEEINC[+604.3]K
Q9UPN3_6137	MACF1	Q9UPN3	2.49042	0.797195	Thio	LC[+604.3]TMPPVGTDLNTVK
Q9UPN3_7344	MACF1	Q9UPN3	12.2328	6.34191	Thio	RGSDASDFDLLETQSAC[+604.3]SDTSESSAAGGQGNSR
Q9UPN4_218	CP131	Q9UPN4	2.58439	0.862033	Thio	AATC[+604.3]EGSESSGFGK
Q9UPN7_795	PP6R1	Q9UPN7	2.72875	0.345935	Thio	VTEPSAPC[+604.3]QALVSIGDLQATFHGIR
Q9UPP1_684	PHF8	Q9UPP1	2.09245	0.346465	Thio	AKPC[+604.3]SDPNR
Q9UPQ9_202	TNR6B	Q9UPQ9	3.49357	1.60626	Thio	VIVDGSDMEEWPC[+604.3]IASK
Q9UPR0_90	PLCL2	Q9UPR0	2.29758	NA	Thio	GVALAPTPSAVVC[+604.3]TLPR
Q9UPT5_83	EXOC7	Q9UPT5	2.05731	0.592572	Thio	TLSC[+604.3]LDHVISYYHVASDTEK
Q9UPU5_1556	UBP24	Q9UPU5	2.88996	0.646237	Thio	TAEC[+604.3]ETSEADNILLAGHLR
Q9UPW6_518	SATB2	Q9UPW6	2.12106	0.481016	Thio	SQGWLC[+604.3]ELLR
Q9UPW6_539	SATB2	Q9UPW6	12.6424	NA	Thio	TLWENLC[+604.3]TIR
Q9UPY3_1235	DICER	Q9UPY3	3.02518	5.66677	Thio	QEIPVQPTTSYSIQNLYSYENQPQPSDEC[+604.3]TLLSNK
Q9UQ35_1016	SRRM2	Q9UQ35	2.28755	0.630004	Thio	SPC[+604.3]PQEK
Q9UQ35_1029	SRRM2	Q9UQ35	2.29806	NA	Thio	DSLVQSC[+604.3]PGSLSLC[+57]AGVK|SKDSLVQSC[+604.3]PGSLSLC[+57]AGVK
Q9UQ35_1036	SRRM2	Q9UQ35	2.49263	0.733537	Thio	DSLVQSC[+57]PGSLSLC[+604.3]AGVK
Q9UQ35_1480	SRRM2	Q9UQ35	2.99196	1.86821	Thio	GRSEC[+604.3]DSSPEPK
Q9UQ35_1509	SRRM2	Q9UQ35	2.36513	1.29557	Thio	C[+604.3]LTPQR
Q9UQ35_2116	SRRM2	Q9UQ35	2.16066	0.559616	Thio	MSC[+604.3]FSRPSMSPTPLDR
Q9UQ35_872	SRRM2	Q9UQ35	2.22412	0.0639357	Thio	SC[+604.3]FESSPDPELK
Q9UQ35_956	SRRM2	Q9UQ35	4.62032	1.69884	Thio	SVSPC[+604.3]SNVESR
Q9UQ88_428	CD11A	Q9UQ88	2.9658	0.927771	Thio	SVEEFQC[+604.3]LNR
Q9UQR0_324	SCML2	Q9UQR0	2.53961	0.824312	Thio	EKPLPVIC[+604.3]STSAASLK|KEKPLPVIC[+604.3]STSAASLK
Q9Y265_141	RUVB1	Q9Y265	4.25201	NA	Thio	EVYEGEVTELTPC[+604.3]ETENPMGGYGK
Q9Y266_188	NUDC	Q9Y266	2.44298	1.68832	Thio	WTQTLSELDLAVPFC[+604.3]VNFR
Q9Y285_493	SYFA	Q9Y285	2.08374	0.733433	Thio	VNLQMVYDSPLC[+604.3]R
Q9Y2D4_32	EXC6B	Q9Y2D4	2.03405	0.273283	Thio	EIESTDTAC[+604.3]IGPTLR
Q9Y2D8_423	ADIP	Q9Y2D8	2.39694	NA	Thio	DC[+604.3]YLLEEKER
Q9Y2F5_2094	ICE1	Q9Y2F5	2.54224	0.509932	Thio	LLLTIQLC[+604.3]PK
Q9Y2H6_560	FND3A	Q9Y2H6	9.36975	4.2171	Thio	SNPSEVVEFTTC[+604.3]PDKPGIPVKPSVK
Q9Y2K7_840	KDM2A	Q9Y2K7	2.0415	0.405697	Thio	VLVQHC[+604.3]PAR
Q9Y2L1_213	RRP44	Q9Y2L1	2.03407	NA	Thio	LAC[+604.3]LSEEGNEIESGK
Q9Y2T2_288	AP3M1	Q9Y2T2	2.45752	NA	Thio	ENSSC[+604.3]GR
Q9Y2X3_507	NOP58	Q9Y2X3	2.86452	1.18792	Thio	EEPLSEEEPC[+604.3]TSTAIASPEK
Q9Y2X7_576	GIT1	Q9Y2X7	5.05428	0.0843239	Thio	GVSASAVPFTPSSPLLSC[+604.3]SQEGSR
Q9Y2Z0_62	SGT1	Q9Y2Z0	3.28843	1.33311	Thio	AYC[+57]HILLGNYC[+604.3]VAVADAK
Q9Y314_8	NOSIP	Q9Y314	2.25286	0.314812	Thio	NC[+604.3]TAGAVYTYHEK
Q9Y3B4_74	SF3B6	Q9Y3B4	2.76395	0.589223	Thio	NAC[+604.3]DHLSGFNVC[+57]NR
Q9Y3B4_83	SF3B6	Q9Y3B4	2.3595	0.298768	Thio	NAC[+57]DHLSGFNVC[+604.3]NR
Q9Y3F4_305	STRAP	Q9Y3F4	2.76307	0.59346	Thio	C[+604.3]VLPEEDSGELAKPK
Q9Y3F4_340	STRAP	Q9Y3F4	2.033	0.365166	Thio	IGFPETTEEELEEIASENSDC[+604.3]IFPSAPDVKA|IGFPETTEEELEEIASENSDC[+604.3]IFPSAPDVK
Q9Y3I0_295	RTCB	Q9Y3I0	8.17468	NA	Thio	QLAC[+604.3]AR
Q9Y446_569	PKP3	Q9Y446	2.44898	1.42436	Thio	DLAGAPPGEVVGC[+604.3]FTPQSR
Q9Y462_318	ZN711	Q9Y462	2.48733	1.55646	Thio	RYEDC[+604.3]QASGNTLDSALESR
Q9Y462_343	ZN711	Q9Y462	2.47579	0.568696	Thio	SSTAAQYLQIC[+604.3]DGINTNK
Q9Y4A5_3075	TRRAP	Q9Y4A5	4.73198	1.4867	Thio	IHTIPTVPIVDC[+604.3]FQK
Q9Y4A5_555	TRRAP	Q9Y4A5	2.34539	0.939674	Thio	TLVC[+604.3]GVK
Q9Y4B6_784	VPRBP	Q9Y4B6	3.08035	1.79846	Thio	LPLFSSC[+604.3]QIQQLMK
Q9Y4E1_826	FA21C	Q9Y4E1	3.11622	NA	Thio	GC[+604.3]DPDAHPK
Q9Y4E5_730	ZN451	Q9Y4E5	2.35137	1.04963	Thio	ESYIC[+604.3]K
Q9Y4E8_264	UBP15	Q9Y4E8	2.36206	0.29042	Thio	NSNYC[+604.3]LPSYTAYK
Q9Y4F1_522	FARP1	Q9Y4F1	2.73222	0.462939	Thio	QASPLISPLLNDQAC[+604.3]PR
Q9Y4P8_430	WIPI2	Q9Y4P8	4.63999	0.523274	Thio	LAYTDDLGAVGGAC[+604.3]LEDEASALRLDEDSEHPPMILR
Q9Y4R8_644	TELO2	Q9Y4R8	2.52713	0.624345	Thio	TPQPGSPSPNTPC[+604.3]LPEAAVSQPGSAVASDWR
Q9Y4W2_456	LAS1L	Q9Y4W2	2.15519	NA	Thio	LFNC[+604.3]SASLDWPR
Q9Y4W2_504	LAS1L	Q9Y4W2	2.73176	1.37886	Thio	IC[+604.3]SIYTQSGENSLVQEGSEASPIGK
Q9Y4W2_699	LAS1L	Q9Y4W2	2.22424	0.943771	Thio	TDTLGLSC[+604.3]GVGSGNC[+57]SNSSSSNFEGLLWSQGQLHGLK
Q9Y512_457	SAM50	Q9Y512	2.55181	1.2115	Thio	IC[+604.3]DGVQFGAGIR
Q9Y520_620	PRC2C	Q9Y520	5.72582	5.53128	Thio	EPNLEPMVEKQESENSC[+604.3]NKEEEPVFTR|QESENSC[+604.3]NKEEEPVFTR
Q9Y520_895	PRC2C	Q9Y520	2.16828	0.591389	Thio	SVEDVRPHHTDANNQSAC[+604.3]FEAPDQK
Q9Y520_953	PRC2C	Q9Y520	5.0475	3.35733	Thio	C[+604.3]IDSKEPIERPEEKPK
Q9Y536_52	PAL4A	Q9Y536	3.02165	NA	Thio	GSC[+604.3]FHR
Q9Y5B9_574	SP16H	Q9Y5B9	2.4886	1.93152	Thio	INFYC[+604.3]PGSALGR
Q9Y5J1_241	UTP18	Q9Y5J1	2.04116	0.63871	Thio	NC[+604.3]QHANAERPTVAR
Q9Y5J1_90	UTP18	Q9Y5J1	3.01296	1.08665	Thio	C[+604.3]LEELVFGDVENDEDALLRR
Q9Y5K6_595	CD2AP	Q9Y5K6	8.72326	6.16548	Thio	AQIIELLC[+604.3]IVEALK
Q9Y5L0_312	TNPO3	Q9Y5L0	2.71086	0.336524	Thio	IVC[+604.3]TPGQGLGDLR
Q9Y5L0_511	TNPO3	Q9Y5L0	4.66525	1.44592	Thio	GLC[+604.3]EKPLASAAAK
Q9Y5Q9_607	TF3C3	Q9Y5Q9	3.32564	1.77974	Thio	DKISDSNDQESANC[+604.3]DAK|ISDSNDQESANC[+604.3]DAK
Q9Y5T5_509	UBP16	Q9Y5T5	3.28751	0.469779	Thio	EYC[+604.3]VNQK
Q9Y5T5_618	UBP16	Q9Y5T5	3.40067	3.08877	Thio	VYEVVNEDPETAFC[+604.3]TLANR
Q9Y5U2_99	TSSC4	Q9Y5U2	4.97757	0.146407	Thio	SRDIFDC[+604.3]LEGAAR
Q9Y5X2_192	SNX8	Q9Y5X2	2.1741	0.340871	Thio	ESAQC[+604.3]VGDEFLNC[+57]K
Q9Y5X2_200	SNX8	Q9Y5X2	2.4099	0.265254	Thio	ESAQC[+57]VGDEFLNC[+604.3]K
Q9Y692_274	GMEB1	Q9Y692	2.69886	NA	Thio	GIADVGLMEEVVC[+604.3]NIQK
Q9Y6E2_270	BZW2	Q9Y6E2	2.1742	0.371717	Thio	LSQEC[+604.3]PIKEVVLYVK|LSQEC[+604.3]PIK
Q9Y6G9_51	DC1L1	Q9Y6G9	4.04565	NA	Thio	VGSFGSSPPGLSSTYTGGPLGNEIASGNGGAAAGDDEDGQNLWSC[+604.3]ILSEVSTR
Q9Y6H1_124	CHCH2	Q9Y6H1	2.10141	0.642526	Thio	QFLEC[+604.3]AQNQGDIK
Q9Y6K0_11	CEPT1	Q9Y6K0	2.48336	NA	Thio	C[+604.3]GDSHPESPVGFGHMSTTGC[+57]VLNK|RC[+604.3]GDSHPESPVGFGHMSTTGC[+57]VLNK
Q9Y6K0_30	CEPT1	Q9Y6K0	2.40904	0.676477	Thio	RC[+57]GDSHPESPVGFGHMSTTGC[+604.3]VLNK|C[+57]GDSHPESPVGFGHMSTTGC[+604.3]VLNK
Q9Y6M7_993	S4A7	Q9Y6M7	2.32525	0.747282	Thio	VESEC[+604.3]SAPGEQPK
Q9Y6N1_217	COX11	Q9Y6N1	2.07444	0.700127	Thio	IQC[+604.3]FC[+57]FEEQR
A0FGR8_181	ESYT2	A0FGR8	3.75003	NA	Thio	AC[+604.3]DLPAWVHFPDTER
A0MZ66_442	SHOT1	A0MZ66	3.92336	NA	Thio	GC[+604.3]ESAVDELK
A0MZ66_550	SHOT1	A0MZ66	8.4349	5.25296	Thio	LEGC[+604.3]TSSK
A6NDU8_130	CE051	A6NDU8	2.28368	NA	Thio	HC[+57]NLLGDELLEC[+604.3]LSWR
A6NDU8_179	CE051	A6NDU8	2.20773	0.276827	Thio	C[+604.3]PIQLNEGVSFQDLDTAK
A6NKD9_373	CC85C	A6NKD9	3.17341	0.733687	Thio	QLQDSC[+604.3]EEDLSEKEK
A6NKT7_220	RGPD3	A6NKT7	2.14632	0.356848	Thio	EYLESLQC[+604.3]LESDK
A6NKT7_537	RGPD3	A6NKT7	2.07658	NA	Thio	SWWDAVC[+604.3]TLIHR
A8MVJ9_30	YI028	A8MVJ9	2.03013	0.211439	Thio	FC[+604.3]EADVSSDLRK
O00267_626	SPT5H	O00267	3.27293	1.01666	Thio	SFAFLHC[+604.3]K
O00299_178	CLIC1	O00299	2.99663	1.0556	Thio	FLDGNELTLADC[+604.3]NLLPK
O00410_229	IPO5	O00410	20	NA	Thio	HFADLLPGFLQAVNDSC[+604.3]YQNDDSVLK
O00410_473	IPO5	O00410	3.52054	1.11363	Thio	VQAHAAAALINFTEDC[+604.3]PK
O00410_784	IPO5	O00410	4.70869	0	Thio	C[+57]IEVMGDGC[+604.3]LNNEHFEELGGILK
O00560_118	SDCB1	O00560	2.97807	0.165018	Thio	EVILC[+604.3]KDQDGK
O00629_57	IMA3	O00629	2.60678	0.709997	Thio	NVPHEDIC[+604.3]EDSDIDGDYR
O14654_1055	IRS4	O14654	2.09767	NA	Thio	IYVVDPFSEC[+57]C[+604.3]MDISLSPSR
O14654_153	IRS4	O14654	2.76356	NA	Thio	VITLYQC[+604.3]FSVSQR
O14715_220	RGPD8	O14715	2.14632	0.356848	Thio	EYLESLQC[+604.3]LESDK
O14715_537	RGPD8	O14715	2.07658	NA	Thio	SWWDAVC[+604.3]TLIHR
O14744_278	ANM5	O14744	2.19451	4.19364	Thio	EFC[+604.3]SYLQYLEYLSQNRPPPNAYELFAK
O14867_270	BACH1	O14867	2.02921	NA	Thio	SENEC[+57]LGGVPEC[+604.3]R
O14929_120	HAT1	O14929	2.73083	0.162053	Thio	QIIPPGFC[+604.3]TNTNDFLSLLEK
O14929_27	HAT1	O14929	2.03371	NA	Thio	C[+604.3]NTNTAIELK
O14936_633	CSKP	O14936	9.68356	NA	Thio	AQFEYDPAKDDLIPC[+604.3]K|DDLIPC[+604.3]K
O14936_684	CSKP	O14936	2.10099	NA	Thio	VAC[+604.3]IAMEK
O14976_190	GAK	O14976	2.1733	0.680163	Thio	LC[+604.3]DFGSATTISHYPDYSWSAQR
O15014_944	ZN609	O15014	2.6969	NA	Thio	NDIC[+604.3]EEK
O15027_1619	SC16A	O15027	2.8504	NA	Thio	TEAYEYAQSLGAETC[+604.3]PLPSFQVFK
O15056_795	SYNJ2	O15056	4.23449	NA	Thio	YDVGSAAYDTSDKC[+604.3]R
O15067_1044	PUR4	O15067	10.2325	7.97514	Thio	MGPSYC[+604.3]LPPTFPK
O15067_1285	PUR4	O15067	2.04135	0.326285	Thio	GLAPLHWADDDGNPTEQYPLNPNGSPGGVAGIC[+604.3]SC[+57]DGR
O15111_371	IKKA	O15111	2.37918	0.669901	Thio	KPASQC[+604.3]VLDGVR
O15111_379	IKKA	O15111	2.9584	0.675707	Thio	GC[+604.3]DSYMVYLFDK
O15145_162	ARPC3	O15145	3.45805	1.02864	Thio	WWTC[+604.3]FVK
O15397_757	IPO8	O15397	2.03013	NA	Thio	GIDQC[+604.3]IPLFVQLVLER
O43143_174	DHX15	O43143	2.65819	1.03556	Thio	TTQIPQWC[+604.3]VEYMR
O43148_73	MCES	O43148	18.072	NA	Thio	ESSSC[+604.3]GK
O43175_18	SERA	O43175	2.23389	0.566435	Thio	VLISDSLDPC[+604.3]C[+57]R
O43264_259	ZW10	O43264	2.19861	0.0199134	Thio	YILRPLASC[+604.3]PSLHAVIESQPNIVIIR
O43264_568	ZW10	O43264	2.7375	0.688291	Thio	LAPILC[+604.3]DGTATFVDLVPGFR
O43310_501	CTIF	O43310	2.24007	1.00429	Thio	VLVC[+604.3]PIYTC[+57]LR
O43310_65	CTIF	O43310	2.0491	NA	Thio	TQSHISQWTADC[+604.3]SEPLDSSC[+57]SFSR
O43572_110	AKA10	O43572	3.0679	NA	Thio	SC[+604.3]LDYQTQETK
O43683_339	BUB1	O43683	10.5438	7.72096	Thio	APC[+604.3]LPVTYQQTPVNMEK
O43707_499	ACTN4	O43707	3.22401	NA	Thio	IC[+604.3]DQWDALGSLTHSR
O43847_268	NRDC	O43847	2.66945	NA	Thio	HGGSDNASTDC[+604.3]ER
O43865_272	SAHH2	O43865	2.12175	0.265113	Thio	LC[+604.3]VPAMNVNDSVTK
O60343_45	TBCD4	O60343	2.50491	0.580287	Thio	LWYVGGSC[+604.3]LDHR
O60346_1156	PHLP1	O60346	10.0315	8.13924	Thio	TLELLNNIRC[+604.3]FK
O60502_520	OGA	O60502	2.14496	0	Thio	SPEMSMQEDC[+604.3]ISDIAPMQTDEQTNK
O60502_896	OGA	O60502	2.64986	NA	Thio	LGC[+604.3]FEIAK
O75044_1020	SRGP2	O75044	4.34192	1.7605	Thio	SASTAGDIAC[+604.3]AFRPVK
O75131_202	CPNE3	O75131	2.38792	NA	Thio	ISLNSLC[+604.3]YGDMDK
O75131_54	CPNE3	O75131	2.04034	0.581178	Thio	NC[+604.3]LNPQFSK
O75157_63	T22D2	O75157	2.01596	0.0238055	Thio	ATDYGPEEVC[+604.3]ER
O75179_242	ANR17	O75179	2.99629	1.68432	Thio	SLAEAC[+604.3]SEGDVNAVRK
O75390_101	CISY	O75390	5.47798	2.13876	Thio	GFSIPEC[+604.3]QK
O75419_267	CDC45	O75419	2.86366	0.652044	Thio	HNHRNEDEENTLSVDC[+604.3]TR
O75439_265	MPPB	O75439	3.27075	0.0608324	Thio	FHFGDSLC[+604.3]THK
O75533_1244	SF3B1	O75533	2.80926	1.29577	Thio	VAIGPC[+604.3]R
O75582_214	KS6A5	O75582	3.73137	0.37859	Thio	AYSFC[+604.3]GTIEYMAPDIVR
O75582_631	KS6A5	O75582	3.07294	1.61169	Thio	SLTC[+604.3]TSAVEIMK
O75821_25	EIF3G	O75821	2.84985	0.769257	Thio	C[+604.3]VTSELLK
O75928_425	PIAS2	O75928	2.15131	0.11434	Thio	FQEDGSWC[+604.3]PMRPK
O76003_229	GLRX3	O76003	2.06075	0.301679	Thio	ELEASEELDTIC[+604.3]PK
O76064_300	RNF8	O76064	5.35531	3.1609	Thio	VVQMEQELQDLQSQLC[+604.3]AEQAQQQAR
[truncated: 3,531 more rows]

## Sheet: RS-Cys(4SU)
Site	Gene_ID	Uniprot_ID	QuantitativeValue	QVStandardError	Treatment	Peptides
A0A075B759_52	PAL4E	A0A075B759	3.09741	NA	UV	GSC[+604.3]FHR
A0A0B4J2A2_52	PAL4C	A0A0B4J2A2	3.09741	NA	UV	GSC[+604.3]FHR
A0AV96_349	RBM47	A0AV96	5.03328	NA	UV	GGGAAEAAQQPSYVYSC[+604.3]DPYTLAYYGYPYNALIGPNR
A1X283_783	SPD2B	A1X283	9.12593	3.93901	UV	GPQC[+604.3]EGHESR
A3KN83_445	SBNO1	A3KN83	6.35348	3.89896	UV	NLC[+604.3]PVGSSKPTK
A4D1P6_366	WDR91	A4D1P6	2.16574	0.760393	UV	KPEASGPEAEPC[+604.3]PELHTEPVEPLTR
A6NF01_197	P121B	A6NF01	2.07007	NA	UV	MQTPPSLPPC[+604.3]PESAGAATTEALSPPK
A6NHR9_1656	SMHD1	A6NHR9	2.89058	2.65144	UV	C[+604.3]QVEEAR
A6NHR9_1899	SMHD1	A6NHR9	2.30784	0.406899	UV	QC[+604.3]LILGEQIDLLQQYR
A6NHR9_444	SMHD1	A6NHR9	2.28197	NA	UV	ETYPDDPC[+604.3]FPSK
A6NHR9_458	SMHD1	A6NHR9	2.43509	0.659719	UV	LKDEDDEDDC[+604.3]FILEK
A6NHR9_84	SMHD1	A6NHR9	8.5977	NA	UV	KEITC[+604.3]DNFDETVK
A6NNZ2_303	TBB8L	A6NNZ2	2.14803	0.365862	UV	NMM[+16]AAC[+604.3]DPR|NM[+16]MAAC[+604.3]DPR|NMMAAC[+604.3]DPR
A8CG34_590	P121C	A8CG34	2.07007	NA	UV	MQTPPSLPPC[+604.3]PESAGAATTEALSPPK
B5ME19_444	EIFCL	B5ME19	2.38653	2.14498	UV	GC[+604.3]ILTLVER
F5H284_52	PAL4D	F5H284	3.09741	NA	UV	GSC[+604.3]FHR
O00116_226	ADAS	O00116	3.85286	1.36249	UV	IVNLAC[+604.3]K
O00124_174	UBXN8	O00124	2.05264	4.08143	UV	SQNLPKPLTEFPSPAEQPTC[+604.3]K
O00161_112	SNP23	O00161	2.154	0.720207	UV	TTWGDGGENSPC[+604.3]NVVSK
O00186_402	STXB3	O00186	2.13519	0.501454	UV	NHDNC[+604.3]DK
O00231_289	PSD11	O00231	3.40311	NA	UV	C[+604.3]VAQASK
O00268_1022	TAF4	O00268	5.60346	1.76364	UV	VDC[+604.3]PGPGSGAEGSGPGSVVPGSSGVGTPR
O00291_249	HIP1	O00291	2.39329	0.815677	UV	LHSC[+604.3]LPADTLQGHR
O00411_413	RPOM	O00411	2.17333	1.41514	UV	VC[+604.3]VVSVEKPTLPSK
O00411_705	RPOM	O00411	5.25923	3.05039	UV	TVEGATQHQELLETC[+57]PPTALHGALDALTQLGNC[+604.3]AWR
O00429_505	DNM1L	O00429	3.84305	1.59549	UV	HPDFADAC[+604.3]GLMNNNIEEQR
O00443_418	P3C2A	O00443	4.55114	1.67264	UV	NIC[+604.3]GENASVK
O00443_541	P3C2A	O00443	4.2763	1.06601	UV	HLYQIEKPC[+604.3]K
O00443_669	P3C2A	O00443	19.2858	6.07097	UV	SPTDC[+604.3]AQSSK
O00507_1238	USP9Y	O00507	2.24272	0.187864	UV	YMPDIC[+604.3]VIR
O00507_674	USP9Y	O00507	3.50997	0.308244	UV	DGQLWLC[+604.3]APQAK
O00567_472	NOP56	O00567	3.29431	2.55173	UV	LAALALASSENSSSTPEEC[+604.3]EEMSEKPKK|LAALALASSENSSSTPEEC[+604.3]EEMSEKPK|RLAALALASSENSSSTPEEC[+604.3]EEMSEKPK
O14617_574	AP3D1	O14617	2.53187	0.751055	UV	ASC[+604.3]ILQLVK
O14654_285	IRS4	O14654	3.05736	NA	UV	C[+604.3]GHSEQYFFLEVGR
O14668_166	TMG1	O14668	4.01952	1.59468	UV	LSNC[+604.3]DPPPTYEEATGQVNLQR
O14715_50	RGPD8	O14715	2.307	NA	UV	KYIC[+604.3]TYINVQER|YIC[+604.3]TYINVQERDPK|YIC[+604.3]TYINVQER
O14730_33	RIOK3	O14730	3.35072	NA	UV	C[+57]PWAIPQNTISC[+604.3]SLADVMSEQLAK
O14744_42	ANM5	O14744	2.37775	NA	UV	QGFDFLC[+604.3]MPVFHPR
O14744_449	ANM5	O14744	2.59146	0.176715	UV	ADIIVSELLGSFADNELSPEC[+604.3]LDGAQHFLK
O14815_367	CAN9	O14815	5.80646	4.12439	UV	GSTAGGC[+604.3]R
O14893_63	GEMI2	O14893	3.73529	0.988817	UV	VQIEAAQC[+604.3]PDVVVAQIDPK
O14929_101	HAT1	O14929	3.97137	1.68803	UV	VDENFDC[+604.3]VEADDVEGK
O14936_418	CSKP	O14936	2.2231	NA	UV	EVLEEISC[+604.3]YPENNDAK|AKEVLEEISC[+604.3]YPENNDAK
O14936_698	CSKP	O14936	3.1396	0.92021	UV	QEQQASC[+604.3]TWFGK
O14965_290	AURKA	O14965	2.26349	0.763145	UV	TTLC[+604.3]GTLDYLPPEMIEGR
O14976_87	GAK	O14976	2.06823	0.861913	UV	AIIQEVC[+604.3]FMK
O15020_2043	SPTN2	O15020	2.77876	1.14984	UV	SAELGC[+604.3]TVDEVESLIK
O15042_624	SR140	O15042	2.17172	1.00416	UV	LC[+604.3]QIFSDLNATYR
O15042_918	SR140	O15042	2.86291	1.27736	UV	DEC[+604.3]TPTR|DEC[+604.3]TPTRK
O15075_276	DCLK1	O15075	4.7977	1.58446	UV	YQDDFLLDESEC[+604.3]R
O15228_668	GNPAT	O15228	17.7312	NA	UV	LEEMLGC[+604.3]K
O15228_73	GNPAT	O15228	2.11097	0.303797	UV	C[+604.3]SVLNSEEIHYVIK
O15355_241	PPM1G	O15355	11.534	NA	UV	GTEAGQVGEPGIPTGEAGPSC[+604.3]SSASDK|GTEAGQVGEPGIPTGEAGPSC[+604.3]SSASDKLPR
O15371_196	EIF3D	O15371	2.99391	NA	UV	YLEVSEPQDIEC[+57]C[+604.3]GALEYYDK
O15550_402	KDM6A	O15550	6.08166	2.3425	UV	YLQAQLC[+604.3]NLPQGSLQNK
O43148_95	MCES	O43148	4.84243	6.35092	UV	KLDPEIVPEEKDC[+604.3]GDAEGNSK|LDPEIVPEEKDC[+604.3]GDAEGNSKK|LDPEIVPEEKDC[+604.3]GDAEGNSK
O43149_1304	ZZEF1	O43149	4.9792	2.15365	UV	HFLLDFAQSEPAQNFC[+604.3]GPYSELFK
O43149_2312	ZZEF1	O43149	4.4293	1.2375	UV	GGGQEC[+604.3]GDSR
O43149_69	ZZEF1	O43149	4.76183	2.50692	UV	EAAAALLPTPPC[+604.3]ESLVSR
O43513_197	MED7	O43513	2.50627	0.975608	UV	TEPMDADDSNNC[+604.3]TGQNEHQR
O43663_14	PRC1	O43663	2.17697	0.892813	UV	RSEVLAEESIVC[+604.3]LQK|SEVLAEESIVC[+604.3]LQK
O43663_531	PRC1	O43663	2.21888	0.19116	UV	LPPSGSKPVAASTC[+604.3]SGK
O43707_173	ACTN4	O43707	2.25784	0.4735	UV	EGLLLWC[+604.3]QR
O43719_462	HTSF1	O43719	3.60005	3.93116	UV	ESSPEKEAEEGC[+604.3]PEKESEEGC[+57]PK
O43719_471	HTSF1	O43719	4.70321	NA	UV	ESSPEKEAEEGC[+57]PEKESEEGC[+604.3]PK
O43719_480	HTSF1	O43719	2.1392	0.652222	UV	RGFEGSC[+604.3]SQK
O43719_512	HTSF1	O43719	3.25847	2.08018	UV	NDC[+604.3]EENGLAK
O43765_153	SGTA	O43765	2.51718	0	UV	AIC[+604.3]IDPAYSK
O43847_62	NRDC	O43847	2.59332	1.55636	UV	STC[+57]SC[+604.3]PDLQPNGQDLGENSR
O60216_35	RAD21	O60216	3.58339	1.37274	UV	AHVFEC[+604.3]NLESSVESIISPK
O60291_428	MGRN1	O60291	2.07045	0.788599	UV	AVSPAIPSAPLYEEITYSGISDGLSQASC[+604.3]PLAAIDHILDSSR
O60293_1379	ZC3H1	O60293	2.01658	NA	UV	YLNQNEGEC[+604.3]SESLDSALNVLAR
O60318_1285	GANP	O60318	2.88938	1.49464	UV	ALAPSAEC[+604.3]PIAEENLAR
O60318_1309	GANP	O60318	3.15816	1.78033	UV	LGISC[+604.3]TR
O60318_1839	GANP	O60318	2.41866	1.01582	UV	STEC[+604.3]AQEGR
O60318_1864	GANP	O60318	3.57149	NA	UV	GASAEELLAQC[+604.3]LSSSLLLEK|GASAEELLAQC[+604.3]LSSSLLLEKEENKR
O60566_602	BUB1B	O60566	2.53989	1.11944	UV	NVTIC[+604.3]PNPEDTC[+57]DFAR
O60566_900	BUB1B	O60566	2.58473	1.29417	UV	IHDPYDC[+604.3]NK
O60658_338	PDE8A	O60658	4.59535	1.92888	UV	ISEC[+604.3]VQSDTHTDNQTGK
O60664_39	PLIN3	O60664	3.52003	0.804694	UV	VASMPLISSTC[+604.3]DMVSAAYASTK
O60763_678	USO1	O60763	4.49251	NA	UV	C[+604.3]QNEQLQTAVTQQVSQIQQHK
O60870_212	KIN17	O60870	2.07888	0.516576	UV	GAC[+604.3]SSSGATSSK
O75116_330	ROCK2	O75116	2.04281	NA	UV	NLIC[+604.3]AFLTDR
O75116_428	ROCK2	O75116	2.64416	0.788661	UV	ENLLLSDSPSC[+604.3]R
O75122_633	CLAP2	O75122	3.18474	0.494052	UV	RYESYGMHSDDDANSDASSAC[+604.3]SER
O75122_976	CLAP2	O75122	3.1395	0.69191	UV	KDDGDSMC[+604.3]GGPGMSDPR
O75132_924	ZBED4	O75132	3.64963	1.01193	UV	ELISC[+604.3]DQWEVMQSVC[+57]R
O75146_240	HIP1R	O75146	2.39329	0.815677	UV	LHSC[+604.3]LPADTLQGHR
O75152_431	ZC11A	O75152	2.90382	0.631729	UV	KDTTC[+604.3]IK
O75164_430	KDM4A	O75164	2.63101	3.48389	UV	EDLSSEQYEMTEC[+604.3]PAALAPVRPTHSSVR
O75380_87	NDUS6	O75380	3.87749	0.640706	UV	VIAC[+604.3]DGGGGALGHPK
O75528_7	TADA3	O75528	2.77225	0.689836	UV	DC[+604.3]PLQFHDFK
O75534_53	CSDE1	O75534	11.4377	NA	UV	LFFHC[+604.3]SQYNGNLQDLK
O75600_219	KBL	O75600	6.1004	NA	UV	LVATDGAFSMDGDIAPLQEIC[+57]C[+604.3]LASR
O75616_278	ERAL1	O75616	2.36972	0.304773	UV	QAFHSHPGTHC[+604.3]PSPAVK
O75643_1278	U520	O75643	2.12985	0.0334925	UV	WLSC[+604.3]ETQLPVSFR
O75643_1580	U520	O75643	2.3701	0.437792	UV	LTAIDILTTC[+604.3]AADIQR
O75643_502	U520	O75643	3.20251	NA	UV	AALETDENLLLC[+604.3]APTGAGK
O75663_14	TIPRL	O75663	6.39849	NA	UV	DFC[+604.3]FGPWK
O75665_216	OFD1	O75665	2.11183	2.04374	UV	AEMC[+604.3]QK
O75665_503	OFD1	O75665	2.66085	1.42013	UV	AIVVEHEEFESC[+604.3]R
O75683_189	SURF6	O75683	2.78613	NA	UV	KAEEATEAQEVVEATPEGAC[+604.3]TEPR|AEEATEAQEVVEATPEGAC[+604.3]TEPREPPGLIFNK|AEEATEAQEVVEATPEGAC[+604.3]TEPR
O75691_1730	UTP20	O75691	2.31918	0.702984	UV	VDEEEKEYTC[+604.3]K|IENEENAIEAIELPEPEAMELERVDEEEKEYTC[+604.3]K
O75691_1757	UTP20	O75691	2.01984	0.630682	UV	ESEC[+604.3]ITKPVSFLPQNKEEIER|ESEC[+604.3]ITKPVSFLPQNK
O75691_2058	UTP20	O75691	3.13262	0.447965	UV	LPPQSC[+604.3]LLLPPTPVR
O75694_874	NU155	O75694	2.4841	0.315164	UV	DNAAVDGISLHLQDIC[+57]PLLYSTDDAIC[+604.3]SK
O75794_170	CD123	O75794	2.21375	0.48707	UV	KWC[+604.3]ELIPGAEFR|WC[+604.3]ELIPGAEFR
O75928_425	PIAS2	O75928	2.38591	0.335242	UV	FQEDGSWC[+604.3]PMRPK
O76071_234	CIAO1	O76071	2.84952	2.27007	UV	QYLPGNEQGVAC[+604.3]SGSDPSWK
O94822_237	LTN1	O94822	2.90705	1.97814	UV	LLC[+604.3]LLPDNELDSLEEK
O94822_555	LTN1	O94822	4.8869	1.83857	UV	C[+604.3]VSSEGEK
O94822_869	LTN1	O94822	2.49533	0.464153	UV	THLPDFLIC[+604.3]K
O94854_242	K0754	O94854	4.16125	1.03405	UV	NSLADIFEEREQANTAVVEDGSDC[+604.3]LAAVLR
O94880_871	PHF14	O94880	2.56025	0.751669	UV	AEDLRTEC[+604.3]ATC[+57]K
O94898_919	LRIG2	O94898	4.05051	NA	UV	EYC[+604.3]PYTYIAEEDVLDQTLSSLMVQMPK
O94901_657	SUN1	O94901	3.26058	0.91553	UV	C[+604.3]SETYETK
O94927_12	HAUS5	O94927	3.57987	0.822345	UV	ELGC[+604.3]WAVEEMGVPVAAR
O95067_115	CCNB2	O95067	3.93261	2.02841	UV	GPSPTPEDVSMKEENLC[+57]QAFSDALLC[+604.3]K|EENLC[+57]QAFSDALLC[+604.3]K
O95071_2267	UBR5	O95071	7.60026	1.79775	UV	C[+604.3]ATTPMAVHR
O95071_2314	UBR5	O95071	3.16824	1.01793	UV	LPNLEC[+604.3]IQNANK
O95071_739	UBR5	O95071	4.89458	2.13417	UV	KLC[+604.3]IPEK
O95163_213	ELP1	O95163	3.16315	0.328177	UV	GDGQFFAVSVVC[+604.3]PETGAR
O95239_1159	KIF4A	O95239	2.08246	3.59811	UV	LEDPTEVTPGLSFFNPVC[+604.3]ATPNSK
O95239_1224	KIF4A	O95239	4.39219	NA	UV	RALASNTSFFSGC[+604.3]SPIEEEAH
O95239_965	KIF4A	O95239	3.38566	1.81059	UV	C[+604.3]QDEELEK
O95347_1174	SMC2	O95347	2.82475	0.663516	UV	FTQC[+604.3]QNGK
O95394_200	AGM1	O95394	2.44835	1.56325	UV	QASC[+604.3]SGDEYR
O95400_234	CD2B2	O95400	3.0413	1.12591	UV	GLGC[+604.3]QTLGPHNPTPPPSLDMFAEELAEEELETPTPTQR
O95425_1101	SVIL	O95425	2.11322	0.548778	UV	NPC[+604.3]AMFAAGEIK
O95425_178	SVIL	O95425	2.08849	0.63489	UV	TC[+604.3]AGESK
O95425_26	SVIL	O95425	2.53826	1.07207	UV	RLEGIENDTQPILLQSC[+604.3]TGLVTHR
O95456_106	PSMG1	O95456	2.60017	6.02179	UV	LWNEWC[+604.3]R
O95487_299	SC24B	O95487	8.76613	NA	UV	NHTGSLAVANNNPTITVADSLSC[+604.3]PVMQNVQPPK
O95487_87	SC24B	O95487	2.66984	0.848758	UV	MTSLPLDTQC[+604.3]GDYYSALYTVPTQNVTPNTVNQQPGAQQLYSR
O95613_2628	PCNT	O95613	2.16086	1.14086	UV	SLC[+604.3]EVQQEVLQLR
O95696_86	BRD1	O95696	2.4297	0.570165	UV	ENSERPPVC[+604.3]LR
O95714_1005	HERC2	O95714	20	NA	UV	QC[+604.3]LPLVQLIQQLLR
O95714_1037	HERC2	O95714	3.39604	0.70728	UV	ISSC[+604.3]LDFEQHSR
O95714_349	HERC2	O95714	3.15099	0.609652	UV	FQSIIC[+604.3]R
O95714_914	HERC2	O95714	3.69522	1.4764	UV	ALSALLPC[+604.3]AVSGNEVNISPGR
O95714_998	HERC2	O95714	8.26145	NA	UV	TPLDKDLINTGIC[+604.3]ESSGK|DLINTGIC[+604.3]ESSGK
O95758_68	PTBP3	O95758	3.62599	1.62709	UV	KIPC[+604.3]DVTEAEIISLGLPFGK
O95801_238	TTC4	O95801	6.95478	4.96376	UV	LSEAAC[+604.3]EDEDSASEGLGELFLDGLSTENPHGAR
O95819_883	M4K4	O95819	2.22061	1.02569	UV	LLQISPSSGTTVTSVVGFSC[+604.3]DGMRPEAIR
O95905_312	ECD	O95905	2.5293	1.07932	UV	LAHGFEILC[+604.3]SK
O95983_172	MBD3	O95983	2.34295	0.0503897	UV	GLQGVGPGC[+604.3]TDETLLSAIASALHTSTMPITGQLSAAVEK
O96006_76	ZBED1	O96006	2.0193	0.409533	UV	NHPEEFC[+604.3]EFVK
O96028_406	NSD2	O96028	3.37187	2.65078	UV	LC[+604.3]SSAETLESHPDIGK
O96028_594	NSD2	O96028	2.57847	0.875993	UV	NLSDAC[+604.3]KPLKK|NLSDAC[+604.3]KPLK
P00338_131	LDHA	P00338	3.94572	NA	UV	YSPNC[+604.3]K
P01891_363	1A68	P01891	2.84313	1.75476	UV	GGSYSQAASSDSAQGSDVSLTAC[+604.3]KV
P01892_363	1A02	P01892	2.84313	1.75476	UV	GGSYSQAASSDSAQGSDVSLTAC[+604.3]KV
P04083_324	ANXA1	P04083	4.4117	NA	UV	MYGISLC[+604.3]QAILDETK
P04181_330	OAT	P04181	2.94139	1.43824	UV	ALSGGLYPVSAVLC[+57]DDDIMLTIKPGEHGSTYGGNPLGC[+604.3]R
P04350_303	TBB4A	P04350	2.14803	0.365862	UV	NMM[+16]AAC[+604.3]DPR|NM[+16]MAAC[+604.3]DPR|NMMAAC[+604.3]DPR
P04626_1032	ERBB2	P04626	2.82494	NA	UV	SLLEDDDMGDLVDAEEYLVPQQGFFC[+604.3]PDPAPGAGGMVHHR
P04637_141	P53	P04637	2.2703	0.407112	UV	TC[+604.3]PVQLWVDSTPPPGTR
P04920_16	B3A2	P04920	2.13067	2.4735	UV	GADSFC[+604.3]TPEPESLGPGTPGFPEQEEDELHR
P05141_257	ADT2	P05141	3.40739	0.772953	UV	GTDIM[+16]YTGTLDC[+604.3]WR|KGTDIMYTGTLDC[+604.3]WR|GTDIMYTGTLDC[+604.3]WR|GTDIMYTGTLDC[+604.3]WRK
P05386_61	RLA1	P05386	2.11324	0.281431	UV	ALANVNIGSLIC[+604.3]NVGAGGPAPAAGAAPAGGPAPSTAAAPAEEKK|ALANVNIGSLIC[+604.3]NVGAGGPAPAAGAAPAGGPAPSTAAAPAEEK
P05455_245	LA	P05455	2.33397	0.818566	UV	FSGDLDDQTC[+604.3]REDLHILFSNHGEIK
P05534_363	1A24	P05534	2.84313	1.75476	UV	GGSYSQAASSDSAQGSDVSLTAC[+604.3]KV
P06213_1008	INSR	P06213	5.09274	NA	UV	QPDGPLGPLYASSNPEYLSASDVFPC[+604.3]SVYVPDEWEVSR
P06744_404	G6PI	P06744	20	NA	UV	MIPC[+604.3]DFLIPVQTQHPIR
P07384_384	CAN1	P07384	5.80646	4.12439	UV	GSTAGGC[+604.3]R
P07437_303	TBB5	P07437	2.14803	0.365862	UV	NMM[+16]AAC[+604.3]DPR|NM[+16]MAAC[+604.3]DPR|NMMAAC[+604.3]DPR
P07814_1377	SYEP	P07814	3.86929	1.081	UV	SC[+604.3]QFVAVR
P07814_1487	SYEP	P07814	2.27329	0.226446	UV	SLC[+57]IPFKPLC[+604.3]ELQPGAK
P07814_381	SYEP	P07814	2.4933	0.0340779	UV	YNVYPTYDFAC[+604.3]PIVDSIEGVTHALR
P07814_680	SYEP	P07814	6.20878	4.01095	UV	RGFFIC[+604.3]DQPYEPVSPYSC[+57]K|GFFIC[+604.3]DQPYEPVSPYSC[+57]K
P07814_692	SYEP	P07814	2.04528	0.251524	UV	GFFIC[+57]DQPYEPVSPYSC[+604.3]K
P07814_744	SYEP	P07814	2.52775	0.749944	UV	ERPTPSLNNNC[+604.3]TTSEDSLVLYNR
P07814_856	SYEP	P07814	2.4281	1.56912	UV	INEAVEC[+604.3]LLSLK
P07900_374	HS90A	P07900	2.55078	0.910806	UV	VFIMDNC[+604.3]EELIPEYLNFIR
P08238_590	HS90B	P08238	6.53421	NA	UV	LVSSPC[+57]C[+604.3]IVTSTYGWTANMER
P08240_253	SRPR	P08240	2.01028	0.271582	UV	VWELGGC[+604.3]ANK
P08574_271	CY1	P08574	2.6163	NA	UV	DVC[+604.3]TFLR
P09132_17	SRP19	P09132	3.77825	2.87004	UV	SPADQDRFIC[+604.3]IYPAYLNNK|FIC[+604.3]IYPAYLNNK
P0DN37_52	PAL4G	P0DN37	3.09741	NA	UV	GSC[+604.3]FHR
P10316_363	1A69	P10316	2.84313	1.75476	UV	GGSYSQAASSDSAQGSDVSLTAC[+604.3]KV
P10321_125	1C07	P10321	3.25708	2.11841	UV	MSGC[+604.3]DLGPDGR
P10398_192	ARAF	P10398	11.3551	NA	UV	TQHC[+604.3]DPEHFPFPAPANAPLQR
P10515_291	ODP2	P10515	3.91903	0.175099	UV	DVPLGTPLC[+604.3]IIVEK
P11216_437	PYGB	P11216	2.04591	0.456404	UV	MSVIEEGDC[+604.3]KR
P11388_216	TOP2A	P11388	2.82292	3.48601	UV	AGEMELKPFNGEDYTC[+604.3]ITFQPDLSK
P11388_392	TOP2A	P11388	2.03398	0.410492	UV	SFGSTC[+604.3]QLSEK
P11388_455	TOP2A	P11388	2.95634	1.40288	UV	NSTEC[+604.3]TLILTEGDSAK
P11413_13	G6PD	P11413	3.0256	1.24449	UV	TQVC[+604.3]GILR
P11802_215	CDK4	P11802	3.93116	0.97954	UV	RKPLFC[+604.3]GNSEADQLGK
P12268_140	IMDH2	P12268	2.13756	NA	UV	HGFC[+604.3]GIPITDTGR
P12268_173	IMDH2	P12268	2.89634	0.0919713	UV	DIDFLKEEEHDC[+604.3]FLEEIMTK
P12268_331	IMDH2	P12268	2.34096	0.307883	UV	VGMGSGSIC[+604.3]ITQEVLAC[+57]GRPQATAVYK
P12268_339	IMDH2	P12268	3.63387	0.057494	UV	VGMGSGSIC[+57]ITQEVLAC[+604.3]GRPQATAVYK
P12277_141	KCRB	P12277	4.80949	3.56913	UV	GFC[+604.3]LPPHC[+57]SR
P12755_369	SKI	P12755	2.39675	4.18613	UV	SLGC[+604.3]VHPR
P12814_154	ACTN1	P12814	2.25784	0.4735	UV	EGLLLWC[+604.3]QR
P13010_346	XRCC5	P13010	2.15159	0.670218	UV	C[+57]FSVLGFC[+604.3]K
P13056_265	NR2C1	P13056	8.07652	NA	UV	AESC[+604.3]QGDLSTLANVVTSLANLGK
P13807_699	GYS1	P13807	2.77286	0	UV	ASC[+604.3]TSSTSGSK
P13861_101	KAP2	P13861	6.77557	3.50075	UV	RVSVC[+604.3]AETYNPDEEEEDTDPR
P14735_966	IDE	P14735	3.51125	0.750577	UV	EMDSC[+604.3]PVVGEFPC[+57]QNDINLSQAPALPQPEVIQNMTEFKR
P14866_151	HNRPL	P14866	10.7527	NA	UV	RQALVEFEDVLGAC[+604.3]NAVNYAADNQIYIAGHPAFVNYSTSQK|QALVEFEDVLGAC[+604.3]NAVNYAADNQIYIAGHPAFVNYSTSQK
P14868_349	SYDC	P14868	2.27042	0.842142	UV	LEYC[+604.3]EALAMLR
P14923_511	PLAK	P14923	2.00155	0.424531	UV	NLALC[+604.3]PANHAPLQEAAVIPR
P15924_1052	DESP	P15924	2.11391	0.339468	UV	DANSENC[+604.3]NK
P15924_1069	DESP	P15924	2.43427	0.587191	UV	YQAEC[+604.3]SQFK
P15924_1855	DESP	P15924	2.11678	0.688941	UV	QRLEC[+604.3]EK
P15924_1957	DESP	P15924	2.12388	0.373191	UV	ETQTEC[+604.3]EWTVDTSK
P15924_2776	DESP	P15924	3.40924	1.25015	UV	ILTC[+604.3]PK
P15924_467	DESP	P15924	7.5688	NA	UV	ALC[+604.3]DYK
P15924_798	DESP	P15924	2.43693	1.16304	UV	LTEEETVC[+604.3]LDLDK|LTEEETVC[+604.3]LDLDKVEAYR
P15924_899	DESP	P15924	6.51084	NA	UV	NYRDNYQAFC[+604.3]K|DNYQAFC[+604.3]K
P15927_219	RFA2	P15927	4.32051	1.13916	UV	AC[+604.3]PRPEGLNFQDLK
P16383_320	GCFC2	P16383	2.59701	0.158475	UV	STIQNLESSSNQALNC[+604.3]K
P16615_447	AT2A2	P16615	2.03101	0.411309	UV	VGEATETALTC[+604.3]LVEK
P17655_374	CAN2	P17655	5.80646	4.12439	UV	GSTAGGC[+604.3]R
P17812_491	PYRG1	P17812	3.31958	NA	UV	KC[+604.3]LEEQGLK|C[+604.3]LEEQGLK
P17987_357	TCPA	P17987	2.52792	0.725538	UV	IC[+604.3]DDELILIK
P17987_385	TCPA	P17987	2.90135	1.61733	UV	GANDFMC[+604.3]DEMER
P18031_92	PTN1	P18031	4.93165	NA	UV	SYILTQGPLPNTC[+604.3]GHFWEMVWEQK
P19367_813	HXK1	P19367	3.09819	0.886268	UV	AILQQLGLNSTC[+604.3]DDSILVK
P19784_336	CSK22	P19784	2.25715	0.222987	UV	EQSQPC[+604.3]ADNAVLSSGLTAAR
P20585_763	MSH3	P20585	3.38922	NA	UV	NSAVSC[+604.3]IPTDWVK
P20839_215	IMDH1	P20839	4.90273	1.089	UV	LPIVNDC[+604.3]DELVAIIAR
P21127_440	CD11B	P21127	2.01384	0.496349	UV	SVEEFQC[+604.3]LNR
P21333_210	FLNA	P21333	2.20052	NA	UV	ALGALVDSC[+57]APGLC[+604.3]PDWDSWDASKPVTNAR
P21333_2107	FLNA	P21333	3.6594	1.4155	UV	VTYC[+604.3]PTEPGNYIINIK
P21333_478	FLNA	P21333	4.25411	NA	UV	SPYTVTVGQAC[+604.3]NPSAC[+57]R
P21333_574	FLNA	P21333	2.00433	0.511467	UV	VGTEC[+604.3]GNQK
P21333_623	FLNA	P21333	2.02085	0.759307	UV	IEC[+604.3]DDKGDGSC[+57]DVR
P21333_631	FLNA	P21333	2.23328	0.283118	UV	IEC[+57]DDKGDGSC[+604.3]DVR
P21359_454	NF1	P21359	2.59548	0.531613	UV	AVQGC[+604.3]GAHPAIR
P21359_680	NF1	P21359	3.23378	2.35305	UV	GNSSMDSAAGC[+57]SGTPPIC[+604.3]R
P22102_646	PUR2	P22102	6.60749	NA	UV	SSLQYSSPAPDGC[+604.3]GDQTLGDLLLTPTR
P22102_93	PUR2	P22102	4.5708	NA	UV	SAGVQC[+604.3]FGPTAEAAQLESSK
P22681_567	CBL	P22681	2.17451	0.439984	UV	RPLPC[+604.3]TPGDC[+57]PSR
P23025_153	XPA	P23025	3.05266	0.861985	UV	QEYLLKDC[+604.3]DLEK
P23368_428	MAOM	P23368	3.61417	0.948542	UV	AMASINERPVIFALSNPTAQAEC[+604.3]TAEEAYTLTEGR
P23378_250	GCSP	P23378	3.39486	1.80897	UV	YTGVLTELKLPC[+604.3]EMDFSGK
P23381_62	SYWC	P23381	2.31317	NA	UV	ADC[+604.3]PPGNPAPTSNHGPDATEAEEDFVDPWTVQTSSAK
P23396_97	RS3	P23396	2.5902	0.369972	UV	GLC[+604.3]AIAQAESLR
P23588_457	IF4B	P23588	14.3221	NA	UV	SLENETLNKEEDC[+604.3]HSPTSKPPKPDQPLK
P23921_492	RIR1	P23921	2.38041	1.45728	UV	IIDINYYPVPEAC[+604.3]LSNKR|IIDINYYPVPEAC[+604.3]LSNK
P23921_662	RIR1	P23921	2.54916	NA	UV	NQIIAC[+604.3]NGSIQSIPEIPDDLKQLYK|NQIIAC[+604.3]NGSIQSIPEIPDDLK
P24534_161	EF1B	P24534	2.49318	NA	UV	LEEC[+604.3]VR
P24588_62	AKAP5	P24588	10.4179	7.82379	UV	KC[+604.3]PQEAGASDQPEPTR
P24928_13	RPB1	P24928	2.77026	0.173427	UV	MHGGGPPSGDSAC[+604.3]PLR
P25205_360	MCM3	P25205	2.02621	0.705567	UV	YVLC[+604.3]TAPR
P26358_1071	DNMT1	P26358	2.12987	1.34096	UV	C[+57]TVEYGEDLPEC[+604.3]VQVYSMGGPNR
P26358_751	DNMT1	P26358	4.44223	2.1525	UV	KVC[+604.3]IDAETLEVGDC[+57]VSVIPDDSSKPLYLAR
P26640_950	SYVC	P26640	12.0784	6.46795	UV	ILGYRHFC[+604.3]NK
P26641_266	EF1G	P26641	5.46567	2.03067	UV	AAAPAPEEEM[+16]DEC[+604.3]EQALAAEPK|KAAAPAPEEEMDEC[+604.3]EQALAAEPK|AAAPAPEEEMDEC[+604.3]EQALAAEPK
P26641_339	EF1G	P26641	2.61884	NA	UV	FPEELTQTFM[+16]SC[+604.3]NLITGMFQR|FPEELTQTFMSC[+604.3]NLITGMFQR
P27348_134	1433T	P27348	2.77107	0.549828	UV	YLAEVAC[+604.3]GDDR|YLAEVAC[+604.3]GDDRK
P27635_105	RL10	P27635	2.10672	0.375921	UV	MLSC[+604.3]AGADR|M[+16]LSC[+604.3]AGADR
P27708_1374	PYR1	P27708	2.25372	NA	UV	VTAVDWHFEEAVDGEC[+604.3]PPQR
P27708_1455	PYR1	P27708	2.12002	0.593377	UV	VHVDC[+604.3]MTSQK
P27708_1889	PYR1	P27708	2.69287	NA	UV	KVAEPELMGTPDGTC[+604.3]YPPPPVPR|VAEPELMGTPDGTC[+604.3]YPPPPVPR
P27708_2092	PYR1	P27708	4.48912	1.28147	UV	TVHSLAC[+604.3]LLTQYR
P27708_736	PYR1	P27708	4.15045	0.627166	UV	NSVTGGTAAFEPSVDYC[+604.3]VVK
P27708_758	PYR1	P27708	2.73409	0.474531	UV	IGSC[+604.3]MK
P27824_160	CALX	P27824	20	NA	UV	LNKPFLFDTKPLIVQYEVNFQNGIEC[+604.3]GGAYVK
P28074_111	PSB5	P28074	2.03093	NA	UV	VIEINPYLLGTMAGGAADC[+604.3]SFWER
P28290_673	SSFA2	P28290	2.39127	1.53646	UV	C[+604.3]SDMSSENTTGPPSSMDR
P28370_377	SMCA1	P28370	2.24692	0.602584	UV	NC[+604.3]LGDQK
P29144_787	TPP2	P29144	3.76703	0.545449	UV	YEDLAPC[+604.3]ITLK
P29375_1397	KDM5A	P29375	2.06889	1.13777	UV	SEEVVTHMWTAPSFC[+604.3]AEHAYSSASK
P29692_217	EF1D	P29692	2.33283	0.0972378	UV	SSILLDVKPWDDETDMAQLEAC[+604.3]VR
P30154_389	2AAB	P30154	4.58454	0.0523467	UV	ENTIEHLLPLFLAQLKDEC[+604.3]PDVR
P30260_184	CDC27	P30260	2.56933	0.470361	UV	FTSLQNFSNC[+57]LPNSC[+604.3]TTQVPNHSLSHR
P30414_853	NKTR	P30414	3.89683	2.74149	UV	SEREC[+604.3]PHSK
P30447_363	1A23	P30447	2.84313	1.75476	UV	GGSYSQAASSDSAQGSDVSLTAC[+604.3]KV
P30876_1155	RPB2	P30876	2.66723	0.914408	UV	MPYAC[+604.3]K
P30876_510	RPB2	P30876	2.35928	1.25595	UV	QLHNTLWGMVC[+604.3]PAETPEGHAVGLVK
P31260_200	HXA10	P31260	3.13956	1.70952	UV	GPPPDGC[+604.3]ALGTSSGVPVPGYFR
P31260_78	HXA10	P31260	2.21313	NA	UV	GEAGGGGGGAGGGGGGGYYAHGGVYLPPAADLPYGLQSC[+604.3]GLFPTLGGK
P31271_291	HXA13	P31271	4.92371	1.95921	UV	HEPLGLPMESYQPWALPNGWNGQMYC[+604.3]PK
P33981_284	TTK	P33981	2.04785	NA	UV	VPVNLLNSPDC[+604.3]DVK|VPVNLLNSPDC[+604.3]DVKTDDSVVPC[+57]FMK
P33981_322	TTK	P33981	2.95721	0.51946	UV	DLVVPGSKPSGNDSC[+604.3]ELR
P35579_1379	MYH9	P35579	2.38942	0.575531	UV	MEDSVGC[+604.3]LETAEEVKR|KMEDSVGC[+604.3]LETAEEVK|KMEDSVGC[+604.3]LETAEEVKR|MEDSVGC[+604.3]LETAEEVK
P35579_1437	MYH9	P35579	3.05864	0.615246	UV	QSAC[+604.3]NLEK
P35579_91	MYH9	P35579	2.28467	0.645401	UV	VEDMAELTC[+604.3]LNEASVLHNLK
P35579_988	MYH9	P35579	2.54222	1.4121	UV	KLEEEQIILEDQNC[+604.3]K|LEEEQIILEDQNC[+604.3]K
P35580_1238	MYH10	P35580	2.16879	1.23543	UV	QGLETDNKELAC[+604.3]EVK|ELAC[+604.3]EVK
P35580_95	MYH10	P35580	2.28467	0.645401	UV	VEDMAELTC[+604.3]LNEASVLHNLK
P35609_161	ACTN2	P35609	2.25784	0.4735	UV	EGLLLWC[+604.3]QR
P35610_92	SOAT1	P35610	2.01046	0.667671	UV	SASLDNGGC[+604.3]ALTTFSVLEGEKNNHR|SASLDNGGC[+604.3]ALTTFSVLEGEK
P36405_118	ARL3	P36405	2.21747	1.00468	UV	LSC[+604.3]VPVLIFANK
P38398_1251	BRCA1	P38398	2.18058	1.06229	UV	HSTVATEC[+604.3]LSK
P38398_442	BRCA1	P38398	2.1259	NA	UV	IDLLASDPHEALIC[+604.3]K
P38398_903	BRCA1	P38398	5.67141	NA	UV	VTFEC[+604.3]EQKEENQGK
P38606_240	VATA	P38606	6.3545	NA	UV	VLDALFPC[+604.3]VQGGTTAIPGAFGC[+57]GK
P39880_1078	CUX1	P39880	2.80452	0.676394	UV	SLTELVQQPC[+604.3]PPIEASK
P39880_802	CUX1	P39880	5.59564	3.24679	UV	KEAQDAPGLDPQGAADC[+604.3]AQGVLR
P40939_550	ECHA	P40939	2.21947	NA	UV	C[+604.3]LAPMMSEVIR
P41091_96	IF2G	P41091	4.90377	NA	UV	LDDPSC[+604.3]PRPEC[+57]YR
P41214_489	EIF2D	P41214	2.72862	0.600644	UV	IC[+604.3]PIDITLAQR
P41252_433	SYIC	P41252	3.74865	0.158039	UV	NNDLC[+604.3]YWVPELVR
P42566_657	EPS15	P42566	2.53478	2.10953	UV	GSDPFASDC[+604.3]FFR
P42574_163	CASP3	P42574	17.5133	NA	UV	LFIIQAC[+604.3]R
P42575_343	CASP2	P42575	5.42995	NA	UV	NHAGSPGC[+604.3]EESDAGKEK
P42695_1293	CNDD3	P42695	5.17492	NA	UV	HADVAGTAGGAEVAPVAQVALC[+604.3]LETVPVPAGQENPAMSPAVSQPC[+57]TPR
P42695_631	CNDD3	P42695	2.43343	0.173878	UV	GVVPVVMDC[+604.3]ESTVQEK
P42704_361	LPPRC	P42704	2.99739	0.879137	UV	LEDVALQILLAC[+604.3]PVSK
P43246_527	MSH2	P43246	2.6712	0	UV	VTC[+604.3]KEEK
P43246_843	MSH2	P43246	2.47084	NA	UV	HVIEC[+604.3]AK
P43304_385	GPDM	P43304	2.52362	3.45267	UV	NYLSC[+604.3]DVEVR
P43304_45	GPDM	P43304	2.99041	1.74345	UV	AADC[+604.3]ISEPVNR|AADC[+604.3]ISEPVNREPPSR
P45973_160	CBX5	P45973	2.14644	0.246164	UV	C[+604.3]PQIVIAFYEER
P46013_1251	KI67	P46013	2.25843	0.901876	UV	IPC[+604.3]DSPQSDPVDTPTSTK
P46013_1373	KI67	P46013	2.17711	1.78247	UV	MPC[+604.3]ESSPPESADTPTSTR
P46013_1479	KI67	P46013	2.86075	0.837037	UV	AQPLEDLAGLKELFQTPVC[+604.3]TDKPTTHEK|ELFQTPVC[+604.3]TDKPTTHEK
P46013_1843	KI67	P46013	2.47731	NA	UV	AQALEELTGFRELFQTPC[+604.3]TDNPTTDEK|ELFQTPC[+604.3]TDNPTTDEK
P46013_1981	KI67	P46013	3.55506	1.91914	UV	ELFQTPGHTEESM[+16]TDDKITEVSC[+604.3]K|ITEVSC[+604.3]K|ELFQTPGHTEESMTDDKITEVSC[+604.3]K
P46013_2706	KI67	P46013	3.0537	NA	UV	IPC[+604.3]ESPPLEVVDTTASTKR|IPC[+604.3]ESPPLEVVDTTASTK
P46013_3199	KI67	P46013	2.16754	0.411407	UV	GEAGNSDSMC[+604.3]LR
P46013_3229	KI67	P46013	2.46792	0.641022	UV	C[+604.3]AENPK|RC[+604.3]AENPK
P46013_715	KI67	P46013	2.03309	0.702405	UV	KPVGEVHSQFSTGHANSPC[+604.3]TIIIGK
P46020_697	KPB1	P46020	3.52623	1.81568	UV	FQAAVQTTC[+604.3]DLMSLVTK
P46060_573	RAGP1	P46060	2.07078	0.316916	UV	ALAPLLLAFVTKPNSALESC[+604.3]SFAR
P46063_270	RECQ1	P46063	2.02078	0.60863	UV	ILC[+604.3]IEK
P46939_447	UTRO	P46939	6.03865	0.279945	UV	METC[+604.3]PLDDDVK
P46939_539	UTRO	P46939	2.60032	0.145717	UV	LQEINILWQELLEEQC[+604.3]LLK
P47755_111	CAZA2	P47755	2.82583	0.438607	UV	EATDPRPC[+604.3]EVENAVESWR
P47897_657	SYQ	P47897	2.02506	0.334715	UV	GPSGC[+604.3]VESLEVTC[+57]R
P47897_665	SYQ	P47897	2.23284	3.07013	UV	GPSGC[+57]VESLEVTC[+604.3]R
P48029_127	SC6A8	P48029	3.24	NA	UV	AGSINVWNIC[+604.3]PLFK
P48047_141	ATPO	P48047	2.35034	0.940879	UV	GEVPC[+604.3]TVTSASPLEEATLSELK
P48507_193	GSH0	P48507	3.91991	2.94847	UV	TQLEQLYQWAQVKPNSNQVNLASC[+604.3]C[+57]VMPPDLTAFAK
P48507_35	GSH0	P48507	4.10491	NA	UV	KC[+604.3]PSTHSEELHDC[+57]IQK
P48643_253	TCPE	P48643	2.40027	0.32716	UV	IAILTC[+604.3]PFEPPKPK
P48643_429	TCPE	P48643	2.80345	1.18816	UV	VVYGGGAAEISC[+604.3]ALAVSQEADKC[+57]PTLEQYAMR
P48643_440	TCPE	P48643	2.93078	0.383338	UV	VVYGGGAAEISC[+57]ALAVSQEADKC[+604.3]PTLEQYAMR
P49247_62	RPIA	P49247	3.48531	NA	UV	GGAGNTSTSC[+604.3]GDSNSIC[+57]PAPSTMSK
P49247_69	RPIA	P49247	2.12592	0.442679	UV	GGAGNTSTSC[+57]GDSNSIC[+604.3]PAPSTMSK
P49321_254	NASP	P49321	10.1139	8.07194	UV	SVSGTDVQEEC[+604.3]REK
P49327_1227	FAS	P49327	2.99413	4.9353	UV	AC[+604.3]LDTAVENMPSLK
P49327_1448	FAS	P49327	3.20008	1.06864	UV	AINC[+604.3]ATSGVVGLVNC[+57]LR
P49327_1471	FAS	P49327	4.60893	3.11359	UV	C[+604.3]VLLSNLSSTSHVPEVDPGSAELQK
P49327_1759	FAS	P49327	6.1378	NA	UV	C[+604.3]LATHGR
P49327_1828	FAS	P49327	16.9298	NA	UV	C[+604.3]TVFHGAQVEDAFR
P49327_223	FAS	P49327	20	NA	UV	AFDTAGNGYC[+604.3]R
P49327_2359	FAS	P49327	2.20203	0.140697	UV	LTPGC[+604.3]EAEAETEAIC[+57]FFVQQFTDMEHNR
P49327_496	FAS	P49327	4.10411	3.12662	UV	GGPEVQQVPAGERPLWFIC[+604.3]SGMGTQWR
P49327_634	FAS	P49327	2.93516	1.95865	UV	C[+604.3]PPGVVPAC[+57]HNSK
P49368_213	TCPG	P49368	2.78533	NA	UV	IPGGIIEDSC[+604.3]VLR
P49368_455	TCPG	P49368	2.26448	0.249501	UV	TLIQNC[+604.3]GASTIR
P49411_127	EFTU	P49411	2.43004	1.54962	UV	HYAHTDC[+604.3]PGHADYVK
P49454_2776	CENPF	P49454	2.4223	0.0767405	UV	SLDC[+604.3]MHK
P49711_38	CTCF	P49711	6.66678	4.48243	UV	EGGQEEDAC[+604.3]HLPQNQTDGGEVVQDVNSSVQMVMMEQLDPTLLQMK
P49721_91	PSB2	P49721	3.05717	1.45375	UV	NLADC[+604.3]LR
P49748_156	ACADV	P49748	2.25472	NA	UV	ELGAFGLQVPSELGGVGLC[+604.3]NTQYAR
P49759_84	CLK1	P49759	2.11916	0.63796	UV	YIDEYRNDYTQGC[+604.3]EPGHR
P49790_1065	NU153	P49790	2.65335	1.15735	UV	SASVAPFTC[+604.3]K
P49790_66	NU153	P49790	2.05924	0.130839	UV	NEDVC[+604.3]SC[+57]STDTSEVPR
P49792_2696	RBP2	P49792	2.04981	0.958616	UV	C[+604.3]RPLEENTADNEK|C[+604.3]RPLEENTADNEKEC[+57]IIVWEK
P49792_3071	RBP2	P49792	6.64094	3.48142	UV	ETNPVVFFDVC[+604.3]ADGEPLGR
P49792_50	RBP2	P49792	2.307	NA	UV	KYIC[+604.3]TYINVQER|YIC[+604.3]TYINVQERDPK|YIC[+604.3]TYINVQER
P49792_815	RBP2	P49792	2.92015	1.22871	UV	MIC[+604.3]QQVEAIKK|MIC[+604.3]QQVEAIK
P49821_206	NDUV1	P49821	11.5475	NA	UV	GAGAYIC[+604.3]GEETALIESIEGK
P49915_554	GUAA	P49915	4.18019	2.64893	UV	MC[+604.3]HNVNR
P49916_729	DNLI3	P49916	2.10356	NA	UV	C[+604.3]AGGHDDATLAR
P49916_929	DNLI3	P49916	2.68505	NA	UV	KAADETLC[+604.3]QTK|AADETLC[+604.3]QTK
P50579_380	MAP2	P50579	4.27047	2.36569	UV	GVVHDDMEC[+604.3]SHYMK
P50851_289	LRBA	P50851	2.11672	NA	UV	GFQHC[+604.3]VK
P50851_982	LRBA	P50851	6.16586	3.94759	UV	DSPVC[+604.3]PHFTTNGNENSSIEK
P50990_36	TCPQ	P50990	3.95426	1.57529	UV	NIQAC[+604.3]K
P50990_430	TCPQ	P50990	2.81581	0.448607	UV	QITSYGETC[+604.3]PGLEQYAIKK|QITSYGETC[+604.3]PGLEQYAIK
P50991_252	TCPD	P50991	3.77878	0.730699	UV	IGLIQFC[+604.3]LSAPK
P51531_1296	SMCA2	P51531	3.52713	2.99211	UV	LMEEDELPSWIIKDDAEVERLTC[+604.3]EEEEEK|LTC[+604.3]EEEEEK
P51532_1359	SMCA4	P51532	3.52713	2.99211	UV	LMEEDELPSWIIKDDAEVERLTC[+604.3]EEEEEK|LTC[+604.3]EEEEEK
P51608_429	MECP2	P51608	2.16993	4.62776	UV	GGSLESDGC[+604.3]PKEPAK
P51617_43	IRAK1	P51617	2.89034	1.35798	UV	VMDALEPADWC[+604.3]QFAALIVR
P51808_8	DYLT3	P51808	2.63091	1.33272	UV	HC[+604.3]DEVGFNAEEAHNIVK
P51991_94	ROA3	P51991	5.93472	4.17122	UV	GFGFVTYSC[+57]VEEVDAAM[+16]C[+604.3]ARPHK|GFGFVTYSC[+57]VEEVDAAMC[+604.3]ARPHK
P53041_11	PPP5	P53041	8.43755	NA	UV	TEC[+604.3]AEPPRDEPPADGALK
P53618_623	COPB	P53618	2.11734	0.784445	UV	VLSEC[+604.3]SPLMNDIFNKEC[+57]R|VLSEC[+604.3]SPLMNDIFNK
P53618_684	COPB	P53618	2.65199	0.335278	UV	NEMNC[+604.3]KEDQFQLSLLAAMGNTQR|NEMNC[+604.3]K
P53621_1169	COPA	P53621	20	NA	UV	NPTDAYQLNYDMHNPFDIC[+604.3]AASYRPIYR
P53701_46	CCHL	P53701	2.05308	NA	UV	GC[+57]PVNTEPSGPTC[+604.3]EKK|GC[+57]PVNTEPSGPTC[+604.3]EK
P53992_78	SC24C	P53992	2.59722	0.102341	UV	APPSSGAPPASTAQAPC[+604.3]GQAAYGQFGQGDVQNGPSSTVQMQR
P54098_471	DPOG1	P54098	2.16487	1.30446	UV	SLMDLANDAC[+604.3]QLLSGER
P54105_73	ICLN	P54105	2.6093	0.5453	UV	DRSDC[+604.3]LGEHLYVMVNAK
P54132_120	BLM	P54132	2.71124	0.63635	UV	EVVC[+604.3]TTQNTPTVK
P54132_1364	BLM	P54132	2.78201	NA	UV	GGSATC[+604.3]RK|GGSATC[+604.3]R
P54132_361	BLM	P54132	4.05086	3.89718	UV	MSMQELNPETSTDC[+604.3]DAR
P54132_444	BLM	P54132	2.92264	1.1357	UV	YRPDSLDGPMEGDSC[+604.3]PTGNSMK
P54132_468	BLM	P54132	2.92487	0.624613	UV	ELNFSHLPSNSVSPGDC[+604.3]LLTTTLGK
P54132_607	BLM	P54132	2.4465	0.654672	UV	TDC[+604.3]LPVSSTAQNINFSESIQNYTDK
P54136_369	SYRC	P54136	3.31105	0.873193	UV	IVFVPGC[+604.3]SIPLTIVK
P54198_673	HIRA	P54198	2.15425	0.603073	UV	EAMC[+604.3]LSAPALALK
P54278_653	PMS2	P54278	9.70985	NA	UV	IC[+604.3]PGENQAAEDELRK
P54886_612	P5CS	P54886	2.43496	0.609543	UV	C[+57]EYPAAC[+604.3]NALETLLIHR
P55072_105	TERA	P55072	10.3696	7.86316	UV	LGDVISIQPC[+604.3]PDVK
P55072_535	TERA	P55072	2.28092	0.165842	UV	AIANEC[+604.3]QANFISIK
P55196_1206	AFAD	P55196	3.43185	0.799267	UV	ITSVSTGNLC[+604.3]TEEQTPPPRPEAYPIPTQTYTR
P55196_1684	AFAD	P55196	2.56526	0.436272	UV	LLEPEAPGLC[+604.3]RPPLPR
P55196_1742	AFAD	P55196	2.16961	0.450237	UV	FVAYNEEEEEEDC[+604.3]SLAGPNSYPGSTGAAVGAHDAC[+57]R
P55212_163	CASP6	P55212	17.5133	NA	UV	IFIIQAC[+604.3]R
P56192_12	SYMC	P56192	3.67374	NA	UV	LFVSDGVPGC[+604.3]LPVLAAAGR
P57678_210	GEMI4	P57678	2.10236	0.382958	UV	SDPDAC[+604.3]PTMPLLAMLLR
P57678_382	GEMI4	P57678	2.1648	0.752359	UV	QVVSELAEC[+604.3]VR
P60468_39	SC61B	P60468	2.29892	NA	UV	KNASC[+604.3]GTR|NASC[+604.3]GTR
P60891_265	PRPS1	P60891	3.45981	0.392395	UV	INNAC[+604.3]FEAVVVTNTIPQEDK
P61077_107	UB2D3	P61077	2.62706	1.59372	UV	VLLSIC[+604.3]SLLC[+57]DPNPDDPLVPEIAR
P62837_107	UB2D2	P62837	2.62706	1.59372	UV	VLLSIC[+604.3]SLLC[+57]DPNPDDPLVPEIAR
P62937_52	PPIA	P62937	3.09741	NA	UV	GSC[+604.3]FHR
P63010_123	AP2B1	P63010	10.3949	7.84253	UV	ITEYLC[+604.3]EPLRK
P63244_138	GBLP	P63244	2.39486	0.341625	UV	LWNTLGVC[+604.3]K
P63244_182	GBLP	P63244	2.07966	0.200549	UV	VWNLANC[+604.3]K
P68371_303	TBB4B	P68371	2.14803	0.365862	UV	NMM[+16]AAC[+604.3]DPR|NM[+16]MAAC[+604.3]DPR|NMMAAC[+604.3]DPR
P78346_257	RPP30	P78346	3.5096	0.710753	UV	KPRPSEGDEDC[+604.3]LPASK
P78362_535	SRPK2	P78362	2.1377	1.01342	UV	IADLGNAC[+604.3]WVHK
P78364_831	PHC1	P78364	2.43573	1.02368	UV	YNVSC[+604.3]SHQFR
P78527_1229	PRKDC	P78527	4.64721	0	UV	EEGVSFLINTFEGGGC[+604.3]GQPSGILAQPTLLYLR
P78527_1791	PRKDC	P78527	2.16133	1.66275	UV	GSC[+604.3]VTQVGLLESVYEMFR
P78527_2342	PRKDC	P78527	2.14411	0.494325	UV	KNILEESLC[+604.3]ELVAK|NILEESLC[+604.3]ELVAK
P78527_3014	PRKDC	P78527	2.08375	0.328699	UV	SLEYC[+604.3]STASIDSENPPDLNK
P78527_3403	PRKDC	P78527	3.45608	NA	UV	AFQHLSEAVQAAEEEAQPPSWSC[+604.3]GPAAGVIDAYMTLADFC[+57]DQQLR
P78527_3837	PRKDC	P78527	2.45368	0.417537	UV	APPC[+604.3]EYK
P82094_448	TMF1	P82094	5.24084	1.44812	UV	VAEQC[+57]EPAESQPEALSEKEDVC[+604.3]K
P83369_52	LSM11	P83369	2.15106	NA	UV	LPPIPYPNAPC[+604.3]FNNVAEYESFLR
P83436_505	COG7	P83436	2.17509	NA	UV	YLSDSC[+604.3]SPR
Q00013_179	EM55	Q00013	2.43841	1.15358	UV	KDNLIPC[+604.3]K
Q00341_940	VIGLN	Q00341	2.39351	0.512375	UV	DC[+604.3]DPGSPR
Q00341_948	VIGLN	Q00341	2.11048	0.586316	UV	RC[+604.3]DIIIISGR
Q00610_491	CLH1	Q00610	2.18332	0.696355	UV	VIQC[+604.3]FAETGQVQK
Q01081_67	U2AF1	Q01081	2.41255	0.374786	UV	C[+604.3]AVSDVEMQEHYDEFFEEVFTEMEEK
Q01082_1389	SPTB2	Q01082	2.97948	1.03827	UV	AELFTQSC[+604.3]ADLDKWLHGLESQIQSDDYGK
Q01518_93	CAP1	Q01518	11.266	7.13128	UV	ALLVTASQC[+604.3]QQPAENK
Q01581_406	HMCS1	Q01581	11.7461	NA	UV	ITASLC[+604.3]DLK
Q01850_121	CDR2	Q01850	2.05462	NA	UV	ILSLTETIEC[+604.3]LQTNIDHLQSQVEELK
Q02040_522	AK17A	Q02040	2.59204	1.92198	UV	SVNGSVAEEAPC[+604.3]KEVQSSC[+57]R
Q02218_604	ODO1	Q02218	2.09083	0.284178	UV	SMSC[+604.3]PSTGLTEDILTHIGNVASSVPVENFTIHGGLSR
Q02224_2669	CENPE	Q02224	2.6446	0.233988	UV	YFDNSSLGLC[+604.3]PEVQNAGAESVDSQPGPWHASSGK
Q02952_1521	AKA12	Q02952	5.7254	3.4271	UV	SDEVDEQVAC[+604.3]QEVK
Q03001_5610	DYST	Q03001	4.50748	1.9152	UV	SELLQQALC[+604.3]NAK
Q03519_641	TAP2	Q03519	2.06662	0.751949	UV	VLILDEATSALDVQC[+604.3]EQALQDWNSR
Q05086_198	UBE3A	Q05086	5.1419	0.516951	UV	AAC[+604.3]SAAAMEEDSEASSSR
Q05086_269	UBE3A	Q05086	2.88814	0.800535	UV	IETAFLNALVYLSPNVEC[+604.3]DLTYHNVYSR
Q05655_127	KPCD	Q05655	2.23116	0.416753	UV	VLMSVQYFLEDVDC[+604.3]K
Q06330_313	SUH	Q06330	2.9808	3.60075	UV	IIQFQATPC[+604.3]PK
Q07666_264	KHDR1	Q07666	2.95593	1.29913	UV	FLVPDMMDDIC[+604.3]QEQFLELSYLNGVPEPSR
Q08043_168	ACTN3	Q08043	2.25784	0.4735	UV	EGLLLWC[+604.3]QR
Q08211_578	DHX9	Q08211	4.4835	NA	UV	TYPVQEYFLEDC[+604.3]IQMTHFVPPPKDK|TYPVQEYFLEDC[+604.3]IQMTHFVPPPK
Q08379_934	GOGA2	Q08379	3.61324	4.80922	UV	FLAAAQNPADEPTSGAPAPQELGAANQQGDLC[+604.3]EVSLAGSVEPAQGEAR
Q08J23_599	NSUN2	Q08J23	2.14	0.504817	UV	NNSGEEFDC[+604.3]AFR
Q08J23_673	NSUN2	Q08J23	2.83861	0.644447	UV	YEPDSANPDALQC[+604.3]PIVLC[+57]GWR
Q08J23_758	NSUN2	Q08J23	4.1827	1.82742	UV	AGEPNSPDAEEANSPDVTAGC[+604.3]DPAGVHPPR
Q08J23_93	NSUN2	Q08J23	3.67771	1.03214	UV	EILHC[+604.3]LK
Q09160_363	1A80	Q09160	2.84313	1.75476	UV	GGSYSQAASSDSAQGSDVSLTAC[+604.3]KV
Q09666_1900	AHNK	Q09666	3.60339	1.64073	UV	LEGDLTGPSVGVEVPDVELEC[+604.3]PDAK
Q09666_5502	AHNK	Q09666	2.28473	0.266128	UV	SSGC[+604.3]DVNLPGVNVK
Q10567_123	AP1B1	Q10567	10.3949	7.84253	UV	ITEYLC[+604.3]EPLRK
Q12770_914	SCAP	Q12770	2.06789	0.671929	UV	SRDSPGYDFSC[+604.3]LVQR
Q12772_832	SRBP2	Q12772	11.2759	7.12317	UV	AGDQEEESC[+604.3]EFSSALEYLK
Q12774_933	ARHG5	Q12774	6.26997	NA	UV	SEVSPGMAFSNMTNFLC[+604.3]PSSPTTPWTPELQGPTSK
Q12788_227	TBL3	Q12788	2.54169	6.2185	UV	IC[+57]IIWDLQSC[+604.3]QATR
Q12789_1188	TF3C1	Q12789	2.51931	0.696889	UV	VGSELC[+604.3]AGWEEQFEVDREPSLDR
Q12802_1169	AKP13	Q12802	2.83125	NA	UV	LEGADHSC[+604.3]TMGDAEEAQIDDEAHPVLLQPVAK
Q12830_1137	BPTF	Q12830	2.64451	5.30802	UV	ELLDSDSDKPC[+604.3]KEEPMEVDDDMK
Q12830_1156	BPTF	Q12830	2.17217	0.40646	UV	TESHVNC[+604.3]QESSQVDVVNVSEGFHLR
Q12830_1460	BPTF	Q12830	2.64777	0.60303	UV	C[+604.3]ELVSGESTGNC[+57]EDRLPVK
Q12830_1471	BPTF	Q12830	2.41269	1.17978	UV	C[+57]ELVSGESTGNC[+604.3]EDRLPVK
Q12830_1969	BPTF	Q12830	2.72191	2.45136	UV	IIC[+604.3]PIGVPETPK|KIIC[+604.3]PIGVPETPK
Q12857_404	NFIA	Q12857	8.15243	NA	UV	EFVQLVC[+604.3]PDAGQQAGQVGFLNPNGSSQGK
Q12888_1280	TP53B	Q12888	2.39938	1.72113	UV	KVTEETEEPIVEC[+604.3]QEC[+57]ETEVSPSQTGGSSGDLGDISSFSSK
Q12888_1375	TP53B	Q12888	2.9624	2.88777	UV	KGVSQTGTPVC[+604.3]EEDGDAGLGIR|GVSQTGTPVC[+604.3]EEDGDAGLGIR
Q12899_353	TRI26	Q12899	2.51819	0.545408	UV	SAYLHPQQFDC[+604.3]EPGVLGSK
Q12923_1467	PTN13	Q12923	20	NA	UV	EHVPVTPQC[+604.3]TLSDQNAQGQGPEK
Q12923_1705	PTN13	Q12923	3.37397	1.01195	UV	SQEDTIC[+604.3]TMFYYPQK
Q12931_573	TRAP1	Q12931	2.20852	0.328678	UV	FEDRSPAAEC[+604.3]LSEK|FEDRSPAAEC[+604.3]LSEKETEELMAWMR|SPAAEC[+604.3]LSEKETEELMAWMR|SPAAEC[+604.3]LSEK
Q12948_550	FOXC1	Q12948	4.29846	1.74541	UV	TSGAFVYDC[+604.3]SK|TSGAFVYDC[+604.3]SKF
Q13042_194	CDC16	Q13042	3.31294	0.468271	UV	LC[+604.3]NEEQELLR
Q13111_190	CAF1A	Q13111	2.34147	0.657234	UV	TEEEGVGC[+604.3]GGAGR
Q13111_21	CAF1A	Q13111	2.93991	0.575509	UV	GAATAMDC[+604.3]K
Q13111_878	CAF1A	Q13111	2.10079	0.387119	UV	SAGSMC[+604.3]ITQFMK
Q13131_238	AAPK1	Q13131	2.25068	0.314065	UV	IC[+604.3]DGIFYTPQYLNPSVISLLK
Q13185_160	CBX3	Q13185	2.14644	0.246164	UV	C[+604.3]PQIVIAFYEER
Q13200_459	PSMD2	Q13200	2.01612	0.6231	UV	NEC[+604.3]DPALALLSDYVLHNSNTMR
Q13310_472	PABP4	Q13310	3.62784	NA	UV	HLAPTGSEC[+604.3]PDR
Q13310_494	PABP4	Q13310	2.49693	0.614119	UV	LAMDFGGAGAAQQGLTDSC[+604.3]QSGGVPTAVQNLAPR
Q13330_68	MTA1	Q13330	3.26234	1.68431	UV	HATLSVC[+604.3]YK
Q13356_15	PPIL2	Q13356	2.27874	0.954021	UV	MYITC[+604.3]AEYTHFYGGK
Q13370_475	PDE3B	Q13370	2.76258	0.455071	UV	RPHQEFGISSQGC[+604.3]YLNGPFNSNLLTIPK
Q13370_597	PDE3B	Q13370	3.53629	1.16863	UV	YVSTSESDGTDC[+604.3]C[+57]SGK
Q13395_202	TARB1	Q13395	2.34623	NA	UV	LLPVLVQC[+604.3]GGAALR
Q13395_443	TARB1	Q13395	2.07846	NA	UV	SPGQPIGSC[+604.3]SPLGLK
Q13395_483	TARB1	Q13395	2.46116	0.414731	UV	HWC[+604.3]AVPILFLSK
Q13418_422	ILK	Q13418	3.16012	1.25247	UV	VALEGLRPTIPPGISPHVC[+604.3]K
Q13425_374	SNTB2	Q13425	3.28408	0.472063	UV	DAWASPC[+604.3]HSYPLVATR
Q13464_314	ROCK1	Q13464	2.04281	NA	UV	NLIC[+604.3]AFLTDR
Q13509_303	TBB3	Q13509	2.14803	0.365862	UV	NMM[+16]AAC[+604.3]DPR|NM[+16]MAAC[+604.3]DPR|NMMAAC[+604.3]DPR
Q13561_240	DCTN2	Q13561	3.19577	1.00222	UV	C[+604.3]DQDAQNPLSAGLQGAC[+57]LMETVELLQAK
Q13561_256	DCTN2	Q13561	2.52679	0	UV	C[+57]DQDAQNPLSAGLQGAC[+604.3]LMETVELLQAK
Q13885_303	TBB2A	Q13885	2.14803	0.365862	UV	NMM[+16]AAC[+604.3]DPR|NM[+16]MAAC[+604.3]DPR|NMMAAC[+604.3]DPR
Q14008_1795	CKAP5	Q14008	2.49194	0.644186	UV	NESELEAHLC[+604.3]R|ILDHLTMIDNKNESELEAHLC[+604.3]R
Q14008_1911	CKAP5	Q14008	3.27032	0.142028	UV	ISTSTGISPQMEVTC[+604.3]VPTPTSTVSSIGNTNGEEVGPSVYLER
Q14103_126	HNRPD	Q14103	2.76847	NA	UV	FGEVVDC[+604.3]TLK
Q14146_702	URB2	Q14146	5.25892	2.68532	UV	C[+604.3]DAAFIIGSGR
Q14147_32	DHX34	Q14147	2.23671	0.806181	UV	WDWNC[+604.3]PETR
Q14149_694	MORC3	Q14149	6.0591	3.36955	UV	SADDAGC[+604.3]QLQELR
Q14151_224	SAFB2	Q14151	10.6038	NA	UV	VTPDIEESLLEPENEKILDILGETC[+604.3]K|ILDILGETC[+604.3]K
Q14151_308	SAFB2	Q14151	2.13794	0.907954	UV	TDC[+604.3]EPVGLEPAVEQSSAASELAEASSEELAEAPTEAPSPEAR
Q14202_1073	ZMYM3	Q14202	2.08544	0.813371	UV	C[+604.3]WVQSK
Q14203_636	DCTN1	Q14203	2.31304	NA	UV	FELSENC[+604.3]SERPGLR
Q14204_4121	DYHC1	Q14204	2.90362	0.328197	UV	LHSLQPHAC[+604.3]FR|KLHSLQPHAC[+604.3]FR
Q14204_4510	DYHC1	Q14204	2.73102	0.242707	UV	NIHVC[+604.3]LGGLFVPEAYITATR
Q14204_633	DYHC1	Q14204	2.79067	0.600521	UV	VQYPQSQAC[+604.3]K
Q14315_618	FLNC	Q14315	2.02085	0.759307	UV	IEC[+604.3]DDKGDGSC[+57]DVR
Q14315_626	FLNC	Q14315	2.23328	0.283118	UV	IEC[+57]DDKGDGSC[+604.3]DVR
Q14527_442	HLTF	Q14527	2.63506	1.89614	UV	VIEDVAFAC[+604.3]ALTSSVPTTK
Q14566_301	MCM6	Q14566	12.7853	NA	UV	LVFLAC[+604.3]C[+57]VAPTNPR
Q14571_1879	ITPR2	Q14571	2.40798	1.34199	UV	AYC[+604.3]VYR
Q14571_1893	ITPR2	Q14571	6.47638	NA	UV	EMDPEIDIMC[+604.3]TGPEAGNTEEK
Q14571_2087	ITPR2	Q14571	2.06645	0.753482	UV	NAYNQGLEC[+604.3]DHGDDEGGDDGVSPK
Q14674_1369	ESPL1	Q14674	2.59245	1.01906	UV	QAGPHVPFTVFEEVC[+604.3]PTESKPEVPQAPR
Q14680_413	MELK	Q14680	2.41651	0	UV	SLTPALC[+604.3]R
Q14684_286	RRP1B	Q14684	2.04134	NA	UV	DGLSDERGRDDC[+604.3]GTFEDTGPLLQFDYK|GRDDC[+604.3]GTFEDTGPLLQFDYK
Q14684_628	RRP1B	Q14684	2.34865	1.15789	UV	VM[+16]SNLVEHNGVLESEAGQPQALGSSGTC[+604.3]SSLK|VMSNLVEHNGVLESEAGQPQALGSSGTC[+604.3]SSLKK|VMSNLVEHNGVLESEAGQPQALGSSGTC[+604.3]SSLK
Q14692_317	BMS1	Q14692	2.32631	0.619032	UV	SQIHMPGVGDFAVSDISFLPDPC[+604.3]ALPEQQK
Q14694_115	UBP10	Q14694	3.48849	0.643216	UV	EASYGSIDC[+604.3]QYPGSALALDGSSNVEAEVLENDGVSGGLGQR
Q14697_822	GANAB	Q14697	5.59769	3.19543	UV	SSEC[+604.3]MK
Q14699_494	RFTN1	Q14699	3.38491	0.641193	UV	AGDMGNC[+604.3]VSGQQQEGGVSEEMK
Q14738_17	2A5D	Q14738	11.6313	6.83303	UV	C[+604.3]TAKPSSSGK
Q14789_3197	GOGB1	Q14789	2.24413	NA	UV	TPIIGSC[+604.3]GTQEQALLIDLTSNSC[+57]R
Q147X3_71	NAA30	Q147X3	2.07621	0.215114	UV	GHPC[+604.3]LR
Q14807_575	KIF22	Q14807	4.4018	NA	UV	LESLDALEPEEKAEDC[+604.3]WELQISPELLAHGR|AEDC[+604.3]WELQISPELLAHGR
Q14839_1594	CHD4	Q14839	2.30986	4.26397	UV	STAPETAIEC[+604.3]TQAPAPASEDEK|STAPETAIEC[+604.3]TQAPAPASEDEKVVVEPPEGEEK
Q14966_1026	ZN638	Q14966	2.32856	0.581168	UV	FVHLDNLPEDGLQC[+57]VLC[+604.3]VGLQFGK
Q14966_259	ZN638	Q14966	3.11253	1.23098	UV	IYDPEIPTDEVENEFQSQQNISASVPNPNVIC[+604.3]NSMFPVEDVFR
Q14966_747	ZN638	Q14966	2.95046	1.10694	UV	IC[+604.3]VPGKK|IC[+604.3]VPGK
Q14974_223	IMB1	Q14974	2.02544	0.205562	UV	HFIMQVVC[+604.3]EATQC[+57]PDTR
Q14974_228	IMB1	Q14974	2.05884	0.174943	UV	HFIMQVVC[+57]EATQC[+604.3]PDTR
Q14980_2009	NUMA1	Q14980	2.00132	0.424739	UV	ATSC[+604.3]FPRPMTPR
Q14999_60	CUL7	Q14999	6.38291	3.17259	UV	RGDEGDGGSGQVDC[+604.3]K
Q15003_296	CND2	Q15003	5.82282	NA	UV	SELLFPSDVQTLSTGEPLELPELGC[+604.3]VEMTDLKAPLQQC[+57]AEDR|SELLFPSDVQTLSTGEPLELPELGC[+604.3]VEMTDLK
Q15003_397	CND2	Q15003	2.21207	4.33516	UV	SWKEPC[+604.3]QVQSC[+57]QEEMISLGDGDIR
Q15004_99	PAF15	Q15004	2.27019	0.439577	UV	AC[+604.3]PLQPDHTNDEKE
Q15022_201	SUZ12	Q15022	3.86772	0	UV	DVSC[+604.3]PIR
Q15022_325	SUZ12	Q15022	2.99342	1.40325	UV	RLQLLDGEYEVAMQEMEEC[+604.3]PISK|LQLLDGEYEVAMQEMEEC[+604.3]PISK
Q15022_494	SUZ12	Q15022	2.1922	0.424096	UV	IDVSINEC[+604.3]YDGSYAGNPQDIHR
Q15029_663	U5S1	Q15029	2.82301	NA	UV	VADPVVTFC[+604.3]ETVVETSSLK
Q15042_873	RB3GP	Q15042	2.3284	0.228313	UV	FVSC[+604.3]LLEQPEVLVTGAGR
Q15061_291	WDR43	Q15061	2.20773	0.846909	UV	LAVVC[+604.3]R
Q15120_41	PDK3	Q15120	5.33807	0.704863	UV	QFLDFGRDNAC[+604.3]EK|DNAC[+604.3]EK
Q15149_530	PLEC	Q15149	2.5445	NA	UV	SEFERLEC[+604.3]LQR|LEC[+604.3]LQR
Q15154_1325	PCM1	Q15154	5.10062	2.34783	UV	YESASMSSTC[+604.3]EPC[+57]K
Q15154_1585	PCM1	Q15154	3.03664	NA	UV	SSQQPVSEVSTIPC[+604.3]PR
Q15154_1717	PCM1	Q15154	2.85335	0.609687	UV	IEATGVIQSC[+604.3]AK
Q15154_187	PCM1	Q15154	2.78141	0.914615	UV	ELFASALSNDLLQNC[+604.3]QVSEEDGRGEPAMESSQIVSR
Q15154_783	PCM1	Q15154	4.70952	1.02592	UV	IQALQTAC[+57]PDLQLSAASVGNC[+604.3]PTK
Q15154_876	PCM1	Q15154	2.42267	0.523302	UV	SDGSENLC[+604.3]TPQQSR
Q15154_957	PCM1	Q15154	5.57862	3.14014	UV	WKNNC[+604.3]PFSADENYRPLAK|NNC[+604.3]PFSADENYRPLAK
Q15181_270	IPYR	Q15181	2.77636	1.82586	UV	AIVDALPPPC[+604.3]ESAC[+57]TVPTDVDK
Q15262_851	PTPRK	Q15262	2.79738	0.729681	UV	YLC[+604.3]EGTESPYQTGQLHPAIR
Q15345_123	LRC41	Q15345	2.04986	0.100441	UV	TRPSSLESVTC[+604.3]WR
Q15345_170	LRC41	Q15345	3.25463	NA	UV	QLTIC[+604.3]NMLQGATELVAEPNR|QLTIC[+604.3]NMLQGATELVAEPNRR
Q15345_735	LRC41	Q15345	5.24898	2.42895	UV	LGNAGLLALADVFSEDSSSSLC[+604.3]QLDISSNC[+57]IKPDGLLEFAK
Q15345_743	LRC41	Q15345	4.65342	1.70004	UV	LGNAGLLALADVFSEDSSSSLC[+57]QLDISSNC[+604.3]IKPDGLLEFAK
Q15361_445	TTF1	Q15361	3.97373	NA	UV	TQAC[+604.3]LASK
Q15361_708	TTF1	Q15361	2.92396	1.34994	UV	LQENPESC[+604.3]LSIVR
Q15361_73	TTF1	Q15361	2.01005	0.539238	UV	IC[+604.3]DETANATSTLKK
Q15398_592	DLGP5	Q15398	2.57466	0.468627	UV	IRQEEC[+604.3]AETAVSVIPK
Q15398_696	DLGP5	Q15398	5.49447	1.11469	UV	SSIEDAQC[+604.3]PGLPDLIEENHVVNK
Q15424_309	SAFB1	Q15424	2.13794	0.907954	UV	TDC[+604.3]EPVGLEPAVEQSSAASELAEASSEELAEAPTEAPSPEAR
Q15477_201	SKIV2	Q15477	11.3551	7.05856	UV	DC[+604.3]PTPAPGLLSLSC[+57]MLEPLDLGGGDEDENEAVGQPGGPR
Q15527_116	SURF2	Q15527	4.4777	NA	UV	YEEC[+604.3]QK
Q15643_1329	TRIPB	Q15643	2.15489	0.5552	UV	LDIISPQLSSASLLTPQSAEC[+604.3]LR
Q15643_1722	TRIPB	Q15643	2.54341	5.68952	UV	VISLQEC[+604.3]LDEANAALDSASR
Q15758_363	AAAT	Q15758	2.47376	0.86008	UV	C[+604.3]VEENNGVAK
Q15758_39	AAAT	Q15758	3.9979	NA	UV	GLAAAEPTANGGLALASIEDQGAAAGGYC[+604.3]GSR
Q16637_98	SMN	Q16637	2.27394	0.572676	UV	C[+604.3]SAIWSEDGC[+57]IYPATIASIDFK
Q16643_308	DREB	Q16643	20	NA	UV	VASASAGSC[+604.3]DVPSPFNHRPGSHLDSHR
Q17RS7_866	GEN	Q17RS7	2.33574	0.465834	UV	SYETAENEESC[+604.3]FPDSTK
Q1KMD3_57	HNRL2	Q1KMD3	4.55577	2.02351	UV	LQEALDAEMLEDEAGGGGAGPGGAC[+604.3]K
Q1KMD3_602	HNRL2	Q1KMD3	2.5896	1.36899	UV	ANFSLPEKC[+604.3]DYMDEVTYGELEKEEAQPIVTK|C[+604.3]DYMDEVTYGELEKEEAQPIVTK
Q27J81_394	INF2	Q27J81	2.03148	3.67201	UV	GSSPQNTTTPKPSVEGQQPAAAAAC[+604.3]EPVDHAQSESILK
Q29RF7_327	PDS5A	Q29RF7	2.48092	0.579908	UV	DSDLATQNRPLWQC[+604.3]FLGR
Q29RF7_532	PDS5A	Q29RF7	2.13202	0.167173	UV	QPTSEANC[+604.3]SAMFGK|ELLDLHKQPTSEANC[+604.3]SAMFGK
Q2KHM9_745	MOONR	Q2KHM9	5.62056	NA	UV	QLDDFLEDC[+604.3]ASELWAVTHAK
Q2M1P5_1065	KIF7	Q2M1P5	2.41252	NA	UV	NEAITC[+604.3]R
Q2M1P5_667	KIF7	Q2M1P5	3.03197	0.707754	UV	KGPELC[+604.3]LEELDAAIPGSR
Q2NL82_126	TSR1	Q2NL82	2.5398	0.749331	UV	ISLPEAMQLLQDRDTGTVHLNELGNTQNFMLLC[+604.3]PR|DTGTVHLNELGNTQNFMLLC[+604.3]PR
Q2NL82_329	TSR1	Q2NL82	2.68498	3.49549	UV	DPDMAMEIC[+604.3]ATDAVDDMEEGLK|GIKPQKDPDMAMEIC[+604.3]ATDAVDDMEEGLK
Q2TAK8_548	MUM1	Q2TAK8	2.93824	2.72219	UV	GSPEEPVVGC[+604.3]PLGQR
Q2TBE0_299	C19L2	Q2TBE0	4.3937	2.86444	UV	AQNC[+604.3]QESR
Q2VIQ3_1161	KIF4B	Q2VIQ3	2.08246	3.59811	UV	LEDPTEVTPGLSFFNPVC[+604.3]ATPNSK
Q2VIQ3_1226	KIF4B	Q2VIQ3	4.39219	NA	UV	RALASNTSFFSGC[+604.3]SPIEEEAH
Q32MZ4_644	LRRF1	Q32MZ4	2.8253	1.73748	UV	IAAESSENVDC[+604.3]PENPK
Q32MZ4_726	LRRF1	Q32MZ4	2.05109	0.745622	UV	SEDADRC[+604.3]TLPEHESPSQDISDAC[+57]EAESTER
Q32MZ4_750	LRRF1	Q32MZ4	2.24965	NA	UV	C[+604.3]EMSEHPSQTVR
Q3KQU3_382	MA7D1	Q3KQU3	2.34125	1.17778	UV	C[+604.3]APAGERGER
Q3YEC7_491	RABL6	Q3YEC7	5.55322	5.55763	UV	GPAPAPQQC[+604.3]SEPETK
Q3ZCM7_303	TBB8	Q3ZCM7	2.14803	0.365862	UV	NMM[+16]AAC[+604.3]DPR|NM[+16]MAAC[+604.3]DPR|NMMAAC[+604.3]DPR
Q4G0J3_438	LARP7	Q4G0J3	2.60922	1.06394	UV	TANREEC[+604.3]R
Q4G0N4_193	NAKD2	Q4G0N4	6.10005	NA	UV	SEGHLC[+604.3]LPVR
Q4J6C6_404	PPCEL	Q4J6C6	2.98754	0.983642	UV	NC[+604.3]PFQLC[+57]SPIRPPK
Q4VC44_224	FWCH1	Q4VC44	2.96536	2.37405	UV	VEEPLEGVGPWQC[+604.3]PEEPEPTPGLVLSKPALEEEEAPR
Q4VCS5_647	AMOT	Q4VCS5	2.22556	0.47952	UV	QGNC[+604.3]QPTNVSEYNAAALMELLR
Q53EL6_150	PDCD4	Q53EL6	11.152	7.22434	UV	GVWGTPGQVYDVEEVDVKDPNYDDDQENC[+604.3]VYETVVLPLDER
Q53EL6_275	PDCD4	Q53EL6	2.85701	0.463289	UV	AVGDGILC[+604.3]NTYIDSYK
Q53H12_34	AGK	Q53H12	2.13671	0.951521	UV	HC[+604.3]DNLLR
Q53R41_446	FAKD1	Q53R41	2.88802	0.660974	UV	IEAVLPQC[+604.3]DLNNLSSFATSVLR
Q562F6_1041	SGOL2	Q562F6	5.7052	NA	UV	HITSEADSDPGNPVELC[+604.3]K
Q5BJF6_118	ODFP2	Q5BJF6	2.67707	0.847486	UV	LSDLSTEDDDSGHC[+604.3]K
Q5BKZ1_360	ZN326	Q5BKZ1	2.35969	0.231116	UV	VVMEFLHEC[+604.3]MVNK
Q5C9Z4_332	NOM1	Q5C9Z4	2.60664	1.08123	UV	SLC[+604.3]GSGEK
Q5F1R6_444	DJC21	Q5F1R6	5.37137	NA	UV	VDPEDTNLNQDSAKELEDSPQENVSVTEIIKPC[+604.3]DDPK
Q5H9R7_830	PP6R3	Q5H9R7	6.13614	4.54948	UV	LSTSQDAAC[+604.3]KDAEEC[+57]PETAEAK
Q5JRA6_1417	MIA3	Q5JRA6	10.025	8.14455	UV	DDNINALTNC[+57]ITQLNLLEC[+604.3]ESESEGQNK
Q5JRX3_869	PREP	Q5JRX3	4.89089	NA	UV	THFLMPFPVNYVGEC[+604.3]IR
Q5JSZ5_1089	PRC2B	Q5JSZ5	2.28761	0.765032	UV	GRPAGGNGSGLC[+604.3]GGGVLGAR
Q5JVS0_236	HABP4	Q5JVS0	2.37642	1.55435	UV	TEDNMGGC[+604.3]GVR
Q5PSV4_282	BRM1L	Q5PSV4	2.43503	1.29824	UV	KDEC[+604.3]PTSAVITTINHDEVWFK
Q5RKV6_117	EXOS6	Q5RKV6	7.70173	NA	UV	APPGGC[+604.3]EERELALALQEALEPAVR|APPGGC[+604.3]EER|RAPPGGC[+604.3]EER
Q5ST30_281	SYVM	Q5ST30	2.3171	1.248	UV	NHQLVNWSC[+604.3]ALR
Q5ST30_874	SYVM	Q5ST30	6.83701	NA	UV	LPPRPGC[+604.3]PPAPSISVAPYPSAC[+57]SLEHWR
Q5T1J5_124	CHCH9	Q5T1J5	2.80208	0.510054	UV	QFLEC[+604.3]AQNQGDIK
Q5T2E6_105	CJ076	Q5T2E6	3.26456	1.21757	UV	VVNALQTLC[+604.3]ALIR
Q5T4S7_1458	UBR4	Q5T4S7	2.62437	NA	UV	SPNPSLLHLC[+57]GSLAQLAC[+604.3]VEPVR
Q5T4S7_2222	UBR4	Q5T4S7	2.22354	0.791873	UV	HTAC[+604.3]NEQQR
Q5T4S7_2554	UBR4	Q5T4S7	3.10211	0.198158	UV	AVQC[+604.3]LNTSSK
Q5T4S7_3864	UBR4	Q5T4S7	2.11108	NA	UV	ALSVLGC[+604.3]GHTSSTK
Q5T5X7_801	BEND3	Q5T5X7	2.27236	NA	UV	MEEVWHYEC[+604.3]IPSIDER
Q5T9A4_557	ATD3B	Q5T9A4	2.50973	0.302772	UV	DGVLTEAMMDAC[+604.3]VQDAVQQYR
Q5UIP0_1077	RIF1	Q5UIP0	2.46623	0.352968	UV	RC[+604.3]DIPAMYNNLDVSQDTLFTQYSQEEPMEIPTLTR
Q5UIP0_1155	RIF1	Q5UIP0	2.0454	0.693087	UV	SSLSNNEC[+604.3]GSLDK
Q5UIP0_1619	RIF1	Q5UIP0	2.74377	1.63421	UV	SPIC[+604.3]EK|ATSEEDVSIKSPIC[+604.3]EK
Q5UIP0_1630	RIF1	Q5UIP0	5.85015	3.09961	UV	QDESNTVIC[+604.3]QDSTVTSDLLQVPDDLPNVC[+57]EEK
Q5UIP0_2068	RIF1	Q5UIP0	5.95537	3.82791	UV	TSKPDEAETNMLTAEMDNFVC[+604.3]DTVEMSTEEGIIDANK
Q5UIP0_2126	RIF1	Q5UIP0	3.35927	5.79286	UV	VEEPSQC[+604.3]LASGTAISELIIEDNNASPQK
Q5UIP0_2169	RIF1	Q5UIP0	2.00187	0.497271	UV	C[+604.3]VWSPLASPSTSILK
Q5UIP0_2274	RIF1	Q5UIP0	2.02835	0.531573	UV	C[+604.3]LISEMAK
Q5UIP0_2298	RIF1	Q5UIP0	5.05993	NA	UV	ESIPC[+57]PTESVYPPLVNC[+604.3]VAPVDIILPQITSNMWAR
Q5VSL9_769	STRP1	Q5VSL9	3.03999	0.472747	UV	LNDDWAYGNDLDARPWDFQAEEC[+604.3]ALR
Q5VSY0_90	GKAP1	Q5VSY0	2.45721	NA	UV	SSHAVC[+604.3]NAQHDLPLSNPVQK
Q5VT06_153	CE350	Q5VT06	2.13177	2.87979	UV	HVYC[+604.3]VDVNEEK
Q5VT06_2716	CE350	Q5VT06	5.09888	NA	UV	LC[+604.3]TPLLDLLTR
Q5VT25_678	MRCKA	Q5VT25	2.46861	0.547964	UV	QISYSPGVC[+604.3]SIEHQQEITK
Q5VUJ6_306	LRCH2	Q5VUJ6	2.69599	NA	UV	YLNIQAC[+604.3]C[+57]R
Q5VYK3_1503	ECM29	Q5VYK3	2.98125	0.414903	UV	EEC[+604.3]NLWTEVWQENVPGSFGGIR
Q5VZL5_1264	ZMYM4	Q5VZL5	3.85889	NA	UV	SDPLGSTQDHALSQESSEPGC[+604.3]R
Q63HN8_614	RN213	Q63HN8	2.05055	0.71098	UV	STDFLPVDC[+604.3]PVR
Q66K74_435	MAP1S	Q66K74	5.1488	NA	UV	VLFPGC[+604.3]TPPAC[+57]LLDGLVR
Q66K74_841	MAP1S	Q66K74	2.10916	0.815222	UV	HDPLPDPLKVPPPLPDPSSIC[+604.3]MVDPEMLPPK
Q66PJ3_220	AR6P4	Q66PJ3	3.53452	0.995106	UV	NC[+604.3]SASTSQGR
Q66PJ3_410	AR6P4	Q66PJ3	2.18787	0	UV	GDC[+604.3]LAFQMR
Q68DK7_221	MSL1	Q68DK7	10.8907	7.3223	UV	SPLGGGGGSGASSQAAC[+604.3]LK
Q69YH5_522	CDCA2	Q69YH5	7.60538	4.05894	UV	NQLVSVVEESVC[+604.3]NLLNTEVQPC[+57]K|NQLVSVVEESVC[+604.3]NLLNTEVQPC[+57]KEK
Q69YH5_532	CDCA2	Q69YH5	3.15893	1.0466	UV	NQLVSVVEESVC[+57]NLLNTEVQPC[+604.3]KEK
Q69YH5_750	CDCA2	Q69YH5	2.50126	0.746583	UV	VASDSPKPALTLQQGQEFSAGGQNAENLC[+604.3]QFFK
Q69YH5_792	CDCA2	Q69YH5	2.35992	0.635343	UV	DC[+57]HC[+604.3]LGDVLIENTK
Q69YH5_835	CDCA2	Q69YH5	5.02208	1.14119	UV	SMC[+604.3]YSDGR
Q69YN2_141	C19L1	Q69YN2	3.32702	NA	UV	MMLC[+604.3]TTSQFK
Q69YN2_160	C19L1	Q69YN2	4.37571	1.38132	UV	C[+604.3]VGNFGNSSGEVDTKK
Q6IBW4_309	CNDH2	Q6IBW4	3.79176	1.01275	UV	EREGAPEPASC[+604.3]VK
Q6KC79_1066	NIPBL	Q6KC79	2.07162	0.344077	UV	ELPPELLAEIESTMPLC[+604.3]ER
Q6KC79_304	NIPBL	Q6KC79	3.43218	0.270629	UV	GSRPPLILQSQSLPC[+604.3]SSPR
Q6NXR4_36	TTI2	Q6NXR4	2.67203	0.547335	UV	ILHC[+604.3]LARPEAR
Q6NXT6_474	TAPT1	Q6NXT6	2.31512	0.996	UV	LSNPPATC[+604.3]TPGKPSSK
Q6NZY4_157	ZCHC8	Q6NZY4	2.61073	0.750127	UV	TSFNLLPQPSSIVLEEDHKVEESC[+604.3]AIK|VEESC[+604.3]AIK
Q6NZY4_262	ZCHC8	Q6NZY4	2.18932	0.939207	UV	EYMDAC[+604.3]GEANNQNFQQR
Q6P0N0_164	M18BP	Q6P0N0	2.27246	0.0166362	UV	LQHTYLC[+604.3]EEKENNK
Q6P158_1369	DHX57	Q6P158	2.40561	0.224936	UV	IKNPSIDLC[+57]TC[+604.3]PR
Q6P158_65	DHX57	Q6P158	2.73086	1.561	UV	IWDDGDDFC[+604.3]IFSESR
Q6P161_62	RM54	Q6P161	2.89221	1.10434	UV	GAVTSEALKDPDVC[+604.3]TDPVQLTTYAMGVNIYK
Q6P1J9_145	CDC73	Q6P1J9	2.63034	NA	UV	IEDEEC[+604.3]VRLDK|IEDEEC[+604.3]VR
Q6P1N0_80	C2D1A	Q6P1N0	2.56112	NA	UV	MASLC[+604.3]MR
Q6P1X5_1093	TAF2	Q6P1X5	2.64003	NA	UV	SALIPQHSAGC[+604.3]DSTPTTKPQWSLELAR
Q6P1X5_767	TAF2	Q6P1X5	4.54332	1.36146	UV	DVHNLC[+604.3]PK
Q6P2Q9_1626	PRP8	Q6P2Q9	3.443	0.615294	UV	MNSSC[+604.3]ADILLFASYK
Q6P2Q9_2116	PRP8	Q6P2Q9	2.98515	0.146031	UV	FIC[+604.3]ISDLR
Q6P2Q9_435	PRP8	Q6P2Q9	2.04643	1.69704	UV	EHC[+604.3]PAGQPVK
Q6P2Q9_497	PRP8	Q6P2Q9	3.99095	NA	UV	LDWVEVGLQVC[+604.3]R
Q6PCB5_818	RSBNL	Q6PCB5	2.41122	1.0505	UV	DLKEELC[+604.3]PGNLSLVDTR|EELC[+604.3]PGNLSLVDTR
Q6PI47_390	KCD18	Q6PI47	3.17827	NA	UV	TPLC[+57]ATAPC[+604.3]LPSPTATR
Q6PI48_459	SYDM	Q6PI48	2.08752	1.27728	UV	LRLEC[+604.3]ADLLETR
Q6PJG6_289	BRAT1	Q6PJG6	4.97721	NA	UV	ALSC[+604.3]LGPTHMGPLALGILK
Q6PKG0_238	LARP1	Q6PKG0	3.78976	3.27212	UV	SDESGEEKNGDEDC[+604.3]QR|NGDEDC[+604.3]QR
Q6PL18_1246	ATAD2	Q6PL18	2.8176	0.583291	UV	NNSNTC[+604.3]NIENELEDSRK
Q6PL18_1261	ATAD2	Q6PL18	4.38033	2.66584	UV	TTAC[+604.3]TELRDK|TTAC[+604.3]TELR
Q6PL18_741	ATAD2	Q6PL18	10.0906	8.09103	UV	TLDSDISC[+604.3]PLLESDLAYSDDDVPSVYENGLSQK
Q6UB35_61	C1TM	Q6UB35	2.29633	0.336271	UV	SSC[+604.3]SPGGR
Q6UXV4_74	MIC27	Q6UXV4	8.13338	5.68259	UV	TATGC[+604.3]YIGWC[+57]K
Q6W2J9_1341	BCOR	Q6W2J9	2.76755	0.997408	UV	TDVLC[+57]ADEEEDC[+604.3]QAASLLQK
Q6Y7W6_289	PERQ2	Q6Y7W6	3.02616	NA	UV	SGSGSIDDDRDSLPEWC[+604.3]LEDAEEEMGTFDSSGAFLSLK
Q6ZRQ5_111	MMS22	Q6ZRQ5	2.47153	0.764261	UV	QQLYNLETLLQSSC[+604.3]DFGK
Q6ZSS7_743	MFSD6	Q6ZSS7	3.98936	1.4085	UV	AQPVPC[+604.3]ETHSDPSR
Q6ZW49_985	PAXI1	Q6ZW49	4.31557	0.555171	UV	YFYITPGIC[+604.3]PSLSTMK
Q7L2E3_606	DHX30	Q7L2E3	5.87383	3.3573	UV	YFGGC[+604.3]PVIK
Q7L4I2_382	RSRC2	Q7L4I2	2.11787	0.54454	UV	SEDEAGC[+604.3]SSVDEESYK
Q7L5D6_160	GET4	Q7L5D6	3.12631	NA	UV	EQNYC[+604.3]ESR
Q7L5Y9_61	MAEA	Q7L5Y9	9.18671	3.88864	UV	TLSGC[+604.3]PAVDSVVSLLDGVVEK
Q7L7X3_798	TAOK1	Q7L7X3	3.44179	3.4407	UV	LDEAQEAEC[+604.3]QVLK
Q7LG56_279	RIR2B	Q7LG56	10.6048	7.67118	UV	IEQEFLTEALPVGLIGMNC[+604.3]ILMK
Q7Z2E3_161	APTX	Q7Z2E3	2.37119	0.350793	UV	DAAQEAEAGTGLEPGSNSGQC[+604.3]SVPLK
Q7Z2T5_265	TRM1L	Q7Z2T5	2.9484	1.76164	UV	QLIFC[+604.3]TLAALAEER
Q7Z2Z1_536	TICRR	Q7Z2Z1	2.77476	NA	UV	TEGELIHC[+604.3]LAELYQR
Q7Z2Z2_474	ETUD1	Q7Z2Z2	9.44986	6.79417	UV	LAAAQGQAPLEPTQDGSAIETC[+604.3]PK
Q7Z333_1277	SETX	Q7Z333	7.27918	0.525383	UV	QC[+604.3]PEPTSTAEK
Q7Z3K3_1219	POGZ	Q7Z3K3	8.5979	NA	UV	HTAC[+604.3]QR
Q7Z3T8_377	ZFY16	Q7Z3T8	2.69728	0.174798	UV	DVPSSLSC[+604.3]LPASGSMC[+57]GSLIESK
Q7Z3T8_829	ZFY16	Q7Z3T8	12.7669	5.90581	UV	SNHSDEC[+604.3]TTVQPPQENQTSSIPSPATLPVSALK
Q7Z3V4_141	UBE3B	Q7Z3V4	2.03071	1.5596	UV	NILWYC[+604.3]CDFLK
Q7Z434_283	MAVS	Q7Z434	2.45874	4.41188	UV	QGAESDQAEPIIC[+604.3]SSGAEAPANSLPSKVPTTLMPVNTVALK|QGAESDQAEPIIC[+604.3]SSGAEAPANSLPSK
Q7Z434_452	MAVS	Q7Z434	2.95603	NA	UV	GLGSELSKPGVLASQVDSPFSGC[+57]FEDLAISASTSLGMGPC[+604.3]HGPEENEYK
Q7Z460_835	CLAP1	Q7Z460	3.78849	0.301868	UV	RYEPYGMYSDDDANSDASSVC[+604.3]SER
Q7Z4H7_185	HAUS6	Q7Z4H7	3.00489	0.435899	UV	QDC[+604.3]VTQK
Q7Z4H7_424	HAUS6	Q7Z4H7	8.80485	NA	UV	SILC[+604.3]QYPASLPDAHK
Q7Z4W1_138	DCXR	Q7Z4W1	2.38847	0.606574	UV	GVPGAIVNVSSQC[+604.3]SQR
Q7Z5J4_828	RAI1	Q7Z5J4	2.11691	3.3757	UV	QEEVGGVKEEAGGLLQC[+604.3]PEVAK
Q7Z5K2_344	WAPL	Q7Z5K2	2.96846	0.111059	UV	GGVSC[+604.3]GTSFR
Q7Z5K2_365	WAPL	Q7Z5K2	2.27275	0.895089	UV	TRDYTVLHPSC[+604.3]LSVC[+57]NVTIQDTMER
Q7Z5K2_94	WAPL	Q7Z5K2	15.8216	NA	UV	C[+604.3]SSYSESSEAAQLEEVTSVLEANSK
Q7Z695_624	ADCK2	Q7Z695	4.09302	NA	UV	LDILEAARPFLLTGPVC[+604.3]PP
Q7Z6M4_182	MTEF4	Q7Z6M4	2.08304	NA	UV	VLYC[+604.3]C[+57]PEIFTMR
Q7Z6Z7_1401	HUWE1	Q7Z6Z7	3.76972	1.72489	UV	AESPEEVAC[+604.3]RKEEEER
Q7Z6Z7_2181	HUWE1	Q7Z6Z7	2.69981	NA	UV	LQAVMC[+604.3]IISTIMESC[+57]PSTSSFYSSATAK
Q7Z6Z7_2721	HUWE1	Q7Z6Z7	8.54252	3.08968	UV	ENRDQSAQC[+604.3]TASK|DQSAQC[+604.3]TASK
Q7Z6Z7_3239	HUWE1	Q7Z6Z7	2.37109	1.6923	UV	SSESELC[+604.3]IETPK
Q7Z6Z7_3361	HUWE1	Q7Z6Z7	2.29149	2.12493	UV	TKETNC[+604.3]ESDRER
Q7Z6Z7_3658	HUWE1	Q7Z6Z7	4.48065	5.27721	UV	AQC[+604.3]ETLSPDGLPEEQPQTTK
Q7Z7L1_791	SLN11	Q7Z7L1	3.34179	0.7163	UV	YLTVEQIMTC[+604.3]VADTC[+57]R
Q86SX3_461	CN080	Q86SX3	5.22115	0	UV	SQEAC[+604.3]LEAVLR
Q86TG7_78	PEG10	Q86TG7	3.68726	0.803901	UV	GAAAAAAPPPPIEEEC[+604.3]PEDLPEKFDGNPDMLAPFMAQC[+57]QIFMEK
Q86U44_336	MTA70	Q86U44	3.05046	0.889565	UV	YVHYEIDAC[+604.3]MDSEAPGSK
Q86UK7_456	ZN598	Q86UK7	6.3461	NA	UV	LKDEDFPSLSASTSSSC[+604.3]STAATPGPVGLALPYAIPAR
Q86UK7_610	ZN598	Q86UK7	11.1187	7.25154	UV	VGSEKPGTTLPQPPPATC[+604.3]PPGALQAPEAPASR
Q86UK7_725	ZN598	Q86UK7	2.69691	NA	UV	GTPPPPPPGLVPPISKPPPGFSGLLPSPHPAC[+604.3]VPSPATTTTTK
Q86UP2_303	KTN1	Q86UP2	2.02036	NA	UV	TMMFSEDEALC[+604.3]VVDLLKEK|TMMFSEDEALC[+604.3]VVDLLK
Q86UP3_460	ZFHX4	Q86UP3	9.8357	NA	UV	ESNVLHPNGEC[+604.3]PVK
Q86UV5_986	UBP48	Q86UV5	2.75933	0.534179	UV	ILSDDC[+604.3]ATLGTLGVIPESVILLK
Q86V48_560	LUZP1	Q86V48	2.85849	0.316102	UV	RGHVLGNGSQVTQAANSGC[+604.3]SK
Q86V48_609	LUZP1	Q86V48	2.15015	0.961599	UV	YPYSC[+604.3]R
Q86VV8_292	RTTN	Q86VV8	2.68441	0.955757	UV	HDTVSQNSSLSYC[+604.3]HEAR
Q86W42_314	THOC6	Q86W42	10.9271	7.40795	UV	AQVPGSSPGLLSLSLNQQPAAPEC[+604.3]K
Q86W42_35	THOC6	Q86W42	2.51673	0.748154	UV	LHM[+16]TIFSQSVSPC[+604.3]GK|LHMTIFSQSVSPC[+604.3]GK
Q86XI2_184	CNDG2	Q86XI2	2.62185	0.538509	UV	TGADVC[+604.3]R
Q86XI2_964	CNDG2	Q86XI2	2.49404	0.555371	UV	MLEC[+604.3]IAR
Q86Y07_373	VRK2	Q86Y07	2.17014	0.515086	UV	SAESC[+604.3]ATWK
Q86Y91_669	KI18B	Q86Y91	3.03265	1.19106	UV	QSFLPC[+604.3]LR
Q86YS7_867	C2CD5	Q86YS7	2.39585	NA	UV	SAPPC[+604.3]ANSTVGVVK
Q86YT6_342	MIB1	Q86YT6	2.07231	0.113413	UV	SGDAAQGAEGGTSQFQVGDLVQVC[+604.3]YDLER
Q8IV48_75	ERI1	Q8IV48	3.98133	NA	UV	EIAITNGC[+604.3]INR
Q8IVF7_680	FMNL3	Q8IVF7	2.02786	0.802737	UV	AIHTFDLQTLPVDFVEC[+604.3]LMR
Q8IVM0_85	CCD50	Q8IVM0	5.47821	NA	UV	DLEQQDC[+604.3]EIAQEIQEK|YKDLEQQDC[+604.3]EIAQEIQEK
Q8IW35_484	CEP97	Q8IW35	2.18053	0.166011	UV	AGLLPC[+604.3]PEPTIISAILK
Q8IWA4_428	MFN1	Q8IWA4	4.19651	NA	UV	LSVLVDEFC[+604.3]SEFHPNPDVLK
Q8IWC1_494	MA7D3	Q8IWC1	2.04083	NA	UV	LSSYTEC[+604.3]YK
Q8IWC1_505	MA7D3	Q8IWC1	2.07377	0.505703	UV	WSSSPENAC[+604.3]GLPSPISTNR
Q8IWC1_521	MA7D3	Q8IWC1	2.75005	0.422533	UV	NC[+604.3]PPSPLPLISK
Q8IWI9_1146	MGAP	Q8IWI9	3.04313	1.19468	UV	LEYTIC[+604.3]ETEPEQPVR
Q8IWI9_1295	MGAP	Q8IWI9	2.0902	0.560823	UV	QLTC[+604.3]DLEDDSDKLQEK
Q8IWI9_1313	MGAP	Q8IWI9	5.52057	2.41269	UV	SSC[+604.3]NEGESSSTSYMHQR
Q8IWI9_2343	MGAP	Q8IWI9	2.47119	NA	UV	QPSC[+604.3]THISADEK
Q8IWI9_474	MGAP	Q8IWI9	2.47314	1.25576	UV	MPVVYLEPC[+604.3]AVTR
Q8IWT6_768	LRC8A	Q8IWT6	2.66271	0.461277	UV	GNRLEC[+604.3]LPVELGEC[+57]PLLK
Q8IWX8_915	CHERP	Q8IWX8	3.01287	0.835274	UV	ARDEC[+604.3]K
Q8IWZ3_777	ANKH1	Q8IWZ3	2.21431	0.227756	UV	SSSLQVADQDLLPSFHPYQPLEC[+604.3]IVEETEGK
Q8IWZ8_78	SUGP1	Q8IWZ8	2.63918	NA	UV	QNQVASPQPPHPGEITNAHNSSC[+604.3]ISNK
Q8IX01_775	SUGP2	Q8IX01	20	NA	UV	DC[+57]PPDPVGPSPQDPSLEASGPSPKPAGVDISEAPQTSSPC[+604.3]PSADIDMK
Q8IX18_33	DHX40	Q8IX18	2.3457	0.441939	UV	LSAVC[+604.3]IADREEK
Q8IXI1_216	MIRO2	Q8IXI1	2.54088	1.36082	UV	SC[+604.3]FGHPLAPQALEDVK
Q8IXW5_185	RPAP2	Q8IXW5	2.82753	0.848856	UV	EEQSGHSGEEVQLC[+604.3]SK
Q8IXW5_358	RPAP2	Q8IXW5	2.19832	0.212866	UV	SVSSSVQVC[+604.3]PEVGKR|SVSSSVQVC[+604.3]PEVGK
Q8IY18_482	SMC5	Q8IY18	2.44549	0.244975	UV	VC[+604.3]EPIMLTINMK
Q8IYA6_124	CKP2L	Q8IYA6	2.38827	1.40223	UV	SFQQC[+604.3]EAGSSTTGELSR
Q8IZ07_540	AN13A	Q8IZ07	5.44521	3.15824	UV	AIQESLLTSTEGLC[+604.3]PSALSETSR
Q8IZ69_463	TRM2A	Q8IZ69	2.43047	0.879226	UV	VIGVELC[+604.3]PEAVEDAR|RVIGVELC[+604.3]PEAVEDAR
Q8IZH2_1234	XRN1	Q8IZH2	3.45483	0.449998	UV	DDDEFC[+604.3]NIWQSLQGSGK
Q8IZH2_398	XRN1	Q8IZH2	4.0835	0.545222	UV	GQENSLC[+604.3]WTALDK
Q8IZT6_2805	ASPM	Q8IZT6	2.16003	0.496504	UV	ASGLAC[+604.3]SQEAEYHSQSR
Q8IZT6_3177	ASPM	Q8IZT6	2.13208	0.549429	UV	IEHEGQEC[+604.3]LSQR
Q8IZT6_51	ASPM	Q8IZT6	5.24616	1.18687	UV	SPFLC[+604.3]FGDVLLGASR
Q8N1F7_422	NUP93	Q8N1F7	2.06566	0.603993	UV	LNQVC[+604.3]FDDDGTSSPQDR
Q8N1F8_929	S11IP	Q8N1F8	4.42805	1.53629	UV	NC[+604.3]VSATEEEVTPQHR
Q8N201_1755	INT1	Q8N201	4.32607	2.08153	UV	SQDGDTAAC[+604.3]SLIQAR
Q8N201_2098	INT1	Q8N201	3.42145	1.68344	UV	LMSSAEEC[+604.3]C[+57]R
Q8N2G8_502	GHDC	Q8N2G8	2.12347	0.41928	UV	AALAAC[+604.3]PSSPFPPAMPR
Q8N3C0_1315	ASCC3	Q8N3C0	2.78321	0.0106354	UV	HPPHTELLDLQPLPITALGC[+604.3]K
Q8N3C0_2101	ASCC3	Q8N3C0	2.4314	NA	UV	GKPESC[+604.3]AVTPR
Q8N3C0_225	ASCC3	Q8N3C0	2.01824	NA	UV	TNGSFLWC[+604.3]EVEK
Q8N3C0_310	ASCC3	Q8N3C0	2.14901	0.471308	UV	FQALQDNC[+604.3]KK
Q8N3C0_324	ASCC3	Q8N3C0	2.8137	0.572697	UV	ILGENAKPNYGC[+604.3]QVTIQSEQEK
Q8N3X1_673	FNBP4	Q8N3X1	2.99957	0.664073	UV	TGTDSNSTESSETSTGSLC[+604.3]K
Q8N5C6_165	SRBD1	Q8N5C6	2.63879	2.86907	UV	ASNLEGESNSSETPSTSTVWGGTC[+604.3]K
Q8N5C6_294	SRBD1	Q8N5C6	2.43507	0.471225	UV	MSEC[+604.3]LLK
Q8N5C6_827	SRBD1	Q8N5C6	2.24229	0.424138	UV	TAVNVLLKPNPLDQTC[+604.3]IHPESYDIAMR
Q8N5F7_349	NKAP	Q8N5F7	3.93569	NA	UV	RGEIGLTSEEIASFEC[+604.3]SGYVMSGSR
Q8N5Y8_52	PAR16	Q8N5Y8	2.36172	1.34202	UV	GDC[+604.3]KDFEALLADASKLPNLK
Q8N655_160	CJ012	Q8N655	3.20237	2.08039	UV	INDYDNQC[+604.3]DVVYISQPITEC[+57]HFENQK
Q8N655_62	CJ012	Q8N655	9.53627	NA	UV	TADKENTLQC[+604.3]PK
Q8N655_792	CJ012	Q8N655	10.1987	8.00269	UV	FMEWC[+604.3]AEEENQELIANFNAQYMK
Q8N6M0_172	OTU6B	Q8N6M0	3.14869	NA	UV	DC[+604.3]ALTVVALR
Q8N6S5_48	AR6P6	Q8N6S5	7.32608	0.726166	UV	RGPGTPGPVARPSYSSFTQGDSWGEGEVDEEEGC[+604.3]DQVAR
Q8N6T3_351	ARFG1	Q8N6T3	2.5359	1.42133	UV	KSPSSDSWTC[+604.3]ADTSTER
Q8N6T3_96	ARFG1	Q8N6T3	2.60165	0.425732	UV	FREFLESQEDYDPC[+604.3]WSLQEK
Q8N806_374	UBR7	Q8N806	3.43211	1.79729	UV	VQQVELIC[+604.3]EYNDLK
Q8N9N2_42	ASCC1	Q8N9N2	3.79724	4.20287	UV	KNPVQEQTYQHEEDEEDFYQGSMEC[+604.3]ADEPC[+57]DAYEVEQTPQGFR
Q8N9N2_47	ASCC1	Q8N9N2	3.24334	NA	UV	KNPVQEQTYQHEEDEEDFYQGSMEC[+57]ADEPC[+604.3]DAYEVEQTPQGFR
Q8NB46_1010	ANR52	Q8NB46	3.97228	NA	UV	DVADC[+604.3]LALILSTMKPFPPK
Q8NB46_1038	ANR52	Q8NB46	2.51329	1.4721	UV	NC[+604.3]SIAAAK
Q8NC96_162	NECP1	Q8NC96	4.18187	2.34304	UV	LC[+604.3]IGNITNK
Q8ND56_361	LS14A	Q8ND56	4.36755	3.01611	UV	QEKPVNGEDKGDSGVDTQNSEGNADEEDPLGPNC[+604.3]YYDK
Q8NDV7_800	TNR6A	Q8NDV7	2.46301	0.949307	UV	GSNC[+604.3]QGGWEDDSAATGMVK
Q8NE71_515	ABCF1	Q8NE71	2.25802	0.353198	UV	TLLIVSHDQGFLDDVC[+604.3]TDIIHLDAQR
Q8NEZ4_4345	KMT2C	Q8NEZ4	3.87338	0.18512	UV	AVHGGFEDC[+604.3]RPLNK
Q8NF37_514	PCAT1	Q8NF37	2.75825	2.20457	UV	FAEMYPAFAEEYLYPDQTHFESC[+57]AETSPAPIPNGFC[+604.3]ADFSPENSDAGR
Q8NFC6_2438	BD1L1	Q8NFC6	12.3045	6.28338	UV	EC[+604.3]PEIGPFAGR
Q8NFC6_285	BD1L1	Q8NFC6	3.08184	NA	UV	SEEFSDLPC[+604.3]PVEEIK
Q8NFP7_131	NUD10	Q8NFP7	4.91125	3.67596	UV	VLQC[+604.3]HKPVHAEYLEK
Q8NFP9_315	NBEA	Q8NFP9	2.11672	NA	UV	GFQHC[+604.3]VK
Q8NFW8_432	NEUA	Q8NFW8	2.29122	0.384989	UV	VNNSC[+604.3]QK
Q8NHQ9_437	DDX55	Q8NHQ9	2.10015	0.638543	UV	HEC[+604.3]NLIFR
Q8NHV4_607	NEDD1	Q8NHV4	2.23487	0.324654	UV	FIQNMIQETLDDFREAC[+604.3]HR
Q8NI27_1518	THOC2	Q8NI27	2.0411	0.797719	UV	SESPC[+604.3]ESPYPNEKDKEK
Q8NI77_749	KI18A	Q8NI77	2.69346	0.838588	UV	MLC[+604.3]EVAIPHNR
Q8TAG9_28	EXOC6	Q8TAG9	2.21176	0.416091	UV	ILQEIESTDTAC[+604.3]VGPTLR
Q8TAQ2_145	SMRC2	Q8TAQ2	2.26709	0.998032	UV	SLVQNNC[+57]LSRPNIFLC[+604.3]PEIEPK
Q8TBZ6_285	TM10A	Q8TBZ6	2.04513	2.19047	UV	AC[+604.3]ESASHDNQSVR
Q8TD19_260	NEK9	Q8TD19	2.4675	1.50389	UV	TFDATNPLNLC[+604.3]VK
Q8TDB4_139	HUMMR	Q8TDB4	2.97088	1.92973	UV	EASAC[+604.3]PGHVEAAPETTAVSAETGPEVTDAAAR
Q8TDN6_107	BRX1	Q8TDN6	2.39618	NA	UV	LFVINEVC[+604.3]EMK
Q8TEQ6_1415	GEMI5	Q8TEQ6	2.19219	NA	UV	STANGPDKNEPEVEAEQPLC[+604.3]SSQSQC[+57]K|STANGPDKNEPEVEAEQPLC[+604.3]SSQSQC[+57]KEEK
Q8TEX9_725	IPO4	Q8TEX9	3.13952	0.905379	UV	AAHEALGQFC[+604.3]C[+57]ALHK
Q8WUB8_134	PHF10	Q8WUB8	2.55076	NA	UV	ELNVITETQC[+604.3]TLGLTALR
Q8WVV9_454	HNRLL	Q8WVV9	5.22927	1.5072	UV	NIIQPPSC[+604.3]VLHYYNVPLC[+57]VTEETFTK
Q8WWH5_331	TRUB1	Q8WWH5	2.4471	1.05381	UV	SKPESNEQVLSC[+604.3]EYITLNEPK
Q8WWQ0_130	PHIP	Q8WWQ0	3.84246	0.941724	UV	GSALAALHC[+604.3]GRPPESPVNYGSPPSIADTLFSR
Q8WWQ0_1612	PHIP	Q8WWQ0	2.04722	0.884155	UV	SSAVIEQGDC[+604.3]K
Q8WWQ0_612	PHIP	Q8WWQ0	2.28	2.08854	UV	ENC[+604.3]REEQLIPQMGVTSSGLNQVLSQQANQEISPLDSMIQR
Q8WXA9_494	SREK1	Q8WXA9	2.0712	1.10817	UV	IQHNGNC[+604.3]QLNEENLSTK
Q8WXE1_74	ATRIP	Q8WXE1	2.60224	NA	UV	GFSAAAAPDPDDPFGAHGDFTADDLEELDTLASQALSQC[+604.3]PAAAR
Q8WXH0_2480	SYNE2	Q8WXH0	2.24261	1.46771	UV	AAIKPLEQTEC[+604.3]LNK
Q8WXH0_3513	SYNE2	Q8WXH0	2.50347	0	UV	EAATTEELSELLDC[+604.3]LC[+57]QYGENVEK
Q8WXH0_553	SYNE2	Q8WXH0	2.05816	0.532761	UV	NLAGEC[+604.3]QNINK
Q8WYP5_1628	ELYS	Q8WYP5	2.46131	5.47334	UV	LVC[+604.3]SGENDNHGQIANLPSAVTSDQK
Q8WZA9_328	IRGQ	Q8WZA9	20	NA	UV	DWAQVQALLLPDAPLVC[+604.3]VR
Q92466_364	DDB2	Q92466	5.35946	0.787732	UV	SC[+604.3]TPYELR
Q92538_661	GBF1	Q92538	6.24041	NA	UV	SGC[+604.3]SDLEEAVDSGADK
Q92543_91	SNX19	Q92543	2.22753	NA	UV	FIPLATC[+57]PPC[+604.3]PEAER
Q92575_186	UBXN4	Q92575	2.4257	NA	UV	SDTATGGESAGHATSSQEPSGC[+604.3]SDQRPAEDLNIRVER|SDTATGGESAGHATSSQEPSGC[+604.3]SDQRPAEDLNIR
Q92576_441	PHF3	Q92576	7.34354	NA	UV	SNLEVVDTSTFGPESNILENAIC[+604.3]DVPDQNSK
Q92576_885	PHF3	Q92576	2.05552	1.45362	UV	ESTTVTC[+604.3]TGEK
Q92613_290	JADE3	Q92613	2.03245	NA	UV	WAHVSC[+57]ALWIPEVSIAC[+604.3]PER
Q92615_679	LAR4B	Q92615	2.04416	0.864577	UV	EQKPNTVGC[+604.3]GKEEK
Q92616_648	GCN1	Q92616	2.55464	0.561778	UV	VLQEALC[+604.3]VISGVPGLK
Q92621_1662	NU205	Q92621	2.56886	0.16244	UV	C[+604.3]QDVSAGSLQELALLTGIISK
Q92667_464	AKAP1	Q92667	2.74302	1.38474	UV	DSKPNISAHHISLASC[+604.3]LALTTPSEELPDR
Q92674_332	CENPI	Q92674	2.03815	0.524675	UV	KEMSLSDC[+604.3]LNR
Q92692_446	PVRL2	Q92692	2.37368	0.628717	UV	TPYFDAGASC[+604.3]TEQEMPR
Q92747_70	ARC1A	Q92747	2.17527	NA	UV	IVTC[+604.3]GADR
Q92759_16	TF2H4	Q92759	2.12558	0.451046	UV	VHLQC[+604.3]R
Q92794_1187	KAT6A	Q92794	3.58098	0.995608	UV	EIMPVSTQAC[+604.3]VIEPIVSIPK
Q92805_450	GOGA1	Q92805	3.6998	1.08309	UV	QLEQENAALKEC[+604.3]R
Q92878_633	RAD50	Q92878	2.96648	1.63491	UV	LFDVC[+604.3]GSQDFESDLDRLKEEIEK
Q92889_560	XPF	Q92889	3.63169	NA	UV	EPLTIIHPLLGC[+604.3]SDPYALTR
Q92922_761	SMRC1	Q92922	2.64094	0.850089	UV	VDPTYGLESSC[+604.3]IAGTGPDEPEKLEGAEEEK
Q93008_1174	USP9X	Q93008	11.6932	6.7825	UV	AVAEAC[+604.3]QPGVEGVNPMTQINQVTHDQAVVLQSALQSIPNPSSEC[+57]MLR
Q93008_1212	USP9X	Q93008	2.37882	NA	UV	AVAEAC[+57]QPGVEGVNPMTQINQVTHDQAVVLQSALQSIPNPSSEC[+604.3]MLR
Q93008_1237	USP9X	Q93008	2.24272	0.187864	UV	YMPDIC[+604.3]VIR
Q93008_540	USP9X	Q93008	2.95329	1.32763	UV	ILDYSC[+604.3]SQDRDTQK
Q93008_673	USP9X	Q93008	3.50997	0.308244	UV	DGQLWLC[+604.3]APQAK
Q93008_831	USP9X	Q93008	2.47482	0.0952618	UV	ASYDTLC[+604.3]VLDGDKDSVNC[+57]AR
Q93008_842	USP9X	Q93008	2.73891	0.0656615	UV	ASYDTLC[+57]VLDGDKDSVNC[+604.3]AR
Q93009_300	UBP7	Q93009	2.69367	NA	UV	SFGWETLDSFMQHDVQELC[+604.3]R
Q93084_447	AT2A3	Q93084	2.03101	0.411309	UV	VGEATETALTC[+604.3]LVEK
Q96A49_283	SYAP1	Q96A49	2.64448	1.73096	UV	TQEDEEEISTSPGVSEFVSDAFDAC[+604.3]NLNQEDLRK
Q96A54_54	ADR1	Q96A54	2.2059	3.76309	UV	AEEEQTC[+604.3]PVPQEEEEEVR
Q96A65_957	EXOC4	Q96A65	3.22723	0.250067	UV	LKEIIC[+604.3]EQAAIK
Q96BK5_145	PINX1	Q96BK5	2.14122	0.785511	UV	TDLDC[+604.3]IFGK
Q96C19_53	EFHD2	Q96C19	6.72148	4.38966	UV	RLQMEGEGGGETPEQPGLNGAAAAAAGAPDEAAEALGSADC[+604.3]ELSAK
Q96CW5_168	GCP3	Q96CW5	20	NA	UV	SAQSAQSSGSVGSSGISSIGLC[+604.3]ALSGPAPAPQSLLPGQSNQAPGVGDC[+57]LR
Q96D70_29	R3HD4	Q96D70	5.18872	2.28522	UV	LLPLPSC[+604.3]LPALASSQVK
Q96DE5_55	APC16	Q96DE5	2.5092	0.614488	UV	FLC[+604.3]ESVFSYQVASTLK
Q96DF8_263	DGC14	Q96DF8	2.14532	0.569016	UV	C[+604.3]QLQQAAALNAQHK
Q96EB1_218	ELP4	Q96EB1	2.76693	1.27755	UV	VEPC[+604.3]SLTPGYTK
Q96EK4_48	THA11	Q96EK4	2.84401	1.02408	UV	AGVSGC[+604.3]FSTFQPTTGHR
Q96EK7_392	F120B	Q96EK7	8.26736	NA	UV	QEVPTC[+604.3]TGPESR
Q96EV8_302	DTBP1	Q96EV8	2.79201	NA	UV	AKPPSSSSTC[+604.3]TDSATR
Q96EY4_162	TMA16	Q96EY4	2.07539	0.262172	UV	IC[+604.3]ANDAIPK
Q96EY7_642	PTCD3	Q96EY7	2.16049	NA	UV	VSNSPSQAIEVVELASAFSLPIC[+604.3]EGLTQR
Q96FF9_185	CDCA5	Q96FF9	4.53716	2.2186	UV	SC[+57]FGFEGLLGAEDLSGVSPVVC[+604.3]SK
Q96FV9_604	THOC1	Q96FV9	2.05566	NA	UV	QIEC[+604.3]DSEDMK|QIEC[+604.3]DSEDMKMR
Q96G46_282	DUS3L	Q96G46	2.47561	0.159945	UV	TC[+604.3]GPLTDEDVVR
Q96G61_131	NUD11	Q96G61	4.91125	3.67596	UV	VLQC[+604.3]HKPVHAEYLEK
Q96GA3_309	LTV1	Q96GA3	2.55021	0.480966	UV	AENC[+604.3]VK
Q96GM5_492	SMRD1	Q96GM5	3.1804	NA	UV	AEFYFQPWAQEAVC[+604.3]R|RAEFYFQPWAQEAVC[+604.3]R
Q96GX2_75	A7L3B	Q96GX2	2.00635	3.98767	UV	LPLC[+604.3]SLPGEPGNGPDQQLQR
Q96GY3_28	LIN37	Q96GY3	3.01884	NA	UV	NQLDAVLQC[+604.3]LLEK
Q96H55_755	MYO19	Q96H55	2.02769	2.21335	UV	VFMTDSMLELLEC[+604.3]GR
Q96HA1_613	P121A	Q96HA1	2.07007	NA	UV	MQTPPSLPPC[+604.3]PESAGAATTEALSPPK
Q96HA7_830	TONSL	Q96HA7	7.62314	NA	UV	ALAPQAALIPEEEC[+604.3]LAGDWLELDMPLTR
Q96HC4_213	PDLI5	Q96HC4	2.02514	0.605125	UV	QPTVTSVC[+604.3]SETSQELAEGQR
Q96HE9_161	PRR11	Q96HE9	2.45619	0.683794	UV	LTNVPAC[+604.3]VLITPGDSK
Q96HW7_926	INT4	Q96HW7	2.39128	0.302644	UV	C[+604.3]PWMEGGEMSPQVETSIEGTIPFSKPVK
Q96II8_531	LRCH3	Q96II8	7.12618	2.50276	UV	QHPLLDGVDGEC[+604.3]PFPSR
Q96IZ0_173	PAWR	Q96IZ0	3.37684	3.00889	UV	STGVVNIPAAEC[+604.3]LDEYEDDEAGQKER
Q96JM3_119	CHAP1	Q96JM3	9.34675	4.85375	UV	IPC[+604.3]NSAEPK
Q96JM3_194	CHAP1	Q96JM3	6.71561	4.15004	UV	SVPVC[+604.3]ESQK
Q96JN8_1208	NEUL4	Q96JN8	2.35734	1.08504	UV	LNFPASAC[+604.3]ALK
Q96JP5_115	ZFP91	Q96JP5	2.02078	0.6882	UV	LLC[+604.3]IEK
Q96KB5_112	TOPK	Q96KB5	3.77603	2.83506	UV	AFTEANDGSLC[+604.3]LAMEYGGEK
Q96KM6_58	Z512B	Q96KM6	2.47955	0.598567	UV	GGQTVPGQAPLC[+604.3]FDPGSPASDK
Q96KR1_844	ZFR	Q96KR1	5.07231	1.99585	UV	C[+604.3]AVSEAAIILNSC[+57]VEPK
Q96L21_105	RL10L	Q96L21	2.10672	0.375921	UV	MLSC[+604.3]AGADR|M[+16]LSC[+604.3]AGADR
Q96LB3_53	IFT74	Q96LB3	5.1057	NA	UV	GC[+604.3]PIGTGGVLSSQIK
Q96M89_193	CC138	Q96M89	2.61741	1.25966	UV	LQC[+604.3]ETAAQQK
Q96M89_28	CC138	Q96M89	2.23986	0.809806	UV	YGLGGSC[+604.3]PDEYDFSNFYQSK
Q96ME7_61	ZN512	Q96ME7	2.02572	0.734459	UV	DNSFQYTIPHDDSLSGSSSASSC[+604.3]EPVSDFPASFRK|DNSFQYTIPHDDSLSGSSSASSC[+604.3]EPVSDFPASFR
Q96N66_280	MBOA7	Q96N66	3.67748	NA	UV	AGGGPTLQC[+604.3]PPPSSPEK
Q96N67_193	DOCK7	Q96N67	2.11097	0.713788	UV	GSWAC[+604.3]SIFDLK
Q96PU4_671	UHRF2	Q96PU4	7.02458	2.20606	UV	RPISDDDC[+604.3]PSASK
Q96PY6_276	NEK1	Q96PY6	3.04958	0.829368	UV	FLSPQLIAEEFC[+604.3]LK
Q96PZ0_38	PUS7	Q96PZ0	2.30534	NA	UV	LSEC[+604.3]SLTK
Q96QE2_39	MYCT	Q96QE2	3.02817	1.82736	UV	KQPEPDAASAAGEC[+604.3]SLLAAAESSTSLQSAGAGGGGVGDLER
Q96QE3_1430	ATAD5	Q96QE3	2.89697	0.656619	UV	NVQLVC[+604.3]SEHGLDNK
Q96QE3_36	ATAD5	Q96QE3	2.55628	1.34951	UV	KDDDTSTC[+604.3]K
Q96QE3_433	ATAD5	Q96QE3	6.60749	4.7872	UV	C[+604.3]LYEVGRDDNSK
Q96QE3_98	ATAD5	Q96QE3	2.25269	0.312488	UV	IKSPESVPVDSNKDC[+604.3]TTPLEMFSNVEFK
Q96QU8_22	XPO6	Q96QU8	2.61815	1.04475	UV	ALESLMTEFFHDC[+604.3]TTNER
Q96R06_1035	SPAG5	Q96R06	2.0932	1.05223	UV	LNQALC[+604.3]LR
Q96R06_420	SPAG5	Q96R06	2.46671	0.279059	UV	HSTSETEQLLC[+604.3]GRPPDLTALSR
Q96R06_758	SPAG5	Q96R06	4.58976	2.18029	UV	DELLC[+604.3]QLTQSNEEQAAQWQK
Q96RE7_301	NACC1	Q96RE7	2.02266	0.134406	UV	QIC[+604.3]NMYTMYSMMNVGQTAEK
Q96RL1_121	UIMC1	Q96RL1	3.24904	2.80053	UV	AIAESLNSC[+604.3]RPSDASATR
Q96RL1_257	UIMC1	Q96RL1	2.04832	0.48273	UV	HC[+604.3]LPTLADAK
Q96RL1_691	UIMC1	Q96RL1	2.06592	0.703715	UV	SFVSISEATDC[+604.3]LVDFKK
Q96SB4_455	SRPK1	Q96SB4	2.02047	1.78056	UV	AEIPC[+604.3]EDEQEQEHNGPLDNK|AEIPC[+604.3]EDEQEQEHNGPLDNKGK
Q96SB4_502	SRPK1	Q96SB4	2.1377	1.01342	UV	IADLGNAC[+604.3]WVHK
Q96SI9_40	STRBP	Q96SI9	2.6433	0.558619	UV	HSTIYPSPEELEAVQNMVSTVEC[+604.3]ALK
Q96SI9_463	STRBP	Q96SI9	10.7801	7.52805	UV	VLQAMGYPTGFDADIEC[+604.3]MSSDEK
Q96SI9_83	STRBP	Q96SI9	2.85643	0.175336	UV	TLC[+604.3]GVMR
Q96ST3_425	SIN3A	Q96ST3	4.42165	NA	UV	KPQLNNKPQRPSQNGC[+604.3]QIR
Q96SU4_720	OSBL9	Q96SU4	2.03837	0.753853	UV	LFHEDGEC[+604.3]WVYDEPLLK
Q96SZ6_183	CK5P1	Q96SZ6	6.26786	0	UV	IGILGC[+604.3]MAER
Q96T23_1311	RSF1	Q96T23	10.5127	7.74638	UV	IETDEEESC[+604.3]DNAHGDANQPAR
Q96T23_650	RSF1	Q96T23	2.86815	NA	UV	LASEKEVVEC[+604.3]QSTSTVGGQSVK|EVVEC[+604.3]QSTSTVGGQSVK|EVVEC[+604.3]QSTSTVGGQSVKK
Q96T51_184	RUFY1	Q96T51	2.24725	0.724174	UV	LC[+604.3]PEASDIATSVR
Q96T58_2398	MINT	Q96T58	7.99231	4.74686	UV	QSEKPHSTPPQSC[+604.3]TSDLSK
Q96T76_819	MMS19	Q96T76	2.87689	1.07193	UV	YHPLSSC[+604.3]LTAR
Q96T88_497	UHRF1	Q96T88	2.15458	NA	UV	TAEQSC[+604.3]DQK|RTAEQSC[+604.3]DQK
Q96T88_97	UHRF1	Q96T88	3.17898	0.875277	UV	ERDSELSDTDSGC[+604.3]C[+57]LGQSESDK
Q99460_806	PSMD1	Q99460	10.5887	7.68429	UV	SNC[+604.3]KPSTFAYPAPLEVPK
Q99567_608	NUP88	Q99567	2.28613	0.725881	UV	KQLEDLSYC[+604.3]R|KQLEDLSYC[+604.3]REER|QLEDLSYC[+604.3]REER
Q99569_492	PKP4	Q99569	2.06138	0.459327	UV	VQEC[+604.3]NYNR
Q99575_184	POP1	Q99575	2.50377	0.670102	UV	RC[+604.3]HMNR
Q99575_530	POP1	Q99575	2.77287	1.45698	UV	C[+604.3]QDNEK
Q99575_706	POP1	Q99575	2.17178	0.26038	UV	LGTLAPFC[+57]C[+604.3]PWEQLTQDWESR
Q99590_1020	SCAFB	Q99590	3.90573	2.85109	UV	NDIHLDADDPNSADKHRNDC[+604.3]PNWITEK|NDC[+604.3]PNWITEK
Q99590_752	SCAFB	Q99590	4.4698	2.75125	UV	QMNENSVTHC[+604.3]SENNMPSSDLADEK
Q99613_443	EIF3C	Q99613	2.38653	2.14498	UV	GC[+604.3]ILTLVER
Q99614_28	TTC1	Q99614	2.42649	0.2536	UV	VTDTQEAEC[+604.3]AGPPVPDPK
Q99615_58	DNJC7	Q99615	2.26174	0.320809	UV	AIDMC[+604.3]PK
Q99666_50	RGPD5	Q99666	2.307	NA	UV	KYIC[+604.3]TYINVQER|YIC[+604.3]TYINVQERDPK|YIC[+604.3]TYINVQER
Q99700_852	ATX2	Q99700	20	NA	UV	DSFIENSSSNC[+604.3]TSGSSKPNSPSISPSILSNTEHK
Q99700_892	ATX2	Q99700	2.05519	1.90345	UV	RGPEVTSQGVQTSSPAC[+604.3]K
Q99755_480	PI51A	Q99755	2.00394	0.624385	UV	AGSSGNSC[+604.3]ITYQPSVSGEHK
Q99758_1461	ABCA3	Q99758	2.75038	NA	UV	IGYC[+604.3]PQFDALLDHMTGR
Q99832_310	TCPH	Q99832	2.86691	1.59941	UV	LPIGDVATQYFADRDMFC[+604.3]AGR
Q99835_683	SMO	Q99835	3.03346	1.64225	UV	KEVC[+604.3]PLAPPPELHPPAPAPSTIPR
Q99835_738	SMO	Q99835	2.60553	NA	UV	QGAWTLVSNPFC[+604.3]PEPSPPQDPFLPSAPAPVAWAHGR
Q99873_109	ANM1	Q99873	2.47149	0.238097	UV	KVIGIEC[+604.3]SSISDYAVK|VIGIEC[+604.3]SSISDYAVK
Q99996_1493	AKAP9	Q99996	4.02502	NA	UV	QAHAVC[+604.3]QQEQHYFNEMK
Q99996_1966	AKAP9	Q99996	3.72867	1.27577	UV	TDIIDRLEQELLC[+604.3]ASNR
Q99996_3067	AKAP9	Q99996	3.43868	NA	UV	TELTALGTTDAVGLLNC[+604.3]LEQR
Q9BPZ7_149	SIN1	Q9BPZ7	2.44431	0.471313	UV	LEQC[+604.3]PLQLNNPFNEYSK
Q9BQ04_107	RBM4B	Q9BQ04	2.35862	0.652521	UV	FEEYGPVIEC[+604.3]DIVK
Q9BQ52_441	RNZ2	Q9BQ52	2.28043	0.487855	UV	DAIITC[+604.3]NPEEFIVEALQLPNFQQSVQEYR
Q9BQ52_640	RNZ2	Q9BQ52	2.01704	0.613869	UV	TC[+57]DLEEFQTC[+604.3]LVR
Q9BQ52_670	RNZ2	Q9BQ52	2.03299	0.416276	UV	VVYSGDTMPC[+604.3]EALVR
Q9BQ52_753	RNZ2	Q9BQ52	2.08306	0.248597	UV	VC[+604.3]FGDFPTMPK
Q9BQ70_438	TCF25	Q9BQ70	4.38969	NA	UV	NLSQLPNFAFSVPLAYFLLSQQTDLPEC[+604.3]EQSSAR
Q9BQ70_83	TCF25	Q9BQ70	3.80683	1.17264	UV	SGC[+604.3]ALTDAVAPGNK
Q9BQ75_55	CMS1	Q9BQ75	2.26782	0.34232	UV	EC[+604.3]FLIQPK
Q9BQG2_117	NUD12	Q9BQG2	2.45218	0.397122	UV	KPWFLTNEVEEC[+604.3]ENYFSK
Q9BRJ7_171	SDOS	Q9BRJ7	2.07665	1.11985	UV	C[+604.3]QLLFALK
Q9BRK4_376	LZTS2	Q9BRK4	4.0337	NA	UV	EALREDC[+604.3]AAQAQR
Q9BRR8_839	GPTC1	Q9BRR8	5.06922	3.20785	UV	LPPVFC[+604.3]PNAR
Q9BRU9_207	UTP23	Q9BRU9	2.18058	0.421196	UV	ISGPNPLSC[+604.3]LK
Q9BSD7_101	NTPCR	Q9BSD7	2.06742	0.174093	UV	NADC[+604.3]SSGPGQR
Q9BSJ2_469	GCP2	Q9BSJ2	3.03723	NA	UV	EC[+57]GHDVTC[+604.3]PVAK
Q9BSU1_222	CP070	Q9BSU1	2.76513	0.237403	UV	LLAAGC[+604.3]GPGLLADAK
Q9BT25_354	HAUS8	Q9BT25	2.6413	NA	UV	WYFNQDSAC[+604.3]R
Q9BTC0_1079	DIDO1	Q9BTC0	2.49665	1.65553	UV	AYPVSGC[+604.3]FDYLSEDLPDTIHIGGR
Q9BTE3_200	MCMBP	Q9BTE3	7.86107	NA	UV	QAGSVGGLQWC[+604.3]GEPK
Q9BTE3_287	MCMBP	Q9BTE3	2.49967	0.621688	UV	DASALLDPMEC[+604.3]TDTAEEQR
Q9BTT6_425	LRRC1	Q9BTT6	10.4573	7.79155	UV	ILTC[+57]VLLPQLPSEPTC[+604.3]QENLPR
Q9BTW9_1192	TBCD	Q9BTW9	10.2453	7.96469	UV	LC[+57]DLLGVPRPQLVPQPGAC[+604.3]
Q9BTW9_234	TBCD	Q9BTW9	3.78464	1.77629	UV	MAEFLDWSLC[+604.3]NLAR
Q9BU76_58	MMTA2	Q9BU76	2.18683	0.714501	UV	APC[+604.3]AGPSR|APC[+604.3]AGPSREEELAAVR|GRAPC[+604.3]AGPSREEELAAVR
Q9BUF5_303	TBB6	Q9BUF5	2.14803	0.365862	UV	NMM[+16]AAC[+604.3]DPR|NM[+16]MAAC[+604.3]DPR|NMMAAC[+604.3]DPR
Q9BVA1_303	TBB2B	Q9BVA1	2.14803	0.365862	UV	NMM[+16]AAC[+604.3]DPR|NM[+16]MAAC[+604.3]DPR|NMMAAC[+604.3]DPR
Q9BVP2_280	GNL3	Q9BVP2	6.69121	1.65712	UV	QEQMC[+604.3]NVGVSMGLTR
Q9BVS4_449	RIOK2	Q9BVS4	3.06195	0.640708	UV	VQGGVPAGSDEYEDEC[+604.3]PHLIALSSLNR
Q9BVX2_51	T106C	Q9BVX2	3.35282	NA	UV	DSITC[+604.3]LTC[+57]QGTGYIPTEQVNELVALIPHSDQR
Q9BW19_144	KIFC1	Q9BW19	2.03486	0.872097	UV	GQLC[+604.3]DLNAELKR
Q9BW27_175	NUP85	Q9BW27	3.0755	0.738664	UV	LHVC[+604.3]EVDSLSADVLGSENPSK
Q9BW27_51	NUP85	Q9BW27	3.19055	1.0274	UV	SEMVPSC[+604.3]PFIYIIR
Q9BW27_515	NUP85	Q9BW27	2.20049	NA	UV	GC[+604.3]FSDLDLIDNLGPAMMLSDR
Q9BW61_25	DDA1	Q9BW61	3.38379	NA	UV	FHADSVC[+604.3]K
Q9BWF3_107	RBM4	Q9BWF3	2.35862	0.652521	UV	FEEYGPVIEC[+604.3]DIVK
Q9BWU0_723	NADAP	Q9BWU0	2.5368	0.414736	UV	ETQTHENMSQLSEEEQNKDYQDC[+604.3]SK
Q9BWW4_80	SSBP3	Q9BWW4	2.0593	0.629454	UV	DTC[+604.3]EHSSEAK
Q9BXB4_240	OSB11	Q9BXB4	3.25642	1.8414	UV	RIEC[+604.3]LPTSGHLSSLDQDLLMLK
Q9BXS9_628	S26A6	Q9BXS9	2.22912	6.23239	UV	SNNVEDC[+604.3]K
Q9BXW9_893	FACD2	Q9BXW9	2.0912	0.462548	UV	NSEC[+604.3]DPTPSHR
Q9BY12_304	SCAPE	Q9BY12	2.15992	1.06485	UV	SKDDSDKENVC[+604.3]LLPDESIQK
Q9BY89_784	K1671	Q9BY89	20	NA	UV	QLSQEVTPADLEC[+604.3]GLEGQAGSVQR
Q9BZ95_627	NSD3	Q9BZ95	4.93618	NA	UV	GASEISDSC[+604.3]KPLK
Q9BZD4_111	NUF2	Q9BZD4	3.4616	0.474764	UV	VNDFETADILC[+604.3]PK
Q9BZE1_177	RM37	Q9BZE1	2.27751	1.04085	UV	RETYC[+604.3]PVIVDNLIQLC[+57]K|ETYC[+604.3]PVIVDNLIQLC[+57]K
Q9BZE1_268	RM37	Q9BZE1	2.10178	0.665496	UV	NHVLETFYPISPIIDLHEC[+604.3]NIYDVK
Q9BZF3_261	OSBL6	Q9BZF3	3.73475	2.07122	UV	VAAWLQDSEEMDRC[+604.3]AEDLAHC[+57]QSNLVELSK
Q9BZJ0_745	CRNL1	Q9BZJ0	11.1413	7.23311	UV	NC[+604.3]EEKEER
Q9C0B1_397	FTO	Q9C0B1	2.46955	NA	UV	C[+57]TDWWC[+604.3]QPMAQLEALWK
Q9C0C2_1373	TB182	Q9C0C2	2.31345	1.71165	UV	EHGVGGVSQC[+604.3]PEPGLR
Q9C0C2_232	TB182	Q9C0C2	5.07316	NA	UV	SPAEC[+604.3]REEHSKTPEER
Q9C0C9_182	UBE2O	Q9C0C9	3.56108	5.20387	UV	LIGTNC[+604.3]IIYPVNSK
Q9C0C9_375	UBE2O	Q9C0C9	9.69002	6.67632	UV	NC[+604.3]AQGEGSMAK
Q9C0E2_1149	XPO4	Q9C0E2	2.74345	0.444085	UV	SLEEFMANVGGLLC[+604.3]VK
Q9C0E8_149	LNP	Q9C0E8	2.12759	0.928456	UV	EC[+604.3]EPPSAGAAVTARPGQEIR
Q9C0F1_28	CEP44	Q9C0F1	2.10382	0.0953596	UV	LLNYPEEVDC[+604.3]VGLIK
Q9GZP4_187	PITH1	Q9GZP4	6.33583	NA	UV	HEVTIC[+604.3]NYEASANPADHR|RHEVTIC[+604.3]NYEASANPADHR
Q9GZR7_134	DDX24	Q9GZR7	2.37954	5.40232	UV	EFEVKDPELEAQGDDMVC[+604.3]DDPEAGEMTSENLVQTAPK
Q9H000_133	MKRN2	Q9H000	2.42692	NA	UV	TQPSMVSNPGSC[+604.3]SDPQPSPEMKPHSYLDAIR
Q9H074_470	PAIP1	Q9H074	3.33674	1.94087	UV	FC[+604.3]LESER
Q9H0A0_658	NAT10	Q9H0A0	4.9679	2.9775	UV	ALQLLQMYYEGRFPC[+604.3]LEEK|FPC[+604.3]LEEK
Q9H0D6_736	XRN2	Q9H0D6	2.67784	0.67187	UV	FSLDEEAILPDQIVC[+604.3]SPVPMLR
Q9H0G5_232	NSRP1	Q9H0G5	2.10522	0.722027	UV	C[+604.3]ILQTDVK
Q9H0L4_222	CSTFT	Q9H0L4	2.26683	0.393352	UV	SQSVSVSGPGPGPGPGLC[+604.3]PGPNVLLNQQNPPAPQPQHLAR
Q9H165_221	BC11A	Q9H165	2.02418	0.366461	UV	VGIPSGLGAEC[+604.3]PSQPPLHGIHIADNNPFNLLR
Q9H1A4_575	APC1	Q9H1A4	2.21574	0.418057	UV	LHDSLYNEDC[+604.3]TFQQLGTYIHSIR
Q9H269_490	VPS16	Q9H269	3.46774	1.45098	UV	ILAHWAC[+604.3]YK
Q9H2U1_135	DHX36	Q9H2U1	2.21299	0.693768	UV	NTPC[+604.3]SENK
Q9H2Y7_1238	ZN106	Q9H2Y7	2.59196	6.09021	UV	EISDSC[+604.3]PVYPVITAR
Q9H410_287	DSN1	Q9H410	2.08532	0.500716	UV	VFDC[+604.3]MELVMDELQGSVK
Q9H4L7_772	SMRCD	Q9H4L7	2.47047	0.700541	UV	NTEMC[+604.3]NVMMQLR
Q9H4L7_951	SMRCD	Q9H4L7	3.67351	2.52889	UV	AGGLGINLTSANVVILHDIDC[+604.3]NPYNDK
Q9H582_307	ZN644	Q9H582	2.3617	1.90564	UV	YTEDC[+604.3]FSDSNC[+57]VPNK
Q9H583_2118	HEAT1	Q9H583	2.18234	NA	UV	LKENYIVLLPESIPFLAELMEDEC[+604.3]EEVEHQC[+57]QK
Q9H6L5_289	F134B	Q9H6L5	3.79502	2.06886	UV	DDSELDFSALC[+604.3]PK
Q9H6R7_91	CB044	Q9H6R7	2.03361	0.456584	UV	HVTVWQLC[+604.3]PSPMESSK
Q9H6S0_1265	YTDC2	Q9H6S0	2.13375	1.10798	UV	STDSSSYPSPC[+604.3]ASPSPPSSGK
Q9H6S0_460	YTDC2	Q9H6S0	3.21916	0.726535	UV	DVNC[+604.3]LEPWLIK
Q9H6S0_788	YTDC2	Q9H6S0	6.39206	2.12378	UV	LLAPVNC[+604.3]PIADFLMK
Q9H6T3_519	RPAP3	Q9H6T3	3.92598	1.48156	UV	QDVC[+604.3]QSYSEK
Q9H6Y2_5	WDR55	Q9H6Y2	4.40757	0.786473	UV	TC[+604.3]EERPAEDGSDEEDPDSMEAPTR
Q9H7E2_521	TDRD3	Q9H7E2	2.74927	0.889251	UV	IGPIKPAGPVTAVPC[+604.3]DDK
Q9H7F0_798	AT133	Q9H7F0	2.92078	2.24226	UV	INWHYADSLTQC[+604.3]SHPSAIDPEAIPVK
Q9H7N4_826	SFR19	Q9H7N4	4.10134	2.84733	UV	ESAPSSGPPPKPPVSSGSGSSSSSSSC[+604.3]SSR
Q9H7Z3_32	NRDE2	Q9H7Z3	10.9417	7.39607	UV	ELDWLSNPSFC[+604.3]VGSITSLSQQTEAAPAHVSEGLPLTR
Q9H840_44	GEMI7	Q9H840	2.18325	1.58614	UV	APLRPEVPEIQEC[+604.3]PIAQESLESQEQR|RAPLRPEVPEIQEC[+604.3]PIAQESLESQEQR
Q9H8H0_578	NOL11	Q9H8H0	2.03255	0.621362	UV	ESTSC[+604.3]PVVQK
Q9H8M7_27	F188A	Q9H8M7	8.4831	6.15595	UV	SSPGLSDTIFC[+604.3]R
Q9H9A5_504	CNO10	Q9H9A5	2.28081	0.54621	UV	NSNQLGGNTESSESSETC[+604.3]SSK
Q9H9Q2_240	CSN7B	Q9H9Q2	3.12754	1.55575	UV	ATASSSAQEMEQQLAEREC[+604.3]PPHAEQR
Q9HAS0_280	NJMU	Q9HAS0	2.52197	0.411353	UV	SVVIDC[+604.3]SSSQPQFC[+57]NAGSNR
Q9HAU0_359	PKHA5	Q9HAU0	2.11377	0.495948	UV	LNSLPSEYESGSAC[+604.3]PAQTVHYRPINLSSSENK
Q9HB71_154	CYBP	Q9HB71	2.02141	NA	UV	TDTVLILC[+604.3]R
Q9HB90_52	RRAGC	Q9HB90	2.23539	3.43201	UV	DFGYGVEEEEEEAAAAGGGVGAGAGGGC[+604.3]GPGGADSSKPR
Q9HBM0_665	VEZA	Q9HBM0	2.4894	1.02545	UV	TEYLC[+604.3]ENSLEGK
Q9HBR0_301	S38AA	Q9HBR0	3.89204	1.50617	UV	QALSTLLC[+604.3]EQQQK
Q9HC52_142	CBX8	Q9HC52	2.05722	0.688848	UV	NMGLSPPASSTSTSSTC[+604.3]R
Q9HCC0_167	MCCB	Q9HCC0	2.33422	0.880354	UV	LPC[+604.3]IYLVDSGGAYLPR
Q9HCK8_1780	CHD8	Q9HCK8	2.59415	0.678407	UV	RC[+604.3]EAAFK
Q9HCK8_2378	CHD8	Q9HCK8	3.05941	0.638876	UV	AELNC[+604.3]LGMEPVQTANSR
Q9HD45_66	TM9S3	Q9HD45	2.09572	1.21876	UV	YFSLPFC[+604.3]VGSK
Q9NP80_714	PLPL8	Q9NP80	2.06979	6.11111	UV	FNPVMC[+604.3]ENIPLDESR
Q9NPD3_97	EXOS4	Q9NPD3	2.71279	0.305668	UV	SC[+604.3]EMGLQLR
Q9NPI1_367	BRD7	Q9NPI1	3.35155	NA	UV	KPDGTTTLGLLHPVDPIVGEPGYC[+604.3]PVR
Q9NQ55_391	SSF1	Q9NQ55	10.7443	7.55723	UV	TASLELGEDDDEQEDDDIEYFC[+604.3]QAVGEAPSEDLFPEAK
Q9NQS1_169	AVEN	Q9NQS1	3.6871	1.49354	UV	FAEEKEWDSEASC[+604.3]PK
Q9NQS1_251	AVEN	Q9NQS1	2.57613	0.532385	UV	SVAAGC[+604.3]PVLLGK
Q9NQT4_33	EXOS5	Q9NQT4	2.76364	0.0246756	UV	HFAC[+604.3]EQNLLSRPDGSASFLQGDTSVLAGVYGPAEVK
Q9NQW6_1117	ANLN	Q9NQW6	8.71912	NA	UV	LWQPDAC[+604.3]YKPIGKP
Q9NQW6_210	ANLN	Q9NQW6	2.66827	0.187795	UV	LANLAATIC[+604.3]SWEDDVNHSFAK
Q9NQW6_437	ANLN	Q9NQW6	2.5747	0.199506	UV	ELAC[+604.3]LR
Q9NQW6_712	ANLN	Q9NQW6	2.08813	0.747604	UV	NNAFPC[+604.3]QVNIK
Q9NR09_1420	BIRC6	Q9NR09	12.3305	NA	UV	C[+57]DPC[+604.3]QPAFGPVLLK
Q9NR09_1517	BIRC6	Q9NR09	2.69898	NA	UV	YGLYSSPFDPVLFDLEMSGSSC[+604.3]K
Q9NR09_1547	BIRC6	Q9NR09	3.87374	0.423877	UV	VSSC[+604.3]TAAEGSFTSLTGLLEVEPLHFTC[+57]VSTSDGTR
Q9NR09_2123	BIRC6	Q9NR09	4.31017	0	UV	VFMLLSC[+604.3]IGQR
Q9NR09_2892	BIRC6	Q9NR09	7.57333	NA	UV	AC[+604.3]FGGLFANLIRPGDAK
Q9NR09_2910	BIRC6	Q9NR09	6.97594	1.34853	UV	AVC[+604.3]GEMTR
Q9NR09_3830	BIRC6	Q9NR09	2.79497	1.40118	UV	VTMFLQSPC[+604.3]PLYK
Q9NR09_463	BIRC6	Q9NR09	9.17532	0.615635	UV	RPTLAWLEDSSSC[+604.3]SDIPK
Q9NR50_281	EI2BG	Q9NR50	2.63419	0.568736	UV	EANTLNLAPYDAC[+604.3]WNAC[+57]R
Q9NR50_285	EI2BG	Q9NR50	2.17048	0.162603	UV	EANTLNLAPYDAC[+57]WNAC[+604.3]R
Q9NRX1_64	PNO1	Q9NRX1	2.06912	0.438977	UV	RPVFPPLC[+604.3]GDGLLSGKEETR|RPVFPPLC[+604.3]GDGLLSGK
Q9NS86_49	LANC2	Q9NS86	3.27753	NA	UV	AFVNPFPDYEAAAGALLASGAAEETGC[+604.3]VRPPATTDEPGLPFHQDGK
Q9NU22_172	MDN1	Q9NU22	2.87993	NA	UV	ELWDWSVC[+604.3]VPLLR
Q9NU22_3195	MDN1	Q9NU22	2.14778	0.108868	UV	ELLC[+604.3]QLLTSLHHFVGEGESK
Q9NU22_3308	MDN1	Q9NU22	2.06517	0.267667	UV	LDNLTC[+604.3]HLLK
Q9NU22_4409	MDN1	Q9NU22	2.17315	0.38571	UV	QQSC[+604.3]ETLFHSWK
Q9NU22_449	MDN1	Q9NU22	2.28101	0.592197	UV	LLSC[+604.3]GGNWYRPLNSHATLLDK
Q9NU22_4517	MDN1	Q9NU22	2.22262	1.84418	UV	AILC[+604.3]AIQNLEER
Q9NUU7_392	DD19A	Q9NUU7	2.67392	0.676865	UV	VLVTTNVC[+604.3]AR
Q9NV06_190	DCA13	Q9NV06	2.0251	0.645324	UV	TNPIC[+604.3]SMTWGFDSISSVK
Q9NVK5_198	FGOP2	Q9NVK5	4.7005	1.07571	UV	AIEIDEQQGC[+604.3]KEQER
Q9NVN8_213	GNL3L	Q9NVN8	2.50542	0.596766	UV	C[+604.3]SVPVDQASESLLK
Q9NVN8_518	GNL3L	Q9NVN8	3.35083	0.363776	UV	SNSMVDVC[+604.3]SVDRR
Q9NVN8_89	GNL3L	Q9NVN8	2.18255	0.41992	UV	TIESYC[+604.3]QDVLR
Q9NVU0_456	RPC5	Q9NVU0	2.74683	0.263422	UV	KPDAQSGPAGLVC[+604.3]GDQR
Q9NVX2_280	NLE1	Q9NVX2	2.34368	0.413109	UV	AHDGVLC[+604.3]R
Q9NWH9_311	SLTM	Q9NWH9	8.69915	5.52151	UV	KEDC[+604.3]VKGDPVEK
Q9NX24_18	NHP2	Q9NX24	2.2191	NA	UV	ADPDGPEAQAEAC[+604.3]SGER|IKADPDGPEAQAEAC[+604.3]SGER
Q9NXE4_659	NSMA3	Q9NXE4	3.71102	1.53493	UV	QLPDC[+604.3]IVGEDGLILTPLGR
Q9NYH9_381	UTP6	Q9NYH9	2.03688	NA	UV	QLSVSLLC[+604.3]YNFLR
Q9NYL2_571	MLTK	Q9NYL2	2.258	NA	UV	SDSSADC[+604.3]QWLDTLR
Q9NZB2_1103	F120A	Q9NZB2	2.62264	0.477529	UV	TC[+57]NTNPHLNALSTDSAC[+604.3]R|TC[+57]NTNPHLNALSTDSAC[+604.3]RR
Q9NZC9_62	SMAL1	Q9NZC9	3.28365	0.629102	UV	ESC[+604.3]KPVSHGVIFK
Q9NZJ9_131	NUDT4	Q9NZJ9	4.91125	3.67596	UV	VLQC[+604.3]HKPVHAEYLEK
Q9NZN5_784	ARHGC	Q9NZN5	3.2336	NA	UV	EVLLGLKPC[+604.3]EIK
Q9P0K7_468	RAI14	Q9P0K7	2.2748	1.00034	UV	RAELVC[+604.3]LNNTEISENSSDLSQK
Q9P0W2_177	HM20B	Q9P0W2	2.12551	NA	UV	GGDC[+604.3]DGFSTFDVPIFTEEFLDQNK
Q9P209_353	CEP72	Q9P209	2.86342	0.628568	UV	FQTFSDQEGLGC[+604.3]PER
Q9P253_22	VPS18	Q9P253	2.3483	0.156969	UV	SAVLQPGC[+604.3]PSVGIPHSGYVNAQLEK
Q9P265_333	DIP2B	Q9P265	2.59396	0.466683	UV	GEPLGVIC[+604.3]NWPPALESALQR
Q9P266_552	JCAD	Q9P266	10.7002	7.59325	UV	QVSSPYSQGESTC[+604.3]ETQTK
Q9P275_992	UBP36	Q9P275	2.04115	1.26436	UV	SAKPQDAVVPESSSC[+604.3]APSANGWC[+57]PGDR
Q9P283_208	SEM5B	Q9P283	3.71977	1.0774	UV	VFMCGTNAFSPMC[+604.3]TSR
Q9P287_275	BCCIP	Q9P287	9.90562	6.47721	UV	FNYSVQEESDTC[+604.3]LGGK
Q9P289_392	STK26	Q9P289	6.95395	3.26511	UV	SIAVAEAAC[+604.3]PGITDK
Q9UBU6_38	FA8A1	Q9UBU6	2.00043	0.644735	UV	GPPTTAVPC[+604.3]PR
Q9UER7_427	DAXX	Q9UER7	3.04248	0.451668	UV	LQGTSSHSADTPEASLDSGEGPSGMASQGC[+604.3]PSASR
Q9UER7_699	DAXX	Q9UER7	2.35718	1.07201	UV	VDSPSHGLVTSSLC[+604.3]IPSPAR
Q9UEY8_73	ADDG	Q9UEY8	2.30812	0.601612	UV	VTQILQSPAFREDLEC[+604.3]LIQEQMK|VTQILQSPAFREDLEC[+604.3]LIQEQMKK
Q9UFC0_522	LRWD1	Q9UFC0	2.23411	0.3992	UV	GSGLGTIC[+604.3]LWSWR
Q9UGL1_1072	KDM5B	Q9UGL1	2.90529	NA	UV	EC[+604.3]AVNTFLTENSPYSLLEVLC[+57]PR
Q9UH99_563	SUN2	Q9UH99	3.26058	0.91553	UV	C[+604.3]SETYETK
Q9UHB6_164	LIMA1	Q9UHB6	2.06845	0.511793	UV	MENC[+604.3]LGESR|KMENC[+604.3]LGESR
Q9UHB6_316	LIMA1	Q9UHB6	2.94595	0.742912	UV	MEQKENVPPGPEVC[+604.3]ITHQEGEK|ENVPPGPEVC[+604.3]ITHQEGEK
Q9UHB9_525	SRP68	Q9UHB9	2.18666	0.704615	UV	C[+604.3]SLQAAAILDANDAHQTETSSSQVK
Q9UHD8_248	2023-09-09	Q9UHD8	3.58619	0.953498	UV	SQEATEAAPSC[+604.3]VGDMADTPR
Q9UHQ4_171	BAP29	Q9UHQ4	2.6301	1.73445	UV	DEEC[+604.3]VLEAENKK|SHGKDEEC[+604.3]VLEAENKK|SHGKDEEC[+604.3]VLEAENK
Q9UIF9_917	BAZ2A	Q9UIF9	4.46068	1.37463	UV	AALHDPGFPSYC[+604.3]QSLK
Q9UIG0_994	BAZ1B	Q9UIG0	3.80904	1.61087	UV	QGQNLWFLC[+604.3]DSQKELDELLNC[+57]LHPQGIR
Q9UII4_994	HERC5	Q9UII4	2.03798	0.552444	UV	ALTC[+604.3]FSVLFLPK
Q9UIQ6_35	LCAP	Q9UIQ6	2.04528	3.98042	UV	NMIENSMFEEEPDVVDLAKEPC[+604.3]LHPLEPDEVEYEPR|EPC[+604.3]LHPLEPDEVEYEPR
Q9UJ83_307	HACL1	Q9UJ83	2.78595	2.25561	UV	FIQVDIC[+604.3]AEELGNNVKPAVTLLGNIHAVTK
Q9UJC3_432	HOOK1	Q9UJC3	6.04412	NA	UV	C[+604.3]SQVQQDHLNQTDASATK
Q9UJW0_258	DCTN4	Q9UJW0	2.51935	0.472059	UV	LLQPDFQPVC[+604.3]ASQLYPR
Q9UJX2_500	CDC23	Q9UJX2	2.69353	1.17569	UV	YIQDIYSC[+604.3]GEIVEHLEESTAFR
Q9UJX3_131	APC7	Q9UJX3	2.43599	0.55769	UV	VRPSTGNSASTPQSQC[+604.3]LPSEIEVK
Q9UJX3_416	APC7	Q9UJX3	2.75399	0.189842	UV	LDC[+57]YEGLIEC[+604.3]YLASNSIR
Q9UJX4_86	APC5	Q9UJX4	2.13731	0.528529	UV	LIEESC[+604.3]PQLANSVQIR
Q9UJZ1_167	STML2	Q9UJZ1	2.1794	0	UV	ESLNASIVDAINQAADC[+604.3]WGIR
Q9UK61_690	TASOR	Q9UK61	2.3964	0.981119	UV	ELINLIQC[+604.3]R
Q9UK61_830	TASOR	Q9UK61	2.0117	0.513383	UV	KDYEQPTC[+604.3]AK
Q9UK61_889	TASOR	Q9UK61	2.4593	0.385514	UV	EDPNLISVNNFEDC[+57]SLC[+604.3]PSVPIEHGFR
Q9UKL3_1869	C8AP2	Q9UKL3	5.25124	4.14276	UV	TKKPTQDSC[+604.3]ENTEAHQK
Q9ULH0_779	KDIS	Q9ULH0	2.79048	0.272172	UV	LVVIIDGLDAC[+604.3]EQDK
Q9ULJ3_129	ZBT21	Q9ULJ3	4.23862	NA	UV	TPQAPFPTC[+604.3]PNR
Q9ULK4_1319	MED23	Q9ULK4	2.76563	0.281892	UV	IIC[+604.3]NLKPALK
Q9ULT8_1893	HECD1	Q9ULT8	2.21792	NA	UV	MGC[+604.3]WSIEHVEQYLGTDELPK
Q9ULT8_487	HECD1	Q9ULT8	2.17205	NA	UV	GHSEVVAILQSPGDWMC[+604.3]PVNK
Q9ULU4_567	PKCB1	Q9ULU4	2.07839	0.698759	UV	TIESC[+604.3]K
Q9ULU4_623	PKCB1	Q9ULU4	10.708	7.58686	UV	NEPEDTEDKEGC[+604.3]QMDKEPSAVK
Q9ULV3_252	CIZ1	Q9ULV3	2.02181	2.23807	UV	RTPAPEPEPC[+604.3]EASELPAK
Q9ULW0_462	TPX2	Q9ULW0	2.02566	0.281739	UV	TEDEHFEFHSRPC[+604.3]PTK
Q9UMR2_393	DD19B	Q9UMR2	2.67392	0.676865	UV	VLVTTNVC[+604.3]AR
Q9UMS0_213	NFU1	Q9UMS0	2.56077	1.00858	UV	LQGSC[+57]TSC[+604.3]PSSIITLK
Q9UMY1_149	NOL7	Q9UMY1	2.07528	1.03655	UV	NEDC[+604.3]EKGNDSK|KNEDC[+604.3]EKGNDSK|KNEDC[+604.3]EK
Q9UN30_276	SCML1	Q9UN30	2.34068	0.113609	UV	QTDPLALC[+604.3]PLVDLFR
Q9UNF1_516	MAGD2	Q9UNF1	2.90332	NA	UV	MGIGLGSENAAGPC[+604.3]NWDEADIGPWAK
Q9UNM6_49	PSD13	Q9UNM6	2.04662	NA	UV	LWHQLTLQVLDFVQDPC[+604.3]FAQGDGLIK
Q9UNY4_522	TTF2	Q9UNY4	2.65184	NA	UV	SAC[+57]QVTAGGSSQC[+604.3]YR
Q9UPE1_414	SRPK3	Q9UPE1	2.1377	1.01342	UV	IADLGNAC[+604.3]WVHK
Q9UPN3_4388	MACF1	Q9UPN3	3.86527	NA	UV	GTLVEEINC[+604.3]K
Q9UPN3_4581	MACF1	Q9UPN3	5.45888	4.047	UV	QLEESASHLAC[+604.3]FQAAESQLRPWLMEK
Q9UPN3_7245	MACF1	Q9UPN3	2.11656	0.516733	UV	SSSSASQSNHSC[+604.3]TSMPSSPATPASGTK
Q9UPN3_7344	MACF1	Q9UPN3	9.8588	4.8788	UV	RGSDASDFDLLETQSAC[+604.3]SDTSESSAAGGQGNSR
Q9UPN4_218	CP131	Q9UPN4	2.64347	0.793299	UV	AATC[+604.3]EGSESSGFGK
Q9UPN7_795	PP6R1	Q9UPN7	2.14063	0	UV	VTEPSAPC[+604.3]QALVSIGDLQATFHGIR
Q9UPU5_1556	UBP24	Q9UPU5	4.00312	0.375938	UV	TAEC[+604.3]ETSEADNILLAGHLR
Q9UPY3_1641	DICER	Q9UPY3	4.53734	NA	UV	DSEYGC[+604.3]LK
Q9UQ35_1036	SRRM2	Q9UQ35	2.02602	0.353007	UV	DSLVQSC[+57]PGSLSLC[+604.3]AGVK
Q9UQ80_149	PA2G4	Q9UQ80	2.06339	0.485178	UV	AAHLC[+604.3]AEAALR
Q9UQ88_428	CD11A	Q9UQ88	2.01384	0.496349	UV	SVEEFQC[+604.3]LNR
Q9Y265_141	RUVB1	Q9Y265	2.81739	NA	UV	EVYEGEVTELTPC[+604.3]ETENPMGGYGK
Q9Y2D8_331	ADIP	Q9Y2D8	2.98585	1.10188	UV	ESMWDLSC[+604.3]ETVR
Q9Y2F5_1717	ICE1	Q9Y2F5	3.26956	NA	UV	VVPSPLQFC[+604.3]AATPK
Q9Y2F5_1969	ICE1	Q9Y2F5	2.89433	NA	UV	KHLAEC[+604.3]LLHSILSELK
Q9Y2F5_2094	ICE1	Q9Y2F5	5.4475	NA	UV	LLLTIQLC[+604.3]PK
Q9Y2H6_465	FND3A	Q9Y2H6	3.07493	0	UV	NDYGTSGFSEEVLYYTSGC[+604.3]APSMPASPVLTK
Q9Y2K1_160	ZBTB1	Q9Y2K1	2.21468	1.19266	UV	WC[+604.3]AEPSSTVNTPHNR
Q9Y2R4_536	DDX52	Q9Y2R4	2.15061	0.469235	UV	SVANVIQQAGC[+604.3]PVPEYIK
Q9Y2X3_507	NOP58	Q9Y2X3	3.07648	NA	UV	EEPLSEEEPC[+604.3]TSTAIASPEK
Q9Y2X7_576	GIT1	Q9Y2X7	3.22215	0.117157	UV	GVSASAVPFTPSSPLLSC[+604.3]SQEGSR
Q9Y3P9_476	RBGP1	Q9Y3P9	2.15764	0.22939	UV	KNNTDTLYEVVC[+604.3]LESESERER
Q9Y446_569	PKP3	Q9Y446	3.88991	NA	UV	DLAGAPPGEVVGC[+604.3]FTPQSR
Q9Y462_318	ZN711	Q9Y462	3.15548	0.630282	UV	RYEDC[+604.3]QASGNTLDSALESR
Q9Y462_343	ZN711	Q9Y462	2.04526	0.358235	UV	SSTAAQYLQIC[+604.3]DGINTNK
Q9Y485_1760	DMXL1	Q9Y485	2.75454	0.374588	UV	VLGIDSPVSELC[+604.3]SLNINMHHDPFLR
Q9Y4A5_2241	TRRAP	Q9Y4A5	2.03581	0.24861	UV	YEELEC[+604.3]LYAAVGK
Q9Y4A5_3075	TRRAP	Q9Y4A5	2.2598	0.496224	UV	IHTIPTVPIVDC[+604.3]FQK
Q9Y4B6_784	VPRBP	Q9Y4B6	2.27078	0.811607	UV	LPLFSSC[+604.3]QIQQLMK
Q9Y4E5_730	ZN451	Q9Y4E5	4.64799	2.75569	UV	ESYIC[+604.3]K
Q9Y4F1_522	FARP1	Q9Y4F1	2.04044	1.33227	UV	QASPLISPLLNDQAC[+604.3]PR
Q9Y4P3_108	TBL2	Q9Y4P3	2.51278	0	UV	YLATC[+604.3]ADDR
Q9Y4P8_430	WIPI2	Q9Y4P8	3.61477	1.63802	UV	LAYTDDLGAVGGAC[+604.3]LEDEASALRLDEDSEHPPMILR
Q9Y4R8_644	TELO2	Q9Y4R8	3.01229	0.0248671	UV	TPQPGSPSPNTPC[+604.3]LPEAAVSQPGSAVASDWR
Q9Y4W2_474	LAS1L	Q9Y4W2	2.16188	0.703692	UV	MVESC[+57]LGSPC[+604.3]WASPQLLR
Q9Y4W2_504	LAS1L	Q9Y4W2	2.78438	1.18129	UV	IC[+604.3]SIYTQSGENSLVQEGSEASPIGK
Q9Y4W2_699	LAS1L	Q9Y4W2	2.178	0.496957	UV	TDTLGLSC[+604.3]GVGSGNC[+57]SNSSSSNFEGLLWSQGQLHGLK
Q9Y512_403	SAM50	Q9Y512	2.03214	0.995728	UV	THFFLNAGNLC[+604.3]NLNYGEGPK
Q9Y520_177	PRC2C	Q9Y520	2.04226	0.370025	UV	ETNDDNYGPGPSLRPPNVAC[+604.3]WR
Q9Y520_620	PRC2C	Q9Y520	5.87503	3.9439	UV	EPNLEPMVEKQESENSC[+604.3]NKEEEPVFTR|QESENSC[+604.3]NKEEEPVFTR
Q9Y520_953	PRC2C	Q9Y520	2.26336	1.30841	UV	C[+604.3]IDSKEPIERPEEKPK
Q9Y536_52	PAL4A	Q9Y536	3.09741	NA	UV	GSC[+604.3]FHR
Q9Y5J1_90	UTP18	Q9Y5J1	10.6396	7.64276	UV	C[+604.3]LEELVFGDVENDEDALLRR
Q9Y5Q9_607	TF3C3	Q9Y5Q9	2.02666	0.775762	UV	DKISDSNDQESANC[+604.3]DAK|ISDSNDQESANC[+604.3]DAK
Q9Y5T5_509	UBP16	Q9Y5T5	2.23686	0.237884	UV	EYC[+604.3]VNQK
Q9Y5T5_618	UBP16	Q9Y5T5	3.00907	0.703609	UV	VYEVVNEDPETAFC[+604.3]TLANR
Q9Y5U2_99	TSSC4	Q9Y5U2	2.57623	1.13879	UV	SRDIFDC[+604.3]LEGAAR
Q9Y6G9_51	DC1L1	Q9Y6G9	12.169	NA	UV	VGSFGSSPPGLSSTYTGGPLGNEIASGNGGAAAGDDEDGQNLWSC[+604.3]ILSEVSTR
Q9Y6H1_124	CHCH2	Q9Y6H1	2.80208	0.510054	UV	QFLEC[+604.3]AQNQGDIK
Q9Y6N1_217	COX11	Q9Y6N1	2.17569	0.597473	UV	IQC[+604.3]FC[+57]FEEQR
A0FGR8_181	ESYT2	A0FGR8	3.71438	2.58274	UV	AC[+604.3]DLPAWVHFPDTER
A0JLT2_163	MED19	A0JLT2	10.1619	8.03279	UV	LHTGPLPEQC[+604.3]R
A0MZ66_442	SHOT1	A0MZ66	3.45805	NA	UV	GC[+604.3]ESAVDELK
A0MZ66_550	SHOT1	A0MZ66	2.29777	NA	UV	LEGC[+604.3]TSSK
A6NHR9_84	SMHD1	A6NHR9	4.12731	NA	UV	EITC[+604.3]DNFDETVK|KEITC[+604.3]DNFDETVKDGVTLYLLQSVNQLLLTATK
A6NNZ2_129	TBB8L	A6NNZ2	2.47048	0.905995	UV	EAESC[+57]DC[+604.3]LQGFQLTHSLGGGTGSGM[+16]GTLLISK|KEAESC[+57]DC[+604.3]LQGFQLTHSLGGGTGSGMGTLLISK|EAESC[+57]DC[+604.3]LQGFQLTHSLGGGTGSGMGTLLISK
O00268_1022	TAF4	O00268	3.03117	0.797366	UV	VDC[+604.3]PGPGSGAEGSGPGSVVPGSSGVGTPR
O00299_178	CLIC1	O00299	2.1084	NA	UV	FLDGNELTLADC[+604.3]NLLPK
O00507_541	USP9Y	O00507	2.12434	NA	UV	ILDYSC[+604.3]SQDR
O14744_278	ANM5	O14744	4.52117	2.84987	UV	EFC[+604.3]SYLQYLEYLSQNRPPPNAYELFAK
O14787_195	TNPO2	O14787	5.31401	2.5282	UV	SHAIAC[+604.3]VNQFIMDR
O14815_367	CAN9	O14815	2.25069	0.561439	UV	GSTAGGC[+604.3]R
O14936_633	CSKP	O14936	7.02232	NA	UV	AQFEYDPAKDDLIPC[+604.3]K|DDLIPC[+604.3]K
O14972_219	DSCR3	O14972	2.1148	0.389924	UV	VETC[+604.3]GC[+57]AEGYAR
O15067_1287	PUR4	O15067	2.5892	1.00972	UV	GLAPLHWADDDGNPTEQYPLNPNGSPGGVAGIC[+57]SC[+604.3]DGR
O15067_587	PUR4	O15067	2.63977	NA	UV	C[+57]PAC[+604.3]FVGTITGDRR
O15111_379	IKKA	O15111	2.16503	0.620339	UV	GC[+604.3]DSYMVYLFDK
O43143_226	DHX15	O43143	2.27383	NA	UV	FEDC[+604.3]SSAK
O43148_73	MCES	O43148	4.48257	NA	UV	ESSSC[+604.3]GK
O43264_259	ZW10	O43264	2.62841	0.955357	UV	YILRPLASC[+604.3]PSLHAVIESQPNIVIIR
O43310_501	CTIF	O43310	4.82627	2.85345	UV	VLVC[+604.3]PIYTC[+57]LR
O43572_110	AKA10	O43572	2.36584	0	UV	SC[+604.3]LDYQTQETK
O43683_339	BUB1	O43683	10.4006	NA	UV	APC[+604.3]LPVTYQQTPVNMEK
O43813_133	LANC1	O43813	2.89295	1.82308	UV	QAEDC[+604.3]ITR
O60346_1156	PHLP1	O60346	20	0	UV	TLELLNNIRC[+604.3]FK
O60502_896	OGA	O60502	2.2608	0.599196	UV	LGC[+604.3]FEIAK
O75116_649	ROCK2	O75116	2.50263	NA	UV	IC[+604.3]GLEEDLK
O75122_976	CLAP2	O75122	2.72812	1.16959	UV	KDDGDSMC[+604.3]GGPGMSDPR
O75164_430	KDM4A	O75164	2.344	0.656851	UV	EDLSSEQYEMTEC[+604.3]PAALAPVRPTHSSVR
O75419_267	CDC45	O75419	3.52213	0.625688	UV	HNHRNEDEENTLSVDC[+604.3]TR
O75439_265	MPPB	O75439	7.21483	NA	UV	FHFGDSLC[+604.3]THK
O75582_631	KS6A5	O75582	2.24654	1.57039	UV	SLTC[+604.3]TSAVEIMK
O76074_149	PDE5A	O76074	2.14623	NA	UV	FDHDEGDQC[+604.3]SR
O94782_619	UBP1	O94782	3.5848	NA	UV	VTDLNSLELDKGNFVVDQMC[+604.3]EIGKPEPLNEEEAR
O94888_160	UBXN7	O94888	3.95312	1.30373	UV	EC[+604.3]GQMQNK
O94967_367	WDR47	O94967	2.82517	NA	UV	SLMLENTEC[+604.3]HSIYEESPER
O95155_113	UBE4B	O95155	4.23458	1.46234	UV	SQSMDIDGVSC[+604.3]EK
O95163_453	ELP1	O95163	2.26446	5.97547	UV	C[+604.3]GDC[+57]PSADPTVK
O95347_132	SMC2	O95347	3.37587	1.41593	UV	VQDLFC[+604.3]SVGLNVNNPHFLIMQGR
O95347_326	SMC2	O95347	11.2978	7.10533	UV	NLAC[+604.3]EESK
O95544_69	NADK	O95544	2.2377	0.298725	UV	SLHGPC[+604.3]PVTTFGPK
O95613_1315	PCNT	O95613	3.1025	1.14506	UV	HQELLEC[+604.3]LK
O95757_421	HS74L	O95757	3.32682	NA	UV	TSFEDGSGEC[+57]EVFC[+604.3]K
O96013_276	PAK4	O96013	2.10681	0.292448	UV	GAPSPGVLGPHASEPQLAPPAC[+604.3]TPAAPAVPGPPGPR
P00492_66	HPRT	P00492	3.57737	1.75257	UV	EMGGHHIVALC[+604.3]VLK
P04150_622	GCR	P04150	3.43806	NA	UV	QSSANLLC[+604.3]FAPDLIINEQR
P04350_129	TBB4A	P04350	2.47048	0.905995	UV	EAESC[+57]DC[+604.3]LQGFQLTHSLGGGTGSGM[+16]GTLLISK|KEAESC[+57]DC[+604.3]LQGFQLTHSLGGGTGSGMGTLLISK|EAESC[+57]DC[+604.3]LQGFQLTHSLGGGTGSGMGTLLISK
P07195_294	LDHB	P07195	5.15997	NA	UV	GM[+16]YGIENEVFLSLPC[+604.3]ILNAR|GMYGIENEVFLSLPC[+604.3]ILNAR
P07384_384	CAN1	P07384	2.25069	0.561439	UV	GSTAGGC[+604.3]R
P07437_129	TBB5	P07437	2.47048	0.905995	UV	EAESC[+57]DC[+604.3]LQGFQLTHSLGGGTGSGM[+16]GTLLISK|KEAESC[+57]DC[+604.3]LQGFQLTHSLGGGTGSGMGTLLISK|EAESC[+57]DC[+604.3]LQGFQLTHSLGGGTGSGMGTLLISK
P07814_1148	SYEP	P07814	2.12713	0.473158	UV	LNQWC[+604.3]NVVR
P08238_521	HS90B	P08238	3.84696	NA	UV	RGFEVVYMTEPIDEYC[+604.3]VQQLK|GFEVVYMTEPIDEYC[+604.3]VQQLK
P08243_44	ASNS	P08243	4.91956	3.51498	UV	FENVNGYTNC[+57]C[+604.3]FGFHR
P09132_53	SRP19	P09132	15.7449	NA	UV	AVENPTATEIQDVC[+604.3]SAVGLNVFLEK
P09884_1403	DPOLA	P09884	20	6.01237	UV	YIFDAEC[+604.3]ALEK
P0DMM9_287	ST1A3	P0DMM9	2.18422	4.73557	UV	MAGC[+604.3]SLSFR
P0DMV8_17	HS71A	P0DMV8	2.03398	NA	UV	AAAIGIDLGTTYSC[+604.3]VGVFQHGK
P0DMV8_603	HS71A	P0DMV8	2.17295	0	UV	ELEQVC[+604.3]NPIISGLYQGAGGPGPGGFGAQGPK
P11413_158	G6PD	P11413	2.81154	NA	UV	NIHESC[+604.3]MSQIGWNR
P12270_1149	TPR	P12270	2.86853	0.745774	UV	C[+604.3]EDLEK
P13010_493	XRCC5	P13010	2.63568	NA	UV	LFQC[+604.3]LLHR
P13489_248	RINI	P13489	6.45876	3.23765	UV	LGDVGMAELC[+604.3]PGLLHPSSR
P13797_209	PLST	P13797	3.14208	2.11858	UV	LTPFIIQENLNLALNSASAIGC[+604.3]HVVNIGAEDLR
P14324_333	FPPS	P14324	2.56628	NA	UV	C[+604.3]SWLVVQC[+57]LQR
P15121_304	ALDR	P15121	2.3899	0.254517	UV	VC[+57]ALLSC[+604.3]TSHK
P16152_150	CBR1	P16152	2.18139	NA	UV	SC[+604.3]SPELQQK
P16383_320	GCFC2	P16383	2.39091	0.567584	UV	STIQNLESSSNQALNC[+604.3]K
P17655_374	CAN2	P17655	2.25069	0.561439	UV	GSTAGGC[+604.3]R
P20810_241	ICAL	P20810	4.72695	NA	UV	KEGITGPPADSSKPIGPDDAIDALSSDFTC[+604.3]GSPTAAGK
P21359_673	NF1	P21359	3.7903	0.966954	UV	GNSSMDSAAGC[+604.3]SGTPPIC[+57]R
P21359_680	NF1	P21359	2.52952	0.33333	UV	GNSSMDSAAGC[+57]SGTPPIC[+604.3]R
P21359_714	NF1	P21359	5.06554	NA	UV	HLC[+604.3]EEADIR
P22102_298	PUR2	P22102	5.19967	NA	UV	FGDPEC[+604.3]QVILPLLK
P22234_374	PUR6	P22234	4.40036	NA	UV	LPSGLGC[+604.3]STVLSPEGSAQFAAQIFGLSNHLVWSK
P22314_1039	UBA1	P22314	20	NA	UV	ALVLELC[+604.3]C[+57]NDESGEDVEVPYVR
P22670_461	RFX1	P22670	4.47383	NA	UV	STLYC[+604.3]HYLLHC[+57]QEQK
P23508_202	CRCM	P23508	3.88516	2.31272	UV	HIEQLTTASEHC[+604.3]DLAIK
P23919_31	KTHY	P23919	2.0912	0.281127	UV	LVEALC[+604.3]AAGHR
P25205_407	MCM3	P25205	2.63117	0.155691	UV	GVVC[+604.3]IDEFDK
P25205_446	MCM3	P25205	2.27196	NA	UV	C[+604.3]SVLAAANPVYGR
P26358_1499	DNMT1	P26358	4.09172	1.14456	UV	QFNTLIPWC[+604.3]LPHTGNR
P27540_62	ARNT	P27540	2.29551	0.108306	UV	C[+604.3]DDDQMSNDKER
P30048_229	PRDX3	P30048	4.72185	0.86523	UV	AFQYVETHGEVC[+604.3]PANWTPDSPTIKPSPAASK
P30153_154	2AAA	P30153	2.09844	NA	UV	TSAC[+57]GLFSVC[+604.3]YPR
P30154_166	2AAB	P30154	2.09844	NA	UV	TSAC[+57]GLFSVC[+604.3]YPR
P31150_202	GDIA	P31150	2.74442	NA	UV	TDDYLDQPC[+604.3]LETVNR
P31150_282	GDIA	P31150	5.94396	4.16125	UV	QLIC[+604.3]DPSYIPDR
P31749_310	AKT1	P31749	2.20019	0.625207	UV	TFC[+604.3]GTPEYLAPEVLEDNDYGR
P31751_311	AKT2	P31751	2.20019	0.625207	UV	TFC[+604.3]GTPEYLAPEVLEDNDYGR
P31939_101	PUR9	P31939	3.23204	1.0904	UV	VVAC[+604.3]NLYPFVK
P33176_174	KINH	P33176	2.07961	NA	UV	FVC[+604.3]SPDEVMDTIDEGK
P34932_140	HSP74	P34932	5.11129	NA	UV	KPVVDC[+604.3]VVSVPC[+57]FYTDAERR|KPVVDC[+604.3]VVSVPC[+57]FYTDAER
P35611_68	ADDA	P35611	2.79651	NA	UV	VSMILQSPAFC[+604.3]EELESMIQEQFK
P40763_259	STAT3	P40763	7.51292	4.81588	UV	QQIAC[+57]IGGPPNIC[+604.3]LDRLENWITSLAESQLQTR
P40763_712	STAT3	P40763	2.15662	0.524698	UV	FIC[+604.3]VTPTTC[+57]SNTIDLPMSPR
P40818_809	UBP8	P40818	2.02904	0.501486	UV	NC[+604.3]YQDDINR
P41252_87	SYIC	P41252	3.13574	NA	UV	FGWDC[+604.3]HGLPVEYEIDK
P42575_179	CASP2	P42575	2.77336	0.660839	UV	DGPVC[+57]LQVKPC[+604.3]TPEFYQTHFQLAYR
P43246_822	MSH2	P43246	13.8254	NA	UV	GVC[+604.3]DQSFGIHVAELANFPK
P46020_91	KPB1	P46020	2.26132	0.169236	UV	GLLHC[+604.3]MIR
P46063_49	RECQ1	P46063	4.01938	NA	UV	QC[+604.3]LEDSDAGASNEYDSSPAAWNK
P46734_29	MP2K3	P46734	2.85776	NA	UV	ISC[+604.3]MSKPPAPNPTPPR
P46736_240	BRCC3	P46736	3.98919	1.21981	UV	ILC[+604.3]QEEQDAYRR
P46821_382	MAP1B	P46821	4.97627	NA	UV	SIEEAC[+604.3]FTLQYLNK
P48200_604	IREB2	P48200	6.47813	NA	UV	QGDLVTC[+604.3]GILSGNK
P48426_94	PI42A	P48426	2.3707	NA	UV	EYC[+604.3]PMVFR
P48643_302	TCPE	P48643	3.88652	NA	UV	ETGANLAIC[+604.3]QWGFDDEANHLLLQNNLPAVR
P49321_84	NASP	P49321	2.06036	0.804052	UV	KYGETANEC[+604.3]GEAFFFYGK|YGETANEC[+604.3]GEAFFFYGK
P49643_449	PRI2	P49643	4.57704	NA	UV	YFEMIHNVDDC[+57]GFSLNHPNQFFC[+604.3]ESQR
P49790_68	NU153	P49790	2.31126	0.917763	UV	NEDVC[+57]SC[+604.3]STDTSEVPR
P49915_213	GUAA	P49915	2.01169	NA	UV	NFLYDIAGC[+604.3]SGTFTVQNR
P50225_287	ST1A1	P50225	2.18422	4.73557	UV	MAGC[+604.3]SLSFR
P50226_287	ST1A2	P50226	2.18422	4.73557	UV	MAGC[+604.3]SLSFR
P50395_302	GDIB	P50395	2.93877	NA	UV	VIC[+604.3]ILSHPIK
P50748_2198	KNTC1	P50748	2.08147	0.413809	UV	HC[+57]GKPVPPDTAPC[+604.3]EILK
P50851_982	LRBA	P50851	2.49857	0.436335	UV	DSPVC[+604.3]PHFTTNGNENSSIEK
P51784_428	UBP11	P51784	6.13068	2.54273	UV	KEYVELC[+604.3]DAAGRPDQEVAQEAWQNHK
P52209_289	6PGD	P52209	2.0409	0.333082	UV	C[+604.3]LSSLKDER
P52209_422	6PGD	P52209	2.96442	1.17712	UV	AVSTGVQAGIPMPC[+604.3]FTTALSFYDGYR
P52701_1098	MSH6	P52701	4.83167	3.36862	UV	HPC[+604.3]ITK
P52732_740	KIF11	P52732	3.72665	NA	UV	C[+604.3]ENIQKPLSSVQENIQQK
P52732_854	KIF11	P52732	3.93891	1.53428	UV	EQELHNLLEVVSQC[+604.3]C[+57]EASSSDITEK
P52789_517	HXK2	P52789	2.33451	NA	UV	MLPTYVC[+604.3]ATPDGTEK
P52888_18	THOP1	P52888	2.47264	1.139	UV	MKPPAAC[+57]AGDMADAASPC[+604.3]SVVNDLR
P52948_1312	NUP98	P52948	2.23511	0.0398417	UV	WLSC[+604.3]TATPQIEEEVSLTQK
P53041_442	PPP5	P53041	2.35719	NA	UV	C[+604.3]VTVFSAPNYC[+57]DQMGNK
P53041_452	PPP5	P53041	3.06426	NA	UV	C[+57]VTVFSAPNYC[+604.3]DQMGNK
P53675_459	CLH2	P53675	3.81128	2.35857	UV	LEC[+604.3]SEELGDLVK
P54105_73	ICLN	P54105	10.7225	NA	UV	DRSDC[+604.3]LGEHLYVM[+16]VNAK|DRSDC[+604.3]LGEHLYVMVNAK
P54136_369	SYRC	P54136	6.92327	5.24131	UV	IVFVPGC[+604.3]SIPLTIVK
P54278_591	PMS2	P54278	2.57368	2.06167	UV	KEEILSSSDIC[+604.3]QK
P54886_88	P5CS	P54886	5.06713	0.954755	UV	GDEC[+604.3]GLALGR
P55060_272	XPO2	P55060	2.35649	0.531937	UV	SQIC[+604.3]DNAALYAQK
P55196_841	AFAD	P55196	3.21156	5.09209	UV	QGLELAADC[+604.3]HLSR
P55209_388	NP1L1	P55209	2.81277	NA	UV	KDQNPAEC[+604.3]K
P55786_537	PSA	P55786	2.18818	NA	UV	KFC[+57]AGGSYVGEDC[+604.3]PQWMVPITISTSEDPNQAK|FC[+57]AGGSYVGEDC[+604.3]PQWMVPITISTSEDPNQAK
P56545_44	CTBP2	P56545	20	NA	UV	DC[+604.3]TVEMPILK
P60484_296	PTEN	P60484	2.14256	1.1359	UV	VENGSLC[+604.3]DQEIDSIC[+57]SIER
P61106_40	RAB14	P61106	2.14961	0.307469	UV	FMADC[+604.3]PHTIGVEFGTR
P61158_12	ARP3	P61158	2.29517	NA	UV	LPAC[+57]VVDC[+604.3]GTGYTK
P61201_179	CSN2	P61201	2.30157	NA	UV	QLHQSC[+604.3]QTDDGEDDLKK
P68104_111	EF1A1	P68104	7.50633	0	UV	NMITGTSQADC[+604.3]AVLIVAAGVGEFEAGISK
P68371_129	TBB4B	P68371	2.47048	0.905995	UV	EAESC[+57]DC[+604.3]LQGFQLTHSLGGGTGSGM[+16]GTLLISK|KEAESC[+57]DC[+604.3]LQGFQLTHSLGGGTGSGMGTLLISK|EAESC[+57]DC[+604.3]LQGFQLTHSLGGGTGSGMGTLLISK
P78356_99	PI42B	P78356	2.3707	NA	UV	EYC[+604.3]PMVFR
P81877_82	SSBP2	P81877	3.33159	1.54158	UV	ETC[+604.3]EHSSEAK
P83436_174	COG7	P83436	2.00036	0.220221	UV	C[+604.3]VHLEALK
P84022_121	SMAD3	P84022	6.50838	4.81642	UV	KDEVC[+604.3]VNPYHYQR
P86791_358	CCZ1	P86791	2.5442	NA	UV	RLDSIVGPQLTVLASDIC[+604.3]EQFNINKR
Q00013_242	EM55	Q00013	2.00876	0.70618	UV	VASMAQSAPSEAPSC[+604.3]SPFGK
Q00341_948	VIGLN	Q00341	2.17316	1.13286	UV	RC[+604.3]DIIIISGR
Q00610_459	CLH1	Q00610	3.81128	2.35857	UV	LEC[+604.3]SEELGDLVK
Q01484_3859	ANK2	Q01484	5.78398	NA	UV	TSLVIVESADNQPETC[+604.3]ER
Q01518_427	CAP1	Q01518	3.04428	0	UV	NSLDC[+604.3]EIVSAK
Q02224_2669	CENPE	Q02224	2.01083	0.871809	UV	YFDNSSLGLC[+604.3]PEVQNAGAESVDSQPGPWHASSGK
Q04446_221	GLGB	Q04446	2.15788	NA	UV	HFTC[+604.3]NVLPR
Q04446_88	GLGB	Q04446	2.09108	0.390612	UV	C[+57]ADGGLYC[+604.3]K
Q05209_495	PTN12	Q05209	2.03697	4.16345	UV	ISKPQELSSDLNVGDTSQNSC[+604.3]VDC[+57]SVTQSNK
Q05209_498	PTN12	Q05209	2.09868	0.55382	UV	ISKPQELSSDLNVGDTSQNSC[+57]VDC[+604.3]SVTQSNK
Q05639_111	EF1A2	Q05639	7.50633	0	UV	NMITGTSQADC[+604.3]AVLIVAAGVGEFEAGISK
Q06124_567	PTN11	Q06124	3.23853	0	UV	YSLADQTSGDQSPLPPC[+604.3]TPTPPC[+57]AEMR
Q09161_503	NCBP1	Q09161	2.36231	NA	UV	YGDESSNSLPGHSVALC[+604.3]LAVAFK
Q09472_1621	EP300	Q09472	2.67061	0.718509	UV	LIAGPAANSLPPIVDPDPLIPC[+604.3]DLMDGR
Q09666_1900	AHNK	Q09666	6.64108	NA	UV	LEGDLTGPSVGVEVPDVELEC[+604.3]PDAK
Q0PNE2_218	ELP6	Q0PNE2	5.48631	NA	UV	AEGLATGFC[+604.3]R
Q12802_536	AKP13	Q12802	10.9103	7.42169	UV	ISVPNC[+604.3]APAASSLDGNKPAESSLAFSNEETSTEK
Q12802_662	AKP13	Q12802	8.26791	NA	UV	LC[+604.3]ADSAC[+57]QQNTVTSSGDLVAK
Q12888_101	TP53B	Q12888	19.3358	NA	UV	VADPVDSSNLDTC[+604.3]GSISQVIEQLPQPNR
Q12888_1375	TP53B	Q12888	3.30685	0.942318	UV	GVSQTGTPVC[+604.3]EEDGDAGLGIR|KGVSQTGTPVC[+604.3]EEDGDAGLGIR
Q12888_1703	TP53B	Q12888	2.08691	0.0238068	UV	SATVKPGAVGAGEFVSPC[+604.3]ESGDNTGEPSALEEQR
Q12888_319	TP53B	Q12888	3.06206	0.224158	UV	TVSSDGC[+604.3]STPSR
Q12888_896	TP53B	Q12888	4.48447	NA	UV	LGKPSAHASQSFC[+604.3]ESSSETPFHFTLPK
Q12931_573	TRAP1	Q12931	3.6398	NA	UV	SPAAEC[+604.3]LSEK
Q13085_701	ACACA	Q13085	3.07644	0.235385	UV	QSPNSYVVIMNGSC[+604.3]VEVDVHR
Q13363_38	CTBP1	Q13363	20	NA	UV	DC[+604.3]TVEMPILK
Q13428_1298	TCOF	Q13428	2.74518	NA	UV	GAGNPQASTLALQSNITQC[+604.3]LLGQPWPLNEAQVQASVVK
Q13439_1729	GOGA4	Q13439	4.15876	NA	UV	NVAAYTEQEEADSQGC[+604.3]VQK
Q13464_1206	ROCK1	Q13464	2.69551	2.80054	UV	IFQILYANEGEC[+604.3]RK
Q13546_256	RIPK1	Q13546	2.11326	NA	UV	SGNRPDVDDITEYC[+604.3]PR
Q13905_328	RPGF1	Q13905	4.18199	NA	UV	QDFDVDC[+604.3]YAQR
Q13907_172	IDI1	Q13907	2.18691	0.262334	UV	SYC[+604.3]YVSK
Q14008_1911	CKAP5	Q14008	2.25526	0.797817	UV	ISTSTGISPQMEVTC[+604.3]VPTPTSTVSSIGNTNGEEVGPSVYLER
Q14145_288	KEAP1	Q14145	10.6722	7.61615	UV	C[+604.3]EILQSDSR
Q14149_619	MORC3	Q14149	2.06838	1.11819	UV	SEQSHVEQGGVQVEFVGDSEPC[+604.3]GQTGSTSTSSSR
Q14204_2076	DYHC1	Q14204	10.1021	8.08162	UV	LC[+604.3]DEQLSSQSHYDFGLR
Q14674_996	ESPL1	Q14674	10.2979	7.92175	UV	LVC[+604.3]HLGR
Q14789_1462	GOGB1	Q14789	2.83836	NA	UV	QLQVELC[+604.3]EMK
Q14789_1713	GOGB1	Q14789	2.63948	0.516447	UV	EC[+604.3]METLLSSNASMK
Q14789_681	GOGB1	Q14789	3.18622	0.939761	UV	SLSAVPDIGQC[+604.3]HQDELER
Q14790_426	CASP8	Q14790	2.74584	0.620182	UV	NPAEGTWYIQSLC[+604.3]QSLR
Q14980_80	NUMA1	Q14980	10.885	7.44238	UV	HPSSPEC[+604.3]LVSAQK
Q14CX7_339	NAA25	Q14CX7	2.49728	NA	UV	SQGC[+604.3]NDEYK
Q15008_112	PSMD6	Q15008	2.64214	NA	UV	AEYLC[+604.3]R
Q15013_50	MD2BP	Q15013	3.94004	1.0331	UV	SEETHASQIELLETSSTQEPLNASEAFC[+604.3]PR
Q15022_494	SUZ12	Q15022	10.4023	7.83652	UV	IDVSINEC[+604.3]YDGSYAGNPQDIHR
Q15034_552	HERC3	Q15034	3.77183	1.2698	UV	VLDNWWSQVC[+604.3]PK
Q15345_743	LRC41	Q15345	2.15562	NA	UV	LGNAGLLALADVFSEDSSSSLC[+57]QLDISSNC[+604.3]IKPDGLLEFAK
Q15398_381	DLGP5	Q15398	2.5206	1.49595	UV	LPC[+604.3]PLGPLTVWHEEHVLNK|TIQQDSNKLPC[+604.3]PLGPLTVWHEEHVLNK
Q15398_801	DLGP5	Q15398	2.40629	0.627918	UV	SLTTEC[+604.3]HLLDSPGLNC[+57]SNPFTQLER
Q15398_811	DLGP5	Q15398	2.64898	0.351151	UV	SLTTEC[+57]HLLDSPGLNC[+604.3]SNPFTQLER
Q15418_552	KS6A1	Q15418	2.39965	NA	UV	DLKPSNILYVDESGNPEC[+604.3]LR
Q15527_116	SURF2	Q15527	2.08698	NA	UV	YEEC[+604.3]QK
Q15527_252	SURF2	Q15527	2.75158	NA	UV	SFSSC[+604.3]K
Q15654_47	TRIP6	Q15654	2.00285	0.24267	UV	VNFC[+604.3]PLPSEQC[+57]YQAPGGPEDR
Q15742_499	NAB2	Q15742	2.53567	1.7708	UV	C[+604.3]PAPGPHPALVEGR
Q15796_161	SMAD2	Q15796	6.50838	4.81642	UV	KDEVC[+604.3]VNPYHYQR
Q16527_25	CSRP2	Q16527	2.14519	NA	UV	TVYHAEEVQC[+604.3]DGR
Q16539_162	MK14	Q16539	2.45879	NA	UV	DLKPSNLAVNEDC[+604.3]ELK
Q16576_166	RBBP7	Q16576	4.64839	2.73264	UV	HPAKPDPSGEC[+604.3]NPDLR
Q16658_80	FSCN1	Q16658	3.33328	NA	UV	YLAADKDGNVTC[+604.3]ER
Q2NKX8_243	ERC6L	Q2NKX8	7.79899	NA	UV	SAIC[+604.3]AR
Q2PPJ7_495	RGPA2	Q2PPJ7	2.38486	0.722951	UV	GC[+604.3]VTEEENTNVK
Q3ZCM7_129	TBB8	Q3ZCM7	2.47048	0.905995	UV	EAESC[+57]DC[+604.3]LQGFQLTHSLGGGTGSGM[+16]GTLLLSK|KEAESC[+57]DC[+604.3]LQGFQLTHSLGGGTGSGMGTLLLSK|EAESC[+57]DC[+604.3]LQGFQLTHSLGGGTGSGMGTLLLSK
Q49AR2_165	CE022	Q49AR2	4.47574	NA	UV	LC[+604.3]NNQEENDAVSSAK
Q53EZ4_359	CEP55	Q53EZ4	3.89891	2.74029	UV	VALLEQQMQAC[+604.3]TLDFENEK
Q58WW2_593	DCAF6	Q58WW2	2.2957	0.458029	UV	SC[+604.3]GVPEESASSEK
Q5H9R7_172	PP6R3	Q5H9R7	3.42534	NA	UV	LLTC[+604.3]IEPPQPR
Q5H9R7_290	PP6R3	Q5H9R7	2.73316	NA	UV	RPTFEGHIEIC[+604.3]PPGMSHSAC[+57]SVNK
Q5T0F9_86	C2D1B	Q5T0F9	2.27496	0.584866	UV	LAADC[+604.3]MR
Q5T2E6_105	CJ076	Q5T2E6	3.16734	NA	UV	VVNALQTLC[+604.3]ALIR
Q5T5Y3_947	CAMP1	Q5T5Y3	5.67929	NA	UV	EYSQHNGEDC[+604.3]GDAVSK
Q5T6F2_208	UBAP2	Q5T6F2	2.09921	2.07374	UV	FSTQGMGTFNPADYSDSTSTDVC[+604.3]GTK
Q5TAX3_766	TUT4	Q5TAX3	5.16605	1.55762	UV	EQPVQC[+604.3]DEMDC[+57]TSQR
Q5TH69_1675	BIG3	Q5TH69	2.23943	NA	UV	AMAQQVFMLDTQC[+604.3]SPK
Q5UIP0_1155	RIF1	Q5UIP0	10.6406	7.64196	UV	SSLSNNEC[+604.3]GSLDK
Q5VSL9_798	STRP1	Q5VSL9	7.58264	NA	UV	AHSNPDFLPVDNC[+604.3]LQSVLGQR
Q5VTE0_111	EF1A3	Q5VTE0	7.50633	0	UV	NMITGTSQADC[+604.3]AVLIVAAGVGEFEAGISK
Q5VTL8_196	PR38B	Q5VTL8	9.11489	7.40145	UV	AGGGC[+604.3]VMTIGEMLR
Q5VTR2_905	BRE1A	Q5VTR2	10.3621	NA	UV	C[+604.3]DEILMEEIKDYK
Q5VZ89_877	DEN4C	Q5VZ89	2.39272	1.42925	UV	TC[+604.3]MSESTWNPEHR
Q6IA86_487	ELP2	Q6IA86	2.15628	NA	UV	NFVENFC[+57]AITGQSLNHVLC[+604.3]NQDSDLPEGATVPALGLSNK
Q6P3X3_299	TTC27	Q6P3X3	4.84213	NA	UV	EGDVLSNC[+604.3]EFTPAPTPQEHLTK
Q6P3X3_736	TTC27	Q6P3X3	2.26009	0.536004	UV	AFQC[+604.3]LSK
Q6PJG6_246	BRAT1	Q6PJG6	2.31998	1.08444	UV	VAC[+604.3]LLER
Q6PJG6_308	BRAT1	Q6PJG6	20	NA	UV	LEHC[+604.3]PQALR
Q6PJT7_261	ZC3HE	Q6PJT7	3.93973	NA	UV	LC[+604.3]EPEVLNSLEETYSPFFR
Q6ULP2_511	AFTIN	Q6ULP2	4.31524	NA	UV	QTSDNLSEEC[+604.3]QLAR
Q6WCQ1_508	MPRIP	Q6WCQ1	2.72554	1.11867	UV	SSC[+57]SFETC[+604.3]PRPTEK
Q6YHU6_1148	THADA	Q6YHU6	2.19941	0.419168	UV	C[+604.3]SDPSSK
Q6YHU6_635	THADA	Q6YHU6	2.29343	0.272566	UV	QGLIHQHC[+604.3]QVR
Q6ZN04_69	MEX3B	Q6ZN04	3.11687	1.10973	UV	SVNMTEC[+604.3]VPVPSSEHVAEIVGR
Q7L1Q6_35	BZW1	Q7L1Q6	2.02192	0.681375	UV	FDPTQFQDC[+604.3]IIQGLTETGTDLEAVAK|ERFDPTQFQDC[+604.3]IIQGLTETGTDLEAVAK
Q7L2J0_429	MEPCE	Q7L2J0	4.97947	NA	UV	NPSC[+604.3]EDGR
Q7L576_428	CYFP1	Q7L576	8.55721	6.13398	UV	YSNKDC[+604.3]PDSAEEYER
Q7L8L6_670	FAKD5	Q7L8L6	3.0504	0.295629	UV	AAVPLGGFLC[+604.3]NVADK
Q7LBC6_1212	KDM3B	Q7LBC6	2.12148	0.154071	UV	AIRPPC[+604.3]PDTAPPSSALHWLADLATQK
Q7Z3T8_313	ZFY16	Q7Z3T8	3.89668	NA	UV	NEDLC[+604.3]LNDSNSRDENFKLPDFSFQEDK
Q7Z3T8_829	ZFY16	Q7Z3T8	5.69679	NA	UV	SNHSDEC[+604.3]TTVQPPQENQTSSIPSPATLPVSALK
Q7Z4Q2_20	HEAT3	Q7Z4Q2	3.24803	1.67047	UV	RPQFSPTGDC[+604.3]QAEAAAAANGTGGEEDDGPAAELLEK
Q7Z4Q2_534	HEAT3	Q7Z4Q2	3.13327	1.249	UV	NISQC[+604.3]MTPDQLMTLC[+57]K
Q7Z4Q2_59	HEAT3	Q7Z4Q2	2.77318	0.352975	UV	EC[+57]AC[+604.3]AGLAR
Q7Z6Z7_3259	HUWE1	Q7Z6Z7	2.04088	0.609274	UV	SC[+604.3]GSSSHENRPLDLLHK
Q86TG7_78	PEG10	Q86TG7	3.20885	0.97393	UV	GAAAAAAPPPPIEEEC[+604.3]PEDLPEK
Q86WB0_149	NIPA	Q86WB0	5.35213	NA	UV	ALC[+604.3]TAHEK
Q86XI2_498	CNDG2	Q86XI2	2.38319	0.496279	UV	IC[+604.3]PMEHILVR
Q86XN8_182	MEX3D	Q86XN8	3.11687	1.10973	UV	SVNMTEC[+604.3]VPVPSSEHVAEIVGR
Q8IUD2_258	RB6I2	Q8IUD2	2.29031	0.168655	UV	TGEPC[+604.3]VAELTEENFQR
Q8IV38_390	ANKY2	Q8IV38	2.02542	NA	UV	LDVNSNC[+604.3]VNEEQPEAEVGISQK
Q8IVT5_251	KSR1	Q8IVT5	2.33605	NA	UV	SISVSALPASDSPTPSFSEGLSDTC[+604.3]IPLHASGR
Q8IWV8_1717	UBR2	Q8IWV8	2.18296	0.104046	UV	GNPLHLC[+604.3]K
Q8IWZ3_777	ANKH1	Q8IWZ3	10.4134	7.8274	UV	SSSLQVADQDLLPSFHPYQPLEC[+604.3]IVEETEGK
Q8IX18_417	DHX40	Q8IX18	3.50057	1.16266	UV	DFWNQC[+604.3]MPDHVIPEIK
Q8IXM2_66	BAP18	Q8IXM2	3.59395	NA	UV	FGDDLNHISC[+604.3]VIK
Q8IYS1_30	P20D2	Q8IYS1	14.6799	NA	UV	SAEC[+604.3]IDEAAER
Q8N5D0_431	WDTC1	Q8N5D0	2.80331	0.979984	UV	AISLNPC[+604.3]HLK
Q8N6H7_97	ARFG2	Q8N6H7	2.41089	NA	UV	QHGC[+604.3]TANDANTK
Q8N806_424	UBR7	Q8N806	3.20318	NA	UV	RVDGMQYYC[+604.3]S
Q8N961_361	ABTB2	Q8N961	2.14953	0.0834897	UV	HPLC[+604.3]PGASPAR
Q8ND04_359	SMG8	Q8ND04	2.14396	NA	UV	SHC[+604.3]TVKDPESLLVPAPLSGPR
Q8NEM2_591	SHCBP	Q8NEM2	4.85984	3.07839	UV	IQTSGEPDVAERVDLEELIEC[+604.3]ATGK
Q8NEZ5_227	FBX22	Q8NEZ5	2.03625	2.90948	UV	VVLVFGYNC[+604.3]C[+57]K
Q8NFA0_66	UBP32	Q8NFA0	6.68794	NA	UV	VAEVIYC[+604.3]SFGGTSK
Q8NFC6_1742	BD1L1	Q8NFC6	2.27733	0.688179	UV	SDNFVIC[+604.3]SVTGAGPR
Q8NFC6_686	BD1L1	Q8NFC6	6.06119	NA	UV	SEIC[+604.3]TEEPQK
Q8NHU6_333	TDRD7	Q8NHU6	3.7156	NA	UV	GC[+604.3]PTVMAGDFK
Q8NI27_1518	THOC2	Q8NI27	5.20914	NA	UV	SESPC[+604.3]ESPYPNEKDKEK
Q8TAQ2_145	SMRC2	Q8TAQ2	2.71708	0	UV	SLVQNNC[+57]LSRPNIFLC[+604.3]PEIEPK
Q8TCG1_379	CIP2A	Q8TCG1	2.53073	0.18082	UV	EIFEDVIDAANC[+604.3]SSADR
Q8TCG1_615	CIP2A	Q8TCG1	2.00867	0	UV	DQIC[+604.3]DVR
Q8TD19_975	NEK9	Q8TD19	2.23514	NA	UV	EEMEMDPKPDLDSDSWC[+57]LLGTDSC[+604.3]RPSL
Q8TEX9_735	IPO4	Q8TEX9	3.45215	1.39765	UV	AC[+57]QSC[+604.3]PSEPNTAALQAALAR
Q8WVT3_160	TPC12	Q8WVT3	2.14727	0.0191098	UV	EVPGSEAARPEQEPPVAEPVPVC[+604.3]TIFSQR
Q8WWM7_628	ATX2L	Q8WWM7	6.55078	NA	UV	TESVSDKEDKPPLAPSGGTEGPEQPPPPC[+604.3]PSQTGSPPVGLIK
Q92540_537	SMG7	Q92540	6.39503	4.54025	UV	NLSNNC[+604.3]DTGEKPVVTFK
Q92598_290	HS105	Q92598	3.45618	0.79276	UV	LMSSNSTDLPLNIEC[+604.3]FMNDKDVSGK
Q92599_271	2023-09-08	Q92599	3.02806	0.316939	UV	QYPWGVVQVENENHC[+604.3]DFVK
Q92616_1482	GCN1	Q92616	4.17754	2.48953	UV	EAADDC[+604.3]AK
Q92667_64	AKAP1	Q92667	4.57723	1.91637	UV	ADPAIKEPLPVEDVC[+604.3]PK
Q92990_406	GLMN	Q92990	2.40535	0.425747	UV	C[+604.3]LLNTSNHSGVEAFIIQNIK
Q93009_223	UBP7	Q93009	2.19942	0.312637	UV	NQGATC[+604.3]YMNSLLQTLFFTNQLR
Q969T9_80	WBP2	Q969T9	4.51696	NA	UV	DC[+604.3]EIKQPVFGANYIK
Q96BN8_47	OTUL	Q96BN8	2.25316	NA	UV	AAASGQPRPEM[+16]QC[+604.3]PAEHEEDMYR|AAASGQPRPEMQC[+604.3]PAEHEEDM[+16]YR|AAASGQPRPEMQC[+604.3]PAEHEEDMYR
Q96BR1_13	SGK3	Q96BR1	3.3975	NA	UV	ESC[+604.3]PSVSIPSSDEHR
Q96C36_225	P5CR2	Q96C36	2.42587	NA	UV	MLLDSEQHPC[+604.3]QLK
Q96C36_232	P5CR2	Q96C36	2.26519	0.0777154	UV	DNVC[+604.3]SPGGATIHALHFLESGGFR
Q96CX2_50	KCD12	Q96CX2	2.08525	0.305177	UV	C[+604.3]TVVSVPDSLLWR
Q96EA4_490	SPDLY	Q96EA4	2.24151	0.552753	UV	EETQSC[+604.3]PNSLEDNNLQLEK
Q96EK5_371	KBP	Q96EK5	2.22294	1.54982	UV	AVQFGTGELC[+604.3]DAISAVEEK
Q96G46_124	DUS3L	Q96G46	2.80055	1.08033	UV	LC[+604.3]PSLIQESAAK
Q96KB5_205	TOPK	Q96KB5	20	NA	UV	IC[+57]DVGVSLPLDENMTVTDPEAC[+604.3]YIGTEPWKPK
Q96PY6_1223	NEK1	Q96PY6	2.13591	NA	UV	AIHEDEDENIEIC[+604.3]SK
Q96RG2_687	PASK	Q96RG2	3.15951	NA	UV	EQLSQLSLAGALDVPHAELVPTEC[+604.3]QAVTAPVSSC[+57]DLGGR
Q96RG2_697	PASK	Q96RG2	3.16371	NA	UV	EQLSQLSLAGALDVPHAELVPTEC[+57]QAVTAPVSSC[+604.3]DLGGR
Q96T51_320	RUFY1	Q96T51	2.35592	NA	UV	HLSC[+604.3]TVGDLQTK
Q96T76_549	MMS19	Q96T76	3.2183	NA	UV	VGESNLTNGDEPTQC[+604.3]SR
Q96T76_977	MMS19	Q96T76	2.89334	0.700792	UV	IAALQC[+604.3]MHALTR
Q99575_358	POP1	Q99575	2.15778	NA	UV	SAVC[+604.3]IADPLPTPSQEK
Q99700_556	ATX2	Q99700	2.33929	NA	UV	VVNGGVPWPSPC[+604.3]PSPSSRPPSR
Q99996_1966	AKAP9	Q99996	2.0924	1.09888	UV	TDIIDRLEQELLC[+604.3]ASNR
Q99996_74	AKAP9	Q99996	2.62453	NA	UV	HDVSAHHDLNIDQSQC[+604.3]NEMYINSSQR
Q9BPX3_202	CND3	Q9BPX3	2.00447	0.381257	UV	AVLSC[+604.3]IAPSAK
Q9BPX3_667	CND3	Q9BPX3	2.61538	1.38388	UV	TLHC[+604.3]EGTEINSDDEQESKEVEETATAK
Q9BPX3_835	CND3	Q9BPX3	2.17592	5.54901	UV	IC[+604.3]NEILTSPC[+57]SPEIR
Q9BQG2_117	NUD12	Q9BQG2	2.26883	0.926474	UV	KPWFLTNEVEEC[+604.3]ENYFSK
Q9BRA2_43	TXD17	Q9BRA2	16.1713	NA	UV	SWC[+604.3]PDC[+57]VQAEPVVR
Q9BTW9_406	TBCD	Q9BTW9	4.08736	2.57468	UV	ALADDVVGSVLDC[+604.3]FSFQETDK
Q9BW27_51	NUP85	Q9BW27	2.10699	1.44925	UV	SEMVPSC[+604.3]PFIYIIR
Q9BXW9_607	FACD2	Q9BXW9	20	NA	UV	ANLSDEQC[+604.3]TQVTSLLQLVHSC[+57]SEQSPQASALYYDEFANLIQHEK
Q9BY32_116	ITPA	Q9BY32	2.47987	NA	UV	SAYALC[+604.3]TFALSTGDPSQPVR
Q9BZD4_377	NUF2	Q9BZD4	8.33384	1.95487	UV	TVIEDC[+604.3]NK
Q9C0B1_392	FTO	Q9C0B1	2.82302	0.640235	UV	C[+604.3]TDWWC[+57]QPMAQLEALWK
Q9C0B1_397	FTO	Q9C0B1	2.64748	0.823826	UV	C[+57]TDWWC[+604.3]QPMAQLEALWK
Q9C0C9_585	UBE2O	Q9C0C9	20	NA	UV	SNDLFPVHHLDNNEFC[+604.3]PGDFVVDK
Q9C0D5_800	TANC1	Q9C0D5	2.14547	0.256612	UV	MDALSC[+604.3]FLIK
Q9H063_133	MAF1	Q9H063	2.50447	1.23616	UV	EPSLSWVVNAVNC[+604.3]SLFSAVR
Q9H0A8_107	COMD4	Q9H0A8	3.26514	2.1382	UV	EHAASLC[+604.3]R
Q9H0W9_226	CK054	Q9H0W9	2.20442	NA	UV	SHIMPAEFSSC[+604.3]PLNSDEEVNK
Q9H1A4_575	APC1	Q9H1A4	4.88614	2.39617	UV	LHDSLYNEDC[+604.3]TFQQLGTYIHSIR
Q9H269_490	VPS16	Q9H269	8.72371	5.44253	UV	ILAHWAC[+604.3]YK
Q9H3P7_129	GCP60	Q9H3P7	4.38719	NA	UV	QVLMGPYNPDTC[+604.3]PEVGFFDVLGNDR
Q9H4L5_337	OSBL3	Q9H4L5	2.18969	0.316403	UV	MQEDLC[+604.3]HIAHK
Q9H8K7_375	CJ088	Q9H8K7	5.52907	0.632514	UV	ILGVGMEEQSIC[+604.3]SYLEK
Q9H9A6_54	LRC40	Q9H9A6	2.12315	1.38483	UV	NLSEVPQC[+604.3]VWR
Q9HAU0_359	PKHA5	Q9HAU0	2.12832	2.10892	UV	LNSLPSEYESGSAC[+604.3]PAQTVHYRPINLSSSENK
Q9HAV4_714	XPO5	Q9HAV4	10.6513	7.63316	UV	SC[+57]DPGLEDPC[+604.3]GLNR
Q9HCC0_267	MCCB	Q9HCC0	2.31417	NA	UV	AATGEEVSAEDLGGADLHC[+604.3]R
Q9HCJ3_82	RAVR2	Q9HCJ3	3.4861	1.78822	UV	NLPQDSNC[+604.3]QEVHDLLK
Q9NPH2_380	INO1	Q9NPH2	2.05841	0.545786	UV	SNVVDDMVQSNPVLYTPGEEPDHC[+604.3]VVIK
Q9NQW6_1117	ANLN	Q9NQW6	2.65266	NA	UV	LWQPDAC[+604.3]YKPIGKP
Q9NQW6_210	ANLN	Q9NQW6	2.55918	0.142043	UV	LANLAATIC[+604.3]SWEDDVNHSFAK
Q9NQW6_437	ANLN	Q9NQW6	2.9976	0.470615	UV	ELAC[+604.3]LR
Q9NQW6_469	ANLN	Q9NQW6	3.159	0.00709907	UV	QETHC[+604.3]QSTPLK
Q9NR09_1547	BIRC6	Q9NR09	2.35855	NA	UV	VSSC[+604.3]TAAEGSFTSLTGLLEVEPLHFTC[+57]VSTSDGTR
Q9NR09_4828	BIRC6	Q9NR09	2.29592	NA	UV	LPC[+57]PEGLDPDTDDAPEVC[+604.3]R
Q9NR09_613	BIRC6	Q9NR09	5.80914	NA	UV	TQGESISEQGSTDNESC[+604.3]TNSELNSPLVR
Q9NRZ9_346	HELLS	Q9NRZ9	2.03149	0.489607	UV	NALQHC[+604.3]YWK
Q9NS86_49	LANC2	Q9NS86	20	NA	UV	AFVNPFPDYEAAAGALLASGAAEETGC[+604.3]VRPPATTDEPGLPFHQDGK
Q9NS91_388	RAD18	Q9NS91	2.27747	0.120946	UV	LSSVC[+604.3]MGQEDNMTSVTNHFSQSK
Q9NU22_2030	MDN1	Q9NU22	3.79079	NA	UV	GSC[+604.3]VPHPSR
Q9NUQ9_10	FA49B	Q9NUQ9	2.03426	0.332141	UV	VLTC[+604.3]TDLEQGPNFFLDFENAQPTESEKEIYNQVNVVLK
Q9NVA2_268	2023-09-11	Q9NVA2	3.02806	0.316939	UV	QYPWGVVQVENENHC[+604.3]DFVK
Q9NVK5_198	FGOP2	Q9NVK5	4.96234	NA	UV	AIEIDEQQGC[+604.3]KEQER
Q9NVR5_673	KTU	Q9NVR5	2.18957	0.152125	UV	LQEC[+604.3]SNSDQLQGK
Q9NVR5_701	KTU	Q9NVR5	2.38564	NA	UV	EYIEHC[+604.3]NTPTTDSDSSIAVK
Q9NYV4_1039	CDK12	Q9NYV4	5.59528	2.76462	UV	MAPPDLPHWQDC[+604.3]HELWSK
Q9NZJ4_1118	SACS	Q9NZJ4	2.12578	NA	UV	IEALQVGAC[+604.3]PDQDVLLK
Q9P0V9_293	2023-09-10	Q9P0V9	3.02806	0.316939	UV	QYPWGVVQVENENHC[+604.3]DFVK
Q9P265_333	DIP2B	Q9P265	2.94969	NA	UV	GEPLGVIC[+604.3]NWPPALESALQR
Q9P287_275	BCCIP	Q9P287	3.82343	1.23077	UV	FNYSVQEESDTC[+604.3]LGGK
Q9P2D3_1137	HTR5B	Q9P2D3	2.46396	NA	UV	TDIHC[+604.3]R
Q9P2E9_892	RRBP1	Q9P2E9	2.33213	1.01389	UV	ELC[+604.3]HTQSSHASLR
Q9UBB4_134	ATX10	Q9UBB4	5.63996	NA	UV	C[+604.3]GLQFLGNIASR
Q9UBB4_65	ATX10	Q9UBB4	4.84454	NA	UV	SSHAVELAC[+604.3]R
Q9UBL3_362	ASH2L	Q9UBL3	2.13011	NA	UV	LELDC[+604.3]WAGKPIPGDLYR
Q9UBS0_230	KS6B2	Q9UBS0	2.87391	NA	UV	ESIHEGAVTHTFC[+604.3]GTIEYMAPEILVR
Q9UBS8_350	RNF14	Q9UBS8	3.10219	NA	UV	LTYHGVSPC[+604.3]K
Q9UDY8_317	MALT1	Q9UDY8	20	NA	UV	TDEAVEC[+604.3]TEDELNNLGHPDNKEQTTDQPLAK
Q9UGR2_956	Z3H7B	Q9UGR2	2.76473	0	UV	DMLLC[+604.3]PR
Q9UKB3_129	DJC12	Q9UKB3	2.29825	0.672534	UV	MENEEC[+604.3]NEQR
Q9ULC4_144	MCTS1	Q9ULC4	7.9403	5.98187	UV	QHALC[+604.3]VGVMK
Q9ULT8_1893	HECD1	Q9ULT8	2.33245	0.998322	UV	MGC[+604.3]WSIEHVEQYLGTDELPK
Q9ULT8_507	HECD1	Q9ULT8	2.02104	NA	UV	DTNKDEEEC[+604.3]NEPK
Q9ULV3_252	CIZ1	Q9ULV3	3.74805	NA	UV	RTPAPEPEPC[+604.3]EASELPAK
Q9UN30_276	SCML1	Q9UN30	2.2988	1.01189	UV	QTDPLALC[+604.3]PLVDLFR
Q9UNM6_357	PSD13	Q9UNM6	3.02592	1.49402	UV	DRLEFWC[+604.3]TDVK
Q9UNW1_232	MINP1	Q9UNW1	4.87761	0.0730181	UV	FFDHC[+604.3]EK
Q9UNY4_759	TTF2	Q9UNY4	5.87516	NA	UV	LQAC[+604.3]AR
Q9UP83_64	COG5	Q9UP83	3.38641	NA	UV	ELLQDGC[+604.3]YSDFLNEDFDVK
Q9UPN9_461	TRI33	Q9UPN9	2.41558	0.240264	UV	FHC[+604.3]DPTFWAK
Q9UPT5_83	EXOC7	Q9UPT5	3.76054	2.61277	UV	TLSC[+604.3]LDHVISYYHVASDTEK
Q9UPT9_44	UBP22	Q9UPT9	2.53288	1.16296	UV	AIYQC[+604.3]FVWSGTAEAR
Q9UQ80_149	PA2G4	Q9UQ80	2.97459	NA	UV	AAHLC[+604.3]AEAALR
Q9Y243_307	AKT3	Q9Y243	2.20019	0.625207	UV	TFC[+604.3]GTPEYLAPEVLEDNDYGR
Q9Y2L5_1074	TPPC8	Q9Y2L5	3.20174	0.524355	UV	HTAIIC[+604.3]TSR
Q9Y2S7_143	PDIP2	Q9Y2S7	5.33443	1.19077	UV	DC[+604.3]PHISQR
Q9Y2U5_405	M3K2	Q9Y2U5	2.08805	NA	UV	EVNALEC[+604.3]EIQLLK
Q9Y2Z0_49	SGT1	Q9Y2Z0	2.15274	0.26467	UV	ALEQKPDDAQYYC[+604.3]QR
Q9Y496_621	KIF3A	Q9Y496	2.9661	0	UV	C[+604.3]VAYTGNNMR
Q9Y4C1_1140	KDM3A	Q9Y4C1	2.46575	0.102593	UV	GQC[+604.3]EQEEEVLK
Q9Y4K4_418	M4K5	Q9Y4K4	3.96962	NA	UV	HC[+604.3]PDSESR
Q9Y4P1_189	ATG4B	Q9Y4P1	4.85564	NA	UV	TSVPC[+604.3]AGATAFPADSDR
Q9Y4P1_361	ATG4B	Q9Y4P1	6.94937	4.47297	UV	LSLLGGALPM[+16]FELVELQPSHLAC[+604.3]PDVLNLSLDSSDVER
Q9Y4P8_430	WIPI2	Q9Y4P8	2.23242	NA	UV	LAYTDDLGAVGGAC[+604.3]LEDEASALR|LAYTDDLGAVGGAC[+604.3]LEDEASALRLDEDSEHPPMILR
Q9Y4R8_644	TELO2	Q9Y4R8	2.107	0.942956	UV	TPQPGSPSPNTPC[+604.3]LPEAAVSQPGSAVASDWR
Q9Y520_223	PRC2C	Q9Y520	3.48171	NA	UV	IAC[+604.3]GPPQAK
Q9Y5A7_317	NUB1	Q9Y5A7	2.9699	1.8898	UV	NC[+604.3]YGENHQR
Q9Y5L0_125	TNPO3	Q9Y5L0	2.0418	0.505784	UV	GC[+604.3]VQTLVEK
Q9Y5Y2_54	NUBP2	Q9Y5Y2	2.3982	0.792275	UV	VGILDVDLC[+604.3]GPSIPR
Q9Y6W3_197	CAN7	Q9Y6W3	2.11446	NA	UV	AHFPLGANPFLERPQSFISPQSC[+604.3]DAQGQR
A2AJT9_379	CX023	A2AJT9	3.70104	NA	UV	KEGDC[+604.3]RK
A5PLL7_140	TM189	A5PLL7	14.802	1.73267	UV	HDFIETNGDNC[+604.3]LVTLLPLLNMAYK
A6NEC2_339	PSAL	A6NEC2	2.45742	0.654649	UV	NSC[+604.3]SSSR
A6NHR9_1856	SMHD1	A6NHR9	2.44602	0.874873	UV	ITHC[+604.3]PTLLTR
A6NHR9_61	SMHD1	A6NHR9	2.47365	0.279426	UV	AC[+57]VC[+604.3]QTLGISPEEK
A6NNZ2_129	TBB8L	A6NNZ2	3.41316	0.69397	UV	KEAESC[+57]DC[+604.3]LQGFQLTHSLGGGTGSGM[+16]GTLLISK|EAESC[+57]DC[+604.3]LQGFQLTHSLGGGTGSGM[+16]GTLLISK|KEAESC[+57]DC[+604.3]LQGFQLTHSLGGGTGSGMGTLLISK|EAESC[+57]DC[+604.3]LQGFQLTHSLGGGTGSGMGTLLISK
A8MT65_490	ZN891	A8MT65	2.31258	NA	UV	THTGEKPYEC[+604.3]K
A8MW92_221	P20L1	A8MW92	2.4257	0.311492	UV	KEETSTC[+604.3]IATPDVEK
C9JN71_145	ZN878	C9JN71	2.31258	NA	UV	THTGEKPYEC[+604.3]K
O00159_679	MYO1C	O00159	2.95667	NA	UV	SLC[+604.3]PETWPTWAGRPQDGVAVLVR
O00186_501	STXB3	O00186	2.19316	NA	UV	EWPYC[+57]SQC[+604.3]PAVWNGSGAVSAR
O00410_886	IPO5	O00410	2.83947	1.42402	UV	QWGLC[+604.3]IFDDVIEHC[+57]SPASFK
O00410_915	IPO5	O00410	2.32587	0.266057	UV	YAEYFLRPMLQYVC[+604.3]DNSPEVR
O00411_119	RPOM	O00411	2.02865	0.0759321	UV	DATPVPC[+604.3]GR
O00411_535	RPOM	O00411	4.59494	1.41803	UV	YLC[+604.3]LLASDAEVPEPC[+57]LPR
O00429_505	DNM1L	O00429	4.3889	NA	UV	HPDFADAC[+604.3]GLMNNNIEEQR
O00443_514	P3C2A	O00443	2.50238	0.789918	UV	LQLLTFSAMC[+604.3]QNLAR
O00625_106	PIR	O00625	5.84865	NA	UV	GILHAEMPC[+604.3]SEEPAHGLQLWVNLR
O14646_376	CHD1	O14646	2.00337	0	UV	NASPEDVEYYNC[+604.3]QQELTDDLHK
O14672_632	ADA10	O14672	2.80383	0.519277	UV	TITLQPGSPC[+604.3]NDFR
O14776_1062	TCRG1	O14776	2.12966	NA	UV	YLVLDC[+604.3]VPEER
O14818_63	PSA7	O14818	2.07617	NA	UV	IC[+604.3]ALDDNVC[+57]MAFAGLTADAR
O14867_646	BACH1	O14867	3.0752	NA	UV	YSAADC[+604.3]PLSFLISEKDK
O14980_585	XPO1	O14980	4.04283	1.20759	UV	LFEFMHETHDGVQDMAC[+604.3]DTFIK
O15027_2159	SC16A	O15027	2.91096	NA	UV	EVSQHFNQAPGDLPAAGGPPSGAMPFYNPAQLAQAC[+604.3]ATSGSSR
O15091_493	MRRP3	O15091	2.60241	1.73722	UV	QASC[+57]FFADDISEDDPFLLYATLHSGNHC[+604.3]R
O15118_177	NPC1	O15118	20	NA	UV	ALGLLC[+604.3]GK
O15143_70	ARC1B	O15143	2.37676	NA	UV	IVTC[+604.3]GTDR
O15164_394	TIF1A	O15164	2.12841	0.399123	UV	C[+604.3]DASPVTNNTIQFHC[+57]DPSFWAQNIINLGSLVIEDK
O15228_650	GNPAT	O15228	4.24597	NA	UV	INNNC[+604.3]IFNVNEPATTK
O15321_445	TM9S1	O15321	3.84598	2.59176	UV	NNASPFDAPC[+604.3]R
O15371_327	EIF3D	O15371	2.21692	0.664711	UV	NLAMEATYINHNFSQQC[+604.3]LR
O15533_115	TPSN	O15533	3.28468	0.741679	UV	WASGLTPAQNC[+604.3]PR
O43149_2312	ZZEF1	O43149	8.52456	NA	UV	GGGQEC[+604.3]GDSR
O43237_191	DC1L2	O43237	3.35781	NA	UV	DFQDYMEPEEGC[+604.3]QGSPQR
O43299_693	AP5Z1	O43299	3.75938	0.0517246	UV	C[+604.3]PPQVVTVLMTTLTK
O43583_132	DENR	O43583	3.38156	NA	UV	VC[+604.3]GLATFEIDLK
O43592_650	XPOT	O43592	5.72351	3.09032	UV	QASLADC[+604.3]LNHAVGFASR
O43684_270	BUB3	O43684	3.41873	1.40345	UV	LC[+604.3]QFHR
O43791_361	SPOP	O43791	2.33745	0.604944	UV	SLASAQC[+604.3]PFLGPPR
O43823_275	AKAP8	O43823	2.23286	NA	UV	GLGGPSPSRPPPSLFSQSMAPDYGVMGM[+16]QGAGGYDSTMPYGC[+604.3]GR
O43837_233	IDH3B	O43837	2.06935	0.962842	UV	LGDGLFLQC[+57]C[+604.3]EEVAELYPK
O60287_541	NPA1P	O60287	11.5073	6.93429	UV	SDGPPAAC[+604.3]DAHQC[+57]DDAETILLK
O60315_539	ZEB2	O60315	2.04574	1.47828	UV	AC[+604.3]LQSLTTDSR
O60318_1945	GANP	O60318	2.28978	0.3497	UV	EQLQLSEATGTC[+604.3]LGER
O60443_417	DFNA5	O60443	2.36067	NA	UV	LQIIPTLC[+604.3]HLLR
O60488_303	ACSL4	O60488	2.32829	NA	UV	GVMMHHSNLIAGMTGQC[+604.3]ER
O60488_602	ACSL4	O60488	2.04482	1.01639	UV	NC[+57]PLIDNIC[+604.3]AFAK
O60610_1227	DIAP1	O60610	2.66007	1.03555	UV	AGC[+604.3]AVTSLLASELTK
O60664_39	PLIN3	O60664	2.72606	0.395292	UV	VASMPLISSTC[+604.3]DMVSAAYASTK
O60716_692	CTND1	O60716	3.41456	NA	UV	TPAILEASAGAIQNLC[+604.3]AGR
O60841_1158	IF2P	O60841	3.35577	NA	UV	KGQEVC[+604.3]VK
O60870_43	KIN17	O60870	2.70991	0.62628	UV	C[+604.3]HC[+57]MSESHQR
O60870_45	KIN17	O60870	2.08705	0.704726	UV	C[+57]HC[+604.3]M[+16]SESHQR|C[+57]HC[+604.3]MSESHQR
O60907_571	TBL1X	O60907	2.75272	2.02515	UV	VGASASDGSVC[+604.3]VLDLR
O60942_97	MCE1	O60942	2.91582	0.596421	UV	GHGEC[+604.3]PTTENTETFIR
O75030_295	MITF	O75030	2.51884	0.292502	UV	ELTAC[+604.3]IFPTESEAR|RELTAC[+604.3]IFPTESEAR
O75044_820	SRGP2	O75044	2.84559	1.50013	UV	AGASC[+604.3]PSGGHVADIYLANINK
O75165_2110	DJC13	O75165	8.42667	NA	UV	RADTVGLAC[+604.3]EAINR
O75170_880	PP6R2	O75170	3.23024	1.60101	UV	LLSPAC[+604.3]PAPK
O75376_943	NCOR1	O75376	2.00378	0.518396	UV	AAVIPPMVSC[+604.3]TPC[+57]NIPIGTPVSGYALYQR
O75528_255	TADA3	O75528	3.71157	0	UV	SEAQHEQPEDGC[+604.3]PFGALTQR
O75533_1035	SF3B1	O75533	3.255	0.926898	UV	VQENC[+604.3]IDLVGR
O75533_965	SF3B1	O75533	3.33661	NA	UV	TC[+604.3]QEEK
O75592_2532	MYCB2	O75592	2.75759	NA	UV	TNTDDFFKDINSC[+57]C[+604.3]PQEATMQEQDMPFLR
O75592_2913	MYCB2	O75592	5.91972	NA	UV	TNSLTDSTC[+604.3]DDSSEFK
O75616_425	ERAL1	O75616	10.654	7.63095	UV	GHVISQIAQEAGHDLMDIFLC[+604.3]DVDIR
O75648_222	MTU1	O75648	4.29985	NA	UV	KESMGMC[+604.3]FIGK
O75663_87	TIPRL	O75663	2.04465	1.00671	UV	VAC[+604.3]AEEWQESR
O75820_441	ZN189	O75820	2.30168	0.865046	UV	ESFDPNC[+604.3]SLVIQQEVYPK
O75886_85	STAM2	O75886	2.09835	NA	UV	IFHLEVC[+604.3]SR
O75934_132	SPF27	O75934	3.3225	NA	UV	IENLELMSQHGC[+604.3]NAWK
O75943_252	RAD17	O75943	2.18732	NA	UV	C[+604.3]PLIFIISDSLSGDNNQR
O94804_888	STK10	O94804	2.95392	NA	UV	C[+604.3]HLLVEHETQK
O94906_739	PRP6	O94906	20	2.21667	UV	C[+604.3]PHSTPLWLLLSR
O94906_901	PRP6	O94906	8.71912	NA	UV	C[+604.3]ESAEPR
O94925_266	GLSK	O94925	8.50871	NA	UV	FSPDLWGVSVC[+604.3]TVDGQR
O94973_330	AP2A2	O94973	2.07523	NA	UV	AC[+604.3]NQLGQFLQHR
O94992_79	HEXI1	O94992	2.65912	0.597332	UV	AFPQLGGRPGPEGEGSLESQPPPLQTQAC[+604.3]PESSC[+57]LR
O95071_2314	UBR5	O95071	2.32857	1.05197	UV	SFYTAIAQAFLSNEKLPNLEC[+604.3]IQNANK
O95243_254	MBD4	O95243	2.94008	NA	UV	SC[+604.3]SGFVQSDSK
O95336_156	6PGL	O95336	3.54187	NA	UV	QAFQGDSIPVFDLLILGVGPDGHTC[+604.3]SLFPDHPLLQER
O95336_78	6PGL	O95336	3.15906	0	UV	WTLGFC[+604.3]DER
O95372_56	LYPA2	O95372	2.00625	NA	UV	YIC[+604.3]PHAPR
O95394_249	AGM1	O95394	2.83689	1.68711	UV	LNHLC[+604.3]GADFVK
O95476_6	CNEP1	O95476	3.69245	NA	UV	TQC[+604.3]LLGLR
O95478_154	NSA2	O95478	2.13449	NA	UV	VC[+604.3]FVGDGFTR
O95602_613	RPA1	O95602	3.74126	0.833379	UV	AEAYVLAC[+604.3]TDQQYLVPK
O95602_822	RPA1	O95602	2.30671	NA	UV	IIEESTHC[+604.3]GPQAVR
O95613_563	PCNT	O95613	2.13606	NA	UV	EDALLDSVEVGLSC[+604.3]VGLEEKPEK
O95685_93	PPR3D	O95685	2.99026	0.736288	UV	AAGAPGAAC[+604.3]RPGC[+57]SQK
O95696_448	BRD1	O95696	3.27403	NA	UV	ALAEPC[+57]AVLPTVC[+604.3]APYIPPQR
O95714_1201	HERC2	O95714	2.80502	0.352696	UV	ERDDHEELAWPGIMESFFTGQNC[+604.3]R
O95757_540	HS74L	O95757	2.11775	1.13203	UV	C[+604.3]HAEHTPEEEIDHTGAK
O95782_331	AP2A1	O95782	2.07523	NA	UV	AC[+604.3]NQLGQFLQHR
O95801_238	TTC4	O95801	6.86856	NA	UV	LSEAAC[+604.3]EDEDSASEGLGELFLDGLSTENPHGAR
P00387_204	NB5R3	P00387	2.41399	1.89695	UV	DPDDHTVC[+604.3]HLLFANQTEK|AIMKDPDDHTVC[+604.3]HLLFANQTEK
P00558_50	PGK1	P00558	2.98196	1.13481	UV	FC[+604.3]LDNGAK
P00558_99	PGK1	P00558	2.50869	1.47937	UV	DC[+604.3]VGPEVEK
P02751_141	FINC	P02751	3.72041	2.11557	UV	C[+604.3]HEGGQSYK
P02786_353	TFR1	P02786	2.03324	0.509566	UV	LFGNMEGDC[+604.3]PSDWK
P03915_518	NU5M	P03915	2.65271	NA	UV	SPLC[+604.3]TFYFSNM[+16]LGFYPSITHR|SPLC[+604.3]TFYFSNMLGFYPSITHR
P04075_178	ALDOA	P04075	4.27718	0.683279	UV	YASIC[+604.3]QQNGIVPIVEPEILPDGDHDLK
P04075_202	ALDOA	P04075	3.45409	1.17787	UV	RC[+604.3]QYVTEK|C[+604.3]QYVTEK
P04075_240	ALDOA	P04075	20	NA	UV	ALSDHHIYLEGTLLKPNMVTPGHAC[+604.3]TQK
P04075_73	ALDOA	P04075	10.3891	NA	UV	QLLLTADDRVNPC[+604.3]IGGVILFHETLYQK|VNPC[+604.3]IGGVILFHETLYQK
P04222_364	1C03	P04222	2.88297	1.43386	UV	GGSC[+57]SQAASSNSAQGSDESLIAC[+604.3]K|GGSC[+57]SQAASSNSAQGSDESLIAC[+604.3]KA
P04350_129	TBB4A	P04350	3.41316	0.69397	UV	KEAESC[+57]DC[+604.3]LQGFQLTHSLGGGTGSGM[+16]GTLLISK|EAESC[+57]DC[+604.3]LQGFQLTHSLGGGTGSGM[+16]GTLLISK|KEAESC[+57]DC[+604.3]LQGFQLTHSLGGGTGSGMGTLLISK|EAESC[+57]DC[+604.3]LQGFQLTHSLGGGTGSGMGTLLISK
P05141_257	ADT2	P05141	2.74233	NA	UV	GTDIM[+16]YTGTLDC[+604.3]WR|KGTDIM[+16]YTGTLDC[+604.3]WR|GTDIMYTGTLDC[+604.3]WR|KGTDIMYTGTLDC[+604.3]WR
P05165_76	PCCA	P05165	3.76248	0.626499	UV	GEIAC[+604.3]R
P05166_269	PCCB	P05166	4.13001	1.10957	UV	AFENDVDALC[+604.3]NLR
P05386_61	RLA1	P05386	5.12001	NA	UV	ALANVNIGSLIC[+604.3]NVGAGGPAPAAGAAPAGGPAPSTAAAPAEEKK|ALANVNIGSLIC[+604.3]NVGAGGPAPAAGAAPAGGPAPSTAAAPAEEK
P05455_245	LA	P05455	2.1001	0.233914	UV	FSGDLDDQTC[+604.3]REDLHILFSNHGEIK
P05549_14	AP2A	P05549	3.36457	NA	UV	YEDC[+604.3]EDRHDGTSNGTAR|LTDNIKYEDC[+604.3]EDR
P06396_215	GELS	P06396	2.43748	0.157788	UV	ATEVPVSWESFNNGDC[+604.3]FILDLGNNIHQWC[+57]GSNSNR
P06733_339	ENOA	P06733	3.49371	0.948297	UV	SC[+57]NC[+604.3]LLLK
P06744_404	G6PI	P06744	2.11991	NA	UV	MIPC[+604.3]DFLIPVQTQHPIR
P07099_304	HYEP	P07099	3.78175	1.06364	UV	ESGYMHIQC[+604.3]TKPDTVGSALNDSPVGLAAYILEK
P07355_262	ANXA2	P07355	3.3355	0	UV	GDLENAFLNLVQC[+604.3]IQNKPLYFADR
P07437_129	TBB5	P07437	3.41316	0.69397	UV	KEAESC[+57]DC[+604.3]LQGFQLTHSLGGGTGSGM[+16]GTLLISK|EAESC[+57]DC[+604.3]LQGFQLTHSLGGGTGSGM[+16]GTLLISK|KEAESC[+57]DC[+604.3]LQGFQLTHSLGGGTGSGMGTLLISK|EAESC[+57]DC[+604.3]LQGFQLTHSLGGGTGSGMGTLLISK
P07814_1377	SYEP	P07814	2.71689	1.25924	UV	SC[+604.3]QFVAVR
P08134_159	RHOC	P08134	4.17257	0	UV	ISAFGYLEC[+604.3]SAK
P08237_709	PFKAM	P08237	2.58124	NA	UV	IFANTPDSGC[+604.3]VLGMR
P08559_273	ODPA	P08559	6.24444	0	UV	FAAAYC[+604.3]R
P08621_39	RU17	P08621	2.14591	NA	UV	HHNQPYC[+604.3]GIAPYIR
P09874_162	PARP1	P09874	2.31617	NA	UV	WYHPGC[+604.3]FVK
P09874_311	PARP1	P09874	2.04422	0.526533	UV	SDAYYC[+604.3]TGDVTAWTK
P09972_178	ALDOC	P09972	4.27718	0.683279	UV	YASIC[+604.3]QQNGIVPIVEPEILPDGDHDLK
P09972_202	ALDOC	P09972	3.45409	1.17787	UV	RC[+604.3]QYVTEK|C[+604.3]QYVTEK
P10074_265	ZBT48	P10074	4.21917	NA	UV	KPC[+604.3]AAEPALSAGSLAAEPAENRK
P10599_32	THIO	P10599	3.59014	1.70149	UV	TAFQEALDAAGDKLVVVDFSATWC[+604.3]GPC[+57]K|LVVVDFSATWC[+604.3]GPC[+57]K
P11387_386	TOP1	P11387	20	NA	UV	IMPEDIIINC[+604.3]SK
P11388_216	TOP2A	P11388	4.15967	NA	UV	AGEMELKPFNGEDYTC[+604.3]ITFQPDLSK
P11766_282	ADHX	P11766	5.51369	3.87851	UV	AALEAC[+604.3]HK
P12755_369	SKI	P12755	8.32319	NA	UV	SLGC[+604.3]VHPR
P12814_370	ACTN1	P12814	2.19055	0.564672	UV	M[+16]VSDINNAWGC[+604.3]LEQVEK|MVSDINNAWGC[+604.3]LEQVEK
P13489_248	RINI	P13489	3.57453	0.709593	UV	LGDVGMAELC[+604.3]PGLLHPSSR
P13489_305	RINI	P13489	19.2134	4.59267	UV	LLC[+604.3]ETLLEPGC[+57]QLESLWVK
P13489_380	RINI	P13489	4.05004	2.97126	UV	VLWLADC[+604.3]DVSDSSC[+57]SSLAATLLANHSLR
P13639_557	EF2	P13639	5.97885	3.91321	UV	SDPMVQC[+57]IIEESGEHIIAGAGELHLEIC[+604.3]LK
P13797_104	PLST	P13797	2.41682	NA	UV	EGIC[+604.3]ALGGTSELSSEGTQHSYSEEEK
P13995_145	MTDC	P13995	20	NA	UV	IC[+604.3]NAVSPDKDVDGFHVINVGR
P14854_54	CX6B1	P14854	2.05145	0.597318	UV	GGDISVC[+604.3]EWYQR
P15170_327	ERF3A	P15170	2.15369	NA	UV	LESGSIC[+604.3]K
P15621_275	ZNF44	P15621	2.31258	NA	UV	THTGEKPYEC[+604.3]K
P16415_222	ZN823	P16415	2.31258	NA	UV	THTGEKPYEC[+604.3]K
P17017_253	ZNF14	P17017	2.31258	NA	UV	THTGEKPYEC[+604.3]K
P17024_9	ZNF20	P17024	2.31258	NA	UV	THTGEKPYEC[+604.3]K
P17030_260	ZNF25	P17030	2.31258	NA	UV	THTGEKPYEC[+604.3]K
P17480_33	UBF1	P17480	4.21311	2.72284	UV	WSQEDMLTLLEC[+604.3]MK
P17676_35	CEBPB	P17676	2.0932	0.703323	UV	SMEVANFYYEADC[+604.3]LAAAYGGK
P18031_324	PTN1	P18031	2.22925	0.382409	UV	C[+604.3]REFFPNHQWVK
P18074_116	ERCC2	P18074	2.26967	NA	UV	NLC[+604.3]IHPEVTPLR
P18754_198	RCC1	P18754	8.93251	0	UV	VASGNDHLVMLTADGDLYTLGC[+604.3]GEQGQLGR
P18754_308	RCC1	P18754	2.13049	0.530076	UV	SWVGFSGGQHHTVC[+604.3]MDSEGK
P20839_215	IMDH1	P20839	8.20119	NA	UV	LPIVNDC[+604.3]DELVAIIAR
P21291_122	CSRP1	P21291	4.06944	3.2708	UV	C[+604.3]SQAVYAAEK
P21291_167	CSRP1	P21291	2.16259	NA	UV	GLESTTLADKDGEIYC[+604.3]K
P21675_1364	TAF1	P21675	5.42358	NA	UV	VGTTVHC[+604.3]DYLNRPHK
P21860_1282	ERBB3	P21860	20	NA	UV	DGGGPGGDYAAMGAC[+604.3]PASEQGYEEMR
P22102_564	PUR2	P22102	8.14359	6.2176	UV	AGC[+604.3]ALLGGETAEMPDMYPPGEYDLAGFAVGAMER
P22830_360	HEMH	P22830	5.52262	NA	UV	EC[+604.3]GVENIR
P23381_62	SYWC	P23381	2.2932	NA	UV	ADC[+604.3]PPGNPAPTSNHGPDATEAEEDFVDPWTVQTSSAK
P23497_373	SP100	P23497	3.09301	NA	UV	SEPVINNDNPLESNDEKEGQEATC[+604.3]SRPQIVPEPMDFR
P24666_18	PPAC	P24666	3.07305	NA	UV	SVLFVC[+57]LGNIC[+604.3]R
P24723_399	KPCL	P24723	2.14117	NA	UV	DVILQDDDVEC[+604.3]TMTEK
P24752_196	THIL	P24752	2.45292	NA	UV	IHM[+16]GSC[+604.3]AENTAK
P24928_13	RPB1	P24928	20	NA	UV	MHGGGPPSGDSAC[+604.3]PLR
P26358_420	DNMT1	P26358	6.69142	NA	UV	HGHLC[+604.3]PIDTGLIEK
P26368_442	U2AF2	P26368	6.47296	NA	UV	IFVEFTSVFDC[+604.3]QK
P26640_950	SYVC	P26640	3.17022	NA	UV	ILGYRHFC[+604.3]NK
P27348_134	1433T	P27348	10.7512	7.55164	UV	YLAEVAC[+604.3]GDDRK
P27695_208	APEX1	P27695	4.47505	2.46556	UV	KPLVLC[+604.3]GDLNVAHEEIDLR
P27707_45	DCK	P27707	4.34515	2.29309	UV	QLC[+604.3]EDWEVVPEPVAR
P27708_183	PYR1	P27708	20	0	UV	ILALDC[+604.3]GLK
P27816_126	MAP4	P27816	2.06295	0.725736	UV	MAYQEYPNSQNWPEDTNFC[+604.3]FQPEQVVDPIQTDPFK
P27824_360	CALX	P27824	2.12917	0.570847	UV	C[+604.3]ESAPGC[+57]GVWQRPVIDNPNYK
P28288_472	ABCD3	P28288	2.00268	0.27312	UV	SGANVLIC[+604.3]GPNGC[+57]GK
P29144_28	TPP2	P29144	6.39432	NA	UV	KETGAASFLC[+604.3]R
P29401_413	TKT	P29401	2.92179	1.42255	UV	MAAISESNINLC[+604.3]GSHC[+57]GVSIGEDGPSQMALEDLAMFR
P29401_417	TKT	P29401	3.17825	1.70702	UV	MAAISESNINLC[+57]GSHC[+604.3]GVSIGEDGPSQMALEDLAMFR
P29692_217	EF1D	P29692	2.39866	0.270664	UV	SSILLDVKPWDDETDMAQLEAC[+604.3]VR
P30038_3	AL4A1	P30038	4.09393	0.318908	UV	C[+57]SAC[+604.3]SR
P30260_184	CDC27	P30260	2.76689	NA	UV	FTSLQNFSNC[+57]LPNSC[+604.3]TTQVPNHSLSHR
P30504_364	1C04	P30504	2.88297	1.43386	UV	GGSC[+57]SQAASSNSAQGSDESLIAC[+604.3]K|GGSC[+57]SQAASSNSAQGSDESLIAC[+604.3]KA
P30505_364	1C08	P30505	2.88297	1.43386	UV	GGSC[+57]SQAASSNSAQGSDESLIAC[+604.3]K|GGSC[+57]SQAASSNSAQGSDESLIAC[+604.3]KA
P30508_364	1C12	P30508	2.88297	1.43386	UV	GGSC[+57]SQAASSNSAQGSDESLIAC[+604.3]K|GGSC[+57]SQAASSNSAQGSDESLIAC[+604.3]KA
P30510_364	1C14	P30510	2.88297	1.43386	UV	GGSC[+57]SQAASSNSAQGSDESLIAC[+604.3]K|GGSC[+57]SQAASSNSAQGSDESLIAC[+604.3]KA
P31948_26	STIP1	P31948	5.15151	2.53358	UV	ALSVGNIDDALQC[+604.3]YSEAIK
P32314_390	FOXN2	P32314	7.7354	5.24231	UV	QTC[+604.3]QEIDEELKEAAGSLLHLAGIR
P32780_344	TF2H1	P32780	3.39564	NA	UV	KQEAQNEQTSEPSNMDGNSGDADC[+604.3]FQPAVK
P33121_625	ACSL1	P33121	2.01498	0.553291	UV	GFEGSFEELC[+604.3]R
P33981_269	TTK	P33981	2.10425	NA	UV	QSC[+604.3]PFGR
P33992_197	MCM5	P33992	2.79847	1.21906	UV	C[+604.3]NTDQAGRPK|KC[+604.3]NTDQAGRPK
P34897_91	GLYM	P34897	2.53175	NA	UV	AALEALGSC[+604.3]LNNK
P35219_200	CAH8	P35219	6.75125	3.5717	UV	TIPC[+604.3]FNPNTLLPDPLLR
P35251_916	RFC1	P35251	3.16587	1.04307	UV	AADSIC[+604.3]DGDLVDSQIR
P35606_351	COPB2	P35606	17.3463	NA	UV	DMGSC[+604.3]EIYPQTIQHNPNGR
P35712_87	SOX6	P35712	14.0066	NA	UV	LC[+604.3]SLYSFR
P36551_192	HEM6	P36551	2.17263	0.521423	UV	KEGGGGISC[+604.3]VLQDGC[+57]VFEK|EGGGGISC[+604.3]VLQDGC[+57]VFEK
P36873_171	PP1G	P36873	10.4693	7.78177	UV	IFC[+604.3]C[+57]HGGLSPDLQSMEQIR
P36873_62	PP1G	P36873	2.3169	0.908872	UV	IC[+604.3]GDIHGQYYDLLR
P38398_226	BRCA1	P38398	2.14592	NA	UV	AAC[+604.3]EFSETDVTNTEHHQPSNNDLNTTEK
P39023_157	RL3	P39023	2.54206	0.50031	UV	YC[+604.3]QVIR
P39748_141	FEN1	P39748	15.4711	0	UV	QHNDEC[+604.3]K
P40126_226	TYRP2	P40126	2.04005	0.448346	UV	YHLLC[+604.3]LER
P40763_259	STAT3	P40763	2.51088	0.920775	UV	QQIAC[+57]IGGPPNIC[+604.3]LDRLENWITSLAESQLQTR
P40938_54	RFC3	P40938	2.72191	0.984843	UV	IMC[+604.3]ILR
P40939_110	ECHA	P40939	2.07933	NA	UV	SAVLISSKPGC[+57]FIAGADINMLAAC[+604.3]K
P41252_336	SYIC	P41252	2.60212	0.46691	UV	VC[+604.3]MDFNIIR
P42345_1303	MTOR	P42345	3.72013	NA	UV	SC[+604.3]WALAQAYNPMAR
P42704_500	LPPRC	P42704	4.99869	1.12678	UV	AILQENGC[+604.3]LSDSDMFSQAGLR
P42704_927	LPPRC	P42704	3.46203	5.29485	UV	LQWFC[+604.3]DR
P42858_1441	HD	P42858	2.73953	0.166294	UV	QYTTTTC[+604.3]VQLQK
P42858_636	HD	P42858	3.38327	1.14876	UV	NMSHC[+604.3]R
P43304_385	GPDM	P43304	2.02803	NA	UV	NYLSC[+604.3]DVEVRR|NYLSC[+604.3]DVEVR
P46934_601	NEDD4	P46934	2.72207	0.213077	UV	TSGSEDDNAEQAEELEPGWVVLDQPDAAC[+604.3]HLQQQQEPSPLPPGWEER
P46939_1627	UTRO	P46939	2.08239	0.257752	UV	LC[+604.3]VLNAGWSR
P47756_147	CAPZB	P47756	2.09874	0.848589	UV	GC[+604.3]WDSIHVVEVQEK
P48449_700	ERG7	P48449	3.91242	NA	UV	SC[+604.3]AISYTSYR
P48651_347	PTSS1	P48651	3.20424	0.35466	UV	QYYAYLTDTQC[+604.3]K
P49327_2468	FAS	P49327	3.96771	4.51333	UV	TGGAYGEDLGADYNLSQVC[+604.3]DGK
P49327_634	FAS	P49327	3.11726	0.129198	UV	C[+604.3]PPGVVPAC[+57]HNSK
P49406_248	RM19	P49406	2.16162	0.288003	UV	FDLC[+604.3]LTEQQMK
P49411_222	EFTU	P49411	5.94226	1.58824	UV	GEETPVIVGSALC[+604.3]ALEGRDPELGLK|ELLTEFGYKGEETPVIVGSALC[+604.3]ALEGR|GEETPVIVGSALC[+604.3]ALEGR|ELLTEFGYKGEETPVIVGSALC[+604.3]ALEGRDPELGLK
P49589_335	SYCC	P49589	2.40605	1.02074	UV	ASKPGEPSWPC[+604.3]PWGK
P49643_25	PRI2	P49643	2.62918	0.0948428	UV	NASYPHC[+604.3]LQFYLQPPSENISLIEFENLAIDR
P49792_1612	RBP2	P49792	2.10233	NA	UV	KEGQWDC[+604.3]SVC[+57]LVR
P49915_213	GUAA	P49915	20	2.59157	UV	NFLYDIAGC[+604.3]SGTFTVQNR
P49915_489	GUAA	P49915	2.00718	0.204658	UV	AC[+604.3]TTEEDQEK
P49916_729	DNLI3	P49916	2.7758	NA	UV	C[+604.3]AGGHDDATLAR
P49917_807	DNLI4	P49917	2.20614	NA	UV	YSWDC[+604.3]SPLSMFR
P50336_183	PPOX	P50336	2.55032	0.606144	UV	SC[+604.3]FPSLFQAEQTHR
P50579_298	MAP2	P50579	20	NA	UV	LC[+604.3]DVGEAIQEVMESYEVEIDGK
P50579_448	MAP2	P50579	2.72022	NA	UV	NLC[+57]DLGIVDPYPPLC[+604.3]DIK
P50613_312	CDK7	P50613	3.24578	1.5027	UV	YFSNRPGPTPGC[+57]QLPRPNC[+604.3]PVETLK
P51659_373	DHB4	P51659	3.30917	NA	UV	FIYEGSSDFSC[+604.3]LPTFGVIIGQK
P51668_85	UB2D1	P51668	11.1655	2.79645	UV	IYHPNINSNGSIC[+604.3]LDILR
P52597_34	HNRPF	P52597	2.62019	NA	UV	GLPWSC[+57]SVEDVQNFLSDC[+604.3]TIHDGAAGVHFIYTR
P52701_406	MSH6	P52701	3.13981	1.71999	UV	RPDHPDFDASTLYVPEDFLNSC[+604.3]TPGMR
P52732_683	KIF11	P52732	2.43396	NA	UV	KELDGFLSILC[+604.3]NNLHELQENTIC[+57]SLVESQK
P52737_310	ZN136	P52737	2.31258	NA	UV	THTGEKPYEC[+604.3]K
P53350_372	PLK1	P53350	2.24856	0.348639	UV	ETGEVVDC[+604.3]HLSDMLQQLHSVNASKPSER
P53634_136	CATC	P53634	2.59698	NA	UV	NWAC[+604.3]FTGK
P54136_638	SYRC	P54136	2.1362	0.868371	UV	MLLC[+604.3]EAVAAVMAK
P55072_105	TERA	P55072	7.60154	5.08973	UV	LGDVISIQPC[+604.3]PDVK
P55072_415	TERA	P55072	5.33862	5.1065	UV	LADDVDLEQVANETHGHVGADLAALC[+604.3]SEAALQAIR
P55199_411	ELL	P55199	2.00364	NA	UV	DC[+604.3]EHGEAAAPAPTVR
P55735_31	SEC13	P55735	3.89655	5.59616	UV	LATC[+604.3]SSDR
P55786_339	PSA	P55786	2.45742	0.654649	UV	NSC[+604.3]SSSR
P55786_537	PSA	P55786	2.63225	NA	UV	FC[+57]AGGSYVGEDC[+604.3]PQWMVPITISTSEDPNQAK|KFC[+57]AGGSYVGEDC[+604.3]PQWMVPITISTSEDPNQAK
P55786_66	PSA	P55786	10.81	3.81171	UV	LPADVSPINYSLC[+604.3]LKPDLLDFTFEGK
P56182_198	RRP1	P56182	7.12743	0	UV	FIDPFC[+604.3]R
P56192_333	SYMC	P56192	2.11558	0.178552	UV	ALEEGLTPQEIC[+604.3]DK
P57078_501	RIPK4	P57078	2.0538	NA	UV	ILQPQDVDLALDSGASLLHLAVEAGQEEC[+604.3]AK
P57678_317	GEMI4	P57678	3.02527	1.28559	UV	LPSETIFVGC[+604.3]EFLHHLLR
P58317_174	ZN121	P58317	2.31258	NA	UV	THTGEKPYEC[+604.3]K
P60510_130	PP4C	P60510	2.01211	0.46163	UV	QITQVYGFYDEC[+604.3]LR
P60510_193	PP4C	P60510	5.38841	NA	UV	QEVPHDGPMC[+604.3]DLLWSDPEDTTGWGVSPR
P61077_85	UB2D3	P61077	11.1655	2.79645	UV	IYHPNINSNGSIC[+604.3]LDILR
P61158_12	ARP3	P61158	2.23194	NA	UV	LPAC[+57]VVDC[+604.3]GTGYTK
P61421_39	VA0D1	P61421	2.81006	NA	UV	AGVLSQADYLNLVQC[+604.3]ETLEDLK
P61764_552	STXB1	P61764	15.0978	NA	UV	C[+604.3]AYEVTQANGK
P62136_171	PP1A	P62136	10.4693	7.78177	UV	IFC[+604.3]C[+57]HGGLSPDLQSMEQIR
P62136_62	PP1A	P62136	2.3169	0.908872	UV	IC[+604.3]GDIHGQYYDLLR
P62140_170	PP1B	P62140	10.4693	7.78177	UV	IFC[+604.3]C[+57]HGGLSPDLQSMEQIR
P62195_209	PRS8	P62195	14.3526	0.287898	UV	AVAHHTDC[+604.3]TFIR
P62241_100	RS8	P62241	4.52106	2.20885	UV	NC[+604.3]IVLIDSTPYR
P62333_228	PRS10	P62333	4.41836	0.53513	UV	DHQPC[+604.3]IIFMDEIDAIGGR
P62714_133	PP2AB	P62714	2.01211	0.46163	UV	QITQVYGFYDEC[+604.3]LR
P62714_196	PP2AB	P62714	20	NA	UV	LQEVPHEGPMC[+604.3]DLLWSDPDDR
P62837_85	UB2D2	P62837	11.1655	2.79645	UV	IYHPNINSNGSIC[+604.3]LDILR
P62873_233	GBB1	P62873	2.02974	0.717158	UV	QTFTGHESDINAIC[+604.3]FFPNGNAFATGSDDATC[+57]R
P62879_204	GBB2	P62879	2.72938	NA	UV	TFVSGAC[+604.3]DASIK
P62913_25	RL11	P62913	2.00868	0.238328	UV	LC[+57]LNIC[+604.3]VGESGDR
P67775_133	PP2AA	P67775	2.01211	0.46163	UV	QITQVYGFYDEC[+604.3]LR
P67775_196	PP2AA	P67775	20	NA	UV	LQEVPHEGPMC[+604.3]DLLWSDPDDR
P68104_234	EF1A1	P68104	3.56395	NA	UV	DGNASGTTLLEALDC[+604.3]ILPPTRPTDKPLRLPLQDVYK|KDGNASGTTLLEALDC[+604.3]ILPPTRPTDKPLR|DGNASGTTLLEALDC[+604.3]ILPPTRPTDKPLR
P68363_295	TBA1B	P68363	7.27592	NA	UV	AYHEQLSVAEITNAC[+604.3]FEPANQM[+16]VKC[+57]DPR|AYHEQLSVAEITNAC[+604.3]FEPANQMVK|AYHEQLSVAEITNAC[+604.3]FEPANQM[+16]VK
P68366_295	TBA4A	P68366	7.27592	NA	UV	AYHEQLSVAEITNAC[+604.3]FEPANQM[+16]VKC[+57]DPR|AYHEQLSVAEITNAC[+604.3]FEPANQMVK|AYHEQLSVAEITNAC[+604.3]FEPANQM[+16]VK
P68371_129	TBB4B	P68371	3.41316	0.69397	UV	KEAESC[+57]DC[+604.3]LQGFQLTHSLGGGTGSGM[+16]GTLLISK|EAESC[+57]DC[+604.3]LQGFQLTHSLGGGTGSGM[+16]GTLLISK|KEAESC[+57]DC[+604.3]LQGFQLTHSLGGGTGSGMGTLLISK|EAESC[+57]DC[+604.3]LQGFQLTHSLGGGTGSGMGTLLISK
P78316_457	NOP14	P78316	3.0722	0.474614	UV	C[+604.3]NHPSLAEGNK
P78527_3001	PRKDC	P78527	5.83921	3.81097	UV	QDWVDGEPTEAEKDFWELASLDC[+604.3]YNHLAEWK|DFWELASLDC[+604.3]YNHLAEWK
P78527_373	PRKDC	P78527	2.30732	0.679872	UV	GYGLFAGPC[+604.3]K
P78527_4106	PRKDC	P78527	3.11961	0.768362	UV	C[+604.3]LMDQATDPNILGR
P82932_105	RT06	P82932	2.61767	0.216121	UV	EC[+604.3]EGIVPVPLAEK|HPLTQELKEC[+604.3]EGIVPVPLAEK
P98196_625	AT11A	P98196	5.96324	4.42932	UV	LIQEEYEGIC[+604.3]K
Q01780_651	EXOSX	Q01780	2.52306	NA	UV	EDNLLGTTC[+604.3]LIATAVITLFNEPSAEDSK|QASLFPDEKEDNLLGTTC[+604.3]LIATAVITLFNEPSAEDSK
Q01844_524	EWS	Q01844	4.21144	1.96231	UV	AGDWQC[+604.3]PNPGC[+57]GNQNFAWR
Q01844_540	EWS	Q01844	5.47059	0	UV	TEC[+604.3]NQC[+57]K
Q02241_629	KIF23	Q02241	2.21319	0.478142	UV	WEKEC[+604.3]ER
Q03188_472	CENPC	Q03188	2.06386	NA	UV	NMEEHEEMGNDC[+604.3]VSK
Q03188_663	CENPC	Q03188	2.52744	NA	UV	NEDNIMTAQNVPLKPQTSGYTC[+604.3]NIPTESNLDSGEHK
Q03519_362	TAP2	Q03519	4.04816	NA	UV	EALEQC[+604.3]R
Q03701_282	CEBPZ	Q03701	6.10398	3.66697	UV	QQC[+604.3]LM[+16]ALDTFK|QQC[+604.3]LMALDTFK
Q04637_821	IF4G1	Q04637	2.48329	0.506356	UV	C[+604.3]LMALK
Q05655_28	KPCD	Q05655	4.71162	1.38643	UV	IAFNSYELGSLQAEDEANQPFC[+604.3]AVK
Q05655_509	KPCD	Q05655	2.96696	2.48882	UV	ASTFC[+604.3]GTPDYIAPEILQGLK
Q06124_259	PTN11	Q06124	3.17511	0.292658	UV	QGFWEEFETLQQQEC[+604.3]K
Q06787_584	FMR1	Q06787	3.44329	NA	UV	VDC[+604.3]NNER
Q07000_364	1C15	Q07000	2.88297	1.43386	UV	GGSC[+57]SQAASSNSAQGSDESLIAC[+604.3]K|GGSC[+57]SQAASSNSAQGSDESLIAC[+604.3]KA
Q07021_186	C1QBP	Q07021	6.77146	0	UV	ALVLDC[+604.3]HYPEDEVGQEDEAESDIFSIR
Q08211_12	DHX9	Q08211	2.64141	1.65256	UV	NFLYAWC[+604.3]GK
Q08379_144	GOGA2	Q08379	20	0	UV	QLSQQLNGLVC[+57]ESATC[+604.3]VNGEGPASSANLK
Q08379_64	GOGA2	Q08379	3.17467	NA	UV	NGSNPETTTSGGC[+604.3]HSPEDTPK
Q08AF3_489	SLFN5	Q08AF3	2.77064	NA	UV	LC[+604.3]ITPLVC[+57]VLNSDRK|LC[+604.3]ITPLVC[+57]VLNSDR
Q08AF3_627	SLFN5	Q08AF3	2.30752	0.0865627	UV	NIC[+604.3]QPVTR|KNIC[+604.3]QPVTR
Q08AF3_875	SLFN5	Q08AF3	2.58858	NA	UV	NIVFGINPGVAPPAGAYNLLLC[+604.3]LASR
Q08AG5_255	ZN844	Q08AG5	2.31258	NA	UV	THTGEKPYEC[+604.3]K
Q08AM6_101	VAC14	Q08AM6	7.05617	NA	UV	ELIEPVLTC[+604.3]FNDADSR
Q08AM6_114	VAC14	Q08AM6	2.24694	NA	UV	YYAC[+604.3]EALYNIVK
Q08AM6_516	VAC14	Q08AM6	2.60282	0.891931	UV	GLEC[+604.3]SPSTPTMNSYFYK
Q08ER8_453	ZN543	Q08ER8	2.31258	NA	UV	THTGEKPYEC[+604.3]K
Q08J23_184	NSUN2	Q08J23	2.4143	0.363514	UV	ILDMC[+604.3]AAPGSK
Q09666_5502	AHNK	Q09666	2.71472	0.313158	UV	SSGC[+604.3]DVNLPGVNVK
Q0D2J5_230	ZN763	Q0D2J5	2.31258	NA	UV	THTGEKPYEC[+604.3]K
Q12788_613	TBL3	Q12788	4.33628	NA	UV	VWGLHC[+604.3]SR
Q12824_147	SNF5	Q12824	2.03259	0.487899	UV	NSQWVPTLPNSSHHLDAVPC[+604.3]STTINR
Q12888_101	TP53B	Q12888	2.80104	0.157625	UV	VADPVDSSNLDTC[+604.3]GSISQVIEQLPQPNR
Q12888_1283	TP53B	Q12888	2.13361	NA	UV	KVTEETEEPIVEC[+57]QEC[+604.3]ETEVSPSQTGGSSGDLGDISSFSSK
Q12931_501	TRAP1	Q12931	2.00805	0.583252	UV	NIYYLC[+604.3]APNR
Q13115_141	DUS4	Q13115	2.05939	0.422725	UV	TDIC[+604.3]LLK
Q13148_198	TADBP	Q13148	2.00716	0.27087	UV	C[+604.3]TEDMTEDELREFFSQYGDVMDVFIPKPFR
Q13243_63	SRSF5	Q13243	2.111	1.71182	UV	GFGFVEFEDPRDADDAVYELDGKELC[+604.3]SER
Q13263_209	TIF1B	Q13263	2.24304	0.768504	UV	TVYC[+604.3]NVHK
Q13315_564	ATM	Q13315	2.17536	0.485931	UV	MGIEQNMC[+604.3]EVNR
Q13418_346	ILK	Q13418	2.45993	0.217323	UV	FSFQC[+604.3]PGR
Q13439_1085	GOGA4	Q13439	2.45593	NA	UV	ILLFGC[+604.3]EK
Q13439_1862	GOGA4	Q13439	2.24257	0	UV	ELDSC[+604.3]LVR
Q13472_108	TOP3A	Q13472	2.4598	1.16604	UV	WQSC[+604.3]NPLVLFEAEIEK
Q13501_290	SQSTM	Q13501	2.64785	0.444331	UV	SSSQPSSC[+57]C[+604.3]SDPSKPGGNVEGATQSLAEQMR
Q13561_256	DCTN2	Q13561	2.60076	0	UV	C[+57]DQDAQNPLSAGLQGAC[+604.3]LMETVELLQAK
Q13613_58	MTMR1	Q13613	3.47985	NA	UV	QPSVETLDSPTGSHVEWC[+604.3]K
Q13748_295	TBA3C	Q13748	7.27592	NA	UV	AYHEQLSVAEITNAC[+604.3]FEPANQM[+16]VKC[+57]DPR|AYHEQLSVAEITNAC[+604.3]FEPANQMVK|AYHEQLSVAEITNAC[+604.3]FEPANQM[+16]VK
Q13907_39	IDI1	Q13907	9.06142	6.26706	UV	NC[+604.3]HLNENIEK
Q14008_1911	CKAP5	Q14008	2.26929	0.874245	UV	ISTSTGISPQMEVTC[+604.3]VPTPTSTVSSIGNTNGEEVGPSVYLER
Q14103_126	HNRPD	Q14103	2.03141	0.668609	UV	FGEVVDC[+604.3]TLK
Q14126_871	DSG2	Q14126	2.59943	1.70689	UV	QKPATETSMNTASHSLC[+604.3]EQTMVNSENTYSSGSSFPVPK
Q14139_1002	UBE4A	Q14139	3.14657	NA	UV	SLADLQQQEEETYADAC[+57]DEFLDPIMSTLMC[+604.3]DPVVLPSSR
Q14139_989	UBE4A	Q14139	2.11202	0.818963	UV	SLADLQQQEEETYADAC[+604.3]DEFLDPIMSTLMC[+57]DPVVLPSSR
Q14145_196	KEAP1	Q14145	3.5025	NA	UV	AC[+57]SDFLVQQLDPSNAIGIANFAEQIGC[+604.3]VELHQR
Q14145_319	KEAP1	Q14145	9.86919	NA	UV	IFEELTLHKPTQVMPC[+604.3]R
Q14149_671	MORC3	Q14149	5.67837	0.510342	UV	NDAVILPSC[+604.3]VEAEAK
Q14204_1999	DYHC1	Q14204	14.5123	1.5873	UV	TSAPITC[+604.3]ELLNK
Q14562_123	DHX8	Q14562	2.08239	0.741668	UV	ELFPVLC[+604.3]QPDNPSVR
Q14571_1893	ITPR2	Q14571	2.1506	0.187101	UV	EMDPEIDIMC[+604.3]TGPEAGNTEEK
Q14584_522	ZN266	Q14584	2.31258	NA	UV	THTGEKPYEC[+604.3]K
Q14669_1538	TRIPC	Q14669	7.54317	1.53013	UV	TC[+604.3]PFFFPFDTR
Q14690_241	RRP5	Q14690	20	4.17527	UV	VGQYLNC[+604.3]IVEK
Q14692_734	BMS1	Q14692	2.00511	0.0840854	UV	ADSLDC[+604.3]SR
Q14697_41	GANAB	Q14697	3.03498	NA	UV	TC[+604.3]EESSFC[+57]K
Q14697_423	GANAB	Q14697	2.12775	NA	UV	WNYRDEADVLEVDQGFDDHNLPC[+604.3]DVIWLDIEHADGK
Q14789_1151	GOGB1	Q14789	2.13013	0.47701	UV	ETVVISPPC[+604.3]TGSSEHWKPELEEK
Q14789_1811	GOGB1	Q14789	4.28276	NA	UV	HDNQTNVTEEGTQSIPGETEEQDSLSMSTRPTC[+604.3]SESVPSAK
Q14789_3197	GOGB1	Q14789	3.09034	0.368649	UV	TPIIGSC[+604.3]GTQEQALLIDLTSNSC[+57]R
Q14789_3213	GOGB1	Q14789	2.57422	0.795737	UV	TPIIGSC[+57]GTQEQALLIDLTSNSC[+604.3]R
Q147U1_396	ZN846	Q147U1	2.31258	NA	UV	THTGEKPYEC[+604.3]K
Q14807_72	KIF22	Q14807	2.54277	1.23838	UV	GMDSC[+604.3]SLEIANWR
Q14974_667	IMB1	Q14974	2.57537	NA	UV	NYAEYQVC[+604.3]LAAVGLVGDLC[+57]R
Q14974_678	IMB1	Q14974	3.65169	NA	UV	NYAEYQVC[+57]LAAVGLVGDLC[+604.3]R
Q14997_1406	PSME4	Q14997	4.11012	1.05163	UV	LWELLC[+604.3]PLLR
Q14BN4_406	SLMAP	Q14BN4	3.59005	1.19044	UV	SGGDC[+604.3]TFIHQFIEC[+57]QK
Q15004_54	PAF15	Q15004	3.62702	NA	UV	YAGGNPVC[+604.3]VRPTPK
Q15020_527	SART3	Q15020	2.45775	0.835208	UV	AHGDTQHC[+604.3]R
Q15031_341	SYLM	Q15031	2.03936	NA	UV	DC[+604.3]LTPVMAVNMLTQQEVPVVILAK
Q15054_137	DPOD3	Q15054	3.08234	0	UV	FSAIQC[+604.3]AAAVPR
Q15102_55	PA1B3	Q15102	9.57258	NA	UV	DKEPEVVFIGDSLVQLMHQC[+604.3]EIWR
Q15181_270	IPYR	Q15181	2.26521	1.47034	UV	AIVDALPPPC[+604.3]ESAC[+57]TVPTDVDK
Q15334_483	L2GL1	Q15334	12.3092	NA	UV	LSTAGLFQTDC[+604.3]EHADSLAQAAEDDWPPFRK
Q15345_123	LRC41	Q15345	2.21809	0.525302	UV	TRPSSLESVTC[+604.3]WR
Q15365_194	PCBP1	Q15365	2.27713	0.775878	UV	VM[+16]TIPYQPMPASSPVIC[+604.3]AGGQDR|VMTIPYQPMPASSPVIC[+604.3]AGGQDR
Q15365_201	PCBP1	Q15365	2.49588	0.387543	UV	C[+604.3]SDAAGYPHATHDLEGPPLDAYSIQGQHTISPLDLAK
Q15366_217	PCBP2	Q15366	10.6608	NA	UV	YSTGSDSASFPHTTPSM[+16]C[+604.3]LNPDLEGPPLEAYTIQGQYAIPQPDLTK|YSTGSDSASFPHTTPSMC[+604.3]LNPDLEGPPLEAYTIQGQYAIPQPDLTK
Q15386_395	UBE3C	Q15386	2.0151	0.863887	UV	LSVSYITEEC[+604.3]LK
Q15386_590	UBE3C	Q15386	2.39484	0.741414	UV	EEYITAFQSIGVTTSSEMQQC[+604.3]IQMEQK
Q15392_91	DHC24	Q15392	2.37576	0.8712	UV	TFMC[+604.3]TGRPGWLTVSLR
Q15393_1179	SF3B3	Q15393	3.65957	0.904394	UV	NVIDGDLC[+604.3]EQFNSMEPNK
Q15398_503	DLGP5	Q15398	2.65779	NA	UV	ETTC[+604.3]TDLDGFWDMVSFQIEDVIHK
Q15643_1329	TRIPB	Q15643	2.54594	0.607331	UV	LDIISPQLSSASLLTPQSAEC[+604.3]LR
Q15643_726	TRIPB	Q15643	7.51334	5.14352	UV	GEIEAELC[+604.3]WAK
Q15785_250	TOM34	Q15785	20	5.70175	UV	QYTEAVKDC[+604.3]TEALK
[truncated: 1,264 more rows]

## Sheet: RS-CYs(4SU+N)
Site	Gene_ID	Uniprot_ID	QuantitativeValue	QVStandardError	Treatment	Peptides
A0A075B759_52	PAL4E	A0A075B759	3.02165	NA	Thio	GSC[+604.3]FHR
A0A0B4J2A2_52	PAL4C	A0A0B4J2A2	3.02165	NA	Thio	GSC[+604.3]FHR
A0AV96_349	RBM47	A0AV96	7.09622	NA	Thio	GGGAAEAAQQPSYVYSC[+604.3]DPYTLAYYGYPYNALIGPNR
A0AVT1_721	UBA6	A0AVT1	4.13828	2.86259	Thio	ALQLLHC[+604.3]FPLDIR
A0JLT2_163	MED19	A0JLT2	2.30822	0.295559	Thio	LHTGPLPEQC[+604.3]R
A1X283_783	SPD2B	A1X283	4.42945	0.791686	Thio	GPQC[+604.3]EGHESR
A3KN83_445	SBNO1	A3KN83	8.53475	3.79922	Thio	NLC[+604.3]PVGSSKPTK
A4D1P6_246	WDR91	A4D1P6	2.24566	0.239023	Thio	LGDSELAMVC[+604.3]SQR
A4D1P6_351	WDR91	A4D1P6	3.78603	NA	Thio	ELFSTTTSQC[+604.3]AEK
A4D1P6_366	WDR91	A4D1P6	2.6508	1.06734	Thio	KPEASGPEAEPC[+604.3]PELHTEPVEPLTR
A6NDY0_180	EPAB2	A6NDY0	2.15934	1.46847	Thio	VTILC[+604.3]DK
A6NF01_197	P121B	A6NF01	2.49934	NA	Thio	MQTPPSLPPC[+604.3]PESAGAATTEALSPPK
A6NHR9_1656	SMHD1	A6NHR9	2.99387	NA	Thio	C[+604.3]QVEEAR
A6NHR9_1856	SMHD1	A6NHR9	2.01149	1.14367	Thio	ITHC[+604.3]PTLLTR
A6NHR9_458	SMHD1	A6NHR9	2.41999	1.03643	Thio	LKDEDDEDDC[+604.3]FILEK
A6NHR9_84	SMHD1	A6NHR9	12.3388	NA	Thio	KEITC[+604.3]DNFDETVKDGVTLYLLQSVNQLLLTATK|KEITC[+604.3]DNFDETVK
A8CG34_590	P121C	A8CG34	2.49934	NA	Thio	MQTPPSLPPC[+604.3]PESAGAATTEALSPPK
B5ME19_444	EIFCL	B5ME19	2.39456	0.933186	Thio	GC[+604.3]ILTLVER
F5H284_52	PAL4D	F5H284	3.02165	NA	Thio	GSC[+604.3]FHR
O00116_226	ADAS	O00116	5.38014	2.94746	Thio	IVNLAC[+604.3]K
O00139_596	KIF2A	O00139	2.53171	0.995548	Thio	LLC[+604.3]EQNEEEVSPQLFTFHEAVSQMVEMEEQVVEDHR
O00161_112	SNP23	O00161	2.48577	1.60269	Thio	TTWGDGGENSPC[+604.3]NVVSK
O00231_289	PSD11	O00231	3.70914	NA	Thio	C[+604.3]VAQASK
O00264_129	PGRC1	O00264	3.56133	2.08764	Thio	GLATFC[+604.3]LDKEALKDEYDDLSDLTAAQQETLSDWESQFTFK|GLATFC[+604.3]LDK
O00267_740	SPT5H	O00267	2.56029	0.938033	Thio	VELHSTC[+604.3]QTISVDR
O00268_1022	TAF4	O00268	20	4.78933	Thio	VDC[+604.3]PGPGSGAEGSGPGSVVPGSSGVGTPR
O00299_59	CLIC1	O00299	3.09182	0.0766429	Thio	LC[+604.3]PGGQLPFLLYGTEVHTDTNK
O00303_256	EIF3F	O00303	2.61015	NA	Thio	TC[+604.3]FSPNR
O00401_431	WASL	O00401	6.23064	2.92397	Thio	VEQNSRPVSC[+604.3]SGR
O00410_915	IPO5	O00410	2.63907	1.10298	Thio	YAEYFLRPMLQYVC[+604.3]DNSPEVR
O00411_687	RPOM	O00411	2.00867	0.46981	Thio	TVEGATQHQELLETC[+604.3]PPTALHGALDALTQLGNC[+57]AWR
O00411_705	RPOM	O00411	2.20498	0.663388	Thio	TVEGATQHQELLETC[+57]PPTALHGALDALTQLGNC[+604.3]AWR
O00429_470	DNM1L	O00429	2.10186	1.04552	Thio	LHDAIVEVVTC[+604.3]LLR
O00429_505	DNM1L	O00429	7.83365	3.37016	Thio	HPDFADAC[+604.3]GLMNNNIEEQR
O00443_418	P3C2A	O00443	4.9857	2.65393	Thio	NIC[+604.3]GENASVK
O00443_541	P3C2A	O00443	2.64853	0.925884	Thio	HLYQIEKPC[+604.3]K
O00487_238	PSDE	O00487	3.08731	2.51654	Thio	SWMEGLTLQDYSEHC[+604.3]K
O00507_674	USP9Y	O00507	3.33235	0.166044	Thio	DGQLWLC[+604.3]APQAK
O00567_472	NOP56	O00567	4.34807	3.09537	Thio	LAALALASSENSSSTPEEC[+604.3]EEMSEKPKK|LAALALASSENSSSTPEEC[+604.3]EEMSEKPK|RLAALALASSENSSSTPEEC[+604.3]EEMSEKPK
O00571_128	DDX3X	O00571	2.39127	0.568057	Thio	WC[+604.3]DKSDEDDWSKPLPPSER
O14497_1827	ARI1A	O14497	3.45258	2.16423	Thio	NDPFVVDC[+604.3]SDK
O14497_336	ARI1A	O14497	2.08964	0.210697	Thio	GPADMASQC[+604.3]WGAAAAAAAAAAASGGAQQR
O14545_267	TRAD1	O14545	2.08426	0.861774	Thio	AVC[+604.3]EADQSHGGPR
O14617_1103	AP3D1	O14617	2.51287	0.14196	Thio	VDSC[+604.3]ASMYSR
O14617_574	AP3D1	O14617	8.42027	4.26085	Thio	ASC[+604.3]ILQLVK
O14654_314	IRS4	O14654	2.27827	NA	Thio	STVIGPGELWM[+16]QVDDC[+604.3]VVAQNMHELFLEK|STVIGPGELWMQVDDC[+604.3]VVAQNM[+16]HELFLEK|STVIGPGELWMQVDDC[+604.3]VVAQNMHELFLEK
O14654_522	IRS4	O14654	2.40702	0.572918	Thio	GSGGGQGSNGQGSSSHSSGGNQC[+604.3]SGEGQGSR
O14654_545	IRS4	O14654	2.03092	0.448186	Thio	GGQGSNGQGSGGNQC[+604.3]SR
O14654_658	IRS4	O14654	2.13138	0.681336	Thio	LYFC[+604.3]VDR
O14668_166	TMG1	O14668	4.76348	5.96214	Thio	LSNC[+604.3]DPPPTYEEATGQVNLQR
O14715_50	RGPD8	O14715	2.2198	3.25363	Thio	YIC[+604.3]TYINVQERDPK|YIC[+604.3]TYINVQER
O14730_171	RIOK3	O14730	3.80564	0.918658	Thio	HDEVVC[+604.3]GR
O14730_22	RIOK3	O14730	2.27463	1.08992	Thio	C[+604.3]PWAIPQNTISC[+57]SLADVMSEQLAK
O14730_33	RIOK3	O14730	4.89366	1.3867	Thio	C[+57]PWAIPQNTISC[+604.3]SLADVMSEQLAK
O14744_22	ANM5	O14744	2.1376	0.399237	Thio	DLNC[+604.3]VPEIADTLGAVAK
O14744_42	ANM5	O14744	5.05527	NA	Thio	QGFDFLC[+604.3]MPVFHPR
O14757_349	CHK1	O14757	2.55227	5.93922	Thio	LVQGISFSQPTC[+604.3]PDHMLLNSQLLGTPGSSQNPWQR
O14757_57	CHK1	O14757	2.56576	1.22191	Thio	KEIC[+604.3]INK
O14815_367	CAN9	O14815	20	NA	Thio	GSTAGGC[+604.3]R
O14893_154	GEMI2	O14893	4.55192	NA	Thio	LC[+604.3]ADGAVGPATNESPGIDYVQIGFPPLLSIVSR
O14893_63	GEMI2	O14893	6.68314	2.37289	Thio	VQIEAAQC[+604.3]PDVVVAQIDPK
O14929_101	HAT1	O14929	4.74562	1.88637	Thio	VDENFDC[+604.3]VEADDVEGK
O14936_418	CSKP	O14936	3.1506	NA	Thio	EVLEEISC[+604.3]YPENNDAK|AKEVLEEISC[+604.3]YPENNDAK
O14936_698	CSKP	O14936	6.78482	2.58281	Thio	QEQQASC[+604.3]TWFGK
O14965_290	AURKA	O14965	2.45099	1.09334	Thio	TTLC[+604.3]GTLDYLPPEMIEGR
O14965_49	AURKA	O14965	2.18211	0.615657	Thio	VLC[+604.3]PSNSSQR
O14967_511	CLGN	O14967	2.20636	2.00312	Thio	TDIC[+604.3]IPQTK|KTDIC[+604.3]IPQTK
O14976_87	GAK	O14976	2.55917	1.35859	Thio	AIIQEVC[+604.3]FMK
O14980_1070	XPO1	O14980	2.44605	0.73615	Thio	RQMSVPGIFNPHEIPEEMC[+604.3]D
O14980_119	XPO1	O14980	3.10754	NA	Thio	TSSDPTC[+604.3]VEKEK|TSSDPTC[+604.3]VEK
O14980_34	XPO1	O14980	2.08711	0.616947	Thio	LDINLLDNVVNC[+604.3]LYHGEGAQQR
O15020_2043	SPTN2	O15020	2.82079	0.106317	Thio	SAELGC[+604.3]TVDEVESLIK
O15027_1115	SC16A	O15027	2.0097	0.360481	Thio	YWC[+604.3]DAEYDAYRR
O15037_46	KHNYN	O15037	3.22691	0.188854	Thio	DC[+604.3]PDNPHIWLQLEGPK
O15042_320	SR140	O15042	3.72037	2.51987	Thio	ERNC[+604.3]GFVAFMNR|NC[+604.3]GFVAFMNR
O15042_624	SR140	O15042	2.70346	1.64241	Thio	LC[+604.3]QIFSDLNATYR
O15042_65	SR140	O15042	2.42122	0.372593	Thio	ESLC[+604.3]DSPHQNLSRPLLENK
O15042_918	SR140	O15042	2.72462	2.43694	Thio	DEC[+604.3]TPTR|DEC[+604.3]TPTRK
O15067_1287	PUR4	O15067	2.28643	1.57569	Thio	GLAPLHWADDDGNPTEQYPLNPNGSPGGVAGIC[+57]SC[+604.3]DGR
O15075_276	DCLK1	O15075	3.54819	NA	Thio	YQDDFLLDESEC[+604.3]R
O15111_406	IKKA	O15111	4.88566	2.3833	Thio	SLSDC[+604.3]VNYIVQDSK
O15213_172	WDR46	O15213	5.50778	2.10224	Thio	IC[+604.3]QADIVEAVDIASAAK
O15228_668	GNPAT	O15228	13.4485	NA	Thio	LEEMLGC[+604.3]K
O15228_73	GNPAT	O15228	2.48752	0.969396	Thio	C[+604.3]SVLNSEEIHYVIK
O15265_839	ATX7	O15265	7.34015	2.94195	Thio	C[+604.3]SPSSSSINNSSSKPTK
O15355_164	PPM1G	O15355	2.04145	1.8394	Thio	YGQNC[+604.3]HK
O15355_241	PPM1G	O15355	2.12225	1.58965	Thio	GTEAGQVGEPGIPTGEAGPSC[+604.3]SSASDKLPR
O15357_926	SHIP2	O15357	2.55644	0.634303	Thio	KPAFTEASC[+604.3]PLSR
O15371_19	EIF3D	O15371	2.66464	0.237327	Thio	FMTPVIQDNPSGWGPC[+604.3]AVPEQFR
O15371_196	EIF3D	O15371	3.53838	NA	Thio	YLEVSEPQDIEC[+57]C[+604.3]GALEYYDK
O15550_402	KDM6A	O15550	4.74464	1.80706	Thio	YLQAQLC[+604.3]NLPQGSLQNK
O43143_226	DHX15	O43143	2.82667	1.99245	Thio	FEDC[+604.3]SSAK
O43143_774	DHX15	O43143	2.35401	0.675861	Thio	IAPQYYDMSNFPQC[+604.3]EAK
O43148_95	MCES	O43148	2.17288	4.81623	Thio	LDPEIVPEEKDC[+604.3]GDAEGNSK|LDPEIVPEEKDC[+604.3]GDAEGNSKK|KLDPEIVPEEKDC[+604.3]GDAEGNSK
O43149_1304	ZZEF1	O43149	3.99817	0.740807	Thio	HFLLDFAQSEPAQNFC[+604.3]GPYSELFK
O43149_2312	ZZEF1	O43149	5.06389	2.93096	Thio	GGGQEC[+604.3]GDSR
O43242_483	PSMD3	O43242	2.58479	3.93335	Thio	ISFC[+604.3]LDIHNMSVK
O43264_153	ZW10	O43264	3.37302	NA	Thio	KC[+604.3]FDLK
O43290_645	SNUT1	O43290	2.19832	3.52332	Thio	GLAAALLLC[+604.3]QNK
O43290_674	SNUT1	O43290	2.55668	0.816639	Thio	SLPSAVYC[+604.3]IEDK
O43422_644	P52K	O43422	2.11758	0.353176	Thio	SDLPNPDTLSAELHC[+604.3]WR
O43432_1411	IF4G3	O43432	2.3743	0.368497	Thio	LDFIESDSPC[+604.3]SSEALSK
O43513_197	MED7	O43513	2.9601	1.49507	Thio	TEPMDADDSNNC[+604.3]TGQNEHQR
O43663_14	PRC1	O43663	2.40383	0.550651	Thio	RSEVLAEESIVC[+604.3]LQK|SEVLAEESIVC[+604.3]LQK
O43663_209	PRC1	O43663	2.56364	NA	Thio	DVVC[+57]EDEDAFC[+604.3]LSLENIATLQK
O43663_531	PRC1	O43663	2.07927	1.13982	Thio	LPPSGSKPVAASTC[+604.3]SGK
O43719_462	HTSF1	O43719	5.0879	1.3621	Thio	ESSPEKEAEEGC[+604.3]PEKESEEGC[+57]PK
O43719_471	HTSF1	O43719	5.15343	1.35492	Thio	ESSPEKEAEEGC[+57]PEKESEEGC[+604.3]PK
O43719_480	HTSF1	O43719	3.30018	NA	Thio	RGFEGSC[+604.3]SQK|GFEGSC[+604.3]SQK
O43719_512	HTSF1	O43719	6.36518	2.22598	Thio	NDC[+604.3]EENGLAK
O43765_153	SGTA	O43765	3.68711	0	Thio	AIC[+604.3]IDPAYSK
O43795_483	MYO1B	O43795	2.43535	NA	Thio	LNQVC[+604.3]ATHQHFESR
O43815_316	STRN	O43815	3.44129	0.323672	Thio	SAGDGTDWEKEDQC[+604.3]LMPEAWNVDQGVITK
O43823_173	AKAP8	O43823	2.22867	0.797446	Thio	NGSFGGQYSEC[+604.3]RDPAR
O43823_631	AKAP8	O43823	2.36372	0.414771	Thio	AVDGEGAPAPESSGEPAEDEGPTDTAEAGSDPQAEQLLEEQVPC[+604.3]GTAHEK
O43847_62	NRDC	O43847	2.80454	0.796225	Thio	STC[+57]SC[+604.3]PDLQPNGQDLGENSR
O60244_621	MED14	O60244	5.05339	NA	Thio	LSDDPC[+604.3]PVESK
O60313_801	OPA1	O60313	2.25088	0.754512	Thio	C[+604.3]NEEHPAYLASDEITTVRK
O60318_1285	GANP	O60318	2.20828	1.25881	Thio	ALAPSAEC[+604.3]PIAEENLAR
O60318_1864	GANP	O60318	2.88632	0.0152782	Thio	GASAEELLAQC[+604.3]LSSSLLLEK
O60361_94	NDK8	O60361	2.24691	1.32975	Thio	GDFC[+604.3]IQVGR
O60508_29	PRP17	O60508	2.0459	1.97224	Thio	C[+604.3]PLPAADSLMHLTK
O60566_900	BUB1B	O60566	2.26492	0.412549	Thio	IHDPYDC[+604.3]NK
O60658_338	PDE8A	O60658	3.08706	4.83298	Thio	ISEC[+604.3]VQSDTHTDNQTGK
O60664_39	PLIN3	O60664	2.83294	0.552802	Thio	VASMPLISSTC[+604.3]DMVSAAYASTK
O60684_139	IMA7	O60684	2.72474	1.65718	Thio	NENC[+604.3]TLQFEAAWALTNIASGTSQQTK
O60763_678	USO1	O60763	2.58401	0.225501	Thio	C[+604.3]QNEQLQTAVTQQVSQIQQHK
O60828_60	PQBP1	O60828	5.86989	NA	Thio	VFDPSC[+604.3]GLPYYWNADTDLVSWLSPHDPNSVVTK
O60832_74	DKC1	O60832	2.56112	0.656717	Thio	TTHYTPLAC[+604.3]GSNPLK
O60841_1158	IF2P	O60841	2.30197	0.733573	Thio	GQEVC[+604.3]VK|KGQEVC[+604.3]VK
O60870_212	KIN17	O60870	2.16973	1.76054	Thio	GAC[+604.3]SSSGATSSK
O60942_419	MCE1	O60942	2.09079	0.572579	Thio	NKPFFDIC[+604.3]TSR
O75116_330	ROCK2	O75116	3.36431	NA	Thio	NLIC[+604.3]AFLTDR
O75116_428	ROCK2	O75116	3.20235	0.314135	Thio	ENLLLSDSPSC[+604.3]R
O75122_633	CLAP2	O75122	2.65808	0.558303	Thio	RYESYGMHSDDDANSDASSAC[+604.3]SER
O75122_976	CLAP2	O75122	2.60211	0.591346	Thio	KDDGDSMC[+604.3]GGPGMSDPR
O75132_924	ZBED4	O75132	3.01481	0.834943	Thio	ELISC[+604.3]DQWEVMQSVC[+57]R
O75145_122	LIPA3	O75145	3.39121	NA	Thio	LLLEHLEC[+604.3]LVSR
O75150_890	BRE1B	O75150	2.56024	0.513759	Thio	EIQPC[+604.3]LAESR|LREIQPC[+604.3]LAESR
O75152_209	ZC11A	O75152	3.55734	1.67303	Thio	QGEC[+604.3]LNFGIK
O75152_431	ZC11A	O75152	4.69116	1.5958	Thio	KDTTC[+604.3]IK
O75152_588	ZC11A	O75152	2.56068	0.775894	Thio	GDVASC[+604.3]NTQVAEKPVLTAVPGITR|SVLTPLRGDVASC[+604.3]NTQVAEKPVLTAVPGITR
O75153_753	CLU	O75153	2.74786	0.285174	Thio	DAAAFLLSC[+604.3]QIPGLVK
O75175_600	CNOT3	O75175	4.05311	0.776183	Thio	DIILSSTSAPPASAQPPLQLSEVNIPLSLGVC[+604.3]PLGPVPLTK
O75179_210	ANR17	O75179	2.25132	0.0294195	Thio	LTSSVSC[+604.3]ALDEAAAALTR
O75334_143	LIPA2	O75334	3.39121	NA	Thio	LLLEHLEC[+604.3]LVSR
O75335_120	LIPA4	O75335	3.39121	NA	Thio	LLLEHLEC[+604.3]LVSR
O75348_69	VATG1	O75348	2.3363	0.898474	Thio	GSC[+604.3]STEVEK|GSC[+604.3]STEVEKETQEK
O75380_87	NDUS6	O75380	2.17637	NA	Thio	VIAC[+604.3]DGGGGALGHPK
O75391_191	SPAG7	O75391	5.15755	5.72972	Thio	TYGC[+604.3]VPVANK
O75410_114	TACC1	O75410	2.07329	NA	Thio	TC[+604.3]SKPSENEVPQQAIDSHSVK
O75446_184	SAP30	O75446	2.12331	0.293744	Thio	AQLVEIVGC[+604.3]HFR
O75475_204	PSIP1	O75475	2.16155	3.05088	Thio	QPC[+604.3]PSESDIITEEDK|QPC[+604.3]PSESDIITEEDKSKK|QPC[+604.3]PSESDIITEEDKSK
O75528_7	TADA3	O75528	2.71582	0.609227	Thio	DC[+604.3]PLQFHDFK
O75534_106	CSDE1	O75534	5.04297	1.35819	Thio	MNGQVVC[+604.3]AVPHNLESK
O75534_464	CSDE1	O75534	2.39629	NA	Thio	EKEAEDGIIAYDDC[+604.3]GVK|EAEDGIIAYDDC[+604.3]GVK
O75534_53	CSDE1	O75534	2.82729	0.731403	Thio	LFFHC[+604.3]SQYNGNLQDLK
O75534_680	CSDE1	O75534	2.40528	0.820156	Thio	ATVEC[+604.3]VKDQFGFINYEVGDSKK|ATVEC[+604.3]VK
O75616_278	ERAL1	O75616	4.06024	0.996138	Thio	QAFHSHPGTHC[+604.3]PSPAVK
O75643_1580	U520	O75643	2.32059	0.640721	Thio	LTAIDILTTC[+604.3]AADIQR
O75643_1592	U520	O75643	2.17645	NA	Thio	FLHC[+604.3]TEK|FLHC[+604.3]TEKDLIPYLEK
O75643_238	U520	O75643	2.19485	0.69787	Thio	C[+604.3]TLSANLVASGELMSSK
O75663_14	TIPRL	O75663	5.76341	0.68225	Thio	DFC[+604.3]FGPWK
O75665_503	OFD1	O75665	2.06444	0.915024	Thio	AIVVEHEEFESC[+604.3]R
O75683_189	SURF6	O75683	7.00219	2.97698	Thio	AEEATEAQEVVEATPEGAC[+604.3]TEPR|KAEEATEAQEVVEATPEGAC[+604.3]TEPR
O75691_2571	UTP20	O75691	2.56481	0.655762	Thio	VLYLLELYC[+604.3]EDK
O75691_618	UTP20	O75691	2.07036	1.00858	Thio	LALC[+57]GC[+604.3]K
O75694_102	NU155	O75694	2.1038	0.703881	Thio	VPLPPELVEQFGHMQC[+604.3]NC[+57]MMGVFPPISR
O75794_170	CD123	O75794	5.22185	2.47373	Thio	KWC[+604.3]ELIPGAEFR|WC[+604.3]ELIPGAEFR
O75821_139	EIF3G	O75821	2.23004	2.54621	Thio	EDLNC[+604.3]QEEEDPMNKLK|EDLNC[+604.3]QEEEDPMNK
O75934_106	SPF27	O75934	2.23879	0	Thio	NDITAWQEC[+604.3]VNNSMAQLEHQAVR
O76021_211	RL1D1	O76021	2.63244	0.620358	Thio	SGSC[+604.3]SAIR
O76071_234	CIAO1	O76071	4.47159	5.441	Thio	QYLPGNEQGVAC[+604.3]SGSDPSWK
O94762_664	RECQ5	O94762	3.31068	0.838553	Thio	GSC[+604.3]PFQTATELMETTR
O94762_788	RECQ5	O94762	2.40025	0.479671	Thio	RVESPALLASAPEAEGAC[+604.3]PSC[+57]EGVQGPPMAPEK
O94762_791	RECQ5	O94762	2.27909	0.155726	Thio	RVESPALLASAPEAEGAC[+57]PSC[+604.3]EGVQGPPMAPEK
O94762_824	RECQ5	O94762	2.7213	NA	Thio	YTGEEDGAGGHSPAPPQTEEC[+604.3]LR
O94806_541	KPCD3	O94806	4.32799	1.07488	Thio	QALMPVTPQASVC[+604.3]TSPGQGK
O94822_237	LTN1	O94822	3.131	1.05734	Thio	LLC[+604.3]LLPDNELDSLEEK
O94822_555	LTN1	O94822	6.55576	2.13832	Thio	C[+604.3]VSSEGEK
O94822_751	LTN1	O94822	2.04598	0.0497142	Thio	LVNLADC[+604.3]LC[+57]NEDLESR
O94822_869	LTN1	O94822	2.33329	0.952493	Thio	THLPDFLIC[+604.3]K
O94855_1021	SC24D	O94855	2.86206	0.535741	Thio	GLYGGSSYVDFLC[+604.3]C[+57]VHK
O94880_871	PHF14	O94880	3.85301	1.44776	Thio	AEDLRTEC[+604.3]ATC[+57]K
O94901_657	SUN1	O94901	2.03315	3.17903	Thio	C[+604.3]SETYETK
O94927_533	HAUS5	O94927	2.53036	0.377781	Thio	SLWC[+604.3]WDLLHMK
O94953_547	KDM4B	O94953	2.736	0.176504	Thio	AAFNQEHVSC[+604.3]QQAFEHFAQK
O94992_79	HEXI1	O94992	2.22386	0.115032	Thio	AFPQLGGRPGPEGEGSLESQPPPLQTQAC[+604.3]PESSC[+57]LR
O95067_115	CCNB2	O95067	4.47812	1.71542	Thio	EENLC[+57]QAFSDALLC[+604.3]K|GPSPTPEDVSMKEENLC[+57]QAFSDALLC[+604.3]K
O95071_2267	UBR5	O95071	5.03946	0.50438	Thio	C[+604.3]ATTPMAVHR
O95071_2314	UBR5	O95071	2.42953	NA	Thio	LPNLEC[+604.3]IQNANK|SFYTAIAQAFLSNEKLPNLEC[+604.3]IQNANK
O95071_739	UBR5	O95071	3.53115	NA	Thio	KLC[+604.3]IPEK
O95163_213	ELP1	O95163	2.1338	0.109159	Thio	GDGQFFAVSVVC[+604.3]PETGAR
O95239_1159	KIF4A	O95239	2.28031	0.460295	Thio	LEDPTEVTPGLSFFNPVC[+604.3]ATPNSK
O95239_1171	KIF4A	O95239	3.34635	0.552989	Thio	EMC[+604.3]DVEQVLSK
O95239_1224	KIF4A	O95239	4.42345	NA	Thio	RALASNTSFFSGC[+604.3]SPIEEEAH
O95239_965	KIF4A	O95239	3.61538	1.68981	Thio	C[+604.3]QDEELEK
O95248_552	MTMR5	O95248	2.01462	0.56768	Thio	C[+604.3]SGLHVNSAR
O95295_66	SNAPN	O95295	2.61773	NA	Thio	ESQVELREQIDNLATELC[+604.3]R|EQIDNLATELC[+604.3]R
O95297_203	MPZL1	O95297	2.18514	0.818798	Thio	RDYTGC[+604.3]STSESLSPVK
O95347_1174	SMC2	O95347	2.9226	0.714264	Thio	FTQC[+604.3]QNGK
O95347_132	SMC2	O95347	4.51895	0.824572	Thio	VQDLFC[+604.3]SVGLNVNNPHFLIMQGR
O95394_200	AGM1	O95394	2.96105	0	Thio	QASC[+604.3]SGDEYR
O95400_234	CD2B2	O95400	3.51955	1.5761	Thio	GLGC[+604.3]QTLGPHNPTPPPSLDMFAEELAEEELETPTPTQR
O95425_26	SVIL	O95425	3.10896	1.03456	Thio	RLEGIENDTQPILLQSC[+604.3]TGLVTHR
O95425_76	SVIL	O95425	2.29269	0.592007	Thio	YC[+604.3]TETSGVHGDSPYGSGTMDTHSLESK
O95453_543	PARN	O95453	2.33096	0.698357	Thio	LNPQC[+604.3]IPYTLQNHYYR
O95456_106	PSMG1	O95456	10.9652	NA	Thio	LWNEWC[+604.3]R
O95487_299	SC24B	O95487	3.57879	NA	Thio	NHTGSLAVANNNPTITVADSLSC[+604.3]PVMQNVQPPK
O95487_87	SC24B	O95487	4.15521	2.31277	Thio	MTSLPLDTQC[+604.3]GDYYSALYTVPTQNVTPNTVNQQPGAQQLYSR
O95602_1332	RPA1	O95602	3.31049	1.7369	Thio	C[+604.3]LRPEDILR
O95684_244	FR1OP	O95684	2.26809	2.01517	Thio	AGLC[+604.3]PDEDDMEGDSFFDDPIPKPEK
O95696_177	BRD1	O95696	2.06593	1.5916	Thio	GDC[+604.3]VPAVSQSMFEFLMDRFEK
O95696_86	BRD1	O95696	2.55438	2.46695	Thio	ENSERPPVC[+604.3]LR
O95714_1005	HERC2	O95714	10.3064	7.91482	Thio	QC[+604.3]LPLVQLIQQLLR
O95714_1037	HERC2	O95714	3.01872	NA	Thio	ISSC[+604.3]LDFEQHSR
O95714_1201	HERC2	O95714	9.08533	NA	Thio	DDHEELAWPGIMESFFTGQNC[+604.3]R
O95714_349	HERC2	O95714	2.56963	0.448965	Thio	FQSIIC[+604.3]R
O95714_998	HERC2	O95714	2.41801	0.395845	Thio	DLINTGIC[+604.3]ESSGK
O95758_68	PTBP3	O95758	4.7355	2.5543	Thio	KIPC[+604.3]DVTEAEIISLGLPFGK
O95801_238	TTC4	O95801	10.3338	2.68871	Thio	LSEAAC[+604.3]EDEDSASEGLGELFLDGLSTENPHGAR
O95819_496	M4K4	O95819	2.31409	0.418584	Thio	HLEVLQQQLLQEQAMLLEC[+604.3]R
O95905_312	ECD	O95905	3.17326	1.40607	Thio	LAHGFEILC[+604.3]SK
O95905_557	ECD	O95905	2.48526	0.296224	Thio	SYMAQMDQELAHTC[+604.3]ISK
O95983_172	MBD3	O95983	2.36804	0.687086	Thio	GLQGVGPGC[+604.3]TDETLLSAIASALHTSTMPITGQLSAAVEK
O95983_8	MBD3	O95983	5.41904	2.83691	Thio	RWEC[+604.3]PALPQGWER
O95985_819	TOP3B	O95985	10.1514	8.04131	Thio	HAASC[+604.3]HPMHR
O96006_76	ZBED1	O96006	3.53098	0.950239	Thio	NHPEEFC[+604.3]EFVK
O96011_153	PX11B	O96011	2.09135	0.582173	Thio	LLMEQESSAC[+604.3]SR
O96013_58	PAK4	O96013	2.8954	0.377358	Thio	RPKPLVDPAC[+604.3]ITSIQPGAPK
O96028_144	NSD2	O96028	3.52039	0.905227	Thio	TYMNGKPLFESSIC[+604.3]GDSAADVSQSEENGQKPENK
O96028_406	NSD2	O96028	3.48454	3.00308	Thio	LC[+604.3]SSAETLESHPDIGK
P00338_131	LDHA	P00338	2.99551	1.35661	Thio	YSPNC[+604.3]K
P00338_163	LDHA	P00338	4.3256	2.18261	Thio	VIGSGC[+604.3]NLDSAR
P00367_376	DHE3	P00367	2.29509	0.749682	Thio	AKPYEGSILEADC[+604.3]DILIPAASEK
P04049_27	RAF1	P04049	3.72383	0.270053	Thio	DAVFDGSSC[+604.3]ISPTIVQQFGYQR
P04049_637	RAF1	P04049	5.34892	NA	Thio	AAHTEDINAC[+604.3]TLTTSPR
P04083_324	ANXA1	P04083	7.56788	NA	Thio	MYGISLC[+604.3]QAILDETK
P04183_206	KITH	P04183	2.34208	1.524	Thio	ASGQPAGPDNKENC[+604.3]PVPGKPGEAVAAR
P04626_1032	ERBB2	P04626	4.16315	1.3421	Thio	SLLEDDDMGDLVDAEEYLVPQQGFFC[+604.3]PDPAPGAGGMVHHR
P04899_140	GNAI2	P04899	3.31469	1.06385	Thio	LWADHGVQAC[+604.3]FGR
P04899_255	GNAI2	P04899	2.4254	1.66974	Thio	LFDSIC[+604.3]NNK
P04899_352	GNAI2	P04899	2.17043	0.194683	Thio	NNLKDC[+604.3]GLF
P04920_16	B3A2	P04920	10.1047	8.07952	Thio	GADSFC[+604.3]TPEPESLGPGTPGFPEQEEDELHR
P05023_374	AT1A1	P05023	2.27264	0.347285	Thio	NLEAVETLGSTSTIC[+604.3]SDK
P05412_99	JUN	P05412	6.40188	5.00863	Thio	LIIQSSNGHITTTPTPTQFLC[+604.3]PK
P05455_245	LA	P05455	3.77594	1.09841	Thio	FSGDLDDQTC[+604.3]REDLHILFSNHGEIK
P06744_404	G6PI	P06744	12.4856	NA	Thio	MIPC[+604.3]DFLIPVQTQHPIR
P07099_182	HYEP	P07099	7.81333	5.43876	Thio	NHGLSDEHVFEVIC[+604.3]PSIPGYGFSEASSK
P07195_164	LDHB	P07195	4.3256	2.18261	Thio	VIGSGC[+604.3]NLDSAR
P07195_294	LDHB	P07195	6.16878	3.88681	Thio	GMYGIENEVFLSLPC[+604.3]ILNAR
P07199_65	CENPB	P07199	2.75423	0.42942	Thio	YGVASTC[+604.3]R
P07384_384	CAN1	P07384	20	NA	Thio	GSTAGGC[+604.3]R
P07814_1377	SYEP	P07814	4.23833	3.54431	Thio	SC[+604.3]QFVAVR
P07814_1487	SYEP	P07814	2.74108	0.706094	Thio	SLC[+57]IPFKPLC[+604.3]ELQPGAK
P07814_381	SYEP	P07814	2.72332	0.605977	Thio	YNVYPTYDFAC[+604.3]PIVDSIEGVTHALR
P07814_692	SYEP	P07814	3.42295	0.522793	Thio	GFFIC[+57]DQPYEPVSPYSC[+604.3]K
P07814_744	SYEP	P07814	2.59426	0.341005	Thio	ERPTPSLNNNC[+604.3]TTSEDSLVLYNR
P07814_856	SYEP	P07814	3.03333	2.00215	Thio	INEAVEC[+604.3]LLSLK
P07814_92	SYEP	P07814	3.04127	1.18473	Thio	LSSC[+604.3]DSFTSTINELNHC[+57]LSLR
P07864_163	LDHC	P07864	4.3256	2.18261	Thio	VIGSGC[+604.3]NLDSAR
P07900_374	HS90A	P07900	2.35717	1.76465	Thio	VFIMDNC[+604.3]EELIPEYLNFIR
P07947_42	YES	P07947	2.03435	0.983463	Thio	YRPENTPEPVSTSVSHYGAEPTTVSPC[+604.3]PSSSAK
P08047_68	SP1	P08047	2.1184	NA	Thio	SSSTGSSSSTGGGGQESQPSPLALLAATC[+604.3]SR
P08238_366	HS90B	P08238	3.25685	1.05572	Thio	RVFIMDSC[+604.3]DELIPEYLNFIR|VFIMDSC[+604.3]DELIPEYLNFIR
P08238_589	HS90B	P08238	2.02367	1.11107	Thio	LVSSPC[+604.3]C[+57]IVTSTYGWTANMER
P08238_590	HS90B	P08238	7.49731	5.15979	Thio	LVSSPC[+57]C[+604.3]IVTSTYGWTANMER
P08240_253	SRPR	P08240	2.63086	0.539917	Thio	VWELGGC[+604.3]ANK
P08754_254	GNAI3	P08754	2.4254	1.66974	Thio	LFDSIC[+604.3]NNK
P09874_845	PARP1	P09874	2.02751	0.963998	Thio	IEREGEC[+604.3]QR|EGEC[+604.3]QR
P09874_908	PARP1	P09874	4.99965	NA	Thio	SANYC[+604.3]HTSQGDPIGLILLGEVALGNMYELK
P09936_90	UCHL1	P09936	7.36802	4.98823	Thio	QTIGNSC[+604.3]GTIGLIHAVANNQDK
P0DN37_52	PAL4G	P0DN37	3.02165	NA	Thio	GSC[+604.3]FHR
P10070_744	GLI2	P10070	2.53294	NA	Thio	DSC[+604.3]SWAGPTPHTR
P10398_192	ARAF	P10398	3.48687	NA	Thio	TQHC[+604.3]DPEHFPFPAPANAPLQR
P10515_291	ODP2	P10515	7.34216	NA	Thio	DVPLGTPLC[+604.3]IIVEK
P10644_18	KAP0	P10644	3.11289	NA	Thio	SLREC[+604.3]ELYVQK|EC[+604.3]ELYVQK
P10809_237	CH60	P10809	2.1859	NA	Thio	C[+604.3]EFQDAYVLLSEKK|C[+604.3]EFQDAYVLLSEK
P11171_39	41	P11171	10.4762	7.77617	Thio	SLVTEAENSQHQQKEEGEEAINSGQQEPQQEESC[+604.3]QTAAEGDNWC[+57]EQK
P11172_304	UMPS	P11172	3.01346	3.21838	Thio	C[+604.3]HEFLIFEDR
P11216_437	PYGB	P11216	2.48979	0.546335	Thio	MSVIEEGDC[+604.3]KR
P11216_496	PYGB	P11216	3.0525	1.19357	Thio	WLLLC[+604.3]NPGLADTIVEK
P11388_216	TOP2A	P11388	7.05084	3.21806	Thio	AGEMELKPFNGEDYTC[+604.3]ITFQPDLSK
P11388_405	TOP2A	P11388	3.86747	NA	Thio	AAIGC[+604.3]GIVESILNWVK
P11413_13	G6PD	P11413	2.15809	1.71362	Thio	TQVC[+604.3]GILR
P11474_46	ERR1	P11474	3.93272	5.87577	Thio	C[+604.3]LPGHKEEEDGEGAGPGEQGGGK
P11802_215	CDK4	P11802	2.76809	1.96564	Thio	RKPLFC[+604.3]GNSEADQLGK
P11802_78	CDK4	P11802	2.23192	0.493636	Thio	LMDVC[+604.3]ATSR
P12268_140	IMDH2	P12268	2.64784	0.372732	Thio	HGFC[+604.3]GIPITDTGR
P12268_173	IMDH2	P12268	2.83634	0.866356	Thio	DIDFLKEEEHDC[+604.3]FLEEIMTK
P12268_331	IMDH2	P12268	2.31669	0.216128	Thio	VGMGSGSIC[+604.3]ITQEVLAC[+57]GRPQATAVYK
P12268_339	IMDH2	P12268	3.24862	0.996556	Thio	VGMGSGSIC[+57]ITQEVLAC[+604.3]GRPQATAVYK
P12270_1127	TPR	P12270	2.06877	0.993086	Thio	AESQLLEC[+604.3]K
P12755_369	SKI	P12755	2.16236	2.99631	Thio	SLGC[+604.3]VHPR
P12814_180	ACTN1	P12814	2.04825	1.12114	Thio	DGLGFC[+604.3]ALIHR
P12955_467	PEPD	P12955	4.4439	NA	Thio	IEEDVVVTDSGIELLTC[+604.3]VPR
P12955_478	PEPD	P12955	5.23068	NA	Thio	TVEEIEAC[+604.3]MAGC[+57]DK
P13010_157	XRCC5	P13010	3.70827	NA	Thio	KC[+604.3]DISLQFFLPFSLGK|C[+604.3]DISLQFFLPFSLGK
P13010_249	XRCC5	P13010	2.25737	1.48312	Thio	HSIHWPC[+604.3]R
P13010_296	XRCC5	P13010	3.22936	0.833325	Thio	ETVYC[+604.3]LNDDDETEVLKEDIIQGFR
P13010_346	XRCC5	P13010	2.10172	0.328981	Thio	C[+57]FSVLGFC[+604.3]K
P13056_265	NR2C1	P13056	6.86518	0.772531	Thio	AESC[+604.3]QGDLSTLANVVTSLANLGK
P13489_409	RINI	P13489	2.5805	0.902167	Thio	ELDLSNNC[+604.3]LGDAGILQLVESVR
P13489_75	RINI	P13489	2.98143	0	Thio	SNELGDVGVHC[+604.3]VLQGLQTPSC[+57]K
P13637_364	AT1A3	P13637	2.27264	0.347285	Thio	NLEAVETLGSTSTIC[+604.3]SDK
P13639_728	EF2	P13639	2.7842	0.985679	Thio	C[+604.3]LYASVLTAQPR
P13639_751	EF2	P13639	2.45377	0.550752	Thio	LMEPIYLVEIQC[+604.3]PEQVVGGIYGVLNR
P13796_42	PLSL	P13796	2.02321	1.22177	Thio	AAC[+604.3]LPLPGYR
P14618_358	KPYM	P14618	2.05771	0.696971	Thio	AEGSDVANAVLDGADC[+604.3]IMLSGETAK
P14735_966	IDE	P14735	6.50174	1.56351	Thio	EMDSC[+604.3]PVVGEFPC[+57]QNDINLSQAPALPQPEVIQNMTEFKR
P14735_974	IDE	P14735	5.19463	NA	Thio	EMDSC[+57]PVVGEFPC[+604.3]QNDINLSQAPALPQPEVIQNMTEFKR|EMDSC[+57]PVVGEFPC[+604.3]QNDINLSQAPALPQPEVIQNMTEFK
P14866_151	HNRPL	P14866	6.0359	4.39213	Thio	RQALVEFEDVLGAC[+604.3]NAVNYAADNQIYIAGHPAFVNYSTSQK|QALVEFEDVLGAC[+604.3]NAVNYAADNQIYIAGHPAFVNYSTSQK
P14868_349	SYDC	P14868	3.08488	0.661381	Thio	LEYC[+604.3]EALAMLR
P14923_33	PLAK	P14923	2.55963	0.961855	Thio	VTEWQQTYTYDSGIHSGANTC[+604.3]VPSVSSK
P14923_511	PLAK	P14923	2.02235	0.595696	Thio	NLALC[+604.3]PANHAPLQEAAVIPR
P15170_327	ERF3A	P15170	2.17816	NA	Thio	LESGSIC[+604.3]K
P15531_109	NDKA	P15531	2.24691	1.32975	Thio	GDFC[+604.3]IQVGR
P15924_1069	DESP	P15924	3.00165	0.884822	Thio	YQAEC[+604.3]SQFK
P15924_174	DESP	P15924	2.08241	0.255054	Thio	GGGGYTC[+604.3]QSGSGWDEFTK
P15924_1805	DESP	P15924	5.50416	NA	Thio	NQC[+604.3]TQVVQER
P15924_1855	DESP	P15924	2.47241	0.765234	Thio	QRLEC[+604.3]EK
P15924_1957	DESP	P15924	2.43882	0.37701	Thio	ETQTEC[+604.3]EWTVDTSK
P15924_2776	DESP	P15924	8.14268	NA	Thio	ILTC[+604.3]PK
P15924_57	DESP	P15924	2.32434	0.603424	Thio	RGVITDQNSDGYC[+604.3]QTGTMSR|GVITDQNSDGYC[+604.3]QTGTMSR
P15924_740	DESP	P15924	2.10861	0.335869	Thio	YC[+604.3]YLQNEVFGLFQK
P15924_768	DESP	P15924	2.25068	0.406961	Thio	LENINGVTDGYLNSLC[+604.3]TVR
P15924_798	DESP	P15924	2.37618	0.430275	Thio	LTEEETVC[+604.3]LDLDK|LTEEETVC[+604.3]LDLDKVEAYR
P15924_899	DESP	P15924	2.59876	1.37521	Thio	NYRDNYQAFC[+604.3]K|DNYQAFC[+604.3]K
P15927_219	RFA2	P15927	3.24727	1.10322	Thio	AC[+604.3]PRPEGLNFQDLK
P16383_320	GCFC2	P16383	4.19827	0.396145	Thio	STIQNLESSSNQALNC[+604.3]K
P17028_233	ZNF24	P17028	2.40774	0.501509	Thio	YGETC[+604.3]FPK
P17302_298	CXA1	P17302	2.06595	1.00257	Thio	NNSSC[+604.3]R
P17480_309	UBF1	P17480	2.58429	0.683279	Thio	FDGRPTKPPPNSYSLYC[+604.3]AELMANMK
P17480_328	UBF1	P17480	2.47536	0.58021	Thio	MVLC[+604.3]SQQWK
P17655_374	CAN2	P17655	20	NA	Thio	GSTAGGC[+604.3]R
P17812_362	PYRG1	P17812	2.05448	1.69611	Thio	LC[+604.3]SAHGVLVPGGFGVR
P17812_491	PYRG1	P17812	7.20624	NA	Thio	KC[+604.3]LEEQGLK|C[+604.3]LEEQGLK
P17844_191	DDX5	P17844	2.02113	0.93275	Thio	ELAQQVQQVAAEYC[+604.3]R
P17844_200	DDX5	P17844	2.10667	0.45384	Thio	STC[+604.3]IYGGAPK
P17844_221	DDX5	P17844	2.10593	0.843798	Thio	GVEIC[+604.3]IATPGR
P17844_234	DDX5	P17844	2.06831	0.574477	Thio	LIDFLEC[+604.3]GK
P17987_385	TCPA	P17987	3.18018	1.78446	Thio	GANDFMC[+604.3]DEMER
P17987_397	TCPA	P17987	2.17631	0.813373	Thio	SLHDALC[+604.3]VVK|SLHDALC[+604.3]VVKR
P18031_344	PTN1	P18031	2.04446	2.07781	Thio	EETQEDKDC[+604.3]PIKEEK
P18583_1551	SON	P18583	4.62468	1.24926	Thio	EMEHNTVC[+604.3]AAGTSPVGEIGEEK
P18583_2380	SON	P18583	2.66209	0.255798	Thio	DLSGKHPVSALMEIC[+604.3]NK|HPVSALMEIC[+604.3]NK
P19367_628	HXK1	P19367	4.26167	0.947687	Thio	ATDC[+604.3]VGHDVVTLLR
P19367_813	HXK1	P19367	3.66663	1.08144	Thio	AILQQLGLNSTC[+604.3]DDSILVK
P19784_336	CSK22	P19784	5.04995	1.11195	Thio	EQSQPC[+604.3]ADNAVLSSGLTAAR
P19838_61	NFKB1	P19838	7.33451	4.4742	Thio	YVC[+604.3]EGPSHGGLPGASSEK
P20073_363	ANXA7	P20073	2.56809	0.651493	Thio	LGTDESC[+604.3]FNMILATR
P20248_327	CCNA2	P20248	2.6093	NA	Thio	VLTFDLAAPTVNQFLTQYFLHQQPANC[+604.3]K
P20339_63	RAB5A	P20339	2.18897	NA	Thio	GQFHEFQESTIGAAFLTQTVC[+604.3]LDDTTVK
P20585_763	MSH3	P20585	2.52151	1.06197	Thio	NSAVSC[+604.3]IPTDWVK
P20810_381	ICAL	P20810	6.94265	NA	Thio	SESELIDELSEDFDRSEC[+604.3]K
P20839_215	IMDH1	P20839	5.04483	1.80163	Thio	LPIVNDC[+604.3]DELVAIIAR
P21127_440	CD11B	P21127	2.9658	0.927771	Thio	SVEEFQC[+604.3]LNR
P21333_2107	FLNA	P21333	2.40591	NA	Thio	VTYC[+604.3]PTEPGNYIINIK
P21333_2582	FLNA	P21333	2.21009	NA	Thio	SSFTVDC[+604.3]SK
P21333_478	FLNA	P21333	2.75823	0.384161	Thio	SPYTVTVGQAC[+604.3]NPSAC[+57]R
P21333_623	FLNA	P21333	2.2967	4.18962	Thio	IEC[+604.3]DDKGDGSC[+57]DVR
P21333_717	FLNA	P21333	2.02687	1.79865	Thio	VQVQDNEGC[+604.3]PVEALVK
P21359_1032	NF1	P21359	2.52814	0.0410881	Thio	RDDLSFC[+604.3]QEMK
P21359_434	NF1	P21359	2.59099	1.64481	Thio	IDAVYC[+604.3]HSVELR
P21359_454	NF1	P21359	2.33642	0.304039	Thio	AVQGC[+604.3]GAHPAIR
P21359_680	NF1	P21359	2.27549	0.102382	Thio	GNSSMDSAAGC[+57]SGTPPIC[+604.3]R
P21796_127	VDAC1	P21796	2.71563	1.00011	Thio	EHINLGC[+604.3]DMDFDIAGPSIR|REHINLGC[+604.3]DMDFDIAGPSIR
P22087_268	FBRL	P22087	2.1246	0.0657841	Thio	ANC[+604.3]IDSTASAEAVFASEVKK
P22102_134	PUR2	P22102	2.37501	0	Thio	AFTKPEEAC[+604.3]SFILSADFPALVVK
P22102_41	PUR2	P22102	2.08343	1.83376	Thio	QVLVAPGNAGTAC[+604.3]SEK
P22102_93	PUR2	P22102	13.8112	NA	Thio	SAGVQC[+604.3]FGPTAEAAQLESSK
P22234_63	PUR6	P22234	2.66767	0.535863	Thio	ITSC[+604.3]IFQLLQEAGIK
P22392_109	NDKB	P22392	2.24691	1.32975	Thio	GDFC[+604.3]IQVGR
P23368_428	MAOM	P23368	3.4386	NA	Thio	AMASINERPVIFALSNPTAQAEC[+604.3]TAEEAYTLTEGR
P23378_250	GCSP	P23378	2.35584	1.10896	Thio	YTGVLTELKLPC[+604.3]EMDFSGK
P23381_62	SYWC	P23381	11.2473	NA	Thio	ADC[+604.3]PPGNPAPTSNHGPDATEAEEDFVDPWTVQTSSAK
P23526_421	SAHH	P23526	2.12389	3.66614	Thio	QAQYLGMSC[+604.3]DGPFKPDHYR
P23528_147	COF1	P23528	2.0207	0.558063	Thio	C[+604.3]TLAEK
P23588_457	IF4B	P23588	20	NA	Thio	SLENETLNKEEDC[+604.3]HSPTSKPPKPDQPLK
P23921_492	RIR1	P23921	2.90207	1.8419	Thio	IIDINYYPVPEAC[+604.3]LSNKR|IIDINYYPVPEAC[+604.3]LSNK
P23921_662	RIR1	P23921	5.21687	NA	Thio	NQIIAC[+604.3]NGSIQSIPEIPDDLKQLYK|NQIIAC[+604.3]NGSIQSIPEIPDDLK
P25054_995	APC	P25054	10.9416	7.39612	Thio	FC[+604.3]SYGQYPADLAHK
P25098_120	ARBK1	P25098	2.34766	NA	Thio	ELLAC[+604.3]SHPFSK
P25205_360	MCM3	P25205	2.85969	0.300347	Thio	YVLC[+604.3]TAPR
P25398_50	RS12	P25398	2.42213	0.782882	Thio	QAHLC[+604.3]VLASNC[+57]DEPMYVK
P25398_69	RS12	P25398	2.68284	0.601908	Thio	LVEALC[+604.3]AEHQINLIK
P26196_102	DDX6	P26196	2.56444	1.22087	Thio	TSDVTSTKGNEFEDYC[+604.3]LK|GNEFEDYC[+604.3]LKR|GNEFEDYC[+604.3]LK
P26358_1071	DNMT1	P26358	2.07814	3.7844	Thio	C[+57]TVEYGEDLPEC[+604.3]VQVYSMGGPNR
P26358_62	DNMT1	P26358	2.4213	1.28044	Thio	NQLC[+604.3]DLETK
P26358_751	DNMT1	P26358	4.31759	NA	Thio	KVC[+604.3]IDAETLEVGDC[+57]VSVIPDDSSKPLYLAR
P26368_464	U2AF2	P26368	2.4457	0.683658	Thio	YC[+604.3]DPDSYHR
P26374_187	RAE2	P26374	2.74743	0.686278	Thio	TC[+604.3]MHTVSDKDGDKDESK
P26599_23	PTBP1	P26599	2.09312	1.83895	Thio	GSDELFSTC[+604.3]VTNGPFIMSSNSASAANGNDSK|RGSDELFSTC[+604.3]VTNGPFIMSSNSASAANGNDSK
P26599_251	PTBP1	P26599	2.29586	NA	Thio	LSLDGQNIYNAC[+57]C[+604.3]TLR
P26640_41	SYVC	P26640	2.50245	0.610284	Thio	IC[+604.3]LQPPPTSR
P26640_950	SYVC	P26640	10.4951	7.76073	Thio	ILGYRHFC[+604.3]NK
P26641_194	EF1G	P26641	2.24907	0.429963	Thio	WFLTC[+604.3]INQPQFR
P26641_266	EF1G	P26641	3.9756	0.465719	Thio	AAAPAPEEEM[+16]DEC[+604.3]EQALAAEPK|AAAPAPEEEMDEC[+604.3]EQALAAEPK|KAAAPAPEEEMDEC[+604.3]EQALAAEPK
P26641_339	EF1G	P26641	2.2352	NA	Thio	FPEELTQTFMSC[+604.3]NLITGMFQR|FPEELTQTFM[+16]SC[+604.3]NLITGMFQR
P27348_134	1433T	P27348	2.54659	0.735725	Thio	YLAEVAC[+604.3]GDDR|YLAEVAC[+604.3]GDDRK
P27707_45	DCK	P27707	2.92819	5.36345	Thio	QLC[+604.3]EDWEVVPEPVAR
P27708_1374	PYR1	P27708	5.3688	NA	Thio	VTAVDWHFEEAVDGEC[+604.3]PPQR
P27708_1455	PYR1	P27708	2.68305	0.367325	Thio	VHVDC[+604.3]MTSQK
P27708_1889	PYR1	P27708	5.00565	1.65668	Thio	KVAEPELMGTPDGTC[+604.3]YPPPPVPR|VAEPELMGTPDGTC[+604.3]YPPPPVPR
P27708_2092	PYR1	P27708	5.83452	0.0126001	Thio	TVHSLAC[+604.3]LLTQYR
P27708_2161	PYR1	P27708	7.73926	4.4632	Thio	FGSTQEYEAC[+604.3]FGQFILTPHIMTR
P27708_736	PYR1	P27708	4.55869	0.637449	Thio	NSVTGGTAAFEPSVDYC[+604.3]VVK
P27708_758	PYR1	P27708	2.68315	0.428767	Thio	IGSC[+604.3]MK
P27816_126	MAP4	P27816	2.29076	0.478625	Thio	MAYQEYPNSQNWPEDTNFC[+604.3]FQPEQVVDPIQTDPFK
P28290_1061	SSFA2	P28290	5.68653	NA	Thio	SADNLSC[+604.3]PSPLNVMEPVTELMQEQSYLK
P28290_673	SSFA2	P28290	2.18205	2.16597	Thio	C[+604.3]SDMSSENTTGPPSSMDR
P28290_901	SSFA2	P28290	2.30238	1.36521	Thio	VC[+604.3]SVNPPSAIEMQLR
P28340_873	DPOD1	P28340	2.01869	0.77599	Thio	LLIDRDPEGAVAHAQDVISDLLC[+604.3]NR
P28370_377	SMCA1	P28370	2.47826	0.979094	Thio	NC[+604.3]LGDQK
P29144_787	TPP2	P29144	2.73856	1.41389	Thio	YEDLAPC[+604.3]ITLK
P29597_838	TYK2	P29597	2.16701	0.569685	Thio	LPEPSC[+604.3]PQLATLTSQC[+57]LTYEPTQRPSFR
P29692_217	EF1D	P29692	2.43798	0.340774	Thio	SSILLDVKPWDDETDMAQLEAC[+604.3]VR
P30041_47	PRDX6	P30041	2.54863	0.683306	Thio	DFTPVC[+604.3]TTELGR
P30041_91	PRDX6	P30041	2.54745	0.940876	Thio	DINAYNC[+604.3]EEPTEKLPFPIIDDRNR|DINAYNC[+604.3]EEPTEKLPFPIIDDR|DINAYNC[+604.3]EEPTEK
P30084_225	ECHM	P30084	3.05588	NA	Thio	IC[+57]PVETLVEEAIQC[+604.3]AEK
P30153_294	2AAA	P30153	2.10775	0.278012	Thio	DC[+604.3]EAEVR
P30154_306	2AAB	P30154	2.10775	0.278012	Thio	DC[+604.3]EAEVR
P30260_184	CDC27	P30260	2.62805	1.23561	Thio	FTSLQNFSNC[+57]LPNSC[+604.3]TTQVPNHSLSHR
P30519_282	HMOX2	P30519	2.13986	0.85473	Thio	C[+57]PFYAAEQDKGALEGSSC[+604.3]PFR|GALEGSSC[+604.3]PFR
P30825_21	CTR1	P30825	2.67981	0.897646	Thio	VVDC[+604.3]SREETR|VVDC[+604.3]SR
P30876_510	RPB2	P30876	2.35042	1.27053	Thio	QLHNTLWGMVC[+604.3]PAETPEGHAVGLVK
P31260_200	HXA10	P31260	2.74772	1.42396	Thio	GPPPDGC[+604.3]ALGTSSGVPVPGYFR
P31260_78	HXA10	P31260	2.13008	0.0111549	Thio	GEAGGGGGGAGGGGGGGYYAHGGVYLPPAADLPYGLQSC[+604.3]GLFPTLGGK
P31270_93	HXA11	P31270	3.3656	NA	Thio	DC[+604.3]LQAPSAAGVPGDVLAK
P31271_291	HXA13	P31271	2.97018	1.29561	Thio	HEPLGLPMESYQPWALPNGWNGQMYC[+604.3]PK
P31314_214	TLX1	P31314	2.19703	1.26987	Thio	LQIC[+604.3]ELEKR|LQIC[+604.3]ELEK
P31314_297	TLX1	P31314	2.29624	0.761938	Thio	SLAQPLPADPLC[+604.3]VHNSSLFALQNLQPWSDDSTK
P31943_290	HNRH1	P31943	2.0562	0.676778	Thio	YGDGGSTFQSTTGHC[+604.3]VHM[+16]R|YGDGGSTFQSTTGHC[+604.3]VHMR
P32121_270	ARRB2	P32121	2.258	1.12129	Thio	C[+57]PVAQLEQDDQVSPSSTFC[+604.3]K
P33981_284	TTK	P33981	2.00353	0.570975	Thio	VPVNLLNSPDC[+604.3]DVK|VPVNLLNSPDC[+604.3]DVKTDDSVVPC[+57]FMK
P33981_322	TTK	P33981	2.75274	0.0544314	Thio	DLVVPGSKPSGNDSC[+604.3]ELR
P33981_465	TTK	P33981	2.68134	0.136878	Thio	TPSSNTLDDYMSC[+604.3]FR
P34932_290	HSP74	P34932	6.77121	2.68946	Thio	LMSANASDLPLSIEC[+604.3]FMNDVDVSGTMNR
P34932_417	HSP74	P34932	2.97314	2.19977	Thio	WNSPAEEGSSDC[+604.3]EVFSK
P35221_116	CTNA1	P35221	2.40633	NA	Thio	AAAGEFADDPC[+604.3]SSVKR|AAAGEFADDPC[+604.3]SSVK
P35579_1379	MYH9	P35579	3.37048	0.757505	Thio	MEDSVGC[+604.3]LETAEEVKR|KMEDSVGC[+604.3]LETAEEVK|MEDSVGC[+604.3]LETAEEVK|KMEDSVGC[+604.3]LETAEEVKR
P35579_1437	MYH9	P35579	3.53471	0.665793	Thio	QSAC[+604.3]NLEK
P35579_91	MYH9	P35579	3.60062	0.680956	Thio	VEDMAELTC[+604.3]LNEASVLHNLK
P35579_988	MYH9	P35579	3.25622	1.00702	Thio	KLEEEQIILEDQNC[+604.3]K|LEEEQIILEDQNC[+604.3]K
P35580_1238	MYH10	P35580	2.17846	1.73364	Thio	QGLETDNKELAC[+604.3]EVK|ELAC[+604.3]EVK
P35580_95	MYH10	P35580	2.1432	NA	Thio	VEDMAELTC[+604.3]LNEASVLHNLK|VEDMAELTC[+604.3]LNEASVLHNLKDR
P35610_92	SOAT1	P35610	2.05065	0.853264	Thio	SASLDNGGC[+604.3]ALTTFSVLEGEKNNHR|SASLDNGGC[+604.3]ALTTFSVLEGEK
P35658_1003	NU214	P35658	2.5412	1.87949	Thio	TSC[+604.3]KDDEAVVQAPR
P35659_89	DEK	P35659	2.18173	0.312642	Thio	LC[+604.3]EIER
P35968_103	VGFR2	P35968	2.15496	NA	Thio	VIGNDTGAYKC[+604.3]FYR
P36405_118	ARL3	P36405	4.37905	1.69229	Thio	LSC[+604.3]VPVLIFANK
P36551_198	HEM6	P36551	2.10857	NA	Thio	KEGGGGISC[+57]VLQDGC[+604.3]VFEK
P36578_125	RL4	P36578	10.48	NA	Thio	RYAIC[+604.3]SALAASALPALVMSK|YAIC[+604.3]SALAASALPALVMSK
P36873_127	PP1G	P36873	2.2851	0.340952	Thio	GNHEC[+604.3]ASINR
P37287_28	PIGA	P37287	2.39533	2.93959	Thio	VSPGSLYTC[+604.3]R
P38398_903	BRCA1	P38398	3.89774	NA	Thio	VTFEC[+604.3]EQKEENQGK
P38432_239	COIL	P38432	2.25856	0.999839	Thio	GSVSVC[+604.3]SK
P39880_1078	CUX1	P39880	3.19158	6.01235	Thio	SLTELVQQPC[+604.3]PPIEASK
P39880_802	CUX1	P39880	5.56815	1.97893	Thio	KEAQDAPGLDPQGAADC[+604.3]AQGVLR
P40222_523	TXLNA	P40222	2.96434	5.0207	Thio	VTEAPC[+604.3]YPGAPSTEASGQTGPQEPTSAR
P40222_87	TXLNA	P40222	2.48441	0.176482	Thio	QLEDILSTYC[+604.3]VDNNQGGPGEDGAQGEPAEPEDAEK
P40227_406	TCPZ	P40227	2.04636	1.79736	Thio	NAIDDGC[+604.3]VVPGAGAVEVAMAEALIK
P40616_80	ARL1	P40616	2.12997	1.53452	Thio	C[+604.3]YYSNTDAVIYVVDSC[+57]DRDR
P40763_426	STAT3	P40763	2.00003	0.0276563	Thio	ANC[+604.3]DASLIVTEELHLITFETEVYHQGLK
P40763_542	STAT3	P40763	4.99281	1.59784	Thio	LLGPGVNYSGC[+604.3]QITWAK
P40939_550	ECHA	P40939	4.54851	NA	Thio	C[+604.3]LAPMMSEVIR
P41091_96	IF2G	P41091	3.89582	NA	Thio	LDDPSC[+604.3]PRPEC[+57]YR
P41214_489	EIF2D	P41214	3.67494	0.957253	Thio	IC[+604.3]PIDITLAQR
P41252_433	SYIC	P41252	2.57293	0.795296	Thio	NNDLC[+604.3]YWVPELVR
P41252_87	SYIC	P41252	2.00507	1.30918	Thio	FGWDC[+604.3]HGLPVEYEIDK
P41440_246	S19A1	P41440	5.5726	NA	Thio	VAC[+604.3]GDSVLAR
P42224_155	STAT1	P42224	2.00896	1.45133	Thio	VMC[+604.3]IEHEIK
P42224_492	STAT1	P42224	4.09163	1.57116	Thio	NLSFFLTPPC[+604.3]AR
P42345_1214	MTOR	P42345	2.59848	0.833941	Thio	YDVLIC[+604.3]R
P42566_657	EPS15	P42566	2.67442	1.37081	Thio	GSDPFASDC[+604.3]FFR
P42695_1484	CNDD3	P42695	2.34236	NA	Thio	DTPAC[+604.3]SR|NKDTPAC[+604.3]SR
P42695_631	CNDD3	P42695	2.00361	0.114177	Thio	GVVPVVMDC[+604.3]ESTVQEK
P42858_942	HD	P42858	2.46425	0.867192	Thio	C[+604.3]DQGQADPVVAVAR
P43007_500	SATT	P43007	2.47775	0.629696	Thio	VEAIPNC[+604.3]K
P43246_527	MSH2	P43246	2.81254	0	Thio	VTC[+604.3]KEEK
P43304_385	GPDM	P43304	3.22846	1.48403	Thio	NYLSC[+604.3]DVEVR
P43304_45	GPDM	P43304	2.54689	3.12021	Thio	AADC[+604.3]ISEPVNR|AADC[+604.3]ISEPVNREPPSR
P43487_132	RANG	P43487	2.26158	1.39996	Thio	AWVWNTHADFADEC[+604.3]PKPELLAIR
P45880_76	VDAC2	P45880	2.0319	0.660181	Thio	YKWC[+604.3]EYGLTFTEK|WC[+604.3]EYGLTFTEK
P45973_133	CBX5	P45973	2.60199	0.88044	Thio	IIGATDSC[+604.3]GDLMFLMK
P45973_160	CBX5	P45973	2.18352	0.275578	Thio	C[+604.3]PQIVIAFYEER
P46013_1251	KI67	P46013	2.33802	1.47319	Thio	IPC[+604.3]DSPQSDPVDTPTSTK
P46013_1373	KI67	P46013	2.32989	1.93237	Thio	MPC[+604.3]ESSPPESADTPTSTR
P46013_1479	KI67	P46013	3.23902	1.35733	Thio	AQPLEDLAGLKELFQTPVC[+604.3]TDKPTTHEK|ELFQTPVC[+604.3]TDKPTTHEK
P46013_1981	KI67	P46013	2.36441	2.35778	Thio	ELFQTPGHTEESM[+16]TDDKITEVSC[+604.3]K|ELFQTPGHTEESMTDDKITEVSC[+604.3]K|ITEVSC[+604.3]K
P46013_2206	KI67	P46013	3.45624	NA	Thio	AQPLEDLAGLKELFQTPIC[+604.3]TDKPTTHEK|ELFQTPIC[+604.3]TDKPTTHEK
P46013_3199	KI67	P46013	2.03825	0.581178	Thio	GEAGNSDSMC[+604.3]LR
P46013_958	KI67	P46013	2.04938	0.429709	Thio	C[+604.3]APMSDLTDLK
P46020_697	KPB1	P46020	4.71186	4.36617	Thio	FQAAVQTTC[+604.3]DLMSLVTK
P46060_338	RAGP1	P46060	2.80767	NA	Thio	LDLNGNTLGEEGC[+604.3]EQLQEVLEGFNMAK
P46060_573	RAGP1	P46060	2.39731	0.455622	Thio	ALAPLLLAFVTKPNSALESC[+604.3]SFAR
P46063_606	RECQ1	P46063	2.0285	0.325606	Thio	AESSQTC[+604.3]HSEQGDK|AESSQTC[+604.3]HSEQGDKK
P46777_76	RL5	P46777	9.17831	NA	Thio	IEGDMIVC[+604.3]AAYAHELPK
P46821_1228	MAP1B	P46821	2.21845	0.442002	Thio	DAYC[+604.3]SEVK
P46939_447	UTRO	P46939	5.7008	NA	Thio	METC[+604.3]PLDDDVK
P47755_111	CAZA2	P47755	4.14816	1.19372	Thio	EATDPRPC[+604.3]EVENAVESWR
P47756_147	CAPZB	P47756	2.4678	6.0899	Thio	GC[+604.3]WDSIHVVEVQEK
P47897_657	SYQ	P47897	3.06858	0.347631	Thio	GPSGC[+604.3]VESLEVTC[+57]R
P47897_665	SYQ	P47897	3.60013	0.547677	Thio	GPSGC[+57]VESLEVTC[+604.3]R
P48029_127	SC6A8	P48029	3.32985	1.458	Thio	AGSINVWNIC[+604.3]PLFK
P48147_25	PPCE	P48147	2.73486	4.24272	Thio	IC[+604.3]DPYAWLEDPDSEQTK
P48507_193	GSH0	P48507	3.36536	2.19001	Thio	TQLEQLYQWAQVKPNSNQVNLASC[+604.3]C[+57]VMPPDLTAFAK
P48507_35	GSH0	P48507	3.41046	2.05242	Thio	KC[+604.3]PSTHSEELHDC[+57]IQK
P48634_437	PRC2A	P48634	7.91848	NA	Thio	GPAGNWGPPGDYPDRGGPPC[+604.3]KPPAPEDEDEAWR|GGPPC[+604.3]KPPAPEDEDEAWRQR|GGPPC[+604.3]KPPAPEDEDEAWR
P48643_253	TCPE	P48643	2.54075	0.297924	Thio	IAILTC[+604.3]PFEPPKPK
P48643_407	TCPE	P48643	2.45796	1.0031	Thio	SLHDALC[+604.3]VIR
P48643_429	TCPE	P48643	3.37109	1.0659	Thio	VVYGGGAAEISC[+604.3]ALAVSQEADKC[+57]PTLEQYAMR
P48643_440	TCPE	P48643	2.65985	0.760116	Thio	VVYGGGAAEISC[+57]ALAVSQEADKC[+604.3]PTLEQYAMR
P49247_62	RPIA	P49247	2.70853	NA	Thio	GGAGNTSTSC[+604.3]GDSNSIC[+57]PAPSTMSK
P49247_69	RPIA	P49247	2.49805	0.751755	Thio	GGAGNTSTSC[+57]GDSNSIC[+604.3]PAPSTMSK
P49321_254	NASP	P49321	10.3094	7.91236	Thio	SVSGTDVQEEC[+604.3]REK
P49321_708	NASP	P49321	2.0569	3.14318	Thio	KPTDGASSSNC[+604.3]VTDISHLVR
P49327_1127	FAS	P49327	4.65659	1.44348	Thio	FC[+57]FTPHTEEGC[+604.3]LSER
P49327_1141	FAS	P49327	2.93899	1.51551	Thio	AALQEELQLC[+604.3]K
P49327_1186	FAS	P49327	2.88955	1.70467	Thio	LLSAAC[+604.3]R
P49327_1227	FAS	P49327	6.1392	3.11428	Thio	AC[+604.3]LDTAVENMPSLK
P49327_135	FAS	P49327	2.36334	0.978604	Thio	DPETLVGYSMVGC[+604.3]QR
P49327_1448	FAS	P49327	2.89207	1.12518	Thio	AINC[+604.3]ATSGVVGLVNC[+57]LR
P49327_1459	FAS	P49327	2.54643	0.950189	Thio	AINC[+57]ATSGVVGLVNC[+604.3]LR
P49327_1471	FAS	P49327	5.32236	1.22953	Thio	C[+604.3]VLLSNLSSTSHVPEVDPGSAELQK
P49327_1548	FAS	P49327	2.13256	0.895792	Thio	WVC[+604.3]SSLR
P49327_1759	FAS	P49327	11.646	NA	Thio	C[+604.3]LATHGR
P49327_1828	FAS	P49327	9.27279	6.49481	Thio	C[+604.3]TVFHGAQVEDAFR
P49327_1881	FAS	P49327	2.75021	1.21736	Thio	TFC[+604.3]PAHK
P49327_1992	FAS	P49327	2.60442	1.2319	Thio	DGLLENQTPEFFQDVC[+604.3]KPK
P49327_2202	FAS	P49327	2.81031	1.12669	Thio	ADEASELAC[+604.3]PTPK
P49327_223	FAS	P49327	20	NA	Thio	AFDTAGNGYC[+604.3]R
P49327_2273	FAS	P49327	3.02433	1.67032	Thio	LSIPTYGLQC[+604.3]TR
P49327_2359	FAS	P49327	2.39755	0.441916	Thio	LTPGC[+604.3]EAEAETEAIC[+57]FFVQQFTDMEHNR
P49327_313	FAS	P49327	2.25093	1.5926	Thio	ALC[+604.3]ATR
P49327_496	FAS	P49327	6.0875	NA	Thio	GGPEVQQVPAGERPLWFIC[+604.3]SGMGTQWR
P49368_213	TCPG	P49368	2.11156	0.177063	Thio	IPGGIIEDSC[+604.3]VLR
P49454_2776	CENPF	P49454	2.89894	1.46283	Thio	SLDC[+604.3]MHK
P49458_48	SRP09	P49458	2.03945	0.744082	Thio	VTDDLVC[+604.3]LVYK
P49588_773	SYAC	P49588	2.19792	1.00185	Thio	C[+604.3]LSVMEAK
P49721_91	PSB2	P49721	5.03797	0.895729	Thio	NLADC[+604.3]LR
P49756_83	RBM25	P49756	2.23508	1.31288	Thio	ENDENC[+604.3]GPTTTVFVGNISEK|AKENDENC[+604.3]GPTTTVFVGNISEK
P49759_84	CLK1	P49759	3.57665	1.55791	Thio	YIDEYRNDYTQGC[+604.3]EPGHR
P49759_9	CLK1	P49759	3.3144	1.92549	Thio	TYC[+604.3]PDWDDKDWDYGK|RTYC[+604.3]PDWDDKDWDYGK
P49790_585	NU153	P49790	2.03164	6.28562	Thio	TAELSGSSSTLEPIISSSAHHVTTVNSTNC[+604.3]K
P49790_593	NU153	P49790	2.21176	1.58361	Thio	KTPPEDC[+604.3]EGPFRPAEILK
P49792_2696	RBP2	P49792	2.37368	0.941713	Thio	C[+604.3]RPLEENTADNEK|C[+604.3]RPLEENTADNEKEC[+57]IIVWEK
P49792_3032	RBP2	P49792	2.03872	1.13139	Thio	EVADC[+604.3]FKK
P49792_3071	RBP2	P49792	2.19893	NA	Thio	ETNPVVFFDVC[+604.3]ADGEPLGR
P49792_50	RBP2	P49792	2.2198	3.25363	Thio	YIC[+604.3]TYINVQERDPK|YIC[+604.3]TYINVQER
P49792_815	RBP2	P49792	3.41243	2.66313	Thio	MIC[+604.3]QQVEAIKK|MIC[+604.3]QQVEAIK
P49810_65	PSN2	P49810	2.1533	4.26096	Thio	SQENEEDGEEDPDRYVC[+604.3]SGVPGRPPGLEEELTLK
P49841_14	GSK3B	P49841	2.39041	0.357335	Thio	TTSFAESC[+604.3]KPVQQPSAFGSMK
P49915_554	GUAA	P49915	8.24181	NA	Thio	MC[+604.3]HNVNR
P49916_929	DNLI3	P49916	3.61759	1.65372	Thio	KAADETLC[+604.3]QTK|AADETLC[+604.3]QTK
P50542_11	PEX5	P50542	2.04546	0.250034	Thio	ELVEAEC[+604.3]GGANPLMK
P50579_380	MAP2	P50579	2.13935	1.61358	Thio	GVVHDDMEC[+604.3]SHYMK
P50851_1704	LRBA	P50851	2.3	NA	Thio	SLVNIPADGVTVDPALLPPAC[+604.3]LGALGDLSVEQPVQFR
P50851_2675	LRBA	P50851	9.55924	NA	Thio	C[+604.3]SGIGDNPGSETAAPR
P50851_289	LRBA	P50851	2.84463	NA	Thio	GFQHC[+604.3]VK
P50851_982	LRBA	P50851	5.41335	3.19037	Thio	DSPVC[+604.3]PHFTTNGNENSSIEK
P50990_244	TCPQ	P50990	2.15121	0.42752	Thio	IAVYSC[+604.3]PFDGMITETK
P50990_36	TCPQ	P50990	6.10776	2.70434	Thio	NIQAC[+604.3]K
P50990_430	TCPQ	P50990	4.10658	0.653466	Thio	QITSYGETC[+604.3]PGLEQYAIKK|QITSYGETC[+604.3]PGLEQYAIK
P50991_252	TCPD	P50991	3.44593	0.629145	Thio	IGLIQFC[+604.3]LSAPK
P50991_410	TCPD	P50991	2.45796	1.0031	Thio	SIHDALC[+604.3]VIR
P50993_372	AT1A2	P50993	2.27264	0.347285	Thio	NLEAVETLGSTSTIC[+604.3]SDK
P51003_36	PAPOA	P51003	2.18759	1.06936	Thio	ETDC[+604.3]VLTQK
P51116_270	FXR2	P51116	2.88552	1.78621	Thio	KVPGVTAIELGEETC[+604.3]TFR
P51531_1296	SMCA2	P51531	3.34505	NA	Thio	LTC[+604.3]EEEEEK|LMEEDELPSWIIKDDAEVERLTC[+604.3]EEEEEK
P51532_1359	SMCA4	P51532	3.34505	NA	Thio	LTC[+604.3]EEEEEK|LMEEDELPSWIIKDDAEVERLTC[+604.3]EEEEEK
P51532_423	SMCA4	P51532	2.86896	1.19403	Thio	QLRQEVVVC[+604.3]MR|QEVVVC[+604.3]MR
P51532_936	SMCA4	P51532	2.75813	0.6192	Thio	SC[+604.3]STFEQWFNAPFAMTGEK
P51610_1166	HCFC1	P51610	3.41364	NA	Thio	SQC[+604.3]QTR
P51610_227	HCFC1	P51610	2.5552	0.385113	Thio	LVIYGGMSGC[+604.3]R
P51617_43	IRAK1	P51617	2.21415	0.60525	Thio	VMDALEPADWC[+604.3]QFAALIVR
P51784_701	UBP11	P51784	10.2087	7.99459	Thio	C[+57]PFLLDNC[+604.3]LGTSQWPPR
P51808_8	DYLT3	P51808	3.16909	1.47334	Thio	HC[+604.3]DEVGFNAEEAHNIVK
P51812_229	KS6A3	P51812	2.25907	0.610624	Thio	AYSFC[+604.3]GTVEYMAPEVVNR
P51858_108	HDGF	P51858	2.43083	6.16025	Thio	SC[+604.3]VEEPEPEPEAAEGDGDKK
P51991_64	ROA3	P51991	2.07945	0.775637	Thio	WGTLTDC[+604.3]VVMRDPQTK|WGTLTDC[+604.3]VVMR
P52429_415	DGKE	P52429	10.4633	7.41039	Thio	DC[+604.3]LVQEC[+57]K
P52597_290	HNRPF	P52597	2.17717	0.478887	Thio	YGDSEFTVQSTTGHC[+604.3]VHM[+16]R|YGDSEFTVQSTTGHC[+604.3]VHMR
P52701_88	MSH6	P52701	2.26761	0.431686	Thio	SVAPAAPTSC[+604.3]DFSPGDLVWAK
P52732_450	KIF11	P52732	5.82252	4.02002	Thio	NELDQC[+604.3]K
P52948_1027	NUP98	P52948	2.3915	0.392623	Thio	ADTSQEIC[+604.3]SPR
P53007_70	TXTP	P53007	2.8851	1.54553	Thio	GIGDC[+604.3]VR
P53041_11	PPP5	P53041	7.56694	3.70504	Thio	TEC[+604.3]AEPPRDEPPADGALK
P53041_77	PPP5	P53041	3.9619	1.31454	Thio	TEC[+604.3]YGYALGDATR
P53396_20	ACLY	P53396	2.9354	1.16529	Thio	FIC[+604.3]TTSAIQNR
P53396_845	ACLY	P53396	2.56718	1.05179	Thio	KPASFMTSIC[+604.3]DER
P53602_386	MVD1	P53602	2.21284	NA	Thio	YIIVTQVGPGPQILDDPC[+604.3]AHLLGPDGLPKPAA
P53618_623	COPB	P53618	3.6414	1.24016	Thio	VLSEC[+604.3]SPLMNDIFNKEC[+57]R|VLSEC[+604.3]SPLMNDIFNK
P53618_684	COPB	P53618	3.40702	NA	Thio	NEMNC[+604.3]KEDQFQLSLLAAMGNTQR|NEMNC[+604.3]K
P53621_1169	COPA	P53621	4.92101	NA	Thio	NPTDAYQLNYDMHNPFDIC[+604.3]AASYRPIYR
P53701_176	CCHL	P53701	2.0647	1.82531	Thio	WEALHAAEC[+604.3]PC[+57]GPSLIR
P53701_35	CCHL	P53701	2.4042	0.755628	Thio	GC[+604.3]PVNTEPSGPTC[+57]EKK|GC[+604.3]PVNTEPSGPTC[+57]EK
P53701_46	CCHL	P53701	2.06357	1.13174	Thio	GC[+57]PVNTEPSGPTC[+604.3]EKK|GC[+57]PVNTEPSGPTC[+604.3]EK
P53701_66	CCHL	P53701	2.2367	0.783558	Thio	AYEYVEC[+604.3]PIR
P53794_609	SC5A3	P53794	3.01778	NA	Thio	GLQPEDVNLLVTC[+604.3]R
P53794_684	SC5A3	P53794	11.5882	6.86818	Thio	DLMEEEAVC[+604.3]LQMLEETR
P53992_78	SC24C	P53992	2.60606	NA	Thio	APPSSGAPPASTAQAPC[+604.3]GQAAYGQFGQGDVQNGPSSTVQMQR
P54098_471	DPOG1	P54098	3.38122	1.29665	Thio	SLMDLANDAC[+604.3]QLLSGER
P54132_120	BLM	P54132	2.62353	0.441509	Thio	EVVC[+604.3]TTQNTPTVK
P54132_444	BLM	P54132	2.34374	0.931315	Thio	YRPDSLDGPMEGDSC[+604.3]PTGNSMK
P54132_607	BLM	P54132	2.29737	1.14611	Thio	TDC[+604.3]LPVSSTAQNINFSESIQNYTDK
P54136_34	SYRC	P54136	2.01585	0.343804	Thio	NC[+57]GC[+604.3]LGASPNLEQLQEENLK
P54136_369	SYRC	P54136	3.20184	1.30316	Thio	IVFVPGC[+604.3]SIPLTIVK
P54198_673	HIRA	P54198	3.2397	1.80281	Thio	EAMC[+604.3]LSAPALALK
P54278_653	PMS2	P54278	10.2664	NA	Thio	IC[+604.3]PGENQAAEDELRK
P55060_939	XPO2	P55060	2.46697	0.556816	Thio	LSTAC[+604.3]PGR
P55072_535	TERA	P55072	2.34152	NA	Thio	AIANEC[+604.3]QANFISIK
P55196_1206	AFAD	P55196	2.78542	1.804	Thio	ITSVSTGNLC[+604.3]TEEQTPPPRPEAYPIPTQTYTR
P55196_1684	AFAD	P55196	2.96878	0.569735	Thio	LLEPEAPGLC[+604.3]RPPLPR
P55196_1742	AFAD	P55196	3.38732	0.888921	Thio	FVAYNEEEEEEDC[+604.3]SLAGPNSYPGSTGAAVGAHDAC[+57]R
P55201_852	BRPF1	P55201	2.60734	0.809762	Thio	GSLTPHPAAC[+604.3]DKDGQTDSAAEESSSQETSK
P55265_125	DSRAD	P55265	2.18524	0.390777	Thio	GVDC[+604.3]LSSHFQELSIYQDQEQR
P55265_304	DSRAD	P55265	2.04949	1.21834	Thio	IC[+604.3]DYLFNVSDSSALNLAK
P55265_622	DSRAD	P55265	2.12711	1.52831	Thio	SPVTTLLEC[+604.3]MHK
P55265_649	DSRAD	P55265	2.35547	2.10756	Thio	FQYC[+604.3]VAVGAQTFPSVSAPSK
P55347_326	PKNX1	P55347	3.51191	0.902182	Thio	ILQPMLDSSC[+604.3]SETPK
P55884_420	EIF3B	P55884	2.38512	0.176297	Thio	GFHC[+604.3]ESSAHWPIFK
P56182_349	RRP1	P56182	6.14527	NA	Thio	LQDLAGGIFPEDEIPEKAC[+604.3]R
P56192_12	SYMC	P56192	2.17001	0.656744	Thio	LFVSDGVPGC[+604.3]LPVLAAAGR
P56589_235	PEX3	P56589	2.4538	1.14888	Thio	DGSKPLLC[+604.3]HYMMPDEETPLAVQAC[+57]GLSPR
P57678_210	GEMI4	P57678	2.50269	0.576545	Thio	SDPDAC[+604.3]PTMPLLAMLLR
P57678_382	GEMI4	P57678	2.90273	1.20705	Thio	QVVSELAEC[+604.3]VR
P57772_442	SELB	P57772	2.40604	NA	Thio	LDADIHTNTC[+604.3]R
P58317_93	ZN121	P58317	3.05553	2.87482	Thio	SFEYSDC[+604.3]EEAFVDQSHLQANR
P60174_79	TPIS	P60174	2.69218	NA	Thio	VPADTEVVC[+604.3]APPTAYIDFAR
P60468_39	SC61B	P60468	2.24128	NA	Thio	KNASC[+604.3]GTR|NASC[+604.3]GTR
P60763_178	RAC3	P60763	2.02506	0.103537	Thio	AVLC[+604.3]PPPVK
P60891_265	PRPS1	P60891	5.08485	0.60081	Thio	INNAC[+604.3]FEAVVVTNTIPQEDK
P60953_157	CDC42	P60953	2.32099	0.580792	Thio	YVEC[+604.3]SALTQK
P61077_107	UB2D3	P61077	2.29592	0.921783	Thio	VLLSIC[+604.3]SLLC[+57]DPNPDDPLVPEIAR
P61289_92	PSME3	P61289	2.36948	0.969273	Thio	LDEC[+604.3]EEAFQGTK|RLDEC[+604.3]EEAFQGTK|RRLDEC[+604.3]EEAFQGTK
P61978_132	HNRPK	P61978	6.27081	2.6196	Thio	KIIPTLEEGLQLPSPTATSQLPLESDAVEC[+604.3]LNYQHYK|IIPTLEEGLQLPSPTATSQLPLESDAVEC[+604.3]LNYQHYK
P62136_127	PP1A	P62136	2.2851	0.340952	Thio	GNHEC[+604.3]ASINR
P62140_126	PP1B	P62140	2.2851	0.340952	Thio	GNHEC[+604.3]ASINR
P62140_21	PP1B	P62140	2.25848	0.43375	Thio	GC[+604.3]RPGK
P62306_66	RUXF	P62306	3.50141	NA	Thio	C[+604.3]NNVLYIR
P62837_107	UB2D2	P62837	2.29592	0.921783	Thio	VLLSIC[+604.3]SLLC[+57]DPNPDDPLVPEIAR
P62913_25	RL11	P62913	2.00822	0.326478	Thio	LC[+57]LNIC[+604.3]VGESGDR
P62937_52	PPIA	P62937	3.02165	NA	Thio	GSC[+604.3]FHR
P62979_121	RS27A	P62979	3.21783	1.41003	Thio	EC[+604.3]PSDEC[+57]GAGVFMASHFDR
P62993_32	GRB2	P62993	2.51148	0.758992	Thio	VLNEEC[+604.3]DQNWYK
P63010_112	AP2B1	P63010	3.12722	NA	Thio	TMGC[+604.3]IR
P63010_123	AP2B1	P63010	10.5959	7.53642	Thio	ITEYLC[+604.3]EPLRK
P63096_254	GNAI1	P63096	2.4254	1.66974	Thio	LFDSIC[+604.3]NNK
P63096_351	GNAI1	P63096	2.17043	0.194683	Thio	NNLKDC[+604.3]GLF
P63208_160	SKP1	P63208	2.99482	0.719799	Thio	ENQWC[+604.3]EEK|KENQWC[+604.3]EEK
P63241_129	IF5A1	P63241	2.01307	0.146665	Thio	YDC[+604.3]GEEILITVLSAMTEEAAVAIK
P63244_138	GBLP	P63244	2.70476	0.54673	Thio	LWNTLGVC[+604.3]K
P63244_286	GBLP	P63244	2.06388	0	Thio	AEPPQC[+604.3]TSLAWSADGQTLFAGYTDNLVR
P68104_234	EF1A1	P68104	2.20755	1.21278	Thio	DGNASGTTLLEALDC[+604.3]ILPPTRPTDKPLR|KDGNASGTTLLEALDC[+604.3]ILPPTRPTDKPLR
P78346_257	RPP30	P78346	5.08248	1.68091	Thio	KPRPSEGDEDC[+604.3]LPASK
P78356_30	PI42B	P78356	2.47802	NA	Thio	KHFVC[+604.3]QK
P78362_320	SRPK2	P78362	2.18063	3.66826	Thio	IIEENITSAAPSNDQDGEYC[+604.3]PEVK
P78364_831	PHC1	P78364	2.45117	0.471319	Thio	YNVSC[+604.3]SHQFR
P78371_535	TCPB	P78371	2.91345	0.798036	Thio	RVPDHHPC[+604.3]
P78417_192	GSTO1	P78417	4.39458	2.19082	Thio	LNEC[+604.3]VDHTPK
P78527_1364	PRKDC	P78527	2.20134	0.866433	Thio	KDLC[+604.3]NTHLMR|DLC[+604.3]NTHLMR
P78527_1432	PRKDC	P78527	2.54065	0.794627	Thio	ITAQSIEELC[+604.3]AVNLYGPDAQVDR
P78527_1455	PRKDC	P78527	2.05258	0.769243	Thio	LAAVVSAC[+604.3]K
P78527_1507	PRKDC	P78527	2.08445	0.431057	Thio	QC[+57]LPSLDLSC[+604.3]K
P78527_1791	PRKDC	P78527	4.71328	1.60005	Thio	GSC[+604.3]VTQVGLLESVYEMFR
P78527_1919	PRKDC	P78527	2.14737	0.535742	Thio	LC[+604.3]YDAFTENMAGENQLLER
P78527_2342	PRKDC	P78527	2.43518	0.854702	Thio	KNILEESLC[+604.3]ELVAK|NILEESLC[+604.3]ELVAK
P78527_3837	PRKDC	P78527	2.34993	0.663675	Thio	APPC[+604.3]EYK
P78527_42	PRKDC	P78527	3.63514	NA	Thio	GLGQEC[+604.3]VLSSSPAVLALQTSLVFSR
P78527_478	PRKDC	P78527	3.04474	NA	Thio	NC[+604.3]ISTVVHQGLIR
P78563_674	RED1	P78563	4.07725	2.72185	Thio	HALYC[+604.3]R
P82094_448	TMF1	P82094	2.50393	3.64638	Thio	VAEQC[+57]EPAESQPEALSEKEDVC[+604.3]K
P83436_505	COG7	P83436	2.2251	NA	Thio	YLSDSC[+604.3]SPR
P85037_404	FOXK1	P85037	2.00307	0.499913	Thio	GVSC[+604.3]FR
Q00013_179	EM55	Q00013	2.18857	0.929638	Thio	KDNLIPC[+604.3]K
Q00341_940	VIGLN	Q00341	2.73143	4.1298	Thio	DC[+604.3]DPGSPR
Q00341_948	VIGLN	Q00341	2.65569	0.378601	Thio	RC[+604.3]DIIIISGR
Q00536_206	CDK16	Q00536	3.03526	0.839859	Thio	LEHEEGAPC[+604.3]TAIR
Q00537_233	CDK17	Q00537	3.03526	0.839859	Thio	LEHEEGAPC[+604.3]TAIR
Q00577_272	PURA	Q00577	2.14595	0.396017	Thio	FGHTFC[+604.3]K
Q00610_436	CLH1	Q00610	2.68744	0.249796	Thio	YESLELC[+604.3]RPVLQQGR
Q00610_491	CLH1	Q00610	2.21836	0.772426	Thio	VIQC[+604.3]FAETGQVQK
Q00839_408	HNRPU	Q00839	2.26723	NA	Thio	FDENDVITC[+604.3]FANFESDEVELSYAK
Q00839_594	HNRPU	Q00839	2.32387	1.65662	Thio	KMC[+604.3]LFAGFQR|MC[+604.3]LFAGFQR|M[+16]C[+604.3]LFAGFQR
Q00839_648	HNRPU	Q00839	2.18808	0.599505	Thio	GNFTLPEVAEC[+604.3]FDEITYVELQKEEAQK|GNFTLPEVAEC[+604.3]FDEITYVELQK
Q01081_67	U2AF1	Q01081	3.3417	1.95252	Thio	C[+604.3]AVSDVEMQEHYDEFFEEVFTEMEEK
Q01518_93	CAP1	Q01518	3.17031	2.40074	Thio	ALLVTASQC[+604.3]QQPAENK
Q01581_406	HMCS1	Q01581	13.8204	NA	Thio	ITASLC[+604.3]DLK
Q01581_86	HMCS1	Q01581	2.38083	1.94459	Thio	NNLSYDC[+604.3]IGR
Q01826_529	SATB1	Q01826	2.12106	0.481016	Thio	SQGWLC[+604.3]ELLR
Q01850_121	CDR2	Q01850	2.44358	NA	Thio	ILSLTETIEC[+604.3]LQTNIDHLQSQVEELK
Q02040_522	AK17A	Q02040	2.83327	4.55919	Thio	SVNGSVAEEAPC[+604.3]KEVQSSC[+57]R
Q02040_563	AK17A	Q02040	2.04116	2.14986	Thio	GIPAC[+604.3]EQNVSR
Q02224_2669	CENPE	Q02224	2.80832	0.904908	Thio	YFDNSSLGLC[+604.3]PEVQNAGAESVDSQPGPWHASSGK
Q02241_447	KIF23	Q02241	2.46189	0.507657	Thio	AIC[+604.3]GLTPGR
Q02487_841	DSC2	Q02487	2.13773	0.711563	Thio	VYLC[+604.3]NQDENHK
Q02487_898	DSC2	Q02487	2.02285	1.1528	Thio	TLAEAC[+604.3]MK
Q02880_125	TOP2B	Q02880	2.29862	1.02706	Thio	NMTC[+604.3]IK
Q02880_426	TOP2B	Q02880	2.70686	0.830799	Thio	AASNC[+604.3]GIVESILNWVK
Q02952_1399	AKA12	Q02952	4.16201	0.464887	Thio	EVSSLEGSPPPC[+604.3]LGQEEAVC[+57]TK
Q02952_1521	AKA12	Q02952	4.18383	NA	Thio	SDEVDEQVAC[+604.3]QEVK
Q03001_1604	DYST	Q03001	3.37302	NA	Thio	KC[+604.3]FDLK
Q04637_662	IF4G1	Q04637	2.11947	0.0809704	Thio	LQGINC[+604.3]GPDFTPSFANLGR
Q04637_819	IF4G1	Q04637	2.06679	0.250864	Thio	AISEPNFSVAYANMC[+604.3]R
Q04637_821	IF4G1	Q04637	2.43733	0.106304	Thio	C[+604.3]LMALK
Q04721_1829	NOTC2	Q04721	2.0788	1.67532	Thio	GPDGC[+604.3]TPLMLASLR
Q04726_528	TLE3	Q04726	3.39738	NA	Thio	SPISQLDC[+604.3]LNR
Q05086_198	UBE3A	Q05086	9.47725	1.89534	Thio	AAC[+604.3]SAAAMEEDSEASSSR
Q05086_269	UBE3A	Q05086	4.32842	NA	Thio	IETAFLNALVYLSPNVEC[+604.3]DLTYHNVYSR
Q05655_127	KPCD	Q05655	2.35565	0.0325386	Thio	VLMSVQYFLEDVDC[+604.3]K
Q06203_105	PUR1	Q06203	9.34114	NA	Thio	C[+57]ELENC[+604.3]QPFVVETLHGK
Q06210_254	GFPT1	Q06210	2.23121	0.718084	Thio	GSC[+604.3]NLSR
Q06210_264	GFPT1	Q06210	2.9337	1.24403	Thio	VDSTTC[+604.3]LFPVEEK
Q06330_313	SUH	Q06330	2.49092	1.88415	Thio	IIQFQATPC[+604.3]PK
Q07002_183	CDK18	Q07002	3.03526	0.839859	Thio	LEHEEGAPC[+604.3]TAIR
Q07666_264	KHDR1	Q07666	6.03083	NA	Thio	FLVPDMMDDIC[+604.3]QEQFLELSYLNGVPEPSR
Q07866_114	KLC1	Q07866	2.59783	1.18992	Thio	LC[+604.3]QENQWLRDELANTQQK|RLC[+604.3]QENQWLRDELANTQQK
Q08211_1099	DHX9	Q08211	2.80124	NA	Thio	LQISHEAAAC[+604.3]ITGLR
Q08378_1403	GOGA3	Q08378	20	NA	Thio	GEASSSNPATPIKIPDC[+604.3]PVPASLLEELLRPPPAVSK
Q08379_356	GOGA2	Q08379	2.60564	1.18882	Thio	C[+604.3]EAPDANQQLQQAMEER
Q08J23_758	NSUN2	Q08J23	8.46904	3.82445	Thio	AGEPNSPDAEEANSPDVTAGC[+604.3]DPAGVHPPR
Q08J23_93	NSUN2	Q08J23	2.10837	0.481835	Thio	EILHC[+604.3]LK
Q09161_44	NCBP1	Q09161	2.13191	0.903104	Thio	SAC[+604.3]SLESNLEGLAGVLEADLPNYK
Q09161_73	NCBP1	Q09161	2.25439	0.969586	Thio	LLC[+604.3]TVAR
Q09472_1621	EP300	Q09472	2.6609	0	Thio	LIAGPAANSLPPIVDPDPLIPC[+604.3]DLMDGR
Q09666_1900	AHNK	Q09666	4.42713	2.01988	Thio	LEGDLTGPSVGVEVPDVELEC[+604.3]PDAK
Q10567_112	AP1B1	Q10567	3.12722	NA	Thio	TMGC[+604.3]IR
Q10567_123	AP1B1	Q10567	10.5959	7.53642	Thio	ITEYLC[+604.3]EPLRK
Q12769_1166	NU160	Q12769	2.68358	0.861589	Thio	NHDGEC[+604.3]TAAPTNR|RNHDGEC[+604.3]TAAPTNR
Q12769_65	NU160	Q12769	2.6736	1.09881	Thio	EFTVC[+604.3]SIGTANAVAGAVK
Q12770_914	SCAP	Q12770	2.42283	1.6968	Thio	SRDSPGYDFSC[+604.3]LVQR
Q12772_832	SRBP2	Q12772	4.58627	NA	Thio	AGDQEEESC[+604.3]EFSSALEYLK
Q12789_1188	TF3C1	Q12789	2.29428	1.31535	Thio	VGSELC[+604.3]AGWEEQFEVDREPSLDR
Q12789_1704	TF3C1	Q12789	2.05343	0.624702	Thio	LRPAAAPLEELTMGTSC[+604.3]LPDTFTK
Q12789_853	TF3C1	Q12789	2.30208	0.621892	Thio	AGVRPSSSGSAWEAC[+604.3]SEAPSK
Q12800_453	TFCP2	Q12800	2.34243	2.39262	Thio	IAQLFSISPC[+604.3]QISQIYK
Q12830_1137	BPTF	Q12830	3.25334	1.69639	Thio	ELLDSDSDKPC[+604.3]KEEPMEVDDDMK
Q12830_1156	BPTF	Q12830	2.49522	0.462946	Thio	TESHVNC[+604.3]QESSQVDVVNVSEGFHLR
Q12830_1471	BPTF	Q12830	2.33073	5.47336	Thio	C[+57]ELVSGESTGNC[+604.3]EDRLPVK
Q12830_1969	BPTF	Q12830	4.97868	3.29996	Thio	KIIC[+604.3]PIGVPETPK|IIC[+604.3]PIGVPETPK
Q12857_404	NFIA	Q12857	6.85604	NA	Thio	EFVQLVC[+604.3]PDAGQQAGQVGFLNPNGSSQGK
Q12874_103	SF3A3	Q12874	2.28384	0.561612	Thio	KHPNEIC[+604.3]VPMSVEFEELLK
Q12888_1375	TP53B	Q12888	2.48124	0.869436	Thio	KGVSQTGTPVC[+604.3]EEDGDAGLGIR|GVSQTGTPVC[+604.3]EEDGDAGLGIR
Q12888_1703	TP53B	Q12888	2.34002	0.0598399	Thio	SATVKPGAVGAGEFVSPC[+604.3]ESGDNTGEPSALEEQR
Q12899_353	TRI26	Q12899	2.44402	1.22036	Thio	SAYLHPQQFDC[+604.3]EPGVLGSK
Q12923_1705	PTN13	Q12923	4.68259	2.80838	Thio	SQEDTIC[+604.3]TMFYYPQK
Q12933_287	TRAF2	Q12933	3.38199	0.829371	Thio	TATFENIVC[+604.3]VLNR
Q12947_404	FOXF2	Q12947	2.02252	NA	Thio	YQHHSTPVC[+604.3]DR
Q12948_550	FOXC1	Q12948	6.75408	3.64103	Thio	TSGAFVYDC[+604.3]SK|TSGAFVYDC[+604.3]SKF
Q13045_1265	FLII	Q13045	2.94753	0.385871	Thio	C[+57]FHAWSAFC[+604.3]K
Q13045_46	FLII	Q13045	2.43913	0.210977	Thio	TGLC[+604.3]YLPEELAALQK
Q13098_67	CSN1	Q13098	2.00285	NA	Thio	LQFIADHC[+604.3]PTLR
Q13111_190	CAF1A	Q13111	2.29118	0.945672	Thio	TEEEGVGC[+604.3]GGAGR
Q13111_21	CAF1A	Q13111	2.57977	1.34254	Thio	GAATAMDC[+604.3]K
Q13111_79	CAF1A	Q13111	2.10261	1.11997	Thio	SPDLEASLDTLENNC[+604.3]HVGSDIDFRPK
Q13123_263	RED	Q13123	2.18254	6.16914	Thio	ADC[+604.3]PTMEAQTTLTTNDIVISK
Q13131_238	AAPK1	Q13131	3.53007	0.100429	Thio	IC[+604.3]DGIFYTPQYLNPSVISLLK
Q13136_130	LIPA1	Q13136	3.39121	NA	Thio	LLLEHLEC[+604.3]LVSR
Q13155_23	AIMP2	Q13155	2.53629	0.338526	Thio	VELPTC[+604.3]MYR
Q13185_160	CBX3	Q13185	2.18352	0.275578	Thio	C[+604.3]PQIVIAFYEER
Q13200_459	PSMD2	Q13200	3.01215	0.967665	Thio	NEC[+604.3]DPALALLSDYVLHNSNTMR
Q13242_138	SRSF9	Q13242	2.56455	0.666616	Thio	EAGDVC[+604.3]YADVQK
Q13310_472	PABP4	Q13310	3.89833	NA	Thio	HLAPTGSEC[+604.3]PDR
Q13310_494	PABP4	Q13310	2.12614	0.677051	Thio	LAMDFGGAGAAQQGLTDSC[+604.3]QSGGVPTAVQNLAPR
Q13325_429	IFIT5	Q13325	2.54578	0.342948	Thio	LC[+604.3]HNALDVQSLSALGFVYK
Q13325_476	IFIT5	Q13325	2.40428	0.277774	Thio	IDPENAEFLTALC[+604.3]ELR
Q13330_229	MTA1	Q13330	2.26506	0.323186	Thio	ALDC[+604.3]SSSVR
Q13330_68	MTA1	Q13330	3.25916	1.12016	Thio	HATLSVC[+604.3]YK
Q13356_15	PPIL2	Q13356	2.3314	2.04291	Thio	MYITC[+604.3]AEYTHFYGGK
Q13395_202	TARB1	Q13395	2.52262	NA	Thio	LLPVLVQC[+604.3]GGAALR
Q13418_422	ILK	Q13418	2.87368	1.95193	Thio	VALEGLRPTIPPGISPHVC[+604.3]K
Q13427_310	PPIG	Q13427	2.11622	2.10982	Thio	EC[+604.3]NPPNSQPASYQR
Q13427_549	PPIG	Q13427	2.10034	0.777952	Thio	EC[+604.3]DITK|SREC[+604.3]DITK
Q13464_314	ROCK1	Q13464	3.36431	NA	Thio	NLIC[+604.3]AFLTDR
Q13547_408	HDAC1	Q13547	2.435	0.518955	Thio	ISIC[+604.3]SSDK|ISIC[+604.3]SSDKR
Q13561_240	DCTN2	Q13561	4.19253	1.79095	Thio	C[+604.3]DQDAQNPLSAGLQGAC[+57]LMETVELLQAK
Q13561_256	DCTN2	Q13561	5.5065	1.56873	Thio	C[+57]DQDAQNPLSAGLQGAC[+604.3]LMETVELLQAK
Q13608_564	PEX6	Q13608	3.86069	1.36413	Thio	HLLLNEDPLNSC[+604.3]PPLMVVATTSR
Q13618_636	CUL3	Q13618	2.24609	1.2158	Thio	ALQSLAC[+604.3]GKPTQR
Q13733_382	AT1A4	Q13733	2.27264	0.347285	Thio	NLEAVETLGSTSTIC[+604.3]SDK
Q13794_25	APR	Q13794	2.52126	3.82764	Thio	APAELEVEC[+604.3]ATQLR
Q14008_1113	CKAP5	Q14008	2.6285	0.366926	Thio	FQPASAPAEDC[+604.3]ISSSTEPKPDPK
Q14008_1795	CKAP5	Q14008	2.32216	NA	Thio	NESELEAHLC[+604.3]R|ILDHLTMIDNKNESELEAHLC[+604.3]R
Q14137_404	BOP1	Q14137	2.01923	1.9855	Thio	DLQPFPTC[+604.3]QALVYR
Q14146_702	URB2	Q14146	3.57138	0	Thio	C[+604.3]DAAFIIGSGR
Q14147_32	DHX34	Q14147	6.6157	4.24637	Thio	WDWNC[+604.3]PETR
Q14149_694	MORC3	Q14149	4.85545	1.32855	Thio	SADDAGC[+604.3]QLQELR
Q14151_224	SAFB2	Q14151	5.89066	NA	Thio	VTPDIEESLLEPENEKILDILGETC[+604.3]K|ILDILGETC[+604.3]K
Q14151_361	SAFB2	Q14151	2.53937	2.7224	Thio	KFDFDAC[+604.3]NEVPPAPK|FDFDAC[+604.3]NEVPPAPK
Q14160_496	SCRIB	Q14160	2.63458	1.17369	Thio	RSEAC[+604.3]PC[+57]QPDSGSPLPAEEEK
Q14160_498	SCRIB	Q14160	2.46335	0.543763	Thio	RSEAC[+57]PC[+604.3]QPDSGSPLPAEEEK
Q14191_1070	WRN	Q14191	3.02363	1.5572	Thio	ANTESQSLILQANEELC[+604.3]PK
Q14191_391	WRN	Q14191	2.20274	0.324996	Thio	AC[+604.3]LMSLDITEHELQILEQQSQEEYLSDIAYK
Q14202_1017	ZMYM3	Q14202	4.25785	1.3711	Thio	NPLDINPSVDFLFDC[+604.3]GLVGPEDVSTEQDLPR
Q14203_1252	DCTN1	Q14203	3.02754	0.710752	Thio	VTFSC[+604.3]AAGFGQR
Q14203_636	DCTN1	Q14203	2.40479	0.371898	Thio	FELSENC[+604.3]SERPGLR
Q14204_4121	DYHC1	Q14204	3.34819	0.311176	Thio	KLHSLQPHAC[+604.3]FR|LHSLQPHAC[+604.3]FR
Q14204_4510	DYHC1	Q14204	2.73709	0.0752239	Thio	NIHVC[+604.3]LGGLFVPEAYITATR
Q14204_633	DYHC1	Q14204	2.90799	0.261165	Thio	VQYPQSQAC[+604.3]K
Q14241_339	ELOA1	Q14241	2.67383	1.01048	Thio	C[+604.3]LPPSEAASDNHLK
Q14244_253	MAP7	Q14244	2.22333	0.552838	Thio	STAALSGEAASC[+604.3]SPIIMPYK
Q14258_475	TRI25	Q14258	2.383	0.322235	Thio	VALSEC[+604.3]YTVASVAEMPQNYRPHPQR
Q14258_70	TRI25	Q14258	2.08279	0.498399	Thio	NTVLC[+604.3]NVVEQFLQADLAR
Q14315_618	FLNC	Q14315	2.2967	4.18962	Thio	IEC[+604.3]DDKGDGSC[+57]DVR
Q14331_205	FRG1	Q14331	2.06033	2.33073	Thio	QC[+604.3]EINYVK
Q14527_442	HLTF	Q14527	2.95399	1.53469	Thio	VIEDVAFAC[+604.3]ALTSSVPTTK
Q14562_123	DHX8	Q14562	2.73771	NA	Thio	LKELFPVLC[+604.3]QPDNPSVR|ELFPVLC[+604.3]QPDNPSVR
Q14566_301	MCM6	Q14566	7.62663	5.17336	Thio	LVFLAC[+604.3]C[+57]VAPTNPR
Q14571_1893	ITPR2	Q14571	4.76421	NA	Thio	EMDPEIDIMC[+604.3]TGPEAGNTEEK
Q14571_2087	ITPR2	Q14571	3.11693	0.672172	Thio	NAYNQGLEC[+604.3]DHGDDEGGDDGVSPK
Q14573_1558	ITPR3	Q14573	2.19722	0.572851	Thio	AILLPMDLDAHISSMLSSGASC[+604.3]AAAAQR
Q14592_181	ZN460	Q14592	2.44434	0.737668	Thio	FEEMFNENC[+604.3]FLVQHEQILPR
Q14674_1090	ESPL1	Q14674	2.11078	0.427533	Thio	QQAQVPC[+604.3]PPQLPEEELFLR
Q14674_1369	ESPL1	Q14674	3.86925	0.5329	Thio	QAGPHVPFTVFEEVC[+604.3]PTESKPEVPQAPR
Q14674_1578	ESPL1	Q14674	2.32141	NA	Thio	LPSAPVATGLSTLDSIC[+604.3]DSLSVAFR
Q14676_1009	MDC1	Q14676	2.21306	0.153928	Thio	GLLNC[+604.3]K
Q14676_1037	MDC1	Q14676	2.19797	0.586427	Thio	VSRGDQESPDAC[+604.3]LPPTVPEAPAPPQKPLNSQSQK
Q14676_1742	MDC1	Q14676	2.14945	0.539221	Thio	AAGNPGSLAAPIDHKPC[+604.3]SAPLEPK
Q14676_26	MDC1	Q14676	3.10612	1.94437	Thio	C[+604.3]NVEPVGR
Q14676_928	MDC1	Q14676	2.1124	0.835991	Thio	EVERPVANREC[+604.3]DPAELEEKVPK
Q14683_1210	SMC1A	Q14683	3.19447	1.18495	Thio	AESLIGVYPEQGDC[+604.3]VISK
Q14683_987	SMC1A	Q14683	2.36405	0.747368	Thio	EALIEIDYGDLC[+604.3]EDLK|EALIEIDYGDLC[+604.3]EDLKDAQAEEEIKQEMNTLQQK|EALIEIDYGDLC[+604.3]EDLKDAQAEEEIK
Q14684_286	RRP1B	Q14684	2.65349	NA	Thio	DGLSDERGRDDC[+604.3]GTFEDTGPLLQFDYK|GRDDC[+604.3]GTFEDTGPLLQFDYK
Q14684_386	RRP1B	Q14684	2.13799	0.680461	Thio	VFC[+604.3]VEEEDSESSLQKR|VFC[+604.3]VEEEDSESSLQK
Q14684_583	RRP1B	Q14684	2.4555	1.26146	Thio	KAGPGSLELC[+604.3]GLPSQK|AGPGSLELC[+604.3]GLPSQK
Q14684_628	RRP1B	Q14684	2.5476	1.24108	Thio	VMSNLVEHNGVLESEAGQPQALGSSGTC[+604.3]SSLKK|VM[+16]SNLVEHNGVLESEAGQPQALGSSGTC[+604.3]SSLK|VMSNLVEHNGVLESEAGQPQALGSSGTC[+604.3]SSLK
Q14692_317	BMS1	Q14692	2.19697	0.721853	Thio	SQIHMPGVGDFAVSDISFLPDPC[+604.3]ALPEQQK
Q14694_115	UBP10	Q14694	3.52198	NA	Thio	EASYGSIDC[+604.3]QYPGSALALDGSSNVEAEVLENDGVSGGLGQR
Q14694_40	UBP10	Q14694	3.48776	0.602955	Thio	SSVELPPYSGTVLC[+604.3]GTQAVDKLPDGQEYQR
Q14697_822	GANAB	Q14697	2.21225	1.24099	Thio	SSEC[+604.3]MK
Q14699_494	RFTN1	Q14699	6.46011	2.10277	Thio	AGDMGNC[+604.3]VSGQQQEGGVSEEMK
Q14738_17	2A5D	Q14738	4.56996	NA	Thio	C[+604.3]TAKPSSSGK
Q14781_89	CBX2	Q14781	2.87087	0.781959	Thio	LTAMSSC[+604.3]SR
Q14789_1151	GOGB1	Q14789	2.47724	0.128375	Thio	ETVVISPPC[+604.3]TGSSEHWKPELEEK
Q14789_3197	GOGB1	Q14789	4.13801	0.782898	Thio	TPIIGSC[+604.3]GTQEQALLIDLTSNSC[+57]R
Q14789_3213	GOGB1	Q14789	2.06629	0.277003	Thio	TPIIGSC[+57]GTQEQALLIDLTSNSC[+604.3]R
Q14790_360	CASP8	Q14790	3.6414	0.787858	Thio	VFFIQAC[+604.3]QGDNYQK
Q147X3_71	NAA30	Q147X3	2.36765	NA	Thio	GHPC[+604.3]LR
Q14966_1026	ZN638	Q14966	2.20065	0.247029	Thio	FVHLDNLPEDGLQC[+57]VLC[+604.3]VGLQFGK
Q14966_1654	ZN638	Q14966	2.3309	0.675921	Thio	NSNSLFTLDELIDQDDC[+604.3]ISHSEPK
Q14966_259	ZN638	Q14966	3.78817	1.42358	Thio	IYDPEIPTDEVENEFQSQQNISASVPNPNVIC[+604.3]NSMFPVEDVFR
Q14966_747	ZN638	Q14966	2.65783	1.87464	Thio	IC[+604.3]VPGKK|IC[+604.3]VPGK
Q14966_879	ZN638	Q14966	2.16851	6.15112	Thio	ATENC[+604.3]AK
Q14974_228	IMB1	Q14974	2.25978	0.232362	Thio	HFIMQVVC[+57]EATQC[+604.3]PDTR
Q14980_1729	NUMA1	Q14980	8.1974	4.92601	Thio	SREPQAKPQLDLSIDSLDLSC[+604.3]EEGTPLSITSK
Q14980_1907	NUMA1	Q14980	2.18013	0.67977	Thio	NSFYMGTC[+604.3]QDEPEQLDDWNR
Q14980_1930	NUMA1	Q14980	3.05036	1.02334	Thio	NRVC[+604.3]PPHLK|VC[+604.3]PPHLK
Q14980_2009	NUMA1	Q14980	2.40869	0.579605	Thio	ATSC[+604.3]FPRPMTPR
Q14980_735	NUMA1	Q14980	2.42097	1.18136	Thio	C[+604.3]ISELK
Q14980_80	NUMA1	Q14980	2.00797	0.740396	Thio	KHPSSPEC[+604.3]LVSAQK|HPSSPEC[+604.3]LVSAQK
Q14999_60	CUL7	Q14999	2.5788	0.188635	Thio	RGDEGDGGSGQVDC[+604.3]K
Q14C86_568	GAPD1	Q14C86	4.90238	2.41807	Thio	FSLC[+604.3]SDNLEGISEGPSNR
Q14CZ7_266	FAKD3	Q14CZ7	2.65435	2.99935	Thio	ILQAC[+604.3]TEK
Q15003_296	CND2	Q15003	3.28661	2.21567	Thio	SELLFPSDVQTLSTGEPLELPELGC[+604.3]VEMTDLKAPLQQC[+57]AEDR|SELLFPSDVQTLSTGEPLELPELGC[+604.3]VEMTDLK
Q15003_397	CND2	Q15003	4.88502	3.6233	Thio	SWKEPC[+604.3]QVQSC[+57]QEEMISLGDGDIR
Q15003_402	CND2	Q15003	4.55487	NA	Thio	SWKEPC[+57]QVQSC[+604.3]QEEMISLGDGDIR
Q15004_54	PAF15	Q15004	2.55915	0.367977	Thio	YAGGNPVC[+604.3]VRPTPK
Q15019_111	2023-09-02	Q15019	2.23781	1.17954	Thio	LTVVDTPGYGDAINC[+604.3]R
Q15021_596	CND1	Q15021	3.30947	0.98831	Thio	ESTGNMVTGQTVC[+604.3]K
Q15022_201	SUZ12	Q15022	2.16265	0	Thio	DVSC[+604.3]PIR
Q15022_325	SUZ12	Q15022	2.00861	1.80733	Thio	RLQLLDGEYEVAMQEMEEC[+604.3]PISK|LQLLDGEYEVAMQEMEEC[+604.3]PISK
Q15022_494	SUZ12	Q15022	2.30378	0.487894	Thio	IDVSINEC[+604.3]YDGSYAGNPQDIHR
Q15031_464	SYLM	Q15031	4.83959	NA	Thio	YWGTPIPIVHC[+604.3]PVC[+57]GPTPVPLEDLPVTLPNIASFTGK
Q15042_873	RB3GP	Q15042	2.53076	0.492492	Thio	FVSC[+604.3]LLEQPEVLVTGAGR
Q15058_1640	KIF14	Q15058	2.46957	0.558413	Thio	RVYELHGSSPAVSSEEC[+604.3]TPSR
Q15058_47	KIF14	Q15058	2.80949	NA	Thio	SDMSEC[+604.3]ENDDPLLR
Q15061_315	WDR43	Q15061	2.26909	1.14751	Thio	KPLTSNC[+604.3]TIQIATPGK
Q15061_380	WDR43	Q15061	2.00926	0.731867	Thio	DISNC[+604.3]WAPK
Q15119_392	PDK2	Q15119	3.49106	2.23844	Thio	HYQTIQEAGDWC[+604.3]VPSTEPK
Q15120_41	PDK3	Q15120	3.80102	2.39066	Thio	QFLDFGRDNAC[+604.3]EK|DNAC[+604.3]EK
Q15149_1122	PLEC	Q15149	2.42097	1.18136	Thio	C[+604.3]ISELK
Q15149_4494	PLEC	Q15149	2.66999	0.589113	Thio	AFC[+604.3]GFEDPR
Q15149_530	PLEC	Q15149	4.57512	NA	Thio	SEFERLEC[+604.3]LQR|LEC[+604.3]LQR
Q15154_1325	PCM1	Q15154	5.19141	3.44706	Thio	YESASMSSTC[+604.3]EPC[+57]K
Q15154_1585	PCM1	Q15154	2.15769	NA	Thio	SSQQPVSEVSTIPC[+604.3]PR
Q15154_1717	PCM1	Q15154	2.53143	1.01589	Thio	IEATGVIQSC[+604.3]AK
Q15154_187	PCM1	Q15154	2.16627	3.74594	Thio	ELFASALSNDLLQNC[+604.3]QVSEEDGRGEPAMESSQIVSR
Q15154_1872	PCM1	Q15154	2.2284	0.610392	Thio	NDQNNC[+57]PVKPC[+604.3]YLNILEDEQPLNSAAHK
Q15154_1999	PCM1	Q15154	2.91267	6.06816	Thio	NHLSGEIC[+604.3]EMQTEELAGNSETLKEPETVGAQSI
Q15154_770	PCM1	Q15154	2.00398	0.393761	Thio	IQALQTAC[+604.3]PDLQLSAASVGNC[+57]PTKK|IQALQTAC[+604.3]PDLQLSAASVGNC[+57]PTK
Q15154_783	PCM1	Q15154	3.24982	0.361742	Thio	IQALQTAC[+57]PDLQLSAASVGNC[+604.3]PTK
Q15154_876	PCM1	Q15154	2.53425	3.60888	Thio	SDGSENLC[+604.3]TPQQSR
Q15154_957	PCM1	Q15154	3.49545	1.68277	Thio	WKNNC[+604.3]PFSADENYRPLAK|NNC[+604.3]PFSADENYRPLAK
Q15181_270	IPYR	Q15181	3.06778	1.64916	Thio	AIVDALPPPC[+604.3]ESAC[+57]TVPTDVDK
Q15233_208	NONO	Q15233	4.60957	NA	Thio	C[+604.3]SEGSFLLTTFPRPVTVEPMDQLDDEEGLPEKLVIK|C[+604.3]SEGSFLLTTFPRPVTVEPMDQLDDEEGLPEK
Q15262_851	PTPRK	Q15262	3.21498	1.05074	Thio	YLC[+604.3]EGTESPYQTGQLHPAIR
Q15345_170	LRC41	Q15345	3.46828	NA	Thio	QLTIC[+604.3]NMLQGATELVAEPNR|QLTIC[+604.3]NMLQGATELVAEPNRR
Q15345_735	LRC41	Q15345	7.91732	NA	Thio	LGNAGLLALADVFSEDSSSSLC[+604.3]QLDISSNC[+57]IKPDGLLEFAK
Q15345_743	LRC41	Q15345	8.96043	5.93741	Thio	LGNAGLLALADVFSEDSSSSLC[+57]QLDISSNC[+604.3]IKPDGLLEFAK
Q15361_73	TTF1	Q15361	2.53363	1.29666	Thio	IC[+604.3]DETANATSTLKK
Q15365_194	PCBP1	Q15365	2.58918	NA	Thio	VMTIPYQPM[+16]PASSPVIC[+604.3]AGGQDR|VMTIPYQPMPASSPVIC[+604.3]AGGQDR|VM[+16]TIPYQPMPASSPVIC[+604.3]AGGQDR
Q15370_89	ELOB	Q15370	2.17144	6.06412	Thio	ADDTFEALC[+604.3]IEPFSSPPELPDVMKPQDSGSSANEQAVQ
Q15390_145	MTFR1	Q15390	5.68124	3.72765	Thio	IC[+604.3]ALENELAALR
Q15398_592	DLGP5	Q15398	4.60402	1.42763	Thio	IRQEEC[+604.3]AETAVSVIPK
Q15398_696	DLGP5	Q15398	6.17397	1.81253	Thio	SSIEDAQC[+604.3]PGLPDLIEENHVVNK
Q15417_273	CNN3	Q15417	20	NA	Thio	YC[+604.3]AAPTEPVIHNGSQGTGTNGSEISDSDYQAEYPDEYHGEYQDDYPR
Q15418_223	KS6A1	Q15418	2.25907	0.610624	Thio	AYSFC[+604.3]GTVEYMAPEVVNR
Q15424_362	SAFB1	Q15424	2.53937	2.7224	Thio	KFDFDAC[+604.3]NEVPPAPK|FDFDAC[+604.3]NEVPPAPK
Q15477_201	SKIV2	Q15477	10.9133	7.41929	Thio	DC[+604.3]PTPAPGLLSLSC[+57]MLEPLDLGGGDEDENEAVGQPGGPR
Q15477_213	SKIV2	Q15477	2.7879	0.571163	Thio	DC[+57]PTPAPGLLSLSC[+604.3]MLEPLDLGGGDEDENEAVGQPGGPR
Q15477_247	SKIV2	Q15477	2.15115	0.448388	Thio	GDTVSASPC[+604.3]SAPLAR
Q15527_116	SURF2	Q15527	3.82817	NA	Thio	YEEC[+604.3]QK
Q15631_225	TSN	Q15631	2.38484	0.952565	Thio	ETAAAC[+604.3]VEK
Q15643_1722	TRIPB	Q15643	2.11587	0.0454366	Thio	VISLQEC[+604.3]LDEANAALDSASR
Q15645_14	PCH2	Q15645	3.07158	2.02428	Thio	QALPC[+604.3]VAESPTVHVEVHQR
Q15648_135	MED1	Q15648	2.34675	0.387113	Thio	VAHHGENPVSC[+604.3]PELVQQLR
Q15648_800	MED1	Q15648	4.12752	NA	Thio	LSSSDSIGPDVTDILSDIAEEASKLPSTSDDC[+604.3]PAIGTPLR
Q15654_47	TRIP6	Q15654	3.17026	0.728365	Thio	VNFC[+604.3]PLPSEQC[+57]YQAPGGPEDR
Q15654_54	TRIP6	Q15654	4.28865	1.00989	Thio	VNFC[+57]PLPSEQC[+604.3]YQAPGGPEDR
Q15751_1846	HERC1	Q15751	10.4175	NA	Thio	VVQSLLDLLC[+604.3]SQLK
Q15751_56	HERC1	Q15751	2.85141	2.06805	Thio	EVVPLPQQVLC[+604.3]LK
Q15796_81	SMAD2	Q15796	2.50898	NA	Thio	C[+57]VTIPSTC[+604.3]SEIWGLSTPNTIDQWDTTGLYSFSEQTR
Q16576_97	RBBP7	Q16576	2.16069	0.427305	Thio	VHIPNDDAQFDASHC[+604.3]DSDKGEFGGFGSVTGK|VHIPNDDAQFDASHC[+604.3]DSDK
Q16611_166	BAK	Q16611	2.04103	0.599145	Thio	FVVDFMLHHC[+604.3]IAR
Q16629_106	SRSF7	Q16629	3.31942	NA	Thio	RPFDPNDRC[+604.3]YEC[+57]GEK
Q16630_159	CPSF6	Q16630	3.01482	0.996473	Thio	ELHGQNPVVTPC[+604.3]NK|RELHGQNPVVTPC[+604.3]NK
Q16637_146	SMN	Q16637	2.60163	NA	Thio	EEQNLSDLLSPIC[+604.3]EVANNIEQNAQENENESQVSTDESENSR
Q16637_60	SMN	Q16637	2.18415	0.291083	Thio	NGDIC[+604.3]ETSGKPK
Q16637_98	SMN	Q16637	3.17182	0.680464	Thio	C[+604.3]SAIWSEDGC[+57]IYPATIASIDFK
Q16666_637	IF16	Q16666	2.15518	1.17069	Thio	IIAIANYVC[+604.3]R
Q16850_449	CP51A	Q16850	2.28765	NA	Thio	C[+604.3]IGENFAYVQIK
Q17RS7_866	GEN	Q17RS7	2.37403	1.98205	Thio	SYETAENEESC[+604.3]FPDSTK
Q1ED39_172	KNOP1	Q1ED39	2.01365	0.848569	Thio	GAQDPTAFSVQDPWFC[+604.3]EAR|KGAQDPTAFSVQDPWFC[+604.3]EAR
Q1ED39_184	KNOP1	Q1ED39	2.18475	0.947344	Thio	DVGDTC[+604.3]SVGK
Q1ED39_78	KNOP1	Q1ED39	2.07347	0.612605	Thio	GVSTLC[+604.3]EEHVEPETTLPAR|KGVSTLC[+604.3]EEHVEPETTLPAR
Q1KMD3_602	HNRL2	Q1KMD3	4.30296	2.72128	Thio	ANFSLPEKC[+604.3]DYMDEVTYGELEKEEAQPIVTK|C[+604.3]DYMDEVTYGELEKEEAQPIVTK
Q27J81_1029	INF2	Q27J81	2.15785	0.641177	Thio	C[+604.3]PASEPGLDATTASESR
Q27J81_394	INF2	Q27J81	12.1925	6.37483	Thio	GSSPQNTTTPKPSVEGQQPAAAAAC[+604.3]EPVDHAQSESILK
Q29RF7_1093	PDS5A	Q29RF7	2.71735	0.800979	Thio	SALC[+604.3]NADSPKDPVLPMK
Q29RF7_327	PDS5A	Q29RF7	2.78757	0.684727	Thio	DSDLATQNRPLWQC[+604.3]FLGR
Q29RF7_532	PDS5A	Q29RF7	2.05179	0.254761	Thio	ELLDLHKQPTSEANC[+604.3]SAMFGK|QPTSEANC[+604.3]SAMFGK
Q2M1P5_1065	KIF7	Q2M1P5	2.0218	0.650589	Thio	NEAITC[+604.3]R
Q2NL82_126	TSR1	Q2NL82	2.54024	0.943606	Thio	ISLPEAMQLLQDRDTGTVHLNELGNTQNFMLLC[+604.3]PR|DTGTVHLNELGNTQNFMLLC[+604.3]PR
Q2NL82_329	TSR1	Q2NL82	3.55403	3.08539	Thio	DPDMAMEIC[+604.3]ATDAVDDMEEGLK|GIKPQKDPDMAMEIC[+604.3]ATDAVDDMEEGLK
Q2TAK8_548	MUM1	Q2TAK8	4.83696	1.3196	Thio	GSPEEPVVGC[+604.3]PLGQR
Q2TBE0_299	C19L2	Q2TBE0	10.52	7.7404	Thio	AQNC[+604.3]QESR
Q2VIQ3_1161	KIF4B	Q2VIQ3	2.28031	0.460295	Thio	LEDPTEVTPGLSFFNPVC[+604.3]ATPNSK
Q2VIQ3_1226	KIF4B	Q2VIQ3	4.42345	NA	Thio	RALASNTSFFSGC[+604.3]SPIEEEAH
Q32MZ4_644	LRRF1	Q32MZ4	2.81943	1.32035	Thio	IAAESSENVDC[+604.3]PENPK
Q32MZ4_726	LRRF1	Q32MZ4	3.02924	0.46787	Thio	SEDADRC[+604.3]TLPEHESPSQDISDAC[+57]EAESTER
Q32MZ4_750	LRRF1	Q32MZ4	3.17076	0.042093	Thio	C[+604.3]EMSEHPSQTVR
Q32NC0_175	CR021	Q32NC0	2.13913	0.435691	Thio	TPTSGQSVSTC[+604.3]SSK
Q3KQU3_328	MA7D1	Q3KQU3	2.52566	0.495101	Thio	GC[+604.3]DPGR
Q3KQU3_361	MA7D1	Q3KQU3	2.3775	0.541614	Thio	THPSAAVPVC[+604.3]PR
Q3KQU3_373	MA7D1	Q3KQU3	2.94983	0.530992	Thio	SASASPLTPC[+604.3]SVTR
Q3KQU3_382	MA7D1	Q3KQU3	4.04858	1.06064	Thio	C[+604.3]APAGERGER
Q3YEC7_491	RABL6	Q3YEC7	5.95363	2.48271	Thio	GPAPAPQQC[+604.3]SEPETK
Q4G0F5_334	VP26B	Q4G0F5	2.29505	0.752655	Thio	TPSQLSDNNC[+604.3]RQ
Q4G0J3_438	LARP7	Q4G0J3	2.88738	1.70096	Thio	TANREEC[+604.3]R
Q4G0N4_193	NAKD2	Q4G0N4	7.61795	NA	Thio	SEGHLC[+604.3]LPVR
Q4KMQ2_105	ANO6	Q4KMQ2	4.26725	NA	Thio	QAYESNLIC[+604.3]HGLQLEATR
Q4VC44_224	FWCH1	Q4VC44	10.2798	7.9365	Thio	VEEPLEGVGPWQC[+604.3]PEEPEPTPGLVLSKPALEEEEAPR
Q504Q3_798	PAN2	Q504Q3	2.31627	0.329542	Thio	ELGSPEGVLVC[+604.3]PSIEELK
Q53EL6_150	PDCD4	Q53EL6	12.6741	5.98159	Thio	GVWGTPGQVYDVEEVDVKDPNYDDDQENC[+604.3]VYETVVLPLDER
Q53EL6_275	PDCD4	Q53EL6	2.59025	0.448924	Thio	AVGDGILC[+604.3]NTYIDSYK
Q53EU6_306	GPAT3	Q53EU6	3.06174	0.750716	Thio	LPILIFPEGTC[+604.3]INNTSVMMFK
Q53EZ4_236	CEP55	Q53EZ4	2.50471	NA	Thio	C[+604.3]YNDLLASAK
Q53GS7_39	GLE1	Q53GS7	2.27745	1.99959	Thio	REDVLEEC[+604.3]MSLPK
Q53LP3_289	SWAHC	Q53LP3	2.30414	1.27666	Thio	WDSLEGLLTC[+604.3]EPGLLVK
Q562E7_130	WDR81	Q562E7	2.20885	0.826716	Thio	LSYPLGGGLPFEDGSC[+604.3]GPETLTR
Q562F6_1041	SGOL2	Q562F6	5.85202	NA	Thio	HITSEADSDPGNPVELC[+604.3]K
Q567V2_198	M17L2	Q567V2	2.95619	3.65883	Thio	SPVPLTPPGC[+604.3]VALDTR
Q5BJF6_327	ODFP2	Q5BJF6	2.44149	0.77153	Thio	LLLLLQDKDKEVEELLQEIQC[+604.3]EK
Q5BJF6_80	ODFP2	Q5BJF6	3.57995	1.20827	Thio	SSARPVGC[+604.3]K
Q5BKZ1_360	ZN326	Q5BKZ1	2.85737	NA	Thio	VVMEFLHEC[+604.3]MVNK
Q5C9Z4_332	NOM1	Q5C9Z4	2.2006	0.475417	Thio	SLC[+604.3]GSGEK
Q5F1R6_444	DJC21	Q5F1R6	6.77037	NA	Thio	VDPEDTNLNQDSAKELEDSPQENVSVTEIIKPC[+604.3]DDPK
Q5H9R7_830	PP6R3	Q5H9R7	18	NA	Thio	LSTSQDAAC[+604.3]KDAEEC[+57]PETAEAK
Q5JPI3_308	CC038	Q5JPI3	4.5878	NA	Thio	FEQSDLEAFYNVITVC[+604.3]GTNEVR
Q5JRA6_1417	MIA3	Q5JRA6	2.32418	NA	Thio	DDNINALTNC[+57]ITQLNLLEC[+604.3]ESESEGQNK
Q5JRX3_869	PREP	Q5JRX3	2.48796	1.58603	Thio	THFLMPFPVNYVGEC[+604.3]IR
Q5JSZ5_1089	PRC2B	Q5JSZ5	4.75054	2.81281	Thio	GRPAGGNGSGLC[+604.3]GGGVLGAR
Q5JSZ5_1184	PRC2B	Q5JSZ5	2.14186	0.53188	Thio	GC[+604.3]SEDHSGLDAK
Q5JSZ5_1245	PRC2B	Q5JSZ5	2.27576	1.57095	Thio	SPGSSWQEYGPSDTC[+604.3]GSR
Q5JSZ5_1610	PRC2B	Q5JSZ5	5.57233	1.28318	Thio	KQNNLC[+604.3]LEQGDVTVPGSSLGTEIWESSSQALPVQAPANDSWR
Q5JTH9_261	RRP12	Q5JTH9	2.26328	0.47654	Thio	AAQHGVC[+604.3]SVLK
Q5JVS0_236	HABP4	Q5JVS0	2.47617	NA	Thio	TEDNMGGC[+604.3]GVR
Q5QJE6_116	TDIF2	Q5QJE6	2.03556	1.02835	Thio	QILIAC[+604.3]SPVSSVR
Q5RKV6_117	EXOS6	Q5RKV6	3.18896	1.8956	Thio	APPGGC[+604.3]EERELALALQEALEPAVR|APPGGC[+604.3]EER|RAPPGGC[+604.3]EER
Q5SRE5_95	NU188	Q5SRE5	3.39752	NA	Thio	FLGLDEEQSVQLLQC[+604.3]YLQEDYR
Q5ST30_874	SYVM	Q5ST30	8.57229	2.35344	Thio	LPPRPGC[+604.3]PPAPSISVAPYPSAC[+57]SLEHWR
Q5SW79_776	CE170	Q5SW79	2.29251	0.622858	Thio	NVSGQTDKC[+604.3]REETFK
Q5SW79_967	CE170	Q5SW79	2.09698	0.528961	Thio	C[+604.3]STGSPSK
Q5T1J5_124	CHCH9	Q5T1J5	2.10141	0.642526	Thio	QFLEC[+604.3]AQNQGDIK
Q5T280_10	CI114	Q5T280	2.01139	0.488579	Thio	RPC[+604.3]GPGEHGQR|KRPC[+604.3]GPGEHGQR
Q5T2D3_294	OTUD3	Q5T2D3	4.74737	NA	Thio	QC[+604.3]GPLWEEGGSGAR
Q5T3I0_152	GPTC4	Q5T3I0	2.1232	0.647657	Thio	ILTDEMLLQAC[+604.3]EGR
Q5T4S7_1458	UBR4	Q5T4S7	3.16179	0.0609588	Thio	SPNPSLLHLC[+57]GSLAQLAC[+604.3]VEPVR
Q5T4S7_2222	UBR4	Q5T4S7	2.83404	0.846455	Thio	HTAC[+604.3]NEQQR
Q5T4S7_2554	UBR4	Q5T4S7	3.87684	0.139498	Thio	AVQC[+604.3]LNTSSK
Q5T4S7_3864	UBR4	Q5T4S7	4.14223	NA	Thio	ALSVLGC[+604.3]GHTSSTK
Q5T5U3_1449	RHG21	Q5T5U3	2.28337	0.60201	Thio	KENVEQC[+604.3]HNDTKEESK
Q5T5U3_540	RHG21	Q5T5U3	3.1919	1.86954	Thio	GIC[+604.3]ERPR
Q5T5Y3_1020	CAMP1	Q5T5Y3	3.52203	0.990897	Thio	VISAALLEDTVGEVVDVNEC[+604.3]DLSIEK
Q5T6F2_208	UBAP2	Q5T6F2	2.48344	0.535142	Thio	FSTQGMGTFNPADYSDSTSTDVC[+604.3]GTK
Q5T9A4_557	ATD3B	Q5T9A4	4.67154	1.71475	Thio	DGVLTEAMMDAC[+604.3]VQDAVQQYR
Q5T9A4_641	ATD3B	Q5T9A4	2.64256	1.38294	Thio	MSC[+57]GGGRPFC[+604.3]PPGHPLL
Q5TAP6_378	UT14C	Q5TAP6	2.11814	1.30467	Thio	SC[+604.3]TSDTK
Q5UIP0_1139	RIF1	Q5UIP0	2.2167	0.880435	Thio	MMITEEQMDSDIVIPQDVTEDC[+604.3]GMAEHLEK
Q5UIP0_1619	RIF1	Q5UIP0	4.13362	3.12163	Thio	ATSEEDVSIKSPIC[+604.3]EK|SPIC[+604.3]EK
Q5UIP0_1630	RIF1	Q5UIP0	9.45224	6.27917	Thio	QDESNTVIC[+604.3]QDSTVTSDLLQVPDDLPNVC[+57]EEK
Q5UIP0_1904	RIF1	Q5UIP0	2.14293	5.03427	Thio	MELSLENVTVEGNAC[+604.3]K
Q5UIP0_2068	RIF1	Q5UIP0	6.20545	3.64397	Thio	TSKPDEAETNMLTAEMDNFVC[+604.3]DTVEMSTEEGIIDANK
Q5UIP0_2126	RIF1	Q5UIP0	2.27192	1.78848	Thio	VEEPSQC[+604.3]LASGTAISELIIEDNNASPQK
Q5UIP0_2298	RIF1	Q5UIP0	16.5471	NA	Thio	ESIPC[+57]PTESVYPPLVNC[+604.3]VAPVDIILPQITSNMWAR
Q5VSL9_769	STRP1	Q5VSL9	2.85354	0.177311	Thio	LNDDWAYGNDLDARPWDFQAEEC[+604.3]ALR
Q5VSL9_798	STRP1	Q5VSL9	2.75878	1.00566	Thio	AHSNPDFLPVDNC[+604.3]LQSVLGQR
Q5VT06_153	CE350	Q5VT06	3.46393	0.734495	Thio	HVYC[+604.3]VDVNEEK
Q5VT06_2716	CE350	Q5VT06	3.01241	1.30516	Thio	LC[+604.3]TPLLDLLTR
Q5VT06_2910	CE350	Q5VT06	2.65258	NA	Thio	VTQQPC[+604.3]ETLLAVPHTAEEVEILVHNAAEELWK
Q5VT25_678	MRCKA	Q5VT25	3.41196	2.39655	Thio	QISYSPGVC[+604.3]SIEHQQEITK
Q5VTE0_234	EF1A3	Q5VTE0	2.20755	1.21278	Thio	DGNASGTTLLEALDC[+604.3]ILPPTRPTDKPLR|KDGNASGTTLLEALDC[+604.3]ILPPTRPTDKPLR
Q5VTE6_93	ANGE2	Q5VTE6	2.73095	1.42772	Thio	TQFQYC[+604.3]NWRPDNLSQTSLIHLSSYVMNAEGDEPSSK
Q5VUA4_1770	ZN318	Q5VUA4	4.32399	NA	Thio	SEDC[+604.3]RESEIETNTELKER
Q5VUJ6_306	LRCH2	Q5VUJ6	5.27773	NA	Thio	YLNIQAC[+604.3]C[+57]R
Q5VUJ6_507	LRCH2	Q5VUJ6	3.31035	1.51708	Thio	QTVEC[+604.3]EK
Q5VWN6_186	F208B	Q5VWN6	3.92148	NA	Thio	VIPILSTLNC[+604.3]ALLETK
Q5VYK3_1503	ECM29	Q5VYK3	2.93158	0.771631	Thio	EEC[+604.3]NLWTEVWQENVPGSFGGIR
Q5XKP0_60	MIC13	Q5XKP0	2.32344	1.2114	Thio	AGEVVPPAMYQFSQYVC[+604.3]QQTGLQIPQLPAPPK
Q5XPI4_1180	RN123	Q5XPI4	6.79705	NA	Thio	EQATSVLLADPC[+604.3]FQLR
Q63HN8_310	RN213	Q63HN8	2.26815	0.220805	Thio	THC[+604.3]QEAETK
Q63HN8_614	RN213	Q63HN8	4.48733	0.523546	Thio	STDFLPVDC[+604.3]PVR
Q66K74_435	MAP1S	Q66K74	2.48069	NA	Thio	VLFPGC[+604.3]TPPAC[+57]LLDGLVR
Q66PJ3_220	AR6P4	Q66PJ3	7.80862	5.19806	Thio	NC[+604.3]SASTSQGR
Q68CP9_1362	ARID2	Q68CP9	2.05098	NA	Thio	KPLVNGIC[+604.3]DFDK
Q68CP9_1785	ARID2	Q68CP9	2.13105	0.705256	Thio	YSEC[+604.3]GR
Q68D10_433	SPT2	Q68D10	9.48029	NA	Thio	TVSGTC[+604.3]GPGQPASSSGGPGRPISGSVSSARPLGSSR
Q68DK7_221	MSL1	Q68DK7	4.60067	1.99648	Thio	SPLGGGGGSGASSQAAC[+604.3]LK
Q69YH5_280	CDCA2	Q69YH5	4.22383	3.09774	Thio	VADC[+604.3]VVGK
Q69YH5_522	CDCA2	Q69YH5	5.76952	3.25165	Thio	NQLVSVVEESVC[+604.3]NLLNTEVQPC[+57]K|NQLVSVVEESVC[+604.3]NLLNTEVQPC[+57]KEK
Q69YH5_532	CDCA2	Q69YH5	2.43976	1.83519	Thio	NQLVSVVEESVC[+57]NLLNTEVQPC[+604.3]KEK
Q69YH5_750	CDCA2	Q69YH5	2.53033	2.93952	Thio	VASDSPKPALTLQQGQEFSAGGQNAENLC[+604.3]QFFK
Q69YH5_835	CDCA2	Q69YH5	3.7933	1.06652	Thio	SMC[+604.3]YSDGR
Q69YN2_141	C19L1	Q69YN2	2.46961	0	Thio	MMLC[+604.3]TTSQFK
Q69YN2_160	C19L1	Q69YN2	4.78428	1.07276	Thio	C[+604.3]VGNFGNSSGEVDTKK
Q69YQ0_450	CYTSA	Q69YQ0	2.30081	2.55423	Thio	VILMESLC[+604.3]QQSDK
Q6FI81_237	CPIN1	Q6FI81	2.04745	NA	Thio	AASC[+604.3]GEGK
Q6GYQ0_257	RGPA1	Q6GYQ0	2.15108	0.780735	Thio	YYLPYIFPNIC[+604.3]K
Q6ICH7_200	ASPH2	Q6ICH7	4.50447	3.04446	Thio	NFQTILC[+604.3]EFETLYK
Q6IQ49_160	SDE2	Q6IQ49	2.44803	0.346617	Thio	HC[+57]FTSPDYQQQC[+604.3]HEMAER
Q6IQ49_298	SDE2	Q6IQ49	2.46501	0.51046	Thio	HILEDSC[+604.3]AELGESK
Q6IS14_129	IF5AL	Q6IS14	2.01307	0.146665	Thio	YDC[+604.3]GEEILITVLSAMTEEAAVAIK
Q6KC79_304	NIPBL	Q6KC79	5.49506	0.765567	Thio	GSRPPLILQSQSLPC[+604.3]SSPR
Q6KC79_419	NIPBL	Q6KC79	2.22309	NA	Thio	TPITPQDINRPLNAAQC[+604.3]LSQQEQTAFLPANQVPVLQQNTSVAAK
Q6L8Q7_108	PDE12	Q6L8Q7	2.29594	0.0884977	Thio	SRPNASGGAAC[+604.3]SGPGPEPAVFC[+57]EPVVK
Q6L8Q7_119	PDE12	Q6L8Q7	2.14926	0.17195	Thio	SRPNASGGAAC[+57]SGPGPEPAVFC[+604.3]EPVVK
Q6NW34_492	NEPRO	Q6NW34	2.23202	0.982064	Thio	LSHC[+604.3]TVHR
Q6NXR4_36	TTI2	Q6NXR4	3.43569	1.05913	Thio	ILHC[+604.3]LARPEAR
Q6NXT6_474	TAPT1	Q6NXT6	2.61157	0.820475	Thio	LSNPPATC[+604.3]TPGKPSSK
Q6NZY4_157	ZCHC8	Q6NZY4	2.3827	0.786928	Thio	TSFNLLPQPSSIVLEEDHKVEESC[+604.3]AIK|VEESC[+604.3]AIK
Q6NZY4_262	ZCHC8	Q6NZY4	6.54536	1.61963	Thio	EYMDAC[+604.3]GEANNQNFQQR
Q6NZY4_607	ZCHC8	Q6NZY4	2.11797	NA	Thio	KSEAGHASSPDSEVTSLC[+604.3]QK
Q6P0N0_164	M18BP	Q6P0N0	2.98995	NA	Thio	LQHTYLC[+604.3]EEKENNK
Q6P158_65	DHX57	Q6P158	2.43399	1.28257	Thio	IWDDGDDFC[+604.3]IFSESR
Q6P161_62	RM54	Q6P161	4.53119	1.66881	Thio	GAVTSEALKDPDVC[+604.3]TDPVQLTTYAMGVNIYK
Q6P1J9_145	CDC73	Q6P1J9	2.7943	NA	Thio	IEDEEC[+604.3]VR|IEDEEC[+604.3]VRLDK
Q6P1N0_80	C2D1A	Q6P1N0	2.47266	NA	Thio	MASLC[+604.3]MR
Q6P1S2_275	CC033	Q6P1S2	2.0226	1.2326	Thio	DNMNNC[+604.3]SLILK|TYEIWKDNMNNC[+604.3]SLILK
Q6P1X5_1093	TAF2	Q6P1X5	3.0768	1.73048	Thio	SALIPQHSAGC[+604.3]DSTPTTKPQWSLELAR
Q6P2E9_54	EDC4	Q6P2E9	3.40442	1.06787	Thio	LDRPAGGPSAESPRPSSAYNGDLNGLLVPDPLC[+604.3]SGDSTSANK
Q6P2E9_838	EDC4	Q6P2E9	2.36191	0.515203	Thio	ETC[+604.3]STLAESPR
Q6P2E9_976	EDC4	Q6P2E9	2.207	0.793654	Thio	LC[+604.3]TQLEGLQSTVTGHVER
Q6P2Q9_1626	PRP8	Q6P2Q9	3.56556	0.485861	Thio	MNSSC[+604.3]ADILLFASYK
Q6P2Q9_2116	PRP8	Q6P2Q9	2.70809	0.954027	Thio	FIC[+604.3]ISDLR
Q6P2Q9_435	PRP8	Q6P2Q9	2.5367	0.357986	Thio	EHC[+604.3]PAGQPVK
Q6P2Q9_497	PRP8	Q6P2Q9	2.89281	0.255472	Thio	LDWVEVGLQVC[+604.3]R
Q6P4A7_70	SFXN4	Q6P4A7	3.2029	1.87605	Thio	QLLC[+604.3]TNEDVSSPASADQR
Q6PCB5_280	RSBNL	Q6PCB5	2.10742	0.596641	Thio	SIQTIC[+604.3]SGLLTDVEDQAAK
Q6PCB5_818	RSBNL	Q6PCB5	2.96376	1.50827	Thio	DLKEELC[+604.3]PGNLSLVDTR|EELC[+604.3]PGNLSLVDTR
Q6PI47_390	KCD18	Q6PI47	5.78145	NA	Thio	TPLC[+57]ATAPC[+604.3]LPSPTATR
Q6PI48_459	SYDM	Q6PI48	2.79648	NA	Thio	LRLEC[+604.3]ADLLETR
Q6PJG6_289	BRAT1	Q6PJG6	3.26856	NA	Thio	ALSC[+604.3]LGPTHMGPLALGILK
Q6PJG6_487	BRAT1	Q6PJG6	2.19626	0.474555	Thio	TPGC[+604.3]SDLGPLIPQFLR
Q6PJG6_510	BRAT1	Q6PJG6	2.17409	0.799588	Thio	LC[+604.3]HPC[+57]WEVR
Q6PJT7_540	ZC3HE	Q6PJT7	20	NA	Thio	FIVTLDGVPSPPGYMSDQEEDMC[+604.3]FEGMKPVNQTAASNK
Q6PKG0_238	LARP1	Q6PKG0	3.1301	3.5785	Thio	SDESGEEKNGDEDC[+604.3]QR|NGDEDC[+604.3]QR
Q6PL18_1156	ATAD2	Q6PL18	2.32467	1.07923	Thio	TPSTPVAC[+604.3]STPAQLK
Q6PL18_1261	ATAD2	Q6PL18	2.0677	3.34611	Thio	TTAC[+604.3]TELRDK|TTAC[+604.3]TELR
Q6UUV9_131	CRTC1	Q6UUV9	3.03877	1.75745	Thio	QADSC[+604.3]PYGTMYLSPPADTSWR
Q6UX07_174	DHR13	Q6UX07	3.08886	1.24659	Thio	VVVVASAAHC[+604.3]R
Q6UXV4_74	MIC27	Q6UXV4	9.40336	3.29718	Thio	TATGC[+604.3]YIGWC[+57]K
Q6W2J9_1311	BCOR	Q6W2J9	2.41766	1.09573	Thio	QAQPSC[+604.3]APASRPPAK
Q6W2J9_1334	BCOR	Q6W2J9	2.79125	0.75625	Thio	TDVLC[+604.3]ADEEEDC[+57]QAASLLQK
Q6W2J9_1341	BCOR	Q6W2J9	2.34558	1.10816	Thio	TDVLC[+57]ADEEEDC[+604.3]QAASLLQK
Q6WCQ1_503	MPRIP	Q6WCQ1	2.29159	0.546735	Thio	SSC[+604.3]SFETC[+57]PRPTEK
Q6WCQ1_508	MPRIP	Q6WCQ1	2.20628	0.447556	Thio	SSC[+57]SFETC[+604.3]PRPTEK
Q6XZF7_691	DNMBP	Q6XZF7	2.57175	NA	Thio	SLDQTSPC[+604.3]PLVLVR
Q6Y7W6_289	PERQ2	Q6Y7W6	6.26708	NA	Thio	SGSGSIDDDRDSLPEWC[+604.3]LEDAEEEMGTFDSSGAFLSLKK|SGSGSIDDDRDSLPEWC[+604.3]LEDAEEEMGTFDSSGAFLSLK
Q6ZMR3_163	LDH6A	Q6ZMR3	4.3256	2.18261	Thio	VIGSGC[+604.3]NLDSAR
Q6ZN04_69	MEX3B	Q6ZN04	2.60949	0.203764	Thio	SVNMTEC[+604.3]VPVPSSEHVAEIVGR
Q6ZN17_187	LN28B	Q6ZN17	2.12571	0.442887	Thio	QEAESQPC[+604.3]TSTLPR
Q6ZRQ5_111	MMS22	Q6ZRQ5	4.55775	NA	Thio	QQLYNLETLLQSSC[+604.3]DFGK
Q6ZRS2_2372	SRCAP	Q6ZRS2	3.14806	NA	Thio	EEVFRLPQEEEEGPGAGDESSC[+604.3]GTGGGTHR
Q6ZRS2_2809	SRCAP	Q6ZRS2	2.77036	NA	Thio	SMSGPESSPPIGGPC[+604.3]EAAPSSSLPTPPQQPFIAR
Q6ZSS7_743	MFSD6	Q6ZSS7	8.52222	2.67313	Thio	AQPVPC[+604.3]ETHSDPSR
Q70CQ2_741	UBP34	Q70CQ2	3.01529	1.1525	Thio	TGDFLGETIGNELFNC[+604.3]R
Q71F23_38	CENPU	Q71F23	2.67304	0.237459	Thio	C[+604.3]KPIDVFDFPDNSDVSSIGR
Q75N03_73	HAKAI	Q75N03	3.66083	2.36989	Thio	APPGDEEGFDYNEEERYDC[+604.3]K
Q76FK4_517	NOL8	Q76FK4	2.1329	0.55626	Thio	SDGPETTTQC[+604.3]K
Q76FK4_578	NOL8	Q76FK4	2.05954	NA	Thio	GVGC[+604.3]LYEK
Q7KZ85_336	SPT6H	Q7KZ85	2.12095	0.71129	Thio	NAFATPTISLQESC[+604.3]DYLDR
Q7L1Q6_96	BZW1	Q7L1Q6	4.51089	NA	Thio	TDVC[+604.3]VFAAQEDLETMQAFAQVFNK
Q7L2E3_286	DHX30	Q7L2E3	2.01311	NA	Thio	LSTLTLLWPC[+604.3]PM[+16]TFVAK|LSTLTLLWPC[+604.3]PMTFVAK
Q7L2E3_346	DHX30	Q7L2E3	2.45462	0.773222	Thio	RPC[+604.3]TIQVPEPILR
Q7L2H7_134	EIF3M	Q7L2H7	3.28719	1.15769	Thio	VAASC[+604.3]GAIQYIPTELDQVR
Q7L2J0_177	MEPCE	Q7L2J0	2.78308	NA	Thio	VNSDC[+604.3]DSVLPSNFLLGGNIFDPLNLNSLLDEEVSR
Q7L2J0_429	MEPCE	Q7L2J0	2.50626	0.422407	Thio	NPSC[+604.3]EDGR
Q7L4I2_382	RSRC2	Q7L4I2	4.50096	1.43195	Thio	SEDEAGC[+604.3]SSVDEESYK
Q7L576_98	CYFP1	Q7L576	2.15509	0.258528	Thio	C[+604.3]NEQPNRVEIYEK
Q7L5D6_160	GET4	Q7L5D6	5.53108	2.3355	Thio	EQNYC[+604.3]ESR
Q7L5N7_326	PCAT2	Q7L5N7	2.31654	0.459136	Thio	NLMAEALGIPVTDHTYEDC[+604.3]R
Q7LBC6_1212	KDM3B	Q7LBC6	3.21212	1.67334	Thio	AIRPPC[+604.3]PDTAPPSSALHWLADLATQK
Q7Z2E3_161	APTX	Q7Z2E3	3.74824	1.15968	Thio	DAAQEAEAGTGLEPGSNSGQC[+604.3]SVPLK
Q7Z2K6_43	ERMP1	Q7Z2K6	2.04412	0.987745	Thio	AQEPLVDGC[+604.3]SGGGR
Q7Z2T5_239	TRM1L	Q7Z2T5	2.71556	1.32352	Thio	EILKEADTDVQVC[+604.3]PNYSIPQK|EADTDVQVC[+604.3]PNYSIPQK
Q7Z2T5_320	TRM1L	Q7Z2T5	2.06995	0.512113	Thio	VTINDLNENSVTLIQENC[+604.3]HLNK
Q7Z2W4_38	ZCCHV	Q7Z2W4	2.50379	0	Thio	MALDALLQEIALSEPQLC[+604.3]EVLQVAGPDR
Q7Z2W4_518	ZCCHV	Q7Z2W4	2.17072	0.791388	Thio	VDDHDSEEIC[+57]LDHLC[+604.3]K
Q7Z2W4_721	ZCCHV	Q7Z2W4	2.15639	0.839607	Thio	TSSVSLTATFRPQEDFC[+604.3]FLSSK
Q7Z2Z1_536	TICRR	Q7Z2Z1	2.83208	NA	Thio	TEGELIHC[+604.3]LAELYQR
Q7Z2Z2_474	ETUD1	Q7Z2Z2	11.7974	6.69743	Thio	LAAAQGQAPLEPTQDGSAIETC[+604.3]PK
Q7Z333_1277	SETX	Q7Z333	7.69502	6.18087	Thio	QC[+604.3]PEPTSTAEK
Q7Z333_352	SETX	Q7Z333	3.3025	0.707297	Thio	LEPESYLDDMVTC[+604.3]SQIVYNYNPEK
Q7Z3K3_1219	POGZ	Q7Z3K3	2.44773	0.0466022	Thio	HTAC[+604.3]QR
Q7Z3T8_377	ZFY16	Q7Z3T8	2.53565	1.12305	Thio	DVPSSLSC[+604.3]LPASGSMC[+57]GSLIESK
Q7Z3T8_829	ZFY16	Q7Z3T8	5.62157	0.334109	Thio	SNHSDEC[+604.3]TTVQPPQENQTSSIPSPATLPVSALK
Q7Z434_283	MAVS	Q7Z434	2.08705	4.11652	Thio	QGAESDQAEPIIC[+604.3]SSGAEAPANSLPSK|QGAESDQAEPIIC[+604.3]SSGAEAPANSLPSKVPTTLMPVNTVALK
Q7Z434_452	MAVS	Q7Z434	5.35482	NA	Thio	GLGSELSKPGVLASQVDSPFSGC[+57]FEDLAISASTSLGMGPC[+604.3]HGPEENEYK
Q7Z460_1212	CLAP1	Q7Z460	2.82148	0.833372	Thio	KEC[+604.3]DIVSR
Q7Z460_835	CLAP1	Q7Z460	6.44235	1.38912	Thio	RYEPYGMYSDDDANSDASSVC[+604.3]SER
Q7Z4H7_185	HAUS6	Q7Z4H7	6.76426	2.64117	Thio	QDC[+604.3]VTQK
Q7Z4H7_743	HAUS6	Q7Z4H7	2.17067	0.24953	Thio	ILDHLEVSC[+604.3]NKPSTNK
Q7Z5J4_1301	RAI1	Q7Z5J4	2.35126	1.5763	Thio	LPPPETPDAC[+604.3]LK
Q7Z5J4_1423	RAI1	Q7Z5J4	3.14009	0.444043	Thio	LSSTDC[+604.3]FK
Q7Z5J4_239	RAI1	Q7Z5J4	2.94799	1.33897	Thio	SC[+604.3]TAPTAQPHDRPLTASSSLAPGQR
Q7Z5K2_133	WAPL	Q7Z5K2	3.26416	NA	Thio	C[+604.3]FPLEDTLLGK
Q7Z5K2_344	WAPL	Q7Z5K2	2.66294	0.614098	Thio	GGVSC[+604.3]GTSFR
Q7Z5K2_365	WAPL	Q7Z5K2	2.6613	0.363657	Thio	TRDYTVLHPSC[+604.3]LSVC[+57]NVTIQDTMER
Q7Z695_624	ADCK2	Q7Z695	4.1086	NA	Thio	LDILEAARPFLLTGPVC[+604.3]PP
Q7Z6E9_1566	RBBP6	Q7Z6E9	2.2154	0.868926	Thio	SVDKNPC[+604.3]KDR
Q7Z6I8_158	CE024	Q7Z6I8	2.13859	1.41132	Thio	LADLGYGC[+604.3]GTAAFPYPMMHGR
Q7Z6Z7_2721	HUWE1	Q7Z6Z7	5.22537	4.16894	Thio	ENRDQSAQC[+604.3]TASK|DQSAQC[+604.3]TASK
Q7Z6Z7_3239	HUWE1	Q7Z6Z7	4.49104	2.65058	Thio	SSESELC[+604.3]IETPK
Q7Z6Z7_3361	HUWE1	Q7Z6Z7	3.12873	0.994292	Thio	TKETNC[+604.3]ESDRER
Q7Z6Z7_3658	HUWE1	Q7Z6Z7	7.37388	1.27923	Thio	AQC[+604.3]ETLSPDGLPEEQPQTTK
Q7Z7A4_196	PXK	Q7Z7A4	2.26775	0.451713	Thio	YLSDKDFQC[+604.3]LIK
Q7Z7L1_842	SLN11	Q7Z7L1	2.7851	0.960257	Thio	VVQLSDAC[+604.3]DMLGDHIVLDSVR
Q86TG7_119	PEG10	Q86TG7	2.76013	0.430055	Thio	VC[+604.3]FVTSMMTGR
Q86TG7_78	PEG10	Q86TG7	8.59303	3.04176	Thio	GAAAAAAPPPPIEEEC[+604.3]PEDLPEK|GAAAAAAPPPPIEEEC[+604.3]PEDLPEKFDGNPDMLAPFMAQC[+57]QIFMEK
Q86U42_205	PABP2	Q86U42	2.15934	1.46847	Thio	VTILC[+604.3]DK
Q86U44_336	MTA70	Q86U44	3.11641	NA	Thio	YVHYEIDAC[+604.3]MDSEAPGSK
Q86UK7_610	ZN598	Q86UK7	3.02685	1.30111	Thio	VGSEKPGTTLPQPPPATC[+604.3]PPGALQAPEAPASR
Q86UL3_325	GPAT4	Q86UL3	3.06174	0.750716	Thio	LPILIFPEGTC[+604.3]INNTSVMMFK
Q86UP3_460	ZFHX4	Q86UP3	6.49324	3.56073	Thio	ESNVLHPNGEC[+604.3]PVK
Q86UV5_986	UBP48	Q86UV5	2.5786	1.41274	Thio	ILSDDC[+604.3]ATLGTLGVIPESVILLK
Q86V48_560	LUZP1	Q86V48	2.76698	0.324062	Thio	RGHVLGNGSQVTQAANSGC[+604.3]SK
Q86V48_609	LUZP1	Q86V48	2.4195	0.639472	Thio	YPYSC[+604.3]R
Q86VP6_413	CAND1	Q86VP6	4.16307	1.52735	Thio	QTRPVQSWLC[+604.3]DPDAMEQGETPLTMLQSQVPNIVK
Q86VP6_940	CAND1	Q86VP6	5.17986	NA	Thio	HC[+604.3]EC[+57]AEEGTR
Q86W42_314	THOC6	Q86W42	2.12401	NA	Thio	AQVPGSSPGLLSLSLNQQPAAPEC[+604.3]K
Q86X95_10	CIR1	Q86X95	2.58391	0.582513	Thio	SFANFMC[+604.3]K
Q86XI2_184	CNDG2	Q86XI2	2.28155	0.393092	Thio	TGADVC[+604.3]R
Q86XL3_254	ANKL2	Q86XL3	2.838	0.573951	Thio	GIC[+604.3]DYFPSPSK
Q86XL3_844	ANKL2	Q86XL3	2.18586	0.467968	Thio	LDQDVLAALEC[+604.3]ADVDPHQFPAVHR
Q86XN8_182	MEX3D	Q86XN8	2.60949	0.203764	Thio	SVNMTEC[+604.3]VPVPSSEHVAEIVGR
Q86Y07_373	VRK2	Q86Y07	4.39021	2.93839	Thio	SAESC[+604.3]ATWK
Q86Y37_94	CACL1	Q86Y37	5.20952	0.0547678	Thio	SC[+604.3]DAAAAVAK
Q86YS7_449	C2CD5	Q86YS7	2.06339	1.89269	Thio	FLQDGTVEGC[+604.3]LEQR
Q86YS7_867	C2CD5	Q86YS7	2.46627	NA	Thio	SAPPC[+604.3]ANSTVGVVK
Q8IU81_363	I2BP1	Q8IU81	2.50686	0.685398	Thio	SFREPAPAEALPQQYPEPAPAALC[+604.3]GPPPR
Q8IVF7_680	FMNL3	Q8IVF7	3.73753	3.40019	Thio	AIHTFDLQTLPVDFVEC[+604.3]LMR
Q8IW35_484	CEP97	Q8IW35	6.30472	NA	Thio	AGLLPC[+604.3]PEPTIISAILK
Q8IW35_804	CEP97	Q8IW35	20	NA	Thio	LHIAC[+604.3]FPVQLDTLSDGASVDESHGISPPLQGEISQTQENSK
Q8IWC1_521	MA7D3	Q8IWC1	2.11793	NA	Thio	NC[+604.3]PPSPLPLISK
Q8IWI9_1295	MGAP	Q8IWI9	2.1011	0.0605687	Thio	QLTC[+604.3]DLEDDSDKLQEK
Q8IWI9_1313	MGAP	Q8IWI9	5.50168	3.71937	Thio	SSC[+604.3]NEGESSSTSYMHQR
Q8IWI9_474	MGAP	Q8IWI9	2.07107	0.279949	Thio	MPVVYLEPC[+604.3]AVTR
Q8IWS0_28	PHF6	Q8IWS0	2.65542	0.937755	Thio	SNRDKEC[+604.3]GQLLISENQK|DKEC[+604.3]GQLLISENQK
Q8IWT6_768	LRC8A	Q8IWT6	2.75571	0.618412	Thio	GNRLEC[+604.3]LPVELGEC[+57]PLLK
Q8IWX8_69	CHERP	Q8IWX8	2.30284	0.836253	Thio	LALEQQQLIC[+604.3]K
Q8IWZ3_181	ANKH1	Q8IWZ3	2.25132	0.0294195	Thio	LTSSVSC[+604.3]ALDEAAAALTR
Q8IWZ3_777	ANKH1	Q8IWZ3	2.70993	0.0773531	Thio	SSSLQVADQDLLPSFHPYQPLEC[+604.3]IVEETEGK
Q8IWZ8_78	SUGP1	Q8IWZ8	5.46628	NA	Thio	QNQVASPQPPHPGEITNAHNSSC[+604.3]ISNK
Q8IX01_183	SUGP2	Q8IX01	2.55789	1.16121	Thio	LIEKEC[+604.3]LEK
Q8IX01_947	SUGP2	Q8IX01	2.22292	0.395731	Thio	SEGSTPADGLPGEAAEDDLAGAPALSQASSGTC[+604.3]FPR
Q8IX18_33	DHX40	Q8IX18	3.06465	1.00944	Thio	LSAVC[+604.3]IADREEK
Q8IX18_417	DHX40	Q8IX18	3.27164	0.687229	Thio	DFWNQC[+604.3]MPDHVIPEIK
Q8IX90_290	SKA3	Q8IX90	2.57107	NA	Thio	SDAEYTNSPLVPTFC[+604.3]TPGLK
Q8IXT5_204	RB12B	Q8IXT5	2.44237	NA	Thio	FASC[+604.3]VDASGGLK
Q8IXT5_837	RB12B	Q8IXT5	2.33049	6.09423	Thio	SPQEEDFRC[+604.3]PSDEDFR
Q8IXW5_358	RPAP2	Q8IXW5	2.06756	0.336268	Thio	SVSSSVQVC[+604.3]PEVGKR|SVSSSVQVC[+604.3]PEVGK
Q8IY37_903	DHX37	Q8IY37	2.09979	6.2202	Thio	GQLTTAVNAVC[+604.3]PEAELFVDPK
Q8IY81_577	SPB1	Q8IY81	2.09569	1.53758	Thio	QQLPQTPPSC[+604.3]LK
Q8IZ07_540	AN13A	Q8IZ07	3.13904	0.883195	Thio	AIQESLLTSTEGLC[+604.3]PSALSETSR
Q8IZD4_291	DCP1B	Q8IZD4	2.57943	0.526474	Thio	QLC[+604.3]PAIQK
Q8IZH2_1234	XRN1	Q8IZH2	4.65095	0.637166	Thio	DDDEFC[+604.3]NIWQSLQGSGK
Q8IZH2_1297	XRN1	Q8IZH2	2.62302	0.442052	Thio	FKEEC[+604.3]K
Q8IZH2_398	XRN1	Q8IZH2	2.64527	1.63096	Thio	GQENSLC[+604.3]WTALDK
Q8IZH2_893	XRN1	Q8IZH2	3.37173	1.67959	Thio	VIFSIPC[+604.3]EPNLDALIQNQHK
Q8IZT6_2805	ASPM	Q8IZT6	3.98169	1.24108	Thio	ASGLAC[+604.3]SQEAEYHSQSR
Q8IZT6_3177	ASPM	Q8IZT6	2.08248	0.367222	Thio	IEHEGQEC[+604.3]LSQR
Q8IZV5_242	RDH10	Q8IZV5	2.72671	0.832669	Thio	TTLVC[+604.3]PYLVDTGMFR
Q8N0X7_405	SPG20	Q8N0X7	3.14885	0.21998	Thio	DTSSEEVNLSHIVPC[+604.3]EPVPEEKPK
Q8N0X7_499	SPG20	Q8N0X7	2.79363	0.329792	Thio	VSQFLVDGVC[+604.3]TVANC[+57]VGK
Q8N0X7_504	SPG20	Q8N0X7	2.02543	0.881374	Thio	VSQFLVDGVC[+57]TVANC[+604.3]VGK
Q8N0X7_558	SPG20	Q8N0X7	3.71851	NA	Thio	SPLDGAMVVAASSVQGFSTVWQGLEC[+604.3]AAK|DKDGKSPLDGAMVVAASSVQGFSTVWQGLEC[+604.3]AAK
Q8N0X7_562	SPG20	Q8N0X7	4.05016	0.573183	Thio	C[+604.3]IVNNVSAETVQTVR
Q8N163_644	CCAR2	Q8N163	2.94339	NA	Thio	GEASEDLC[+604.3]EMALDPELLLLR|GEASEDLC[+604.3]EMALDPELLLLRDDGEEEFAGAK
Q8N1F8_929	S11IP	Q8N1F8	10.3576	NA	Thio	NC[+604.3]VSATEEEVTPQHR
Q8N1G4_249	LRC47	Q8N1G4	2.97756	0.273597	Thio	MVSGC[+604.3]QTR
Q8N201_1755	INT1	Q8N201	2.27331	1.09141	Thio	SQDGDTAAC[+604.3]SLIQAR
Q8N3C0_1315	ASCC3	Q8N3C0	2.62165	0.491293	Thio	HPPHTELLDLQPLPITALGC[+604.3]K
Q8N3C0_1906	ASCC3	Q8N3C0	2.35226	0.48271	Thio	AMLPC[+604.3]PDYDTDTK
Q8N3C0_208	ASCC3	Q8N3C0	2.08651	0.395859	Thio	FLNEHLQEAC[+604.3]TPELKPVEK
Q8N3C0_310	ASCC3	Q8N3C0	2.54367	1.07213	Thio	FQALQDNC[+604.3]KK
Q8N3C0_324	ASCC3	Q8N3C0	2.33812	0.588227	Thio	ILGENAKPNYGC[+604.3]QVTIQSEQEK
Q8N3C0_366	ASCC3	Q8N3C0	3.85255	1.01941	Thio	AGEDLEVSEGLMC[+604.3]FDPK|KAGEDLEVSEGLMC[+604.3]FDPK
Q8N3C0_742	ASCC3	Q8N3C0	2.09082	0.452594	Thio	NC[+604.3]GHIPFFFPTQGHDYVLAEK
Q8N3X1_673	FNBP4	Q8N3X1	2.05779	3.30719	Thio	TGTDSNSTESSETSTGSLC[+604.3]K
Q8N594_457	MPND	Q8N594	2.50418	0.329835	Thio	DQSLC[+604.3]HVLEQVC[+57]GVLK
Q8N5C6_165	SRBD1	Q8N5C6	3.13297	5.20406	Thio	ASNLEGESNSSETPSTSTVWGGTC[+604.3]K
Q8N5C6_294	SRBD1	Q8N5C6	2.16927	0.578532	Thio	MSEC[+604.3]LLK
Q8N5C6_827	SRBD1	Q8N5C6	2.37625	0.705342	Thio	TAVNVLLKPNPLDQTC[+604.3]IHPESYDIAMR
Q8N5F7_349	NKAP	Q8N5F7	3.17025	1.46765	Thio	RGEIGLTSEEIASFEC[+604.3]SGYVMSGSR
Q8N5F7_47	NKAP	Q8N5F7	2.44206	0.483954	Thio	SHSC[+604.3]SR
Q8N5K1_110	CISD2	Q8N5K1	2.28028	0.617755	Thio	TFPAC[+604.3]DGSHNK
Q8N5N7_52	RM50	Q8N5N7	2.91164	2.66625	Thio	KEPILVC[+604.3]PPLR
Q8N5P1_46	ZC3H8	Q8N5P1	3.42153	1.85105	Thio	LEC[+604.3]EQIPK
Q8N5P1_82	ZC3H8	Q8N5P1	10.6606	7.16164	Thio	SKDYDVYSDNDIC[+604.3]SQESEDNFAK
Q8N5Y2_358	MS3L1	Q8N5Y2	2.24154	0.164702	Thio	HSANC[+604.3]DR
Q8N5Y8_52	PAR16	Q8N5Y8	4.36886	3.08314	Thio	GDC[+604.3]KDFEALLADASKLPNLK
Q8N655_160	CJ012	Q8N655	2.19051	1.52799	Thio	INDYDNQC[+604.3]DVVYISQPITEC[+57]HFENQK
Q8N655_26	CJ012	Q8N655	2.00496	0.724125	Thio	MAAENSEEGNTC[+604.3]IIPQR
Q8N655_284	CJ012	Q8N655	3.07622	5.99356	Thio	KEPQEPEVC[+604.3]PTK
Q8N655_792	CJ012	Q8N655	10.3037	7.91697	Thio	FMEWC[+604.3]AEEENQELIANFNAQYMK
Q8N6M0_172	OTU6B	Q8N6M0	3.31333	NA	Thio	DC[+604.3]ALTVVALR
Q8N6S5_48	AR6P6	Q8N6S5	8.60942	NA	Thio	RGPGTPGPVARPSYSSFTQGDSWGEGEVDEEEGC[+604.3]DQVAR
Q8N6T3_351	ARFG1	Q8N6T3	5.55911	5.48201	Thio	KSPSSDSWTC[+604.3]ADTSTER
Q8N726_100	ARF	Q8N726	2.03346	0.412439	Thio	RC[+604.3]PGGLPGHAGGAAPGR
Q8N806_374	UBR7	Q8N806	8.40261	NA	Thio	VQQVELIC[+604.3]EYNDLK
Q8N8D1_159	PDCD7	Q8N8D1	3.6565	0.848773	Thio	AGC[+604.3]PVPQR
Q8N9N2_42	ASCC1	Q8N9N2	18.1837	NA	Thio	KNPVQEQTYQHEEDEEDFYQGSMEC[+604.3]ADEPC[+57]DAYEVEQTPQGFR
Q8N9N2_47	ASCC1	Q8N9N2	4.42798	NA	Thio	KNPVQEQTYQHEEDEEDFYQGSMEC[+57]ADEPC[+604.3]DAYEVEQTPQGFR
Q8N9Z2_104	CC71L	Q8N9Z2	2.01983	0.645892	Thio	SKDVYGYSSC[+604.3]R
Q8NB46_1010	ANR52	Q8NB46	2.98582	NA	Thio	DVADC[+604.3]LALILSTMKPFPPK
Q8NC96_162	NECP1	Q8NC96	3.21594	0.848551	Thio	LC[+604.3]IGNITNK
Q8NCE2_429	MTMRE	Q8NCE2	2.64141	0.113816	Thio	DGGFTLEDIC[+604.3]MLR
Q8ND56_361	LS14A	Q8ND56	3.19253	NA	Thio	QEKPVNGEDKGDSGVDTQNSEGNADEEDPLGPNC[+604.3]YYDK
Q8ND56_85	LS14A	Q8ND56	2.7794	0.478058	Thio	DLTVC[+57]EPPKPQC[+604.3]SLPQDPAIVQSSLGSSTSSFQSMGSYGPFGR
Q8NDD1_100	CA131	Q8NDD1	2.96185	0.625541	Thio	HC[+604.3]APSGTPTGPEILAAAVPPSSLK
Q8NDF8_571	PAPD5	Q8NDF8	3.25617	0.748573	Thio	RDAPLSDLC[+604.3]R
Q8NE71_365	ABCF1	Q8NE71	2.44188	NA	Thio	ALSIPPNIDVLLC[+604.3]EQEVVADETPAVQAVLR
Q8NE71_515	ABCF1	Q8NE71	3.23954	1.27807	Thio	TLLIVSHDQGFLDDVC[+604.3]TDIIHLDAQR
Q8NEZ4_4345	KMT2C	Q8NEZ4	4.33678	0.208289	Thio	AVHGGFEDC[+604.3]RPLNK
Q8NF37_501	PCAT1	Q8NF37	3.31357	2.30276	Thio	FAEMYPAFAEEYLYPDQTHFESC[+604.3]AETSPAPIPNGFC[+57]ADFSPENSDAGR
Q8NF37_514	PCAT1	Q8NF37	3.53925	2.09418	Thio	FAEMYPAFAEEYLYPDQTHFESC[+57]AETSPAPIPNGFC[+604.3]ADFSPENSDAGR
Q8NFC6_2438	BD1L1	Q8NFC6	2.69425	NA	Thio	EC[+604.3]PEIGPFAGR
Q8NFC6_285	BD1L1	Q8NFC6	2.39984	0.18303	Thio	SEEFSDLPC[+604.3]PVEEIK
Q8NFC6_607	BD1L1	Q8NFC6	3.50906	2.70367	Thio	TSEHC[+604.3]EK
Q8NFP7_131	NUD10	Q8NFP7	8.64925	5.38989	Thio	VLQC[+604.3]HKPVHAEYLEK
Q8NFP9_315	NBEA	Q8NFP9	2.84463	NA	Thio	GFQHC[+604.3]VK
Q8NFW8_422	NEUA	Q8NFW8	2.30843	1.10677	Thio	EFAEHIC[+604.3]LLMEK
Q8NHQ9_437	DDX55	Q8NHQ9	2.60446	1.38778	Thio	HEC[+604.3]NLIFR
Q8NHV4_314	NEDD1	Q8NHV4	2.44844	0.61274	Thio	GC[+604.3]SNKPTTVNK
Q8NHV4_607	NEDD1	Q8NHV4	2.06379	0.387542	Thio	FIQNMIQETLDDFREAC[+604.3]HR
Q8NI27_1518	THOC2	Q8NI27	2.04287	0.790881	Thio	SESPC[+604.3]ESPYPNEKDKEK
Q8NI36_311	WDR36	Q8NI36	2.4489	0.494612	Thio	TDGHPVMAAGSPC[+604.3]GHIGLWDLEDK
Q8NI36_866	WDR36	Q8NI36	3.81566	NA	Thio	SLSPDC[+604.3]GGSIEVMQSFLK
Q8NI37_124	PPTC7	Q8NI37	3.64281	NA	Thio	FVPSNPIGILTTSYC[+604.3]ELLQNK
Q8NI77_749	KI18A	Q8NI77	2.5317	0.662363	Thio	MLC[+604.3]EVAIPHNR
Q8TAG9_28	EXOC6	Q8TAG9	2.16894	0.153425	Thio	ILQEIESTDTAC[+604.3]VGPTLR
Q8TAQ2_145	SMRC2	Q8TAQ2	2.49513	2.69133	Thio	SLVQNNC[+57]LSRPNIFLC[+604.3]PEIEPK
Q8TB72_169	PUM2	Q8TB72	2.28426	4.38599	Thio	GLPNGMDADC[+604.3]KDFNR
Q8TBZ6_285	TM10A	Q8TBZ6	2.508	1.89259	Thio	AC[+604.3]ESASHDNQSVR
Q8TC07_686	TBC15	Q8TC07	2.63185	0.553179	Thio	NDSPTQIPVSSDVC[+604.3]R
Q8TD19_260	NEK9	Q8TD19	4.32257	2.03477	Thio	TFDATNPLNLC[+604.3]VK
Q8TDB4_139	HUMMR	Q8TDB4	6.02717	4.25219	Thio	EASAC[+604.3]PGHVEAAPETTAVSAETGPEVTDAAAR
Q8TDD1_73	DDX54	Q8TDD1	2.50931	0.73204	Thio	LGPGRPLPTFPTSEC[+604.3]TSDVEPDTR
Q8TDN6_107	BRX1	Q8TDN6	2.42644	NA	Thio	LFVINEVC[+604.3]EMK
Q8TEK3_1075	DOT1L	Q8TEK3	2.31648	0.569278	Thio	GDC[+604.3]VPSHGQDSR
Q8TEQ6_1421	GEMI5	Q8TEQ6	3.36484	1.34301	Thio	STANGPDKNEPEVEAEQPLC[+57]SSQSQC[+604.3]KEEK
Q8TEQ6_806	GEMI5	Q8TEQ6	2.35136	0.547527	Thio	EPVIC[+604.3]TPVSSGFEK
Q8TEW0_806	PARD3	Q8TEW0	2.68693	2.81237	Thio	AAISDSADC[+604.3]SLSPDVDPVLAFQR
Q8TEX9_350	IPO4	Q8TEX9	2.88758	0.691487	Thio	LC[+604.3]PQLMPMLEEALR
Q8TEX9_708	IPO4	Q8TEX9	2.07903	0.520668	Thio	LLEC[+604.3]PHLNVR
Q8TEX9_725	IPO4	Q8TEX9	2.32789	0.332769	Thio	AAHEALGQFC[+604.3]C[+57]ALHK
Q8TEX9_735	IPO4	Q8TEX9	4.89838	0.908829	Thio	AC[+57]QSC[+604.3]PSEPNTAALQAALAR
Q8WUA2_392	PPIL4	Q8WUA2	2.71886	NA	Thio	THHC[+604.3]SEEK|THHC[+604.3]SEEKEDEDYMPIK|KTHHC[+604.3]SEEKEDEDYMPIK
Q8WUA2_426	PPIL4	Q8WUA2	2.65537	0.823886	Thio	EMGFGHYEEEESC[+604.3]WEK
Q8WUA4_212	TF3C2	Q8WUA4	4.54319	1.97609	Thio	AAQVALLYLQELAEELSTALPAPVSC[+604.3]PEGPK
Q8WUB8_134	PHF10	Q8WUB8	2.43752	0.470048	Thio	ELNVITETQC[+604.3]TLGLTALR
Q8WVC0_530	LEO1	Q8WVC0	2.43964	0.355374	Thio	ILPMAGRDPEC[+604.3]QR
Q8WVT3_160	TPC12	Q8WVT3	7.1437	1.99822	Thio	EVPGSEAARPEQEPPVAEPVPVC[+604.3]TIFSQR
Q8WVV9_464	HNRLL	Q8WVV9	2.50521	0.316614	Thio	NIIQPPSC[+57]VLHYYNVPLC[+604.3]VTEETFTK
Q8WWH5_331	TRUB1	Q8WWH5	5.31231	1.40739	Thio	SKPESNEQVLSC[+604.3]EYITLNEPK
Q8WWK9_562	CKAP2	Q8WWK9	3.84191	2.10629	Thio	NLLFQDC[+604.3]EKEQDNK
Q8WWK9_667	CKAP2	Q8WWK9	2.19691	0.762702	Thio	ETDAFVC[+604.3]RPNAALC[+57]R
Q8WWM7_628	ATX2L	Q8WWM7	2.58558	NA	Thio	TESVSDKEDKPPLAPSGGTEGPEQPPPPC[+604.3]PSQTGSPPVGLIK
Q8WWQ0_612	PHIP	Q8WWQ0	4.05465	5.78108	Thio	ENC[+604.3]REEQLIPQMGVTSSGLNQVLSQQANQEISPLDSMIQR
Q8WWY3_247	PRP31	Q8WWY3	2.19341	0.277279	Thio	MPAC[+604.3]NIMLLGAQR
Q8WXA9_494	SREK1	Q8WXA9	2.92707	2.7457	Thio	IQHNGNC[+604.3]QLNEENLSTK
Q8WXD5_91	GEMI6	Q8WXD5	2.39176	0.0830714	Thio	LMHLFTSGDC[+604.3]K
Q8WXH0_553	SYNE2	Q8WXH0	2.0464	0.523211	Thio	NLAGEC[+604.3]QNINK
Q8WXH0_5930	SYNE2	Q8WXH0	3.20753	0.0235157	Thio	ELC[+604.3]AWLVQMENK
Q8WY36_150	BBX	Q8WY36	2.7099	0.3792	Thio	WC[+604.3]PTTNKPVK
Q8WYP5_1131	ELYS	Q8WYP5	2.44011	NA	Thio	LLDLVVQPVPRPSQC[+604.3]SEFIQQSSMK
Q8WYP5_1628	ELYS	Q8WYP5	10.4175	6.38836	Thio	LVC[+604.3]SGENDNHGQIANLPSAVTSDQK
Q8WYP5_1706	ELYS	Q8WYP5	2.3748	1.16479	Thio	SKEITSDTMEQSIHETIPLVSQNIMC[+604.3]PTK
Q8WYQ5_256	DGCR8	Q8WYQ5	4.58765	NA	Thio	DRVDEEALNFPYEDDFDNDVDALLEEGLC[+604.3]APK
Q92466_364	DDB2	Q92466	15.1253	5.19222	Thio	SC[+604.3]TPYELR
Q92530_185	PSMF1	Q92530	2.53093	2.76654	Thio	QPPWC[+604.3]DPLGPFVVGGEDLDPFGPR
Q92538_613	GBF1	Q92538	2.17561	2.99562	Thio	KETARPSC[+604.3]EIVDGTR
Q92538_661	GBF1	Q92538	3.62663	NA	Thio	SGC[+604.3]SDLEEAVDSGADK
Q92543_368	SNX19	Q92543	2.64106	0.780208	Thio	GPLFLC[+604.3]EDSELESPLSELGK
Q92543_91	SNX19	Q92543	2.07956	NA	Thio	FIPLATC[+57]PPC[+604.3]PEAER
Q92545_1188	TM131	Q92545	3.49801	2.10284	Thio	IVGISSEGNLNTLSC[+604.3]DPGHSR
Q92547_1200	TOPB1	Q92547	3.64337	1.91083	Thio	QAVC[+604.3]DPGNIR
Q92575_144	UBXN4	Q92575	2.1586	3.19228	Thio	SETSVANGSQSESSVSTPSASFEPNNTC[+604.3]ENSQSR
Q92576_186	PHF3	Q92576	2.33375	0.933512	Thio	EEVC[+604.3]MSLKPEYHK
Q92576_885	PHF3	Q92576	2.5893	6.11075	Thio	ESTTVTC[+604.3]TGEK
Q92598_845	HS105	Q92598	3.29878	3.48784	Thio	KEEDLEDKNNFGAEPPHQNGEC[+604.3]YPNEK
Q92613_688	JADE3	Q92613	2.69585	1.19008	Thio	DSSSEMFC[+604.3]DQEPVFSPHLVSQGSFR
Q92614_1080	MY18A	Q92614	2.1705	0.0130627	Thio	VSSSSELDLPSGDHC[+604.3]EAGLLQLDVPLLR
Q92615_679	LAR4B	Q92615	2.1748	1.33017	Thio	EQKPNTVGC[+604.3]GKEEK
Q92616_648	GCN1	Q92616	3.09211	0.770946	Thio	VLQEALC[+604.3]VISGVPGLK
Q92667_464	AKAP1	Q92667	8.7353	6.23107	Thio	DSKPNISAHHISLASC[+604.3]LALTTPSEELPDR
Q92667_64	AKAP1	Q92667	2.00098	1.69794	Thio	ADPAIKEPLPVEDVC[+604.3]PK
Q92692_446	PVRL2	Q92692	2.16947	3.72528	Thio	TPYFDAGASC[+604.3]TEQEMPR
Q92759_16	TF2H4	Q92759	2.44991	0.568078	Thio	VHLQC[+604.3]R
Q92769_417	HDAC2	Q92769	8.12576	4.92031	Thio	IAC[+604.3]DEEFSDSEDEGEGGRR
Q92841_277	DDX17	Q92841	2.10667	0.45384	Thio	STC[+604.3]IYGGAPK
Q92841_298	DDX17	Q92841	2.10593	0.843798	Thio	GVEIC[+604.3]IATPGR
Q92878_633	RAD50	Q92878	2.73961	0.573244	Thio	LFDVC[+604.3]GSQDFESDLDRLKEEIEK
Q92888_537	ARHG1	Q92888	2.69534	NA	Thio	FC[+604.3]AFVQEAESRPR
Q92888_911	ARHG1	Q92888	3.55524	1.0728	Thio	LRPLLSQLGGNSVPQPGC[+604.3]T
Q92889_560	XPF	Q92889	2.83365	NA	Thio	EPLTIIHPLLGC[+604.3]SDPYALTR
Q92900_374	RENT1	Q92900	2.53127	1.07097	Thio	LMQGDEIC[+604.3]LR
Q92922_761	SMRC1	Q92922	2.82578	0.872314	Thio	VDPTYGLESSC[+604.3]IAGTGPDEPEKLEGAEEEK
Q92922_845	SMRC1	Q92922	2.61166	NA	Thio	ETEENKELTDTC[+604.3]KER|ETEENKELTDTC[+604.3]K
Q92945_296	FUBP2	Q92945	2.15871	0.681438	Thio	VQQAC[+604.3]EMVMDILR
Q92974_306	ARHG2	Q92974	2.11021	0.480877	Thio	QALC[+604.3]PGSTR
Q92974_715	ARHG2	Q92974	4.22529	2.7877	Thio	TFNGSIELC[+604.3]R
Q92989_338	CLP1	Q92989	2.51272	0.97733	Thio	VGAPTIPDSC[+604.3]LPLGMSQEDNQLK
Q92990_375	GLMN	Q92990	2.30607	0.624512	Thio	VMTLC[+604.3]PIETLR
Q93008_1174	USP9X	Q93008	3.5765	5.5945	Thio	AVAEAC[+604.3]QPGVEGVNPMTQINQVTHDQAVVLQSALQSIPNPSSEC[+57]MLR
Q93008_1212	USP9X	Q93008	3.23458	0.0632161	Thio	AVAEAC[+57]QPGVEGVNPMTQINQVTHDQAVVLQSALQSIPNPSSEC[+604.3]MLR
Q93008_540	USP9X	Q93008	3.09831	0.865543	Thio	ILDYSC[+604.3]SQDRDTQK
Q93008_673	USP9X	Q93008	3.33235	0.166044	Thio	DGQLWLC[+604.3]APQAK
Q93008_831	USP9X	Q93008	2.52398	0.514774	Thio	ASYDTLC[+604.3]VLDGDKDSVNC[+57]AR
Q93008_842	USP9X	Q93008	2.83649	0.367428	Thio	ASYDTLC[+57]VLDGDKDSVNC[+604.3]AR
Q93009_223	UBP7	Q93009	2.31893	0.150282	Thio	NQGATC[+604.3]YMNSLLQTLFFTNQLR
Q93009_315	UBP7	Q93009	2.07591	0.300267	Thio	GTC[+604.3]VEGTIPK
Q93009_961	UBP7	Q93009	2.48269	0.267889	Thio	IIGVHQEDELLEC[+604.3]LSPATSR
Q93074_997	MED12	Q93074	3.07606	0.502999	Thio	FGELFSDFC[+604.3]SK
Q969E8_17	TSR2	Q969E8	2.30303	0.797153	Thio	AGVC[+604.3]AALEAWPALQIAVENGFGGVHSQEK
[truncated: 3,117 more rows]

## Sheet: DM93Membrane(4SU+N)
Site	Gene_ID	Uniprot_ID	QuantitativeValue	QVStandardError	Treatment	Peptides
[truncated: 1,998 more rows]

## Sheet: DM93Membrane(4SU)
Site	Gene_ID	Uniprot_ID	QuantitativeValue	QVStandardError	Treatment	Peptides
[truncated: 826 more rows]

[truncated: 15 more sheets: DM93Soluble(4SU+N), DM93Soluble(4SU), HekMembrane(4SU+N), HekMembrane(4SU), HekSoluble(4SU+N), HekSoluble(4SU), IAAMembrane(4SU)_IV, IAAMembrane(4SU+N)_IV, IAASoluble(4SU)_IV, IAASoluble(4SU+N)_IV, CEPMembrane(4SU)_IV, CEPMembrane(4SU+Nl)_IV, CEPSoluble(4SU)_IV, CEPSoluble(4SU+N)_IV, HEKRS-CysMI]
