# Supplementary material for: Chemoproteomic capture of RNA binding activity in living cells
Source: Nat Commun. 2023 Oct 7;14:6282. doi: 10.1038/s41467-023-41844-z (PMC10560261; doi:10.1038/s41467-023-41844-z)
Supplement: Supplementary file 8 — Supplementary Data 5 [file 41467_2023_41844_MOESM8_ESM.xlsx]

## Sheet: TableofContents
Key
DE	Domain enrichment
MF	Molecular function
PC	Protein class enrichment
Putative	Putative RBPs (those that do not match with known RBPs)
IA-Alkyne	IA-Alkyne probe
CEP	AHL-Pu-1
IV	in vitro
IS	in situ
Tab name	Contents
RS-CysMF	Molecular function analysis of RS-Cys sites (SR>2) in DM93 and HEK293T soluble and membrane fractions
RS-CysMFPutative	Molecular function analysis of RS-Cys sites (SR>2) in DM93 and HEK293T soluble and membrane fractions for proteins that do not match with known human BRPs
RS-CysDE	Domain enrichment analysis of RS-Cys sites (SR>2) in DM93 and HEK293T soluble and membrane fractions
Castello2016DE	Domain enrichment derived from Castello 2016 manuscript. Sites can be found in table S2
Mullari2017DE	Domain enrichment derived from Mullari 2017 manuscript. Sites can be found in table S2
He2016DE	Domain enrichment derived from He 2016 manuscript. Sites can be found in table S2
RS-CysPC	Protein class enrichment on SR>2 sites from DM93 or HEK293T soluble and membrane fractions
RSCysPutative-PC	Protein class enrichment on SR>2 sites from DM93 or HEK293T soluble and membrane fractions that did not overlap with human RBPs
IA-AlkyneIVDE	Domain enrichment on sites derived from IA-alkyne HEK soluble and membrane fractions
CEPISDE	Domain enrichment on SR>2 sites from HEK293T soluble and membrane fractions from in situ PACCE
CEPIVDE	Domain enrichment on SR>2 sites from HEK293T soluble and membrane fractions from in vitro PACCE

## Sheet: RS-CysMF
Analysis Type:	PANTHER Overrepresentation Test (Released 20221013)
Annotation Version and Release Date:	GO Ontology database DOI: 10.5281/zenodo.6799722 Released 2022-07-01
Analyzed List:	upload_1 (Homo sapiens)
Reference List:	Homo sapiens (all genes in database)
Test Type:	BINOMIAL
Correction:	FDR
GO molecular function complete	Homo sapiens - REFLIST (20589)	upload_1 (2988)	upload_1 (expected)	upload_1 (over/under)	upload_1 (fold Enrichment)	upload_1 (raw P-value)	upload_1 (FDR)
RNA binding (GO:0003723)	1666	700	241.78	+	2.9	3.98e-144	1.98e-140
heterocyclic compound binding (GO:1901363)	5983	1532	868.29	+	1.76	1.23e-142	2.05e-139
organic cyclic compound binding (GO:0097159)	6054	1544	878.59	+	1.76	9.72e-143	2.42e-139
nucleic acid binding (GO:0003676)	4007	1115	581.52	+	1.92	1.12e-113	1.39e-110
binding (GO:0005488)	16594	2825	2408.22	+	1.17	4.13e-108	4.11e-105
protein binding (GO:0005515)	14448	2600	2096.78	+	1.24	5.73e-105	4.75e-102
molecular_function (GO:0003674)	18292	2914	2654.65	+	1.1	1.49e-71	9.27e-69
Unclassified (UNCLASSIFIED)	2297	74	333.35	-	0.22	1.49e-71	1.06e-68
transmembrane signaling receptor activity (GO:0004888)	1332	21	193.31	-	0.11	1.37e-58	7.59e-56
nucleotide binding (GO:0000166)	2170	608	314.92	+	1.93	7.16e-56	3.56e-53
nucleoside phosphate binding (GO:1901265)	2171	608	315.07	+	1.93	8.33e-56	3.77e-53
purine nucleotide binding (GO:0017076)	1923	551	279.08	+	1.97	5.19e-53	2.15e-50
purine ribonucleotide binding (GO:0032555)	1909	545	277.05	+	1.97	6.55e-52	2.51e-49
ribonucleotide binding (GO:0032553)	1926	548	279.51	+	1.96	8.71e-52	3.09e-49
signaling receptor activity (GO:0038023)	1554	45	225.53	-	0.2	2.86e-51	8.9e-49
molecular transducer activity (GO:0060089)	1554	45	225.53	-	0.2	2.86e-51	9.49e-49
purine ribonucleoside triphosphate binding (GO:0035639)	1839	529	266.89	+	1.98	3.39e-51	9.92e-49
catalytic activity (GO:0003824)	5610	1194	814.16	+	1.47	4.01e-51	1.11e-48
small molecule binding (GO:0036094)	2515	653	364.99	+	1.79	3.34e-49	8.76e-47
adenyl nucleotide binding (GO:0030554)	1571	468	227.99	+	2.05	8.98e-49	2.23e-46
adenyl ribonucleotide binding (GO:0032559)	1559	463	226.25	+	2.05	7.11e-48	1.68e-45
ATP binding (GO:0005524)	1495	448	216.96	+	2.06	3.36e-47	7.59e-45
anion binding (GO:0043168)	2416	626	350.62	+	1.79	1.23e-46	2.67e-44
G protein-coupled receptor activity (GO:0004930)	882	8	128	-	0.06	4.08e-45	8.46e-43
enzyme binding (GO:0019899)	2103	548	305.2	+	1.8	6.39e-41	1.27e-38
carbohydrate derivative binding (GO:0097367)	2287	566	331.9	+	1.71	2.8e-36	5.36e-34
catalytic activity, acting on a nucleic acid (GO:0140640)	604	224	87.66	+	2.56	1.48e-35	2.73e-33
cadherin binding (GO:0045296)	325	149	47.17	+	3.16	5e-33	8.88e-31
ion binding (GO:0043167)	6088	1183	883.53	+	1.34	9.67e-32	1.66e-29
ATP-dependent activity (GO:0140657)	562	205	81.56	+	2.51	1.16e-31	1.92e-29
olfactory receptor activity (GO:0004984)	441	0	64	-	< 0.01	8e-29	1.28e-26
ATP hydrolysis activity (GO:0016887)	350	146	50.79	+	2.87	2.68e-28	4.17e-26
hydrolase activity, acting on acid anhydrides (GO:0016817)	745	232	108.12	+	2.15	2.44e-26	3.58e-24
hydrolase activity, acting on acid anhydrides, in phosphorus-containing anhydrides (GO:0016818)	745	232	108.12	+	2.15	2.44e-26	3.68e-24
pyrophosphatase activity (GO:0016462)	743	230	107.83	+	2.13	8.74e-26	1.24e-23
ribonucleoside triphosphate phosphatase activity (GO:0017111)	682	215	98.98	+	2.17	4.25e-25	5.88e-23
catalytic activity, acting on RNA (GO:0140098)	391	144	56.74	+	2.54	6.67e-23	8.97e-21
mRNA binding (GO:0003729)	326	128	47.31	+	2.71	9.48e-23	1.24e-20
signaling receptor regulator activity (GO:0030545)	553	11	80.25	-	0.14	1.59e-22	2.03e-20
receptor ligand activity (GO:0048018)	497	9	72.13	-	0.12	3.98e-21	4.95e-19
protein-containing complex binding (GO:0044877)	1312	327	190.41	+	1.72	5.8e-21	7.04e-19
signaling receptor activator activity (GO:0030546)	504	10	73.14	-	0.14	1.21e-20	1.44e-18
histone binding (GO:0042393)	259	105	37.59	+	2.79	7.52e-20	8.7e-18
transcription coregulator activity (GO:0003712)	519	165	75.32	+	2.19	7.97e-20	9.01e-18
hydrolase activity (GO:0016787)	2402	516	348.59	+	1.48	1.49e-19	1.65e-17
chromatin binding (GO:0003682)	605	182	87.8	+	2.07	2.38e-19	2.57e-17
helicase activity (GO:0004386)	157	77	22.78	+	3.38	2.61e-19	2.76e-17
cell adhesion molecule binding (GO:0050839)	552	169	80.11	+	2.11	9.57e-19	9.92e-17
cytoskeletal protein binding (GO:0008092)	1006	260	146	+	1.78	1.22e-18	1.24e-16
transferase activity (GO:0016740)	2307	485	334.81	+	1.45	1.08e-16	1.08e-14
transcription factor binding (GO:0008134)	611	171	88.67	+	1.93	1.85e-15	1.81e-13
catalytic activity, acting on a protein (GO:0140096)	2325	480	337.42	+	1.42	3.3e-15	3.16e-13
DNA binding (GO:0003677)	2515	509	364.99	+	1.39	1.12e-14	1.05e-12
ubiquitin-like protein ligase binding (GO:0044389)	320	107	46.44	+	2.3	1.18e-14	1.08e-12
catalytic activity, acting on DNA (GO:0140097)	251	91	36.43	+	2.5	1.37e-14	1.24e-12
ubiquitin protein ligase binding (GO:0031625)	301	102	43.68	+	2.34	2.21e-14	1.96e-12
ribonucleoprotein complex binding (GO:0043021)	161	68	23.37	+	2.91	3.58e-14	3.13e-12
transferase activity, transferring phosphorus-containing groups (GO:0016772)	919	226	133.37	+	1.69	4.04e-14	3.46e-12
ATP-dependent activity, acting on DNA (GO:0008094)	125	58	18.14	+	3.2	6.25e-14	5.27e-12
GTPase binding (GO:0051020)	308	102	44.7	+	2.28	8.65e-14	7.17e-12
translation regulator activity (GO:0045182)	146	63	21.19	+	2.97	1.23e-13	1.01e-11
transmembrane transporter activity (GO:0022857)	1129	82	163.85	-	0.5	3.38e-13	2.72e-11
translation regulator activity, nucleic acid binding (GO:0090079)	113	52	16.4	+	3.17	1.62e-12	1.28e-10
protein serine kinase activity (GO:0106310)	364	110	52.83	+	2.08	2.54e-12	1.98e-10
kinase binding (GO:0019900)	792	194	114.94	+	1.69	3.92e-12	3e-10
modification-dependent protein binding (GO:0140030)	171	66	24.82	+	2.66	4.12e-12	3.06e-10
transcription coactivator activity (GO:0003713)	288	93	41.8	+	2.23	4.07e-12	3.07e-10
kinase activity (GO:0016301)	765	188	111.02	+	1.69	6.56e-12	4.8e-10
protein serine/threonine kinase activity (GO:0004674)	433	122	62.84	+	1.94	1.39e-11	1.01e-09
transporter activity (GO:0005215)	1243	100	180.39	-	0.55	1.42e-11	1.01e-09
translation factor activity, RNA binding (GO:0008135)	90	43	13.06	+	3.29	4.18e-11	2.93e-09
molecular adaptor activity (GO:0060090)	488	131	70.82	+	1.85	5.55e-11	3.84e-09
protein kinase binding (GO:0019901)	708	173	102.75	+	1.68	7.14e-11	4.8e-09
phosphotransferase activity, alcohol group as acceptor (GO:0016773)	692	170	100.43	+	1.69	7.08e-11	4.82e-09
small GTPase binding (GO:0031267)	277	87	40.2	+	2.16	7.68e-11	5.1e-09
cytokine activity (GO:0005125)	235	4	34.1	-	0.12	8.42e-11	5.51e-09
passive transmembrane transporter activity (GO:0022803)	503	26	73	-	0.36	1.44e-10	9.31e-09
channel activity (GO:0015267)	502	26	72.85	-	0.36	1.59e-10	1.01e-08
catalytic activity, acting on a tRNA (GO:0140101)	129	52	18.72	+	2.78	1.7e-10	1.07e-08
DNA-binding transcription factor binding (GO:0140297)	488	129	70.82	+	1.82	2e-10	1.24e-08
ligase activity (GO:0016874)	171	62	24.82	+	2.5	2.05e-10	1.26e-08
RNA helicase activity (GO:0003724)	77	37	11.17	+	3.31	7.85e-10	4.76e-08
actin filament binding (GO:0051015)	222	72	32.22	+	2.23	8.66e-10	5.07e-08
ion channel activity (GO:0005216)	452	23	65.6	-	0.35	8.59e-10	5.09e-08
identical protein binding (GO:0042802)	2146	417	311.44	+	1.34	8.53e-10	5.11e-08
cation channel activity (GO:0005261)	349	14	50.65	-	0.28	9.19e-10	5.32e-08
RNA polymerase II-specific DNA-binding transcription factor binding (GO:0061629)	357	100	51.81	+	1.93	1.28e-09	7.3e-08
ATP-dependent activity, acting on RNA (GO:0008186)	79	37	11.46	+	3.23	1.54e-09	8.68e-08
transcription corepressor activity (GO:0003714)	194	65	28.15	+	2.31	1.64e-09	9.19e-08
protein kinase activity (GO:0004672)	583	143	84.61	+	1.69	2.57e-09	1.42e-07
extracellular matrix structural constituent (GO:0005201)	174	2	25.25	-	0.08	3.4e-09	1.84e-07
heparin binding (GO:0008201)	174	2	25.25	-	0.08	3.4e-09	1.86e-07
actin binding (GO:0003779)	451	117	65.45	+	1.79	3.85e-09	2.06e-07
gated channel activity (GO:0022836)	346	15	50.21	-	0.3	4.42e-09	2.34e-07
tubulin binding (GO:0015631)	384	103	55.73	+	1.85	6.44e-09	3.37e-07
protein domain specific binding (GO:0019904)	689	161	99.99	+	1.61	6.53e-09	3.38e-07
aminoacyl-tRNA ligase activity (GO:0004812)	42	25	6.1	+	4.1	7.53e-09	3.82e-07
ligase activity, forming carbon-oxygen bonds (GO:0016875)	42	25	6.1	+	4.1	7.53e-09	3.86e-07
immune receptor activity (GO:0140375)	149	1	21.62	-	0.05	8.56e-09	4.3e-07
G protein-coupled peptide receptor activity (GO:0008528)	148	1	21.48	-	0.05	9.84e-09	4.9e-07
ion transmembrane transporter activity (GO:0015075)	859	68	124.66	-	0.55	1.15e-08	5.69e-07
structural constituent of nuclear pore (GO:0017056)	28	20	4.06	+	4.92	1.26e-08	6.17e-07
single-stranded DNA binding (GO:0003697)	127	47	18.43	+	2.55	1.63e-08	7.87e-07
cation transmembrane transporter activity (GO:0008324)	658	47	95.49	-	0.49	1.91e-08	9.15e-07
odorant binding (GO:0005549)	122	0	17.71	-	< 0.01	1.94e-08	9.19e-07
microtubule binding (GO:0008017)	274	79	39.76	+	1.99	2.08e-08	9.78e-07
inorganic molecular entity transmembrane transporter activity (GO:0015318)	748	57	108.55	-	0.53	2.46e-08	1.14e-06
DNA helicase activity (GO:0003678)	74	33	10.74	+	3.07	3.52e-08	1.62e-06
glycosaminoglycan binding (GO:0005539)	242	8	35.12	-	0.23	3.63e-08	1.66e-06
inorganic cation transmembrane transporter activity (GO:0022890)	609	43	88.38	-	0.49	4.5e-08	2.04e-06
peptide receptor activity (GO:0001653)	154	2	22.35	-	0.09	5.01e-08	2.24e-06
basal transcription machinery binding (GO:0001098)	61	29	8.85	+	3.28	6.23e-08	2.72e-06
basal RNA polymerase II transcription machinery binding (GO:0001099)	61	29	8.85	+	3.28	6.23e-08	2.74e-06
RNA polymerase binding (GO:0070063)	61	29	8.85	+	3.28	6.23e-08	2.77e-06
methylated histone binding (GO:0035064)	78	33	11.32	+	2.92	1.15e-07	4.94e-06
methylation-dependent protein binding (GO:0140034)	78	33	11.32	+	2.92	1.15e-07	4.98e-06
growth factor activity (GO:0008083)	163	3	23.66	-	0.13	1.24e-07	5.29e-06
hormone activity (GO:0005179)	128	1	18.58	-	0.05	1.59e-07	6.71e-06
RNA polymerase core enzyme binding (GO:0043175)	43	23	6.24	+	3.69	1.89e-07	7.9e-06
mRNA 3'-UTR binding (GO:0003730)	102	38	14.8	+	2.57	3.1e-07	1.28e-05
tRNA binding (GO:0000049)	74	31	10.74	+	2.89	3.36e-07	1.38e-05
metal ion transmembrane transporter activity (GO:0046873)	438	28	63.57	-	0.44	3.53e-07	1.44e-05
signaling receptor binding (GO:0005102)	1602	163	232.49	-	0.7	3.76e-07	1.52e-05
ATP-dependent chromatin remodeler activity (GO:0140658)	35	20	5.08	+	3.94	4.24e-07	1.7e-05
3'-5' exonuclease activity (GO:0008408)	56	26	8.13	+	3.2	4.5e-07	1.79e-05
antigen binding (GO:0003823)	194	6	28.15	-	0.21	4.74e-07	1.87e-05
voltage-gated cation channel activity (GO:0022843)	152	3	22.06	-	0.14	5.08e-07	1.99e-05
promoter-specific chromatin binding (GO:1990841)	64	28	9.29	+	3.01	5.3e-07	2.06e-05
cytokine receptor activity (GO:0004896)	97	0	14.08	-	< 0.01	7.45e-07	2.87e-05
enzyme regulator activity (GO:0030234)	1275	252	185.04	+	1.36	7.58e-07	2.9e-05
snRNA binding (GO:0017069)	47	23	6.82	+	3.37	8.47e-07	3.19e-05
translation elongation factor activity (GO:0003746)	24	16	3.48	+	4.59	8.42e-07	3.2e-05
protein-macromolecule adaptor activity (GO:0030674)	348	88	50.5	+	1.74	8.75e-07	3.27e-05
nuclease activity (GO:0004518)	214	61	31.06	+	1.96	1.14e-06	4.24e-05
protein N-terminus binding (GO:0047485)	108	38	15.67	+	2.42	1.19e-06	4.37e-05
neurotransmitter receptor activity (GO:0030594)	113	1	16.4	-	0.06	1.26e-06	4.58e-05
exonuclease activity (GO:0004527)	83	32	12.05	+	2.66	1.26e-06	4.6e-05
ribosome binding (GO:0043022)	75	30	10.88	+	2.76	1.29e-06	4.66e-05
heat shock protein binding (GO:0031072)	127	42	18.43	+	2.28	1.58e-06	5.66e-05
snoRNA binding (GO:0030515)	32	18	4.64	+	3.88	1.94e-06	6.9e-05
damaged DNA binding (GO:0003684)	73	29	10.59	+	2.74	2.19e-06	7.57e-05
exoribonuclease activity, producing 5'-phosphomonoesters (GO:0016896)	39	20	5.66	+	3.53	2.15e-06	7.57e-05
guanyl ribonucleotide binding (GO:0032561)	404	97	58.63	+	1.65	2.18e-06	7.59e-05
guanyl nucleotide binding (GO:0019001)	404	97	58.63	+	1.65	2.18e-06	7.64e-05
RNA polymerase II complex binding (GO:0000993)	36	19	5.22	+	3.64	2.54e-06	8.71e-05
nucleoside-triphosphatase regulator activity (GO:0060589)	494	113	71.69	+	1.58	2.99e-06	0.000101
GTPase regulator activity (GO:0030695)	494	113	71.69	+	1.58	2.99e-06	0.000102
ubiquitin-like protein binding (GO:0032182)	117	39	16.98	+	2.3	3.04e-06	0.000102
nucleocytoplasmic carrier activity (GO:0140142)	30	17	4.35	+	3.9	3.36e-06	0.000112
GTP binding (GO:0005525)	382	92	55.44	+	1.66	3.5e-06	0.000116
nuclear localization sequence binding (GO:0008139)	27	16	3.92	+	4.08	3.71e-06	0.000121
ubiquitin-like protein transferase activity (GO:0019787)	469	108	68.06	+	1.59	3.7e-06	0.000122
phosphatase binding (GO:0019902)	198	56	28.73	+	1.95	3.83e-06	0.000124
calcium ion binding (GO:0005509)	735	64	106.67	-	0.6	4.07e-06	0.000131
exoribonuclease activity (GO:0004532)	41	20	5.95	+	3.36	4.45e-06	0.000143
nuclear receptor binding (GO:0016922)	142	44	20.61	+	2.14	4.6e-06	0.000147
double-stranded RNA binding (GO:0003725)	76	29	11.03	+	2.63	4.67e-06	0.000148
exonuclease activity, active with either ribo- or deoxyribonucleic acids and producing 5'-phosphomonoesters (GO:0016796)	60	25	8.71	+	2.87	4.78e-06	0.000151
histone deacetylase binding (GO:0042826)	124	40	18	+	2.22	4.9e-06	0.000153
protein phosphatase binding (GO:0019903)	152	46	22.06	+	2.09	5.15e-06	0.00016
cation binding (GO:0043169)	4383	736	636.09	+	1.16	6.26e-06	0.000193
metal ion binding (GO:0046872)	4292	722	622.88	+	1.16	6.34e-06	0.000195
isomerase activity (GO:0016853)	168	49	24.38	+	2.01	6.79e-06	0.000207
ribonuclease activity (GO:0004540)	126	40	18.29	+	2.19	7.04e-06	0.000214
single-stranded RNA binding (GO:0003727)	87	31	12.63	+	2.46	8.5e-06	0.000256
3'-5'-exoribonuclease activity (GO:0000175)	36	18	5.22	+	3.45	9.44e-06	0.000283
hydrolase activity, acting on ester bonds (GO:0016788)	775	160	112.47	+	1.42	9.56e-06	0.000285
voltage-gated channel activity (GO:0022832)	203	9	29.46	-	0.31	9.72e-06	0.000288
voltage-gated ion channel activity (GO:0005244)	202	9	29.32	-	0.31	1.08e-05	0.000317
immunoglobulin receptor binding (GO:0034987)	97	1	14.08	-	0.07	1.13e-05	0.00033
cysteine-type peptidase activity (GO:0008234)	192	53	27.86	+	1.9	1.31e-05	0.00038
translation initiation factor activity (GO:0003743)	52	22	7.55	+	2.92	1.37e-05	0.000396
protein homodimerization activity (GO:0042803)	712	148	103.33	+	1.43	1.47e-05	0.000424
protein C-terminus binding (GO:0008022)	193	53	28.01	+	1.89	1.5e-05	0.000428
ATP-dependent protein folding chaperone (GO:0140662)	41	19	5.95	+	3.19	1.53e-05	0.000435
postsynaptic neurotransmitter receptor activity (GO:0098960)	76	0	11.03	-	< 0.01	1.59e-05	0.000449
potassium channel activity (GO:0005267)	124	3	18	-	0.17	1.7e-05	0.000477
ubiquitin-protein transferase activity (GO:0004842)	444	100	64.44	+	1.55	1.96e-05	0.000548
ubiquitin-like protein peptidase activity (GO:0019783)	132	40	19.16	+	2.09	1.98e-05	0.00055
p53 binding (GO:0002039)	70	26	10.16	+	2.56	2.2e-05	0.000608
enzyme activator activity (GO:0008047)	575	123	83.45	+	1.47	2.3e-05	0.000631
signal sequence binding (GO:0005048)	50	21	7.26	+	2.89	2.35e-05	0.000643
ubiquitin-like protein ligase activity (GO:0061659)	338	80	49.05	+	1.63	2.61e-05	0.000709
tau protein binding (GO:0048156)	43	19	6.24	+	3.04	2.89e-05	0.000782
telomerase RNA binding (GO:0070034)	22	13	3.19	+	4.07	3e-05	0.000806
protein kinase A binding (GO:0051018)	51	21	7.4	+	2.84	3.12e-05	0.000834
cytokine binding (GO:0019955)	144	5	20.9	-	0.24	3.45e-05	0.000918
GTPase activator activity (GO:0005096)	277	68	40.2	+	1.69	3.51e-05	0.000929
protein folding chaperone (GO:0044183)	68	25	9.87	+	2.53	3.68e-05	0.000968
UDP-glycosyltransferase activity (GO:0008194)	143	5	20.75	-	0.24	3.86e-05	0.00101
magnesium ion binding (GO:0000287)	226	58	32.8	+	1.77	3.98e-05	0.00104
carbohydrate binding (GO:0030246)	281	18	40.78	-	0.44	4.7e-05	0.00122
transcription coregulator binding (GO:0001221)	114	35	16.54	+	2.12	4.88e-05	0.00126
serine-type endopeptidase inhibitor activity (GO:0004867)	101	2	14.66	-	0.14	5.16e-05	0.00132
general transcription initiation factor binding (GO:0140296)	53	21	7.69	+	2.73	5.34e-05	0.00136
voltage-gated potassium channel activity (GO:0005249)	100	2	14.51	-	0.14	5.86e-05	0.00149
phosphatidylinositol binding (GO:0035091)	277	67	40.2	+	1.67	6.11e-05	0.00154
ubiquitin binding (GO:0043130)	97	31	14.08	+	2.2	6.3e-05	0.00158
transcription corepressor binding (GO:0001222)	46	19	6.68	+	2.85	6.96e-05	0.00174
potassium ion transmembrane transporter activity (GO:0015079)	160	7	23.22	-	0.3	7.95e-05	0.00198
cysteine-type endopeptidase activity (GO:0004197)	122	36	17.71	+	2.03	8.36e-05	0.00207
structural constituent of cytoskeleton (GO:0005200)	109	33	15.82	+	2.09	0.000101	0.0025
ubiquitin protein ligase activity (GO:0061630)	326	75	47.31	+	1.59	0.000108	0.00264
deubiquitinase activity (GO:0101005)	119	35	17.27	+	2.03	0.00011	0.00269
transferase activity, transferring one-carbon groups (GO:0016741)	230	57	33.38	+	1.71	0.000113	0.00274
zinc ion binding (GO:0008270)	840	164	121.91	+	1.35	0.000119	0.00286
neurotransmitter receptor activity involved in regulation of postsynaptic membrane potential (GO:0099529)	62	0	9	-	< 0.01	0.000122	0.00293
cytoskeletal motor activity (GO:0003774)	116	34	16.83	+	2.02	0.000146	0.00349
telomeric DNA binding (GO:0042162)	37	16	5.37	+	2.98	0.000151	0.00359
annealing activity (GO:0140666)	13	9	1.89	+	4.77	0.000154	0.00365
Hsp90 protein binding (GO:0051879)	45	18	6.53	+	2.76	0.000157	0.00366
mRNA 5'-UTR binding (GO:0048027)	26	13	3.77	+	3.45	0.000155	0.00366
secondary active transmembrane transporter activity (GO:0015291)	247	16	35.85	-	0.45	0.000157	0.00367
transmitter-gated ion channel activity involved in regulation of postsynaptic membrane potential (GO:1904315)	59	0	8.56	-	< 0.01	0.000189	0.00439
extracellular ligand-gated ion channel activity (GO:0005230)	76	1	11.03	-	0.09	0.000192	0.00444
ADP binding (GO:0043531)	34	15	4.93	+	3.04	0.000194	0.00447
chromatin DNA binding (GO:0031490)	118	34	17.12	+	1.99	0.000198	0.00453
molecular carrier activity (GO:0140104)	85	27	12.34	+	2.19	0.000198	0.00453
DNA polymerase binding (GO:0070182)	20	11	2.9	+	3.79	0.00022	0.00499
cysteine-type deubiquitinase activity (GO:0004843)	114	33	16.54	+	1.99	0.000225	0.00508
excitatory extracellular ligand-gated ion channel activity (GO:0005231)	57	0	8.27	-	< 0.01	0.000253	0.00569
nuclear export signal receptor activity (GO:0005049)	11	8	1.6	+	5.01	0.000255	0.00572
3'-5' DNA helicase activity (GO:0043138)	14	9	2.03	+	4.43	0.000264	0.00589
ligand-gated ion channel activity (GO:0015276)	148	7	21.48	-	0.33	0.000274	0.00605
ligand-gated channel activity (GO:0022834)	148	7	21.48	-	0.33	0.000274	0.00607
serine-type endopeptidase activity (GO:0004252)	180	10	26.12	-	0.38	0.000276	0.00608
DNA insertion or deletion binding (GO:0032135)	6	6	0.87	+	6.89	0.000288	0.00631
poly-pyrimidine tract binding (GO:0008187)	28	13	4.06	+	3.2	0.000313	0.00683
protein dimerization activity (GO:0046983)	1059	197	153.69	+	1.28	0.000316	0.00686
phosphatidylinositol-3,4,5-trisphosphate binding (GO:0005547)	40	16	5.81	+	2.76	0.000353	0.00763
methyl-CpG binding (GO:0008327)	25	12	3.63	+	3.31	0.000392	0.00841
RNA methyltransferase activity (GO:0008173)	66	22	9.58	+	2.3	0.000392	0.00843
acetyltransferase activity (GO:0016407)	89	27	12.92	+	2.09	0.000397	0.00848
phosphatase activity (GO:0016791)	286	65	41.51	+	1.57	0.000406	0.00863
mRNA methyltransferase activity (GO:0008174)	12	8	1.74	+	4.59	0.000451	0.00955
demethylase activity (GO:0032451)	41	16	5.95	+	2.69	0.000459	0.00959
RNA polymerase II cis-regulatory region sequence-specific DNA binding (GO:0000978)	1210	134	175.6	-	0.76	0.000458	0.00961
translation initiation factor binding (GO:0031369)	33	14	4.79	+	2.92	0.000456	0.00962
methyltransferase activity (GO:0008168)	217	52	31.49	+	1.65	0.000466	0.00963
phosphatidylinositol phosphate binding (GO:1901981)	180	45	26.12	+	1.72	0.000465	0.00964
pre-mRNA binding (GO:0036002)	37	15	5.37	+	2.79	0.000464	0.00965
rRNA binding (GO:0019843)	67	22	9.72	+	2.26	0.000476	0.00979
guanyl-nucleotide exchange factor activity (GO:0005085)	228	54	33.09	+	1.63	0.00048	0.00983
histone kinase activity (GO:0035173)	22	11	3.19	+	3.45	0.000484	0.00986
monooxygenase activity (GO:0004497)	107	4	15.53	-	0.26	0.000561	0.0114
serine hydrolase activity (GO:0017171)	202	13	29.32	-	0.44	0.00058	0.0117
G protein-coupled amine receptor activity (GO:0008227)	51	0	7.4	-	< 0.01	0.000605	0.0122
transmitter-gated ion channel activity (GO:0022824)	67	1	9.72	-	0.1	0.000634	0.0127
transmitter-gated channel activity (GO:0022835)	67	1	9.72	-	0.1	0.000634	0.0127
microtubule motor activity (GO:0003777)	69	22	10.01	+	2.2	0.000695	0.0137
lysine-acetylated histone binding (GO:0070577)	23	11	3.34	+	3.3	0.000693	0.0137
acetylation-dependent protein binding (GO:0140033)	23	11	3.34	+	3.3	0.000693	0.0138
aminoacyl-tRNA editing activity (GO:0002161)	13	8	1.89	+	4.24	0.000755	0.0148
serine-type peptidase activity (GO:0008236)	198	13	28.73	-	0.45	0.000812	0.0159
cis-regulatory region sequence-specific DNA binding (GO:0000987)	1231	139	178.65	-	0.78	0.000894	0.0175
S-adenosylmethionine-dependent methyltransferase activity (GO:0008757)	165	41	23.95	+	1.71	0.000901	0.0175
deoxyribonucleotide binding (GO:0032552)	5	5	0.73	+	6.89	0.000919	0.0178
nuclear receptor coactivator activity (GO:0030374)	57	19	8.27	+	2.3	0.000938	0.018
chemokine activity (GO:0008009)	48	0	6.97	-	< 0.01	0.000936	0.018
peptide N-acetyltransferase activity (GO:0034212)	44	16	6.39	+	2.51	0.000955	0.0183
poly(A) binding (GO:0008143)	24	11	3.48	+	3.16	0.000973	0.0185
organic acid transmembrane transporter activity (GO:0005342)	166	10	24.09	-	0.42	0.000991	0.0188
plus-end-directed microtubule motor activity (GO:0008574)	17	9	2.47	+	3.65	0.00104	0.0196
symporter activity (GO:0015293)	145	8	21.04	-	0.38	0.00104	0.0197
carboxylic acid transmembrane transporter activity (GO:0046943)	165	10	23.95	-	0.42	0.00108	0.0202
neuropeptide receptor activity (GO:0008188)	47	0	6.82	-	< 0.01	0.00108	0.0202
scavenger receptor activity (GO:0005044)	47	0	6.82	-	< 0.01	0.00108	0.0203
protein serine/threonine/tyrosine kinase activity (GO:0004712)	45	16	6.53	+	2.45	0.0012	0.0222
mismatched DNA binding (GO:0030983)	14	8	2.03	+	3.94	0.0012	0.0222
GTPase activity (GO:0003924)	333	71	48.33	+	1.47	0.00121	0.0222
core promoter sequence-specific DNA binding (GO:0001046)	45	16	6.53	+	2.45	0.0012	0.0223
microtubule plus-end binding (GO:0051010)	21	10	3.05	+	3.28	0.00123	0.0225
peroxiredoxin activity (GO:0051920)	8	6	1.16	+	5.17	0.00127	0.0231
U3 snoRNA binding (GO:0034511)	11	7	1.6	+	4.38	0.00131	0.0238
mismatch repair complex binding (GO:0032404)	11	7	1.6	+	4.38	0.00131	0.0238
signaling adaptor activity (GO:0035591)	87	25	12.63	+	1.98	0.00133	0.0239
histone methyltransferase activity (GO:0042054)	59	19	8.56	+	2.22	0.00138	0.0248
phospholipid binding (GO:0005543)	475	95	68.93	+	1.38	0.00149	0.0267
cadherin binding involved in cell-cell adhesion (GO:0098641)	18	9	2.61	+	3.45	0.00153	0.0272
iron-sulfur cluster binding (GO:0051536)	69	21	10.01	+	2.1	0.00158	0.028
metal cluster binding (GO:0051540)	69	21	10.01	+	2.1	0.00158	0.0281
chloride transmembrane transporter activity (GO:0015108)	108	5	15.67	-	0.32	0.00171	0.0302
poly-purine tract binding (GO:0070717)	30	12	4.35	+	2.76	0.00183	0.0321
ubiquitination-like modification-dependent protein binding (GO:0140035)	15	8	2.18	+	3.67	0.00184	0.0323
phosphotransferase activity, nitrogenous group as acceptor (GO:0016775)	6	5	0.87	+	5.74	0.00203	0.035
MutLalpha complex binding (GO:0032405)	6	5	0.87	+	5.74	0.00203	0.0351
ligand-gated cation channel activity (GO:0099094)	117	6	16.98	-	0.35	0.00205	0.0351
CoA carboxylase activity (GO:0016421)	6	5	0.87	+	5.74	0.00203	0.0352
centromeric DNA binding (GO:0019237)	6	5	0.87	+	5.74	0.00203	0.0353
chromo shadow domain binding (GO:0070087)	6	5	0.87	+	5.74	0.00203	0.0354
phosphatidylinositol kinase activity (GO:0052742)	19	9	2.76	+	3.26	0.00219	0.0373
nuclear import signal receptor activity (GO:0061608)	19	9	2.76	+	3.26	0.00219	0.0374
7SK snRNA binding (GO:0097322)	9	6	1.31	+	4.59	0.00228	0.0386
tRNA methyltransferase activity (GO:0008175)	35	13	5.08	+	2.56	0.00228	0.0387
histone demethylase activity (GO:0032452)	31	12	4.5	+	2.67	0.00238	0.0397
protein phosphatase 2A binding (GO:0051721)	31	12	4.5	+	2.67	0.00238	0.0398
protein demethylase activity (GO:0140457)	31	12	4.5	+	2.67	0.00238	0.04
14-3-3 protein binding (GO:0071889)	31	12	4.5	+	2.67	0.00238	0.0401
phosphatidylinositol-3,5-bisphosphate binding (GO:0080025)	27	11	3.92	+	2.81	0.00241	0.0402
ATPase-coupled cation transmembrane transporter activity (GO:0019829)	53	17	7.69	+	2.21	0.00249	0.0413
extracellular matrix structural constituent conferring tensile strength (GO:0030020)	41	0	5.95	-	< 0.01	0.00259	0.0428
DNA replication origin binding (GO:0003688)	16	8	2.32	+	3.45	0.00273	0.0449
DNA-binding transcription factor activity, RNA polymerase II-specific (GO:0000981)	1389	164	201.58	-	0.81	0.00274	0.045
DNA-binding transcription factor activity (GO:0003700)	1441	171	209.13	-	0.82	0.00282	0.0461
disordered domain specific binding (GO:0097718)	36	13	5.22	+	2.49	0.00289	0.0472
single base insertion or deletion binding (GO:0032138)	4	4	0.58	+	6.89	0.00298	0.0483
purine deoxyribonucleotide binding (GO:0032554)	4	4	0.58	+	6.89	0.00298	0.0485
cytokine receptor binding (GO:0005126)	272	23	39.47	-	0.58	0.00308	0.0498

## Sheet: RS-CysMFPutative
Analysis Type:	PANTHER Overrepresentation Test (Released 20221013)
Annotation Version and Release Date:	GO Ontology database DOI: 10.5281/zenodo.6799722 Released 2022-07-01
Analyzed List:	upload_1 (Homo sapiens)
Reference List:	Homo sapiens (all genes in database)
Test Type:	BINOMIAL
Correction:	FDR
GO molecular function complete	Homo sapiens - REFLIST (20589)	upload_1 (1890)	upload_1 (expected)	upload_1 (over/under)	upload_1 (fold Enrichment)	upload_1 (raw P-value)	upload_1 (FDR)
single base insertion or deletion binding (GO:0032138)	4	4	0.37	+	10.89	0.000564	0.0167
DNA insertion or deletion binding (GO:0032135)	6	6	0.55	+	10.89	2.41e-05	0.00112
phosphotransferase activity, nitrogenous group as acceptor (GO:0016775)	6	5	0.55	+	9.08	0.000267	0.00928
histone H3-di/monomethyl-lysine-9 demethylase activity (GO:0140683)	5	4	0.46	+	8.71	0.00128	0.0337
creatine kinase activity (GO:0004111)	5	4	0.46	+	8.71	0.00128	0.0336
G protein-coupled serotonin receptor binding (GO:0031821)	5	4	0.46	+	8.71	0.00128	0.0334
ribosomal protein S6 kinase activity (GO:0004711)	7	5	0.64	+	7.78	0.000535	0.0161
histone H3-methyl-lysine-36 demethylase activity (GO:0051864)	10	6	0.92	+	6.54	0.000379	0.0121
intramolecular oxidoreductase activity, interconverting aldoses and ketoses (GO:0016861)	9	5	0.83	+	6.05	0.00162	0.0398
arachidonate-CoA ligase activity (GO:0047676)	11	6	1.01	+	5.94	0.000621	0.0182
mismatch repair complex binding (GO:0032404)	11	6	1.01	+	5.94	0.000621	0.0181
ATP-dependent chromatin remodeler activity (GO:0140658)	35	18	3.21	+	5.6	9.51e-09	7.51e-07
histone H3-methyl-lysine-9 demethylase activity (GO:0032454)	14	7	1.29	+	5.45	0.000374	0.012
phosphatidylinositol kinase activity (GO:0052742)	19	9	1.74	+	5.16	8.57e-05	0.00344
plus-end-directed microtubule motor activity (GO:0008574)	17	8	1.56	+	5.13	0.000219	0.00783
structural constituent of nuclear pore (GO:0017056)	28	13	2.57	+	5.06	3.12e-06	0.000173
protein kinase A catalytic subunit binding (GO:0034236)	13	6	1.19	+	5.03	0.00145	0.0369
proteasome binding (GO:0070628)	18	8	1.65	+	4.84	0.000319	0.0106
acetylation-dependent protein binding (GO:0140033)	23	10	2.11	+	4.74	7.13e-05	0.00296
lysine-acetylated histone binding (GO:0070577)	23	10	2.11	+	4.74	7.13e-05	0.00293
phosphatidylinositol-3,5-bisphosphate binding (GO:0080025)	27	11	2.48	+	4.44	5.61e-05	0.00237
phosphatidylinositol-3,4,5-trisphosphate binding (GO:0005547)	40	16	3.67	+	4.36	1.62e-06	9.5e-05
1-acylglycerol-3-phosphate O-acyltransferase activity (GO:0003841)	21	8	1.93	+	4.15	0.000862	0.0241
microtubule plus-end binding (GO:0051010)	21	8	1.93	+	4.15	0.000862	0.024
tau-protein kinase activity (GO:0050321)	22	8	2.02	+	3.96	0.00116	0.0309
14-3-3 protein binding (GO:0071889)	31	11	2.85	+	3.87	0.000185	0.00671
lysophospholipid acyltransferase activity (GO:0071617)	23	8	2.11	+	3.79	0.00152	0.0383
lysophosphatidic acid acyltransferase activity (GO:0042171)	23	8	2.11	+	3.79	0.00152	0.0381
phosphatidylinositol-3,4-bisphosphate binding (GO:0043325)	29	10	2.66	+	3.76	0.000444	0.0138
ATPase-coupled ion transmembrane transporter activity (GO:0042625)	24	8	2.2	+	3.63	0.00198	0.0485
proton-transporting ATPase activity, rotational mechanism (GO:0046961)	24	8	2.2	+	3.63	0.00198	0.0483
ATPase activity, coupled to transmembrane movement of ions, rotational mechanism (GO:0044769)	24	8	2.2	+	3.63	0.00198	0.048
protein demethylase activity (GO:0140457)	31	10	2.85	+	3.51	0.000736	0.0213
histone demethylase activity (GO:0032452)	31	10	2.85	+	3.51	0.000736	0.0212
protein serine/threonine/tyrosine kinase activity (GO:0004712)	45	14	4.13	+	3.39	0.000104	0.00406
ATP-dependent activity, acting on DNA (GO:0008094)	125	38	11.47	+	3.31	4.34e-10	4e-08
tau protein binding (GO:0048156)	43	13	3.95	+	3.29	0.000237	0.0083
protein kinase A binding (GO:0051018)	51	15	4.68	+	3.2	0.00011	0.00424
demethylase activity (GO:0032451)	41	12	3.76	+	3.19	0.000536	0.0161
ATPase-coupled cation transmembrane transporter activity (GO:0019829)	53	15	4.87	+	3.08	0.000166	0.00615
transcription corepressor binding (GO:0001222)	46	13	4.22	+	3.08	0.000444	0.0139
DNA helicase activity (GO:0003678)	74	20	6.79	+	2.94	2.83e-05	0.00128
methylation-dependent protein binding (GO:0140034)	78	21	7.16	+	2.93	1.91e-05	0.000932
methylated histone binding (GO:0035064)	78	21	7.16	+	2.93	1.91e-05	0.000923
modification-dependent protein binding (GO:0140030)	171	46	15.7	+	2.93	3.31e-10	3.16e-08
nuclear receptor coactivator activity (GO:0030374)	57	15	5.23	+	2.87	0.000353	0.0114
peptidase activator activity (GO:0016504)	46	12	4.22	+	2.84	0.00141	0.0363
phosphatidylinositol-3-phosphate binding (GO:0032266)	46	12	4.22	+	2.84	0.00141	0.0361
histone binding (GO:0042393)	259	66	23.78	+	2.78	5.56e-13	7.47e-11
polyubiquitin modification-dependent protein binding (GO:0031593)	55	14	5.05	+	2.77	0.00075	0.0213
microtubule motor activity (GO:0003777)	69	17	6.33	+	2.68	0.000314	0.0105
protein serine kinase activity (GO:0106310)	364	87	33.41	+	2.6	4.13e-15	6.22e-13
ubiquitin binding (GO:0043130)	97	23	8.9	+	2.58	5.43e-05	0.00231
phosphatidylinositol phosphate binding (GO:1901981)	180	42	16.52	+	2.54	9.32e-08	6.26e-06
ubiquitin-like protein binding (GO:0032182)	117	27	10.74	+	2.51	2.05e-05	0.00097
phosphatidylinositol bisphosphate binding (GO:1902936)	109	25	10.01	+	2.5	4.47e-05	0.00193
phosphatidylinositol binding (GO:0035091)	277	63	25.43	+	2.48	1.77e-10	1.76e-08
cadherin binding (GO:0045296)	325	73	29.83	+	2.45	1.12e-11	1.27e-09
cytoskeletal motor activity (GO:0003774)	116	26	10.65	+	2.44	4.62e-05	0.00198
phosphatidylinositol-4,5-bisphosphate binding (GO:0005546)	85	19	7.8	+	2.44	0.00047	0.0145
microtubule binding (GO:0008017)	274	61	25.15	+	2.43	7.59e-10	6.62e-08
protein serine/threonine kinase activity (GO:0004674)	433	96	39.75	+	2.42	1.35e-14	1.97e-12
cysteine-type endopeptidase activity (GO:0004197)	122	27	11.2	+	2.41	4.12e-05	0.0018
ubiquitin-like protein peptidase activity (GO:0019783)	132	29	12.12	+	2.39	2.49e-05	0.00114
damaged DNA binding (GO:0003684)	73	16	6.7	+	2.39	0.00154	0.0383
ATP hydrolysis activity (GO:0016887)	350	75	32.13	+	2.33	4.9e-11	5.3e-09
GTPase binding (GO:0051020)	308	66	28.27	+	2.33	7e-10	6.22e-08
ATP-dependent activity (GO:0140657)	562	119	51.59	+	2.31	2.21e-16	3.55e-14
actin filament binding (GO:0051015)	222	47	20.38	+	2.31	2.64e-07	1.69e-05
structural constituent of cytoskeleton (GO:0005200)	109	23	10.01	+	2.3	0.000285	0.00986
protein phosphatase binding (GO:0019903)	152	32	13.95	+	2.29	2.21e-05	0.00104
deubiquitinase activity (GO:0101005)	119	25	10.92	+	2.29	0.00017	0.00628
ATPase-coupled transmembrane transporter activity (GO:0042626)	100	21	9.18	+	2.29	0.000543	0.0162
catalytic activity, acting on DNA (GO:0140097)	251	52	23.04	+	2.26	1.21e-07	7.82e-06
GTPase activator activity (GO:0005096)	277	57	25.43	+	2.24	3.82e-08	2.76e-06
dioxygenase activity (GO:0051213)	93	19	8.54	+	2.23	0.00132	0.0343
cysteine-type peptidase activity (GO:0008234)	192	39	17.62	+	2.21	6.74e-06	0.000361
ubiquitin protein ligase binding (GO:0031625)	301	61	27.63	+	2.21	2.2e-08	1.68e-06
small GTPase binding (GO:0031267)	277	56	25.43	+	2.2	8.83e-08	6.01e-06
transcription coregulator binding (GO:0001221)	114	23	10.46	+	2.2	0.000523	0.016
cysteine-type deubiquitinase activity (GO:0004843)	114	23	10.46	+	2.2	0.000523	0.0159
transcription coactivator activity (GO:0003713)	288	58	26.44	+	2.19	5.94e-08	4.22e-06
transcription corepressor activity (GO:0003714)	194	39	17.81	+	2.19	8.49e-06	0.000449
ubiquitin-like protein ligase binding (GO:0044389)	320	64	29.37	+	2.18	1.61e-08	1.25e-06
kinase activity (GO:0016301)	765	152	70.22	+	2.16	3.21e-18	5.92e-16
phosphotransferase activity, alcohol group as acceptor (GO:0016773)	692	137	63.52	+	2.16	2.14e-16	3.55e-14
protein kinase activity (GO:0004672)	583	115	53.52	+	2.15	7.66e-14	1.09e-11
nuclear receptor binding (GO:0016922)	142	28	13.04	+	2.15	0.000201	0.00725
single-stranded DNA binding (GO:0003697)	127	25	11.66	+	2.14	0.000438	0.0138
transcription coregulator activity (GO:0003712)	519	102	47.64	+	2.14	2.5e-12	3.19e-10
protein N-terminus binding (GO:0047485)	108	21	9.91	+	2.12	0.00139	0.0358
tubulin binding (GO:0015631)	384	74	35.25	+	2.1	5.71e-09	4.73e-07
molecular adaptor activity (GO:0060090)	488	92	44.8	+	2.05	2.41e-10	2.36e-08
adenyl nucleotide binding (GO:0030554)	1571	296	144.21	+	2.05	1.53e-31	5.09e-29
phosphatase binding (GO:0019902)	198	37	18.18	+	2.04	6.34e-05	0.00265
adenyl ribonucleotide binding (GO:0032559)	1559	291	143.11	+	2.03	2.51e-30	7.33e-28
ATP binding (GO:0005524)	1495	278	137.24	+	2.03	1.13e-28	3.14e-26
histone deacetylase binding (GO:0042826)	124	23	11.38	+	2.02	0.00155	0.0383
transferase activity, transferring phosphorus-containing groups (GO:0016772)	919	167	84.36	+	1.98	2.08e-16	3.57e-14
purine nucleotide binding (GO:0017076)	1923	348	176.52	+	1.97	4.67e-34	2.32e-31
purine ribonucleotide binding (GO:0032555)	1909	343	175.24	+	1.96	5.94e-33	2.27e-30
ribonucleotide binding (GO:0032553)	1926	346	176.8	+	1.96	3.01e-33	1.25e-30
purine ribonucleoside triphosphate binding (GO:0035639)	1839	329	168.81	+	1.95	3.46e-31	1.07e-28
chromatin binding (GO:0003682)	605	108	55.54	+	1.94	1.41e-10	1.43e-08
helicase activity (GO:0004386)	157	28	14.41	+	1.94	0.000926	0.0252
protein-macromolecule adaptor activity (GO:0030674)	348	62	31.95	+	1.94	1.25e-06	7.4e-05
GTPase regulator activity (GO:0030695)	494	88	45.35	+	1.94	8e-09	6.53e-07
nucleoside-triphosphatase regulator activity (GO:0060589)	494	88	45.35	+	1.94	8e-09	6.42e-07
cytoskeletal protein binding (GO:0008092)	1006	179	92.35	+	1.94	1.11e-16	1.97e-14
nucleotide binding (GO:0000166)	2170	385	199.2	+	1.93	3.42e-36	2.43e-33
nucleoside phosphate binding (GO:1901265)	2171	385	199.29	+	1.93	3.76e-36	2.34e-33
magnesium ion binding (GO:0000287)	226	40	20.75	+	1.93	0.000102	0.00404
protein C-terminus binding (GO:0008022)	193	34	17.72	+	1.92	0.000351	0.0114
guanyl-nucleotide exchange factor activity (GO:0005085)	228	40	20.93	+	1.91	0.000122	0.00464
pyrophosphatase activity (GO:0016462)	743	130	68.2	+	1.91	6.6e-12	8.01e-10
hydrolase activity, acting on acid anhydrides, in phosphorus-containing anhydrides (GO:0016818)	745	130	68.39	+	1.9	7.86e-12	9.31e-10
hydrolase activity, acting on acid anhydrides (GO:0016817)	745	130	68.39	+	1.9	7.86e-12	9.1e-10
ribonucleoside triphosphate phosphatase activity (GO:0017111)	682	119	62.61	+	1.9	6.25e-11	6.61e-09
ubiquitin-like protein transferase activity (GO:0019787)	469	81	43.05	+	1.88	1.1e-07	7.18e-06
isomerase activity (GO:0016853)	168	29	15.42	+	1.88	0.00123	0.0326
phosphatase activity (GO:0016791)	286	49	26.25	+	1.87	4.06e-05	0.0018
ubiquitin-protein transferase activity (GO:0004842)	444	76	40.76	+	1.86	3.75e-07	2.27e-05
actin binding (GO:0003779)	451	77	41.4	+	1.86	3.46e-07	2.15e-05
anion binding (GO:0043168)	2416	409	221.78	+	1.84	3.05e-34	1.68e-31
ubiquitin-like protein ligase activity (GO:0061659)	338	57	31.03	+	1.84	1.55e-05	0.000781
phospholipid binding (GO:0005543)	475	80	43.6	+	1.83	3.48e-07	2.14e-05
RNA polymerase II-specific DNA-binding transcription factor binding (GO:0061629)	357	60	32.77	+	1.83	1.04e-05	0.000538
small molecule binding (GO:0036094)	2515	418	230.87	+	1.81	2.36e-33	1.07e-30
ubiquitin protein ligase activity (GO:0061630)	326	54	29.93	+	1.8	4.07e-05	0.00179
enzyme activator activity (GO:0008047)	575	95	52.78	+	1.8	6.72e-08	4.71e-06
kinase binding (GO:0019900)	792	129	72.7	+	1.77	6.85e-10	6.2e-08
enzyme binding (GO:0019899)	2103	340	193.05	+	1.76	1.23e-24	2.66e-22
DNA-binding transcription factor binding (GO:0140297)	488	78	44.8	+	1.74	3.25e-06	0.000178
protein kinase binding (GO:0019901)	708	113	64.99	+	1.74	2.3e-08	1.73e-06
transcription factor binding (GO:0008134)	611	97	56.09	+	1.73	2.88e-07	1.81e-05
carbohydrate derivative binding (GO:0097367)	2287	354	209.94	+	1.69	1.53e-22	3.16e-20
catalytic activity, acting on a protein (GO:0140096)	2325	357	213.43	+	1.67	3.57e-22	7.11e-20
phosphoric ester hydrolase activity (GO:0042578)	375	56	34.42	+	1.63	0.000393	0.0124
cell adhesion molecule binding (GO:0050839)	552	82	50.67	+	1.62	2.44e-05	0.00112
guanyl nucleotide binding (GO:0019001)	404	60	37.09	+	1.62	0.000286	0.0098
guanyl ribonucleotide binding (GO:0032561)	404	60	37.09	+	1.62	0.000286	0.00973
GTP binding (GO:0005525)	382	56	35.07	+	1.6	0.000601	0.0177
protein domain specific binding (GO:0019904)	689	101	63.25	+	1.6	5.02e-06	0.000271
enzyme regulator activity (GO:0030234)	1275	182	117.04	+	1.56	4.95e-09	4.18e-07
transferase activity (GO:0016740)	2307	329	211.77	+	1.55	8.31e-16	1.29e-13
protein-containing complex binding (GO:0044877)	1312	182	120.44	+	1.51	3.59e-08	2.62e-06
catalytic activity (GO:0003824)	5610	774	514.98	+	1.5	6.39e-38	5.3e-35
lipid binding (GO:0008289)	837	115	76.83	+	1.5	1.92e-05	0.00092
oxidoreductase activity (GO:0016491)	741	101	68.02	+	1.48	8.15e-05	0.0033
protein homodimerization activity (GO:0042803)	712	96	65.36	+	1.47	0.000175	0.0064
hydrolase activity (GO:0016787)	2402	307	220.5	+	1.39	2.15e-09	1.84e-07
ion binding (GO:0043167)	6088	770	558.86	+	1.38	3.23e-25	7.3e-23
DNA binding (GO:0003677)	2515	312	230.87	+	1.35	2.9e-08	2.15e-06
identical protein binding (GO:0042802)	2146	261	197	+	1.32	2.22e-06	0.000127
protein dimerization activity (GO:0046983)	1059	128	97.21	+	1.32	0.00122	0.0324
transcription regulator activity (GO:0140110)	1958	229	179.74	+	1.27	0.00011	0.00421
organic cyclic compound binding (GO:0097159)	6054	689	555.74	+	1.24	2.51e-11	2.78e-09
heterocyclic compound binding (GO:1901363)	5983	678	549.22	+	1.23	9.37e-11	9.71e-09
protein binding (GO:0005515)	14448	1632	1326.28	+	1.23	1.53e-61	7.62e-58
metal ion binding (GO:0046872)	4292	472	393.99	+	1.2	8.64e-06	0.000452
cation binding (GO:0043169)	4383	480	402.34	+	1.19	1.08e-05	0.000553
binding (GO:0005488)	16594	1756	1523.27	+	1.15	7.59e-52	1.26e-48
molecular_function (GO:0003674)	18292	1834	1679.14	+	1.09	6.83e-40	6.79e-37
signaling receptor binding (GO:0005102)	1602	111	147.06	-	0.75	0.000771	0.0218
transmembrane transporter activity (GO:0022857)	1129	75	103.64	-	0.72	0.00151	0.0382
calcium ion binding (GO:0005509)	735	45	67.47	-	0.67	0.00206	0.0494
channel activity (GO:0015267)	502	24	46.08	-	0.52	0.00023	0.0081
passive transmembrane transporter activity (GO:0022803)	503	24	46.17	-	0.52	0.000219	0.00778
ion channel activity (GO:0005216)	452	21	41.49	-	0.51	0.000306	0.0104
gated channel activity (GO:0022836)	346	14	31.76	-	0.44	0.000309	0.0104
cation channel activity (GO:0005261)	349	13	32.04	-	0.41	0.000108	0.00421
antigen binding (GO:0003823)	194	6	17.81	-	0.34	0.00115	0.0308
molecular transducer activity (GO:0060089)	1554	38	142.65	-	0.27	9.67e-27	2.53e-24
signaling receptor activity (GO:0038023)	1554	38	142.65	-	0.27	9.67e-27	2.4e-24
Unclassified (UNCLASSIFIED)	2297	56	210.86	-	0.27	6.83e-40	8.49e-37
catalytic activity, acting on RNA (GO:0140098)	391	9	35.89	-	0.25	7.63e-08	5.27e-06
cytokine binding (GO:0019955)	144	3	13.22	-	0.23	0.000859	0.0241
translation regulator activity (GO:0045182)	146	3	13.4	-	0.22	0.000742	0.0212
voltage-gated cation channel activity (GO:0022843)	152	3	13.95	-	0.22	0.000477	0.0146
translation regulator activity, nucleic acid binding (GO:0090079)	113	2	10.37	-	0.19	0.002	0.0483
glycosaminoglycan binding (GO:0005539)	242	4	22.21	-	0.18	2.52e-06	0.000142
signaling receptor regulator activity (GO:0030545)	553	9	50.76	-	0.18	4.18e-13	5.78e-11
signaling receptor activator activity (GO:0030546)	504	8	46.27	-	0.17	3.4e-12	4.23e-10
transmembrane signaling receptor activity (GO:0004888)	1332	19	122.27	-	0.16	1.81e-32	6.42e-30
receptor ligand activity (GO:0048018)	497	7	45.62	-	0.15	9.85e-13	1.29e-10
peptide receptor activity (GO:0001653)	154	2	14.14	-	0.14	8.02e-05	0.00327
cytokine activity (GO:0005125)	235	3	21.57	-	0.14	7.52e-07	4.51e-05
growth factor activity (GO:0008083)	163	2	14.96	-	0.13	3.88e-05	0.00174
serine-type endopeptidase inhibitor activity (GO:0004867)	101	1	9.27	-	0.11	0.000949	0.0256
mRNA 3'-UTR binding (GO:0003730)	102	1	9.36	-	0.11	0.000873	0.0241
mRNA binding (GO:0003729)	326	3	29.93	-	0.1	4.1e-10	3.85e-08
G protein-coupled receptor activity (GO:0004930)	882	8	80.96	-	0.1	8.15e-26	1.93e-23
neurotransmitter receptor activity (GO:0030594)	113	1	10.37	-	0.1	0.000347	0.0114
hormone activity (GO:0005179)	128	1	11.75	-	0.09	9.75e-05	0.00388
G protein-coupled peptide receptor activity (GO:0008528)	148	1	13.59	-	0.07	1.76e-05	0.000866
immune receptor activity (GO:0140375)	149	1	13.68	-	0.07	1.61e-05	0.000803
RNA binding (GO:0003723)	1666	11	152.93	-	0.07	3.88e-53	9.65e-50
structural constituent of ribosome (GO:0003735)	168	1	15.42	-	0.06	3.12e-06	0.000174
extracellular matrix structural constituent (GO:0005201)	174	1	15.97	-	0.06	1.85e-06	0.000107
immunoglobulin receptor binding (GO:0034987)	97	0	8.9	-	< 0.01	0.000133	0.00501
single-stranded RNA binding (GO:0003727)	87	0	7.99	-	< 0.01	0.000334	0.011
double-stranded RNA binding (GO:0003725)	76	0	6.98	-	< 0.01	0.000922	0.0253
postsynaptic neurotransmitter receptor activity (GO:0098960)	76	0	6.98	-	< 0.01	0.000922	0.0252
heparin binding (GO:0008201)	174	0	15.97	-	< 0.01	1.08e-07	7.17e-06
odorant binding (GO:0005549)	122	0	11.2	-	< 0.01	1.32e-05	0.000672
olfactory receptor activity (GO:0004984)	441	0	40.48	-	< 0.01	1.69e-18	3.23e-16
cytokine receptor activity (GO:0004896)	97	0	8.9	-	< 0.01	0.000133	0.00497

## Sheet: RS-CysDE
ProRule Designation	Modified Domains	Total Domains	Probability by Chance	P-Value	Domain Name	Q-Value
PRU00042	40	7530	0.247722	9.58141e-31	Zinc finger C2H2-type	2.25163e-28
PRU00159	42	512	0.0168438	1.88981e-14	Protein kinase domain	2.22052e-12
PRU00114	3	1464	0.0481626	2.10673e-09	Ig-like domain	1.61798e-07
PRU00541	16	117	0.00384906	2.754e-09	Helicase ATP-binding domain	1.61798e-07
PRU00164	8	20	0.00065796	9.26554e-09	RanBD1	4.3548e-07
PRU00176	24	378	0.0124354	8.03408e-07	RNA recognition motif (RRM) domain	3.14668e-05
PRU00691	8	51	0.0016778	9.76582e-06	thioredoxin domain	0.000327853
PRU00033	7	41	0.00134882	2.05893e-05	BRCT	0.00060481
PRU00542	10	108	0.00355298	6.97388e-05	Helicase C-terminal domain	0.00163968
PRU00117	9	87	0.00286212	6.97736e-05	KH domain	0.00163968
PRU00534	4	12	0.000394776	0.00010426	FAT domain	0.00222736
PRU00035	7	54	0.00177649	0.000113902	Bromodomain	0.00223057
PRU00609	3	5	0.00016449	0.000144538	Glutamine amidotransferase (GATase) type 2 domain	0.0026128
PRU00104	5	28	0.000921144	0.000258386	HECT domain	0.00406503
PRU00521	1	592	0.0194756	0.00025947	G-protein coupled receptors family 1	0.00406503
PRU01146	6	49	0.001612	0.000470379	Extended PHD (ePHD) domain	0.0068202
PRU00044	9	114	0.00375037	0.000501457	Calponin-homology (CH) domain	0.0068202
PRU00212	6	50	0.0016449	0.000522399	UBA	0.0068202
PRU01035	2	2	6.5796e-05	0.000745407	Ubiquitin specific protease (USP) domain	0.00834146
PRU00970	2	2	6.5796e-05	0.000745407	CXC domain	0.00834146
PRU00358	2	2	6.5796e-05	0.000745407	MyTH4 domain	0.00834146
PRU00781	3	9	0.000296082	0.000795418	Phosphatidylinositol phosphate kinase (PIPK) domain	0.00849652
PRU01059	4	22	0.000723756	0.00100987	Translational (tr)-type guanine nucleotide-binding (G) domain	0.0103183
PRU00146	8	103	0.00338849	0.00112336	Zinc finger PHD-type	0.0109996
PRU00316	3	691	0.0227325	0.00131827	FN3 domain	0.0122796
PRU01185	4	24	0.000789552	0.00138711	PCI domain	0.0122796
PRU00250	3	11	0.000361878	0.00141085	GRIP domain	0.0122796
PRU00841	2	3	9.8694e-05	0.00165558	CKK domain	0.0138951
PRU00599	3	12	0.000394776	0.0018054	ADF-H domain	0.01463
PRU01056	3	13	0.000427674	0.00226252	Septin-type guanine nucleotide-binding (G) domain	0.0177231
PRU01016	2	4	0.000131592	0.00290544	C-5 cytosine-specific DNA methylase (Dnmt) domain	0.0213368
PRU00549	2	4	0.000131592	0.00290544	HSA domain	0.0213368
PRU01150	5	52	0.0017107	0.00389992	Coiled coil-helix-coiled coil-helix (CHCH) domain	0.0277721
PRU01040	2	5	0.00016449	0.00448151	DZF domain	0.0309751
PRU00434	6	80	0.00263184	0.005387	ABC transporter family domain	0.0361699
PRU00973	2	6	0.000197388	0.00637072	Agenet-like domain	0.0383877
PRU00718	2	6	0.000197388	0.00637072	PCMH-type FAD-binding domain	0.0383877
PRU00843	2	6	0.000197388	0.00637072	Phosphagen kinase C-terminal domain	0.0383877
PRU00503	2	6	0.000197388	0.00637072	dilute domain	0.0383877
PRU00782	4	39	0.00128302	0.00769658	Myosin motor domain	0.0452174
PRU01083	3	21	0.000690858	0.00850187	Cytidine and deoxycytidylate deaminases domain	0.0467835
PRU00749	2	7	0.000230286	0.00856038	MIB/HERC2 domain	0.0467835
PRU01047	2	7	0.000230286	0.00856038	OBG-type guanine nucleotide-binding (G) domain	0.0467835
PRU00130	2	8	0.000263184	0.0110382	Zinc finger matrin-type	0.0576438
PRU00810	2	8	0.000263184	0.0110382	PAH domain	0.0576438
PRU00156	3	24	0.000789552	0.0121585	PPIase cyclophilin-type domain	0.0621142
PRU00184	6	98	0.003224	0.013634	SAM	0.0681701
PRU00062	5	72	0.00236865	0.0145024	Dbl homology (DH) domain	0.0710012
PRU00160	4	49	0.001612	0.0164919	Protein-tyrosine phosphatase domain	0.0745379
PRU00794	3	27	0.000888246	0.0165878	Nudix hydrolase domain	0.0745379
PRU00550	2	10	0.00032898	0.0168107	VPS9 domain	0.0745379
PRU00265	2	10	0.00032898	0.0168107	NF-kappa-B/Rel/dorsal domain	0.0745379
PRU01106	2	10	0.00032898	0.0168107	HotDog acyl-CoA thioesterase (ACOT)-type domain	0.0745379
PRU00804	1	1	3.2898e-05	0.0193843	RNA-recognition motif (RRM) Nup35-type domain	0.0799177
PRU00603	1	1	3.2898e-05	0.0193843	WAPL domain	0.0799177
PRU00181	1	1	3.2898e-05	0.0193843	S1-like domain	0.0799177
PRU00354	1	1	3.2898e-05	0.0193843	Polyamine biosynthesis (PABS) domain	0.0799177
PRU00338	2	11	0.000361878	0.0200825	Methyl-CpG-binding domain (MBD)	0.0799898
PRU01015	2	11	0.000361878	0.0200825	SAM-dependent methyltransferase PRMT-type domain	0.0799898
PRU00385	2	12	0.000394776	0.0235968	KASH domain	0.0909057
PRU00698	2	12	0.000394776	0.0235968	MI domain	0.0909057
PRU01084	2	13	0.000427674	0.0273429	Hexokinase domain	0.0973572
PRU00374	2	13	0.000427674	0.0273429	CUT domain	0.0973572
PRU00583	2	13	0.000427674	0.0273429	CENPB-type HTH domain	0.0973572
PRU00784	2	13	0.000427674	0.0273429	BEN domain	0.0973572
PRU00512	2	13	0.000427674	0.0273429	ELM2 domain	0.0973572
PRU00975	2	14	0.000460572	0.0313105	OST-type HTH domain	0.10982
PRU00211	3	36	0.00118433	0.0346186	Tudor	0.111388
PRU00774	2	15	0.00049347	0.0354896	Formin homology-2 (FH2) domain	0.111388
PRU00167	2	15	0.00049347	0.0354896	Ras-GAP	0.111388
PRU00189	2	15	0.00049347	0.0354896	SEC7	0.111388
PRU00958	1	2	6.5796e-05	0.0383934	tRNA (guanine(26)-N(2))-dimethyltransferase (EC 2.1.1.216)	0.111388
PRU00200	1	2	6.5796e-05	0.0383934	SUI1	0.111388
PRU00386	1	2	6.5796e-05	0.0383934	SGS domain	0.111388
PRU01065	1	2	6.5796e-05	0.0383934	CBP/p300-type histone acetyltransferase (HAT) domain profile	0.111388
PRU00864	1	2	6.5796e-05	0.0383934	PITH domain	0.111388
PRU00177	1	2	6.5796e-05	0.0383934	RNase III	0.111388
PRU00073	1	2	6.5796e-05	0.0383934	DRADA	0.111388
PRU00467	1	2	6.5796e-05	0.0383934	AMMECR1 domain	0.111388
PRU00342	1	2	6.5796e-05	0.0383934	TRUD domain	0.111388
PRU00012	1	2	6.5796e-05	0.0383934	Lysine-rich domain	0.111388
PRU00172	4	66	0.00217127	0.0421085	Rho GTPase-activating proteins domain	0.120677
PRU00269	2	17	0.000559266	0.0444443	PI3K/PI4K domain	0.125836
PRU00180	2	19	0.000625062	0.054133	S1 motif	0.14412
PRU00322	3	44	0.00144751	0.0565026	Zinc finger RanBP2-type	0.14412
PRU01133	1	3	9.8694e-05	0.0570347	Translationally controlled tumor protein (TCTP) domain	0.14412
PRU10116	1	3	9.8694e-05	0.0570347	Hydroxymethylglutaryl-coenzyme A synthase active site	0.14412
PRU00328	1	3	9.8694e-05	0.0570347	HRDC domain	0.14412
PRU00895	1	3	9.8694e-05	0.0570347	mRNA (guanine-N(7)-)-methyltransferase (EC 2.1.1.56)	0.14412
PRU00249	1	3	9.8694e-05	0.0570347	SPOC domain	0.14412
PRU00605	1	3	9.8694e-05	0.0570347	Glutamine amidotransferase (GATase) type 1 domain	0.14412
PRU01202	1	3	9.8694e-05	0.0570347	MGS-like domain	0.14412
PRU00101	1	3	9.8694e-05	0.0570347	GYF	0.14412
PRU01082	2	20	0.00065796	0.0592308	PPM-type phosphatase domain	0.148077
PRU01192	2	22	0.000723756	0.0698918	3'5'-cyclic nucleotide phosphodiesterase (PDEase) domain	0.170464
PRU01138	1	4	0.000131592	0.0753152	CoA carboxyltransferase domain	0.170464
PRU00036	1	4	0.000131592	0.0753152	BSD	0.170464
PRU00006	1	4	0.000131592	0.0753152	Glutamine-rich domain	0.170464
PRU00170	1	4	0.000131592	0.0753152	Reticulon	0.170464
PRU00638	1	4	0.000131592	0.0753152	ASD2 domain	0.170464
PRU00272	1	4	0.000131592	0.0753152	Thermonuclease domain	0.170464
PRU00780	1	4	0.000131592	0.0753152	Methylthiotransferase domains	0.170464
PRU00292	1	4	0.000131592	0.0753152	I/LWEQ domain	0.170464
PRU00100	2	23	0.000756654	0.0754394	Guanylate kinase-like domain	0.170464
PRU00447	1	5	0.00016449	0.0932419	CIDE-N domain	0.192209
PRU00659	1	5	0.00016449	0.0932419	C-CAP/cofactor C-like domain	0.192209
PRU10022	1	5	0.00016449	0.0932419	Beta-ketoacyl synthases active site	0.192209
PRU00225	1	5	0.00016449	0.0932419	YTH	0.192209
PRU00641	1	5	0.00016449	0.0932419	Poly(A)-binding protein C-terminal (PABC) domain	0.192209
PRU01063	1	5	0.00016449	0.0932419	MYST-type histone acetyltransferase (HAT) domain	0.192209
PRU00565	1	5	0.00016449	0.0932419	KA1 (kinase-associated) domain	0.192209
PRU00063	1	5	0.00016449	0.0932419	DDT domain	0.192209
PRU00106	1	5	0.00016449	0.0932419	HIN-200 domain	0.192209
PRU01194	1	5	0.00016449	0.0932419	Synaptotagmin-like mitochondrial lipid-binding proteins (SMP) domain	0.192209
PRU00526	1	6	0.000197388	0.110822	BRO1 domain	0.206691
PRU01126	1	6	0.000197388	0.110822	Methionine-R-sulfoxide reductase (MsrB) domain	0.206691
PRU01123	1	6	0.000197388	0.110822	Lon N-terminal domain	0.206691
PRU00802	1	6	0.000197388	0.110822	SUN domain	0.206691
PRU01140	1	6	0.000197388	0.110822	Zinc finger C2H2 AKAP95-type	0.206691
PRU00619	1	6	0.000197388	0.110822	RAP domain	0.206691
PRU01178	1	6	0.000197388	0.110822	Tripartite DENN FLCN/SMCR8-type domain	0.206691
PRU00995	1	6	0.000197388	0.110822	Toprim domain	0.206691
PRU00844	1	6	0.000197388	0.110822	FIP-RBD domain	0.206691
PRU00636	1	6	0.000197388	0.110822	PET domain	0.206691
PRU00501	1	6	0.000197388	0.110822	Alpha-type protein kinase	0.206691
PRU01180	1	6	0.000197388	0.110822	Tripartite DENN FNIP1/2-type domain	0.206691
PRU00224	4	93	0.00305951	0.111715	WW/rsp5/WWP domain	0.206717
PRU00288	2	30	0.00098694	0.117648	ARF GTPase-activating proteins domain	0.215265
PRU10092	4	95	0.00312531	0.118167	Ubiquitin specific protease (USP) domain	0.215265
PRU00190	3	62	0.00203967	0.123301	SET	0.22289
PRU01006	1	7	0.000230286	0.128061	Clathrin heavy-chain (CHCR) repeat	0.222921
PRU00695	1	7	0.000230286	0.128061	W2 domain	0.222921
PRU00614	1	7	0.000230286	0.128061	DOC domain	0.222921
PRU01058	1	7	0.000230286	0.128061	Circularly permuted (CP)-type guanine nucleotide-binding (G) domain	0.222921
PRU00508	1	7	0.000230286	0.128061	UBR-type zinc finger	0.222921
PRU00538	2	32	0.00105274	0.130595	JmjC domain	0.224328
PRU00175	9	281	0.00924433	0.130778	Zinc finger RING-type	0.224328
PRU00119	3	368	0.0121065	0.13249	KRAB	0.225618
PRU00266	2	33	0.00108563	0.137187	Double stranded RNA-binding domain	0.231935
PRU00192	2	306	0.0100668	0.143702	Src homology 3 (SH3) domain	0.233337
PRU00053	2	34	0.00111853	0.14385	Chromo	0.233337
PRU00438	1	8	0.000263184	0.144967	MAD homology domain 1 (MH1)	0.233337
PRU01119	1	8	0.000263184	0.144967	BEACH-type PH domain	0.233337
PRU00185	1	8	0.000263184	0.144967	SAND domain	0.233337
PRU00595	1	8	0.000263184	0.144967	HP (headpiece) domain	0.233337
PRU00054	1	8	0.000263184	0.144967	CN hydrolase domain	0.233337
PRU00148	2	35	0.00115143	0.15058	PID	0.237492
PRU00092	2	35	0.00115143	0.15058	G-patch	0.237492
PRU00091	2	35	0.00115143	0.15058	Zinc finger FYVE/FYVE-related type	0.237492
PRU00133	1	9	0.000296082	0.161545	Myb-like domain	0.244924
PRU00240	1	9	0.000296082	0.161545	Adenosine to inosine editase domain	0.244924
PRU00369	1	9	0.000296082	0.161545	BAG domain	0.244924
PRU01163	1	9	0.000296082	0.161545	Vicinal oxygen chelate (VOC) domain	0.244924
PRU00589	1	9	0.000296082	0.161545	C2 tensin-type domain	0.244924
PRU00218	1	9	0.000296082	0.161545	VHS domain	0.244924
PRU00734	1	10	0.00032898	0.177803	CHORD domain	0.264454
PRU00027	1	10	0.00032898	0.177803	Zinc finger BED-type	0.264454
PRU10084	1	10	0.00032898	0.177803	Prolyl endopeptidase family serine active site	0.264454
PRU00983	1	11	0.000361878	0.193746	DHR-1 domain	0.281051
PRU00613	1	11	0.000361878	0.193746	DUSP domain	0.281051
PRU00579	1	11	0.000361878	0.193746	Rho GTPase-binding/formin homology 3 (GBD/FH3) domain	0.281051
PRU00468	1	11	0.000361878	0.193746	CUE domain	0.281051
PRU00498	1	194	0.00638221	0.19683	N-glycosylation site	0.283774
PRU00221	2	43	0.00141461	0.206227	WD repeat	0.289437
PRU00213	2	43	0.00141461	0.206227	UIM	0.289437
PRU00129	1	12	0.000394776	0.20938	MATH	0.289437
PRU00389	1	12	0.000394776	0.20938	IRS-type PTB domain	0.289437
PRU00400	1	12	0.000394776	0.20938	Neuralized homology repeat (NHR) domain	0.289437
PRU00279	1	12	0.000394776	0.20938	Cytochrome b5 family, heme-binding domain	0.289437
PRU00199	1	12	0.000394776	0.20938	SSD	0.289437
PRU00283	2	45	0.00148041	0.220484	Kinesin motor domain	0.303004
PRU00115	1	13	0.000427674	0.224712	Importin N-terminal	0.30349
PRU00215	1	13	0.000427674	0.224712	UBX	0.30349
PRU00370	1	13	0.000427674	0.224712	BAH domain	0.30349
PRU00669	1	14	0.000460572	0.239746	Myotubularin phosphatase domain	0.320116
PRU00490	1	14	0.000460572	0.239746	Macro domain	0.320116
PRU00015	2	48	0.0015791	0.242005	Proline-rich domain	0.321306
PRU00795	1	15	0.00049347	0.25449	Citron homology (CNH) domain	0.332251
PRU00239	1	15	0.00049347	0.25449	Cysteine proteinase, calpain-type, catalytic domain	0.332251
PRU00409	1	15	0.00049347	0.25449	ATP-grasp domain	0.332251
PRU00978	2	51	0.0016778	0.263611	Basic-leucine zipper (bZIP) domain	0.342258
PRU00248	1	16	0.000526368	0.268948	WWE domain	0.347269
PRU00147	2	52	0.0017107	0.270818	PX	0.347772
PRU00045	1	17	0.000559266	0.283127	CAP-Gly	0.355801
PRU00139	1	17	0.000559266	0.283127	OTU	0.355801
PRU00547	1	17	0.000559266	0.283127	CS domain	0.355801
PRU00397	1	17	0.000559266	0.283127	PARP catalytic domain	0.355801
PRU00145	8	290	0.00954042	0.289083	PH	0.361354
PRU01134	1	18	0.000592164	0.29703	Alpha-carbonic anhydrase domain	0.365456
PRU00096	1	18	0.000592164	0.29703	GOLD	0.365456
PRU00008	1	18	0.000592164	0.29703	Glycine-rich domain	0.365456
PRU00191	4	117	0.00384906	0.299185	SH2 domain	0.36619
PRU00041	6	204	0.00671119	0.304611	C2 domain	0.3709
PRU00228	1	19	0.000625062	0.310665	Zinc finger ZZ-type	0.376321
PRU01019	1	20	0.00065796	0.324036	SAM-dependent O-methyltransferase class I-type	0.390504
PRU00134	1	21	0.000690858	0.337147	Zinc finger MYND-type	0.402181
PRU00783	1	21	0.000690858	0.337147	DAG-kinase catalytic (DAGKc) domain	0.402181
PRU00388	1	22	0.000723756	0.350005	Ubiquitin-conjugating enzyme	0.41541
PRU00532	1	24	0.000789552	0.374978	Gcn5-related N-acetyltransferase (GNAT) domain	0.436237
PRU00339	1	24	0.000789552	0.374978	TPR repeat	0.436237
PRU00173	1	24	0.000789552	0.374978	Rhodanese	0.436237
PRU01182	1	24	0.000789552	0.374978	MPN (Mpr1, Pad1 N-terminal) domain	0.436237
PRU00037	1	148	0.0048689	0.38163	BTB domain	0.441788
PRU01077	1	25	0.00082245	0.387103	F-BAR domain	0.441788
PRU00162	1	25	0.00082245	0.387103	PWWP	0.441788
PRU00441	1	161	0.00529658	0.387269	ABC transporter integral membrane type-1 domain	0.441788
PRU00126	1	26	0.000855348	0.398994	LisH	0.448629
PRU00064	1	26	0.000855348	0.398994	Death	0.448629
PRU00056	1	26	0.000855348	0.398994	CRAL-TRIO	0.448629
PRU00046	1	27	0.000888246	0.410653	CARD	0.459541
PRU00237	1	28	0.000921144	0.422088	ETS domain	0.46788
PRU01055	1	28	0.000921144	0.422088	Dynamin-type guanine nucleotide-binding (G) domain	0.46788
PRU00805	1	30	0.00098694	0.444296	Fe(2+) 2-oxoglutarate dioxygenase domain	0.490185
PRU00581	1	31	0.00101984	0.455078	MARVEL domain	0.497454
PRU00548	3	101	0.0033227	0.455117	B30.2/SPRY domain	0.497454
PRU00624	1	35	0.00115143	0.496159	SANT domain	0.539803
PRU00143	3	265	0.00871797	0.50361	PDZ	0.545384
PRU00166	1	39	0.00128302	0.534148	Ras-associating	0.575802
PRU00286	1	43	0.00141461	0.569277	dnaJ domain	0.576518
PRU00116	2	185	0.00608613	0.595541	IQ	0.608092
PRU00080	1	51	0.0016778	0.6318	F-box	0.633268
PRU01188	2	74	0.00243445	0.659486	Intermediate filament (IF) rod domain	0.668797
PRU00226	2	82	0.00269763	0.677412	Zinc finger phorbol-ester/DAG-type	0.694974
PRU00219	1	119	0.00391486	0.73545	VWFA	0.710678
PRU00723	3	132	0.00434253	0.747673	Zinc finger C3H1-type	0.768137
PRU00448	12	576	0.0189492	0.763016	EF-hand	0.777448
PRU00047	1	74	0.00243445	1	Zinc finger CCHC-type	0.789907
PRU00352	1	79	0.00259894	1	Sema domain	1
PRU00125	3	160	0.00526368	1	LIM zinc-binding domain	1
PRU00163	1	52	0.0017107	1	Rab-GAP TBC	1
PRU00024	1	90	0.00296082	1	Zinc finger B-box-type	1
PRU00981	2	114	0.00375037	1	Myc-type, basic helix-loop-helix (bHLH) domain	1
PRU00108	5	275	0.00904695	1	Homeobox DNA-binding domain	1
PRU00214	1	67	0.00220416	1	Ubiquitin-like	1

## Sheet: Castello2016DE
ProRule Designation	Modified Domains	Total Domains	Probability by Chance	P-Value	Domain Name	Q-Value
PRU00176	81	378	0.0124354	1.56822e-103	RNA recognition motif (RRM) domain	9.09567e-102
PRU00117	9	87	0.00286212	3.35789e-09	KH domain	9.73787e-08
PRU00541	8	117	0.00384906	5.7451e-07	Helicase ATP-binding domain	1.11072e-05
PRU01040	3	5	0.00016449	4.02534e-06	DZF domain	5.83674e-05
PRU00691	5	51	0.0016778	1.46979e-05	thioredoxin domain	0.000170496
PRU00322	4	44	0.00144751	0.000145222	Zinc finger RanBP2-type	0.00125675
PRU01170	2	3	9.8694e-05	0.000151677	Peripheral subunit-binding (PSBD) domain	0.00125675
PRU00180	3	19	0.000625062	0.000207962	S1 motif	0.00150772
PRU00382	2	11	0.000361878	0.0019774	R3H motif	0.0127432
PRU00114	1	1464	0.0481626	0.00257119	Ig-like domain	0.0149129
PRU00837	2	16	0.000526368	0.0041041	Linker histone H1/H5 globular (H15) domain	0.0216398
PRU00257	1	1	3.2898e-05	0.00583882	Cro/C1-type HTH domain	0.0260501
PRU00118	1	1	3.2898e-05	0.00583882	KH type-2 domain	0.0260501
PRU00277	2	24	0.000789552	0.00895599	PPIase FKBP-type domain	0.0346298
PRU00156	2	24	0.000789552	0.00895599	PPIase cyclophilin-type domain	0.0346298
PRU00047	3	74	0.00243445	0.00971793	Zinc finger CCHC-type	0.0352275
PRU00209	1	2	6.5796e-05	0.0116437	tRNA-binding domain	0.0355441
PRU00268	1	2	6.5796e-05	0.0116437	S5 double stranded RNA-binding domain	0.0355441
PRU00182	1	2	6.5796e-05	0.0116437	S4 RNA-binding	0.0355441
PRU00266	2	33	0.00108563	0.0163618	Double stranded RNA-binding domain	0.0474492
PRU00690	1	3	9.8694e-05	0.017415	Nop domain	0.0480985
PRU00272	1	4	0.000131592	0.0231527	Thermonuclease domain	0.058385
PRU00824	1	4	0.000131592	0.0231527	Tau and MAP proteins tubulin-binding repeat	0.058385
PRU00641	1	5	0.00016449	0.0288571	Poly(A)-binding protein C-terminal (PABC) domain	0.0697379
PRU00792	1	6	0.000197388	0.0345283	GAR domain	0.0728021
PRU00526	1	6	0.000197388	0.0345283	BRO1 domain	0.0728021
PRU00636	1	6	0.000197388	0.0345283	PET domain	0.0728021
PRU01047	1	7	0.000230286	0.0401667	OBG-type guanine nucleotide-binding (G) domain	0.0728021
PRU01058	1	7	0.000230286	0.0401667	Circularly permuted (CP)-type guanine nucleotide-binding (G) domain	0.0728021
PRU00573	1	7	0.000230286	0.0401667	Acyl-CoA-binding (ACB) domain	0.0728021
PRU00332	1	7	0.000230286	0.0401667	La-type HTH domain	0.0728021
PRU00723	3	132	0.00434253	0.0432468	Zinc finger C3H1-type	0.0728021
PRU00285	1	10	0.00032898	0.0568859	Small heat shock protein (sHSP) domain	0.0760095
PRU00313	1	10	0.00032898	0.0568859	LEM domain	0.0931062
PRU00267	2	66	0.00217127	0.0577901	HMG boxes A and B DNA-binding domains	0.0931062
PRU00698	1	12	0.000394776	0.0678709	MI domain	0.0931062
PRU00649	1	13	0.000427674	0.0733156	TFIIS N-terminal domain	0.106392
PRU00466	1	16	0.000526368	0.0894606	Laminin N-terminal domain	0.111903
PRU00248	1	16	0.000526368	0.0894606	WWE domain	0.129718
PRU01059	1	22	0.000723756	0.120916	Translational (tr)-type guanine nucleotide-binding (G) domain	0.129718
PRU00323	1	24	0.000789552	0.131159	Link domain	0.171052
PRU00532	1	24	0.000789552	0.131159	Gcn5-related N-acetyltransferase (GNAT) domain	0.174621
PRU00542	2	108	0.00355298	0.132471	Helicase C-terminal domain	0.174621
PRU00624	1	35	0.00115143	0.185412	SANT domain	0.174621
PRU00782	1	39	0.00128302	0.204293	Myosin motor domain	0.238975
PRU00160	1	49	0.001612	0.249614	Protein-tyrosine phosphatase domain	0.257587
PRU01150	1	52	0.0017107	0.262703	Coiled coil-helix-coiled coil-helix (CHCH) domain	0.308034
PRU00214	1	67	0.00220416	0.324819	Ubiquitin-like	0.317433
PRU00434	1	80	0.00263184	0.374425	ABC transporter family domain	0.38448
PRU00159	1	512	0.0168438	0.379882	Protein kinase domain	0.425774
PRU00226	1	82	0.00269763	0.381729	Zinc finger phorbol-ester/DAG-type	0.425774
PRU00548	1	101	0.0033227	0.447015	B30.2/SPRY domain	0.425774
PRU00316	2	691	0.0227325	0.448435	FN3 domain	0.481652
PRU00125	1	160	0.00526368	0.609141	LIM zinc-binding domain	0.481652
PRU00143	2	265	0.00871797	0.670583	PDZ	0.642367
PRU00145	1	290	0.00954042	1	PH	0.694533
PRU00175	1	281	0.00924433	1	Zinc finger RING-type	1

## Sheet: Mullari2017DE
ProRule Designation	Modified Domains	Total Domains	Probability by Chance	P-Value	Domain Name	Q-Value
PRU00176	120	378	0.0124354	5.89731e-102	RNA recognition motif (RRM) domain	1.00254e-99
PRU00042	2	7530	0.247722	8.9338e-72	Zinc finger C2H2-type	7.59373e-70
PRU00541	31	117	0.00384906	2.09964e-24	Helicase ATP-binding domain	1.1898e-22
PRU00542	26	108	0.00355298	1.10434e-19	Helicase C-terminal domain	4.69343e-18
PRU01185	11	24	0.000789552	4.8842e-12	PCI domain	1.66063e-10
PRU00117	17	87	0.00286212	6.04434e-12	KH domain	1.71256e-10
PRU00159	33	512	0.0168438	9.42471e-09	Protein kinase domain	2.28886e-07
PRU00723	16	132	0.00434253	2.09167e-08	Zinc finger C3H1-type	4.4448e-07
PRU00691	9	51	0.0016778	1.31332e-06	thioredoxin domain	2.48071e-05
PRU00034	4	5	0.00016449	3.8869e-06	Brix domain	6.00703e-05
PRU01040	4	5	0.00016449	3.8869e-06	DZF domain	6.00703e-05
PRU00115	5	13	0.000427674	8.05271e-06	Importin N-terminal	0.00011408
PRU00316	1	691	0.0227325	2.88946e-05	FN3 domain	0.000377852
PRU00382	4	11	0.000361878	8.27718e-05	R3H motif	0.00100509
PRU00114	52	1464	0.0481626	9.22921e-05	Ig-like domain	0.00104598
PRU00521	1	592	0.0194756	0.000176238	G-protein coupled receptors family 1	0.00187253
PRU00219	10	119	0.00391486	0.00018806	VWFA	0.0018806
PRU01140	3	6	0.000197388	0.000265964	Zinc finger C2H2 AKAP95-type	0.00251188
PRU00205	4	16	0.000526368	0.000342301	TLC domain	0.00290956
PRU00837	4	16	0.000526368	0.000342301	Linker histone H1/H5 globular (H15) domain	0.00290956
PRU01058	3	7	0.000230286	0.000416093	Circularly permuted (CP)-type guanine nucleotide-binding (G) domain	0.00336837
PRU00214	7	67	0.00220416	0.000485516	Ubiquitin-like	0.00375172
PRU00044	9	114	0.00375037	0.000604937	Calponin-homology (CH) domain	0.00447127
PRU00958	2	2	6.5796e-05	0.00078552	tRNA (guanine(26)-N(2))-dimethyltransferase (EC 2.1.1.216)	0.00460477
PRU01065	2	2	6.5796e-05	0.00078552	CBP/p300-type histone acetyltransferase (HAT) domain profile	0.00460477
PRU00209	2	2	6.5796e-05	0.00078552	tRNA-binding domain	0.00460477
PRU00278	2	2	6.5796e-05	0.00078552	PpiC domain	0.00460477
PRU00268	2	2	6.5796e-05	0.00078552	S5 double stranded RNA-binding domain	0.00460477
PRU00182	2	2	6.5796e-05	0.00078552	S4 RNA-binding	0.00460477
PRU01015	3	11	0.000361878	0.00152141	SAM-dependent methyltransferase PRMT-type domain	0.00862132
PRU01133	2	3	9.8694e-05	0.00174407	Translationally controlled tumor protein (TCTP) domain	0.00926535
PRU00690	2	3	9.8694e-05	0.00174407	Nop domain	0.00926535
PRU00698	3	12	0.000394776	0.00194613	MI domain	0.0100255
PRU01084	3	13	0.000427674	0.00243794	Hexokinase domain	0.0121897
PRU01055	4	28	0.000921144	0.00265781	Dynamin-type guanine nucleotide-binding (G) domain	0.0129094
PRU00170	2	4	0.000131592	0.00305966	Reticulon	0.0144484
PRU00084	5	50	0.0016449	0.00369932	FERM	0.0169969
PRU01194	2	5	0.00016449	0.00471776	Synaptotagmin-like mitochondrial lipid-binding proteins (SMP) domain	0.0206708
PRU00266	4	33	0.00108563	0.00474211	Double stranded RNA-binding domain	0.0206708
PRU00269	3	17	0.000559266	0.00513891	PI3K/PI4K domain	0.0218404
PRU00247	2	6	0.000197388	0.00670426	SWIRM domain	0.0271363
PRU00843	2	6	0.000197388	0.00670426	Phosphagen kinase C-terminal domain	0.0271363
PRU00695	2	7	0.000230286	0.00900547	W2 domain	0.035603
PRU01059	3	22	0.000723756	0.010348	Translational (tr)-type guanine nucleotide-binding (G) domain	0.039981
PRU00322	4	44	0.00144751	0.0126306	Zinc finger RanBP2-type	0.0477155
PRU00156	3	24	0.000789552	0.0130466	PPIase cyclophilin-type domain	0.0482156
PRU00282	2	9	0.000296082	0.0144993	Solute carrier (Solcar) repeat	0.0513518
PRU00243	2	9	0.000296082	0.0144993	ENTH domain	0.0513518
PRU00550	2	10	0.00032898	0.0176667	VPS9 domain	0.0595015
PRU00313	2	10	0.00032898	0.0176667	LEM domain	0.0595015
PRU01188	5	74	0.00243445	0.0178504	Intermediate filament (IF) rod domain	0.0595015
PRU01115	1	1	3.2898e-05	0.0199003	POTRA domain	0.0615101
PRU00518	1	1	3.2898e-05	0.0199003	YrdC-like domain	0.0615101
PRU00118	1	1	3.2898e-05	0.0199003	KH type-2 domain	0.0615101
PRU00354	1	1	3.2898e-05	0.0199003	Polyamine biosynthesis (PABS) domain	0.0615101
PRU00163	4	52	0.0017107	0.0217761	Rab-GAP TBC	0.0661059
PRU00534	2	12	0.000394776	0.0247816	FAT domain	0.0739099
PRU00124	1	296	0.0097378	0.0361957	LDL-receptor class A	0.106091
PRU00192	1	306	0.0100668	0.0379923	Src homology 3 (SH3) domain	0.109469
PRU00848	1	2	6.5796e-05	0.0394053	Bin3-type S-adenosyl-L-methionine (SAM) domain	0.111648
PRU00317	2	16	0.000526368	0.0418165	Pumilio repeat	0.116538
PRU00547	2	17	0.000559266	0.0465979	CS domain	0.127768
PRU00180	2	19	0.000625062	0.0567187	S1 motif	0.146307
PRU01151	1	3	9.8694e-05	0.0585226	Pyruvate carboxyltransferase domain	0.146307
PRU01094	1	3	9.8694e-05	0.0585226	Letm1 ribosome-binding (RBD) domain	0.146307
PRU00318	1	3	9.8694e-05	0.0585226	Pumilio homology domain	0.146307
PRU01202	1	3	9.8694e-05	0.0585226	MGS-like domain	0.146307
PRU00264	1	3	9.8694e-05	0.0585226	Zinc finger PARP-type	0.146307
PRU00047	4	74	0.00243445	0.0638486	Zinc finger CCHC-type	0.157308
PRU01083	2	21	0.000690858	0.0675225	Cytidine and deoxycytidylate deaminases domain	0.163983
PRU00143	1	265	0.00871797	0.074798	PDZ	0.166256
PRU01129	1	4	0.000131592	0.0772602	Mis18 domain	0.166256
PRU01016	1	4	0.000131592	0.0772602	C-5 cytosine-specific DNA methylase (Dnmt) domain	0.166256
PRU00398	1	4	0.000131592	0.0772602	PARP alpha-helical domain	0.166256
PRU00842	1	4	0.000131592	0.0772602	Phosphagen kinase N-terminal domain	0.166256
PRU01193	1	4	0.000131592	0.0772602	CNNM transmembrane domain	0.166256
PRU00109	1	4	0.000131592	0.0772602	HORMA	0.166256
PRU00272	1	4	0.000131592	0.0772602	Thermonuclease domain	0.166256
PRU00770	1	4	0.000131592	0.0772602	MENTAL domain	0.166256
PRU00277	2	24	0.000789552	0.0848582	PPIase FKBP-type domain	0.175926
PRU01182	2	24	0.000789552	0.0848582	MPN (Mpr1, Pad1 N-terminal) domain	0.175926
PRU00173	2	24	0.000789552	0.0848582	Rhodanese	0.175926
PRU00876	1	5	0.00016449	0.0956254	FYR domain FYRC motif	0.184731
PRU00225	1	5	0.00016449	0.0956254	YTH	0.184731
PRU00161	1	5	0.00016449	0.0956254	PUA	0.184731
PRU00464	1	5	0.00016449	0.0956254	HIT	0.184731
PRU00183	1	5	0.00016449	0.0956254	SAC	0.184731
PRU00063	1	5	0.00016449	0.0956254	DDT domain	0.184731
PRU00415	2	28	0.000921144	0.109752	Saposin B-type domain	0.205493
PRU00104	2	28	0.000921144	0.109752	HECT domain	0.205493
PRU00132	1	6	0.000197388	0.113626	MSP	0.205493
PRU00619	1	6	0.000197388	0.113626	RAP domain	0.205493
PRU00654	1	6	0.000197388	0.113626	ERV/ALR sulfhydryl oxidase domain	0.205493
PRU00503	1	6	0.000197388	0.113626	dilute domain	0.205493
PRU00190	3	62	0.00203967	0.13052	SET	0.230058
PRU01006	1	7	0.000230286	0.131268	Clathrin heavy-chain (CHCR) repeat	0.230058
PRU00332	1	7	0.000230286	0.131268	La-type HTH domain	0.230058
PRU00538	2	32	0.00105274	0.136265	JmjC domain	0.236378
PRU00175	2	281	0.00924433	0.139634	Zinc finger RING-type	0.238321
PRU00441	6	161	0.00529658	0.148008	ABC transporter integral membrane type-1 domain	0.238321
PRU00810	1	8	0.000263184	0.14856	PAH domain	0.238321
PRU00336	1	8	0.000263184	0.14856	FCP1 homology domain	0.238321
PRU00137	1	8	0.000263184	0.14856	NTF2	0.238321
PRU00724	1	8	0.000263184	0.14856	CID domain	0.238321
PRU00836	1	8	0.000263184	0.14856	HIG1 domain	0.238321
PRU00267	3	66	0.00217127	0.148896	HMG boxes A and B DNA-binding domains	0.238321
PRU00053	2	34	0.00111853	0.150002	Chromo	0.238321
PRU00658	1	9	0.000296082	0.165509	L-type lectin-like (leguminous) domain	0.255786
PRU00240	1	9	0.000296082	0.165509	Adenosine to inosine editase domain	0.255786
PRU01163	1	9	0.000296082	0.165509	Vicinal oxygen chelate (VOC) domain	0.255786
PRU01103	1	10	0.00032898	0.18212	Peptidase family A1 domain	0.278923
PRU00782	2	39	0.00128302	0.185392	Myosin motor domain	0.281399
PRU00108	2	275	0.00904695	0.192751	Homeobox DNA-binding domain	0.28998
PRU00449	1	11	0.000361878	0.198401	AN1-type	0.293289
PRU00579	1	11	0.000361878	0.198401	Rho GTPase-binding/formin homology 3 (GBD/FH3) domain	0.293289
PRU00041	1	204	0.00671119	0.204487	C2 domain	0.29968
PRU00389	1	12	0.000394776	0.214359	IRS-type PTB domain	0.301306
PRU00400	1	12	0.000394776	0.214359	Neuralized homology repeat (NHR) domain	0.301306
PRU00290	1	12	0.000394776	0.214359	v-SNARE coiled-coil homology domain	0.301306
PRU00599	1	12	0.000394776	0.214359	ADF-H domain	0.301306
PRU00221	2	43	0.00141461	0.214459	WD repeat	0.301306
PRU00434	3	80	0.00263184	0.218591	ABC transporter family domain	0.304594
PRU00215	1	13	0.000427674	0.23	UBX	0.317886
PRU00448	7	576	0.0189492	0.231933	EF-hand	0.317972
PRU00568	1	14	0.000460572	0.24533	TTL domain	0.328394
PRU00669	1	14	0.000460572	0.24533	Myotubularin phosphatase domain	0.328394
PRU00490	1	14	0.000460572	0.24533	Macro domain	0.328394
PRU01189	2	48	0.0015791	0.251296	Nuclear receptor (NR) ligand-binding (LBD) domain	0.332784
PRU00239	1	15	0.00049347	0.260355	Cysteine proteinase, calpain-type, catalytic domain	0.332784
PRU00774	1	15	0.00049347	0.260355	Formin homology-2 (FH2) domain	0.332784
PRU00409	1	15	0.00049347	0.260355	ATP-grasp domain	0.332784
PRU00167	1	15	0.00049347	0.260355	Ras-GAP	0.332784
PRU00189	1	15	0.00049347	0.260355	SEC7	0.332784
PRU00059	1	167	0.00549396	0.274555	CUB	0.346398
PRU00248	1	16	0.000526368	0.275081	WWE domain	0.346398
PRU00116	1	185	0.00608613	0.285779	IQ	0.354083
PRU00716	1	17	0.000559266	0.289515	Ferredoxin reductase-type FAD-binding domain	0.354083
PRU00139	1	17	0.000559266	0.289515	OTU	0.354083
PRU00397	1	17	0.000559266	0.289515	PARP catalytic domain	0.354083
PRU01134	1	18	0.000592164	0.303661	Alpha-carbonic anhydrase domain	0.363538
PRU00096	1	18	0.000592164	0.303661	GOLD	0.363538
PRU00625	1	18	0.000592164	0.303661	Myb-type HTH DNA-binding domain	0.363538
PRU01082	1	20	0.00065796	0.331117	PPM-type phosphatase domain	0.390902
PRU00164	1	20	0.00065796	0.331117	RanBD1	0.390902
PRU00136	1	23	0.000756654	0.370287	NACHT-NTPase domain	0.431156
PRU00016	1	23	0.000756654	0.370287	Serine-rich domain	0.431156
PRU00037	1	148	0.0048689	0.382317	BTB domain	0.439734
PRU00532	1	24	0.000789552	0.382827	Gcn5-related N-acetyltransferase (GNAT) domain	0.439734
PRU01077	1	25	0.00082245	0.395119	F-BAR domain	0.450807
PRU00126	1	26	0.000855348	0.407166	LisH	0.461455
PRU00794	1	27	0.000888246	0.418974	Nudix hydrolase domain	0.471692
PRU00288	1	30	0.00098694	0.453006	ARF GTPase-activating proteins domain	0.506652
PRU00581	1	31	0.00101984	0.463902	MARVEL domain	0.515447
PRU01023	1	34	0.00111853	0.495307	SAM-dependent MTase RsmB/NOP-type domain	0.546768
PRU00092	1	35	0.00115143	0.505362	G-patch	0.550715
PRU00624	1	35	0.00115143	0.505362	SANT domain	0.550715
PRU00033	1	41	0.00134882	0.561626	BRCT	0.60813
PRU00131	1	42	0.00138172	0.570362	MIR	0.61368
PRU00174	1	47	0.00154621	0.6115	Ricin B-type lectin	0.653805
PRU00015	1	48	0.0015791	0.619243	Proline-rich domain	0.657946
PRU00160	1	49	0.001612	0.626832	Protein-tyrosine phosphatase domain	0.661873
PRU00212	1	50	0.0016449	1	UBA	1
PRU00184	1	98	0.003224	1	SAM	1
PRU00191	2	117	0.00384906	1	SH2 domain	1
PRU00304	1	65	0.00213837	1	DENN domain	1
PRU00080	1	51	0.0016778	1	F-box	1
PRU00172	1	66	0.00217127	1	Rho GTPase-activating proteins domain	1
PRU00062	1	72	0.00236865	1	Dbl homology (DH) domain	1
PRU00035	1	54	0.00177649	1	Bromodomain	1
PRU00548	2	101	0.0033227	1	B30.2/SPRY domain	1

## Sheet: He2016DE
ProRule Designation	Modified Domains	Total Domains	Probability by Chance	P-Value	Domain Name	Q-Value
PRU00176	23	324	0.023348	5.90559e-18	RNA recognition motif (RRM) domain	2.65752e-16
PRU00542	7	93	0.00670174	2.39816e-06	Helicase C-terminal domain	5.39587e-05
PRU01040	2	4	0.000288247	0.000312846	DZF domain	0.00413537
PRU00541	5	95	0.00684586	0.000367588	Helicase ATP-binding domain	0.00413537
PRU00851	1	1	7.20617e-05	0.00632159	SGF29 C-terminal domain	0.0474119
PRU00895	1	1	7.20617e-05	0.00632159	mRNA (guanine-N(7)-)-methyltransferase (EC 2.1.1.56)	0.0474119
PRU00086	2	22	0.00158536	0.00878929	FHA	0.0565026
PRU00117	3	75	0.00540463	0.0123158	KH domain	0.0567165
PRU01171	1	2	0.000144123	0.0126037	XRN2-binding domain (XTBD)	0.0567165
PRU01001	1	2	0.000144123	0.0126037	QLQ domain	0.0567165
PRU00053	2	30	0.00216185	0.0158187	Chromo	0.064713
PRU00658	1	4	0.000288247	0.0250503	L-type lectin-like (leguminous) domain	0.0939385
PRU00225	1	5	0.000360308	0.0312153	YTH	0.108053
PRU01058	1	7	0.000504432	0.0434299	Circularly permuted (CP)-type guanine nucleotide-binding (G) domain	0.139596
PRU00810	1	8	0.000576493	0.04948	PAH domain	0.146891
PRU00465	1	9	0.000648555	0.0554922	2Fe-2S ferredoxin-type domain	0.146891
PRU01084	1	9	0.000648555	0.0554922	Hexokinase domain	0.146891
PRU01188	2	69	0.00497226	0.0714991	Intermediate filament (IF) rod domain	0.149941
PRU01056	1	12	0.00086474	0.0733043	Septin-type guanine nucleotide-binding (G) domain	0.149941
PRU00490	1	12	0.00086474	0.0733043	Macro domain	0.149941
PRU00458	1	12	0.00086474	0.0733043	Laminin IV type A domain	0.149941
PRU00599	1	12	0.00086474	0.0733043	ADF-H domain	0.149941
PRU00404	1	13	0.000936802	0.0791676	Mu homology domain (MHD)	0.154893
PRU00530	1	15	0.00108093	0.0907843	POU-specific (POUs) domain	0.17022
PRU00061	1	18	0.00129711	0.107938	Pyrin domain	0.173472
PRU01182	1	18	0.00129711	0.107938	MPN (Mpr1, Pad1 N-terminal) domain	0.173472
PRU00186	1	18	0.00129711	0.107938	SAP	0.173472
PRU00180	1	20	0.00144123	0.119196	S1 motif	0.173472
PRU00162	1	20	0.00144123	0.119196	PWWP	0.178794
PRU00092	1	21	0.0015133	0.124772	G-patch	0.178794
PRU00064	1	24	0.00172948	0.141292	Death	0.181121
PRU00388	1	37	0.00266628	0.209387	Ubiquitin-conjugating enzyme	0.198692
PRU00316	2	762	0.054911	0.242614	FN3 domain	0.285527
PRU00035	1	45	0.00324278	0.248608	Bromodomain	0.308157
PRU00691	1	46	0.00331484	0.253374	thioredoxin domain	0.308157
PRU00084	1	46	0.00331484	0.253374	FERM	0.308157
PRU00080	1	52	0.00374721	0.281345	F-box	0.308157
PRU00548	1	73	0.0052605	0.371328	B30.2/SPRY domain	0.333172
PRU00044	1	100	0.00720617	0.470826	Calponin-homology (CH) domain	0.428456
PRU00159	4	493	0.0355264	0.557357	Protein kinase domain	0.52968
PRU00448	2	502	0.036175	0.773316	EF-hand	0.611733
PRU00145	1	260	0.018736	1	PH	0.828553
PRU00041	1	232	0.0167183	1	C2 domain	1
PRU00143	1	231	0.0166462	1	PDZ	1

## Sheet: RSCys-PC
Index	Protein Class	Number Modified	Perentage
1	extracellular matrix protein (PC00102)	3	0.001
2	cytoskeletal protein (PC00085)	156	0.052
3	transporter (PC00227)	119	0.04
4	scaffold/adaptor protein (PC00226)	144	0.048
5	DNA metabolism protein (PC00009)	77	0.026
6	cell adhesion molecule (PC00069)	2	0.001
7	intercellular signal molecule (PC00207)	4	0.001
8	protein-binding activity modulator (PC00095)	128	0.043
9	viral or transposable element protein (PC00237)	3	0.001
10	RNA metabolism protein (PC00031)	303	0.101
11	calcium-binding protein (PC00060)	9	0.003
12	gene-specific transcriptional regulator (PC00264)	182	0.061
13	defense/immunity protein (PC00090)	8	0.003
14	translational protein (PC00263)	118	0.039
15	metabolite interconversion enzyme (PC00262)	310	0.104
16	protein modifying enzyme (PC00260)	335	0.112
17	chromatin/chromatin-binding, or -regulatory protein (PC00077)	94	0.031
18	transfer/carrier protein (PC00219)	11	0.004
19	membrane traffic protein (PC00150)	72	0.024
20	chaperone (PC00072)	53	0.018
21	cell junction protein (PC00070)	3	0.001
22	structural protein (PC00211)	4	0.001
23	transmembrane signal receptor (PC00197)	16	0.005
24	No PANTHER category is assigned (UNCLASSIFIED)	835	0.279

## Sheet: RSCysPutative-PC
Index	Protein Class	Number Modified	Perentage
1	extracellular matrix protein (PC00102)	1	0.001
2	cytoskeletal protein (PC00085)	108	0.081
3	transporter (PC00227)	90	0.067
4	scaffold/adaptor protein (PC00226)	112	0.084
5	DNA metabolism protein (PC00009)	48	0.036
6	cell adhesion molecule (PC00069)	2	0.001
7	intercellular signal molecule (PC00207)	2	0.001
8	protein-binding activity modulator (PC00095)	109	0.081
9	viral or transposable element protein (PC00237)	2	0.001
10	RNA metabolism protein (PC00031)	33	0.025
11	calcium-binding protein (PC00060)	4	0.003
12	gene-specific transcriptional regulator (PC00264)	136	0.102
13	defense/immunity protein (PC00090)	4	0.003
14	translational protein (PC00263)	7	0.005
15	metabolite interconversion enzyme (PC00262)	236	0.176
16	protein modifying enzyme (PC00260)	265	0.198
17	chromatin/chromatin-binding, or -regulatory protein (PC00077)	62	0.046
18	transfer/carrier protein (PC00219)	9	0.007
19	membrane traffic protein (PC00150)	60	0.045
20	chaperone (PC00072)	27	0.02
21	cell junction protein (PC00070)	3	0.002
22	structural protein (PC00211)	4	0.003
23	transmembrane signal receptor (PC00197)	14	0.01

## Sheet: IA-AlkyneIVDE
ProRule Designation	Modified Domains	Total Domains	Probability by Chance	P-Value	Domain Name	Q-Value
PRU00042	5	7530	0.247722	5.85392e-16	Zinc finger C2H2-type	6.20515e-14
PRU00438	4	8	0.000263184	1.95552e-07	MAD homology domain 1 (MH1)	1.03642e-05
PRU00534	4	12	0.000394776	9.71838e-07	FAT domain	2.57537e-05
PRU00599	4	12	0.000394776	9.71838e-07	ADF-H domain	2.57537e-05
PRU00159	14	512	0.0168438	2.77594e-06	Protein kinase domain	5.88499e-05
PRU00541	7	117	0.00384906	7.55815e-06	Helicase ATP-binding domain	0.000133527
PRU00104	4	28	0.000921144	2.67561e-05	HECT domain	0.000405163
PRU00958	2	2	6.5796e-05	6.91998e-05	tRNA (guanine(26)-N(2))-dimethyltransferase (EC 2.1.1.216)	0.000916897
PRU00978	4	51	0.0016778	0.000264919	Basic-leucine zipper (bZIP) domain	0.00312016
PRU01059	3	22	0.000723756	0.000329281	Translational (tr)-type guanine nucleotide-binding (G) domain	0.00349038
PRU00843	2	6	0.000197388	0.000613166	Phosphagen kinase C-terminal domain	0.00590869
PRU01058	2	7	0.000230286	0.000831345	Circularly permuted (CP)-type guanine nucleotide-binding (G) domain	0.00734355
PRU00137	2	8	0.000263184	0.00108162	NTF2	0.00881938
PRU00218	2	9	0.000296082	0.00136362	VHS domain	0.0103245
PRU00782	3	39	0.00128302	0.00170418	Myosin motor domain	0.0120428
PRU00385	2	12	0.000394776	0.00239612	KASH domain	0.0158743
PRU00404	2	13	0.000427674	0.00280122	Mu homology domain (MHD)	0.0174664
PRU00774	2	15	0.00049347	0.00370061	Formin homology-2 (FH2) domain	0.0217925
PRU00723	4	132	0.00434253	0.0082189	Zinc finger C3H1-type	0.0458528
PRU01077	2	25	0.00082245	0.00988953	F-BAR domain	0.0524145
PRU00342	1	2	6.5796e-05	0.0117738	TRUD domain	0.0542619
PRU01205	1	2	6.5796e-05	0.0117738	PPPDE domain	0.0542619
PRU00073	1	2	6.5796e-05	0.0117738	DRADA	0.0542619
PRU00117	3	87	0.00286212	0.0153964	KH domain	0.0602111
PRU00266	2	33	0.00108563	0.0167088	Double stranded RNA-binding domain	0.0602111
PRU01133	1	3	9.8694e-05	0.0176089	Translationally controlled tumor protein (TCTP) domain	0.0602111
PRU00529	1	3	9.8694e-05	0.0176089	THUMP domain	0.0602111
PRU01094	1	3	9.8694e-05	0.0176089	Letm1 ribosome-binding (RBD) domain	0.0602111
PRU00264	1	3	9.8694e-05	0.0176089	Zinc finger PARP-type	0.0602111
PRU00469	1	3	9.8694e-05	0.0176089	Zinc finger TFIIB-type	0.0602111
PRU00101	1	3	9.8694e-05	0.0176089	GYF	0.0602111
PRU00091	2	35	0.00115143	0.0186516	Zinc finger FYVE/FYVE-related type	0.0617834
PRU01016	1	4	0.000131592	0.0234097	C-5 cytosine-specific DNA methylase (Dnmt) domain	0.0653009
PRU00865	1	4	0.000131592	0.0234097	ADD domain	0.0653009
PRU01144	1	4	0.000131592	0.0234097	Zinc finger C2HC RNF-type	0.0653009
PRU00842	1	4	0.000131592	0.0234097	Phosphagen kinase N-terminal domain	0.0653009
PRU00376	1	4	0.000131592	0.0234097	YEATS domain	0.0653009
PRU10132	1	4	0.000131592	0.0234097	Ubiquitin-activating enzyme active site	0.0653009
PRU00542	3	108	0.00355298	0.0269397	Helicase C-terminal domain	0.0719235
PRU00221	2	43	0.00141461	0.0273025	WD repeat	0.0719235
PRU00231	1	5	0.00016449	0.0291765	Longin domain	0.0719235
PRU00414	1	5	0.00016449	0.0291765	Saposin A-type domain	0.0719235
PRU01040	1	5	0.00016449	0.0291765	DZF domain	0.0719235
PRU00044	3	114	0.00375037	0.0308896	Calponin-homology (CH) domain	0.074008
PRU00015	2	48	0.0015791	0.0333775	Proline-rich domain	0.074008
PRU01146	2	49	0.001612	0.0346503	Extended PHD (ePHD) domain	0.074008
PRU00526	1	6	0.000197388	0.0349094	BRO1 domain	0.074008
PRU01126	1	6	0.000197388	0.0349094	Methionine-R-sulfoxide reductase (MsrB) domain	0.074008
PRU00132	1	6	0.000197388	0.0349094	MSP	0.074008
PRU00247	1	6	0.000197388	0.0349094	SWIRM domain	0.074008
PRU01006	1	7	0.000230286	0.0406087	Clathrin heavy-chain (CHCR) repeat	0.0827792
PRU01047	1	7	0.000230286	0.0406087	OBG-type guanine nucleotide-binding (G) domain	0.0827792
PRU00810	1	8	0.000263184	0.0462744	PAH domain	0.0875909
PRU00724	1	8	0.000263184	0.0462744	CID domain	0.0875909
PRU01093	1	8	0.000263184	0.0462744	Class I myosin tail homology (TH1) domain	0.0875909
PRU00054	1	8	0.000263184	0.0462744	CN hydrolase domain	0.0875909
PRU00240	1	9	0.000296082	0.0519069	Adenosine to inosine editase domain	0.0917023
PRU00369	1	9	0.000296082	0.0519069	BAG domain	0.0917023
PRU00262	1	9	0.000296082	0.0519069	Ras-binding domain	0.0917023
PRU00781	1	9	0.000296082	0.0519069	Phosphatidylinositol phosphate kinase (PIPK) domain	0.0917023
PRU00027	1	10	0.00032898	0.0575064	Zinc finger BED-type	0.0967567
PRU00602	1	10	0.00032898	0.0575064	COMM domain	0.0967567
PRU00265	1	10	0.00032898	0.0575064	NF-kappa-B/Rel/dorsal domain	0.0967567
PRU00449	1	11	0.000361878	0.0630729	AN1-type	0.102857
PRU01015	1	11	0.000361878	0.0630729	SAM-dependent methyltransferase PRMT-type domain	0.102857
PRU00698	1	12	0.000394776	0.0686067	MI domain	0.110187
PRU01084	1	13	0.000427674	0.0741081	Hexokinase domain	0.115521
PRU00115	1	13	0.000427674	0.0741081	Importin N-terminal	0.115521
PRU00176	5	378	0.0124354	0.0754806	RNA recognition motif (RRM) domain	0.115956
PRU00490	1	14	0.000460572	0.0795771	Macro domain	0.120502
PRU00795	1	15	0.00049347	0.085014	Citron homology (CNH) domain	0.125159
PRU00239	1	15	0.00049347	0.085014	Cysteine proteinase, calpain-type, catalytic domain	0.125159
PRU00269	1	17	0.000559266	0.0957921	PI3K/PI4K domain	0.139095
PRU00207	1	18	0.000592164	0.101134	Zinc finger TRAF-type	0.144867
PRU00180	1	19	0.000625062	0.106444	S1 motif	0.150441
PRU00164	1	20	0.00065796	0.111723	RanBD1	0.155824
PRU01083	1	21	0.000690858	0.116971	Cytidine and deoxycytidylate deaminases domain	0.161025
PRU00548	2	101	0.0033227	0.121051	B30.2/SPRY domain	0.163949
PRU00388	1	22	0.000723756	0.122188	Ubiquitin-conjugating enzyme	0.163949
PRU00532	1	24	0.000789552	0.132531	Gcn5-related N-acetyltransferase (GNAT) domain	0.169256
PRU00156	1	24	0.000789552	0.132531	PPIase cyclophilin-type domain	0.169256
PRU01185	1	24	0.000789552	0.132531	PCI domain	0.169256
PRU00277	1	24	0.000789552	0.132531	PPIase FKBP-type domain	0.169256
PRU00066	1	25	0.00082245	0.137657	DEP	0.17371
PRU00322	1	44	0.00144751	0.229519	Zinc finger RanBP2-type	0.286224
PRU00125	2	160	0.00526368	0.244871	LIM zinc-binding domain	0.298727
PRU01189	1	48	0.0015791	0.247582	Nuclear receptor (NR) ligand-binding (LBD) domain	0.298727
PRU00140	1	49	0.001612	0.252031	PAS	0.298727
PRU00160	1	49	0.001612	0.252031	Protein-tyrosine phosphatase domain	0.298727
PRU00084	1	50	0.0016449	0.256455	FERM	0.298727
PRU00212	1	50	0.0016449	0.256455	UBA	0.298727
PRU00691	1	51	0.0016778	0.260852	thioredoxin domain	0.300547
PRU00448	1	576	0.0189492	0.271924	EF-hand	0.309935
PRU00172	1	66	0.00217127	0.323791	Rho GTPase-activating proteins domain	0.361282
PRU00267	1	66	0.00217127	0.323791	HMG boxes A and B DNA-binding domains	0.361282
PRU00062	1	72	0.00236865	0.347447	Dbl homology (DH) domain	0.38364
PRU00024	1	90	0.00296082	0.413591	Zinc finger B-box-type	0.451965
PRU00224	1	93	0.00305951	0.423947	WW/rsp5/WWP domain	0.458555
PRU00192	3	306	0.0100668	0.434173	Src homology 3 (SH3) domain	0.464872
PRU00146	1	103	0.00338849	0.457173	Zinc finger PHD-type	0.484603
PRU00981	1	114	0.00375037	0.491523	Myc-type, basic helix-loop-helix (bHLH) domain	0.515856
PRU00037	1	148	0.0048689	0.584612	BTB domain	0.591849
PRU00145	2	290	0.00954042	0.691241	PH	0.60164
PRU00041	1	204	0.00671119	1	C2 domain	0.704534
PRU00143	1	265	0.00871797	1	PDZ	1

[truncated: 2 more sheets: CEPISDE, CEPIVDE]
