# Supplementary material for: Chemoproteomic capture of RNA binding activity in living cells
Source: Nat Commun. 2023 Oct 7;14:6282. doi: 10.1038/s41467-023-41844-z (PMC10560261; doi:10.1038/s41467-023-41844-z)
Supplement: Supplementary file 9 — Supplementary Data 6 [file 41467_2023_41844_MOESM9_ESM.xlsx]

## Sheet: TableofContents
Tab name
DDXDomainInformation	Table highlighting various DDX members with RS-Cys sites from DM93 and HEK293T soluble and membrane fractions
DDXFunctionTable	Table highlighting each respective DDX member and cellular role

## Sheet: DDXDomainInformation
UniProt	Symbol	Name	Modified Cys (RBS)	RBD	Noncanonical RBD/RBR	Target Development Level
Q92841	DDX17	Probable ATP-dependent RNA helicase DDX17	277	Helicase ATP-binding		Tbio
			298	Helicase ATP-binding
Q9NVP1	DDX18	ATP-dependent RNA helicase DDX18	183	Q motif		Tbio
Q9UHI6	DDX20	Probable ATP-dependent RNA helicase DDX20	758		Unknown	Tbio
Q9GZR7	DDX24	ATP-dependent RNA helicase DDX24	15		Unknown	Tbio
			134		Disordered
O00571	DDX3X	ATP-dependent RNA helicase DDX3X	128		Disordered	Tchem
P17844	DDX5	Probable ATP-dependent RNA helicase DDX5	191	Helicase ATP-binding		Tbio
			200	Helicase ATP-binding
			221	Helicase ATP-binding
			234	Helicase ATP-binding
Q9BQ39	DDX50	ATP-dependent RNA helicase DDX50	603		Unknown	Tbio
Q8N8A6	DDX51	ATP-dependent RNA helicase DDX51	187		Unknown	Tdark
Q9Y2R4	DDX52	Probable ATP-dependent RNA helicase DDX52	536	Helicase C-terminal		Tbio
Q8TDD1	DDX54	ATP-dependent RNA helicase DDX54	73		Disordered	Tbio
Q8NHQ9	DDX55	ATP-dependent RNA helicase DDX55	437		Unknown	Tdark
Q9NY93	DDX56	Probable ATP-dependent RNA helicase DDX56	286	Helicase C-terminal		Tbio
Q5T1V6	DDX59	Probable ATP-dependent RNA helicase DDX59	453	Helicase C-terminal		Tbio
P26196	DDX6	Probable ATP-dependent RNA helicase DDX6	102	Q motif		Tbio

## Sheet: DDXFunctionTable
Cellular Role	Member	Cellular Role	Member
Organelle-specific RNA Metabolism	DDX28	Ribosome Biogensis	DDX3X
RNA Decay	DDX5		DDX3Y
	DDX6		DDX5
RNA Storage	DDX3X		DDX10
	DDX3Y		DDX18
	DDX6		DDX21
Translation	DDX2A		DDX24
	DDX2B		DDX27
	DDX3X		DDX31
	DDX3Y		DDX47
miRNA Processing (RISC Assembly)	DDX28		DDX48
Nonsense-mediated Decay	DDX48		DDX49
snRNP Biogensis	DDX20		DDX50
RNA Export	DDX3X		DDX51
	DDX3Y		DDX52
	DDX19		DDX54
	DDX25		DDX55
	DDX39		DDX56
	UAP56	Pre-mRNA Splicing	DDX3X
Transcription	DDX5		DDX17
	DDX17		DDX20
	DDX20		DDX21
	DDX21
PACEE sensitive CEP-modified proteins in HEK cells
