# Supplementary material for: Chemoproteomic capture of RNA binding activity in living cells
Source: Nat Commun. 2023 Oct 7;14:6282. doi: 10.1038/s41467-023-41844-z (PMC10560261; doi:10.1038/s41467-023-41844-z)
Supplement: Supplementary file 10 — Supplementary Data 7 [file 41467_2023_41844_MOESM10_ESM.xlsx]

## Sheet: TableofContents
Key
RS-Cys	SR>2
DR	Disordered ranges
D	Distances
Tab name	Contents
RS-CysMobi	Data from HEK293T and DM93 soluble and membrane (SR>2) mapped against the mobiDB reviewed human predicted disordered regions
RS-CysD	Data from HEK293T and DM93 soluble and membrane (SR>2) mapped against RNA/protein co-crystal structures
RS-CysHekMemD	Data from HEK293T membrane (SR>2) mapped against RNA/protein co-crystal structures

## Sheet: RS-CysMobi
ID	LowRange	HighRange	ResiID	Gene_ID	Uniprot_ID	QuantitativeValue	QVStandardError	Treatment	Peptides	InRange
P22314	1	47	23	UBA1	P22314	2.6866	NA	UV	VSGPDPKPGSNC[+604.3]SPAQSVLSEVPSVPTNGMAK	TRUE
Q9C0C9	401	459	406	UBE2O	Q9C0C9	2.20285	0.240361	Thio	IMSC[+57]SPDTQC[+604.3]SR	TRUE
Q05086	175	226	198	UBE3A	Q05086	5.1419	0.516951	UV	AAC[+604.3]SAAAMEEDSEASSSR	TRUE
O95155	1	155	113	UBE4B	O95155	5.12978	1.88776	Thio	SQSMDIDGVSC[+604.3]EK	TRUE
Q14694	194	257	254	UBP10	Q14694	2.14448	1.16627	Thio	TAGQPEGGPGADFGQSC[+604.3]FPAEAGR	TRUE
Q9Y4E8	629	694	633	UBP15	Q9Y4E8	6.03137	NA	UV	ISTETEETEGSLHC[+604.3]C[+57]K	TRUE
Q9P275	67	95	93	UBP36	Q9P275	2.3062	NA	Thio	QGSEHTYESC[+604.3]GDGVPAPQK|RQGSEHTYESC[+604.3]GDGVPAPQK	TRUE
Q9P275	589	999	638	UBP36	Q9P275	2.42348	0.233721	Thio	SGAAHLC[+604.3]DSQETNC[+57]STAGHSK	TRUE
Q9P275	589	999	645	UBP36	Q9P275	2.67281	0.336747	Thio	SGAAHLC[+57]DSQETNC[+604.3]STAGHSK	TRUE
Q9P275	589	999	903	UBP36	Q9P275	3.49806	NA	Thio	RQEDGTQPQVNGQQVGC[+604.3]VTDGHHASSR	TRUE
Q9P275	589	999	938	UBP36	Q9P275	5.75734	5.72491	UV	HSC[+604.3]SPMGDGDPEAMEESPR	TRUE
Q9P275	589	999	992	UBP36	Q9P275	2.04115	1.26436	UV	SAKPQDAVVPESSSC[+604.3]APSANGWC[+57]PGDR	TRUE
Q92575	117	196	144	UBXN4	Q92575	2.1586	3.19228	Thio	SETSVANGSQSESSVSTPSASFEPNNTC[+604.3]ENSQSR	TRUE
Q92575	117	196	186	UBXN4	Q92575	2.4257	NA	UV	SDTATGGESAGHATSSQEPSGC[+604.3]SDQRPAEDLNIRVER|SDTATGGESAGHATSSQEPSGC[+604.3]SDQRPAEDLNIR	TRUE
Q9NWZ5	1	78	35	UCKL1	Q9NWZ5	2.66391	0.148549	Thio	SETAC[+604.3]EDR	TRUE
Q9NWZ5	1	78	65	UCKL1	Q9NWZ5	6.81041	NA	Thio	TTSQC[+604.3]K	TRUE
Q96T88	82	124	97	UHRF1	Q96T88	3.17898	0.875277	UV	ERDSELSDTDSGC[+604.3]C[+57]LGQSESDK	TRUE
Q96PU4	640	674	671	UHRF2	Q96PU4	7.02458	2.20606	UV	RPISDDDC[+604.3]PSASK	TRUE
Q96RL1	93	152	121	UIMC1	Q96RL1	3.24904	2.80053	UV	AIAESLNSC[+604.3]RPSDASATR	TRUE
Q96RL1	320	378	348	UIMC1	Q96RL1	5.71865	NA	UV	NEC[+604.3]ISEDMGDEDKEER	TRUE
Q9UKL3	1803	1909	1869	C8AP2	Q9UKL3	5.25124	4.14276	UV	TKKPTQDSC[+604.3]ENTEAHQK	TRUE
Q8NDD1	94	119	100	CA131	Q8NDD1	2.96185	0.625541	Thio	HC[+604.3]APSGTPTGPEILAAAVPPSSLK	TRUE
Q8IYL3	78	100	92	CA174	Q8IYL3	3.20753	0.663602	Thio	VTPETPC[+604.3]ENEFAEGSALLPGSEAGVSVQQGAASLPLGGC[+57]R	TRUE
Q8IYL3	132	243	215	CA174	Q8IYL3	5.92692	1.54545	Thio	FFGNVELMQDLPPASSSC[+604.3]PSMSR	TRUE
Q9BVJ6	367	557	380	UT14A	Q9BVJ6	2.11814	1.30467	Thio	SC[+604.3]TSDTK	TRUE
Q9BVJ6	367	557	522	UT14A	Q9BVJ6	3.91589	NA	Thio	VQTLEELEELGKEEC[+604.3]FQNK	TRUE
Q5TAP6	365	563	378	UT14C	Q5TAP6	2.11814	1.30467	Thio	SC[+604.3]TSDTK	TRUE
O75691	1720	1760	1730	UTP20	O75691	2.31918	0.702984	UV	VDEEEKEYTC[+604.3]K|IENEENAIEAIELPEPEAMELERVDEEEKEYTC[+604.3]K	TRUE
O75691	1720	1760	1757	UTP20	O75691	2.01984	0.630682	UV	ESEC[+604.3]ITKPVSFLPQNKEEIER|ESEC[+604.3]ITKPVSFLPQNK	TRUE
Q9BRU9	180	249	207	UTP23	Q9BRU9	2.18058	0.421196	UV	ISGPNPLSC[+604.3]LK	TRUE
Q13111	188	222	190	CAF1A	Q13111	2.34147	0.657234	UV	TEEEGVGC[+604.3]GGAGR	TRUE
Q13111	188	222	207	CAF1A	Q13111	3.14416	NA	UV	SC[+604.3]PELTSGPR	TRUE
Q08AM6	471	517	516	VAC14	Q08AM6	2.60282	0.891931	UV	GLEC[+604.3]SPSTPTMNSYFYK	TRUE
P50552	111	343	334	VASP	P50552	2.14828	0.37479	Thio	SSSSVTTSETQPC[+604.3]TPSSSDYSDLQR	TRUE
Q9HBM0	618	719	665	VEZA	Q9HBM0	2.4894	1.02545	UV	TEYLC[+604.3]ENSLEGK	TRUE
Q00341	914	944	940	VIGLN	Q00341	2.39351	0.512375	UV	DC[+604.3]DPGSPR	TRUE
Q15906	1	165	163	VPS72	Q15906	2.1544	0.45412	UV	GPHC[+604.3]ERPLTQEELLR	TRUE
Q9Y4E1	820	841	826	FA21C	Q9Y4E1	3.11622	NA	Thio	GC[+604.3]DPDAHPK	TRUE
P57081	377	412	412	WDR4	P57081	2.63695	0.855482	Thio	KMRPGEATLSC[+604.3]|MRPGEATLSC[+604.3]	TRUE
Q9H6Y2	1	33	5	WDR55	Q9H6Y2	4.40757	0.786473	UV	TC[+604.3]EERPAEDGSDEEDPDSMEAPTR	TRUE
Q562E7	1523	1556	1549	WDR81	Q562E7	7.42789	3.28718	Thio	NPASVEPTMPGTGPEWDPHGGGC[+604.3]PQDDGHSGTFGSVLVGNR	TRUE
A4D1P6	265	393	351	WDR91	A4D1P6	3.78603	NA	Thio	ELFSTTTSQC[+604.3]AEK	TRUE
A4D1P6	265	393	366	WDR91	A4D1P6	2.16574	0.760393	UV	KPEASGPEAEPC[+604.3]PELHTEPVEPLTR	TRUE
Q08AD1	668	730	675	CAMP2	Q08AD1	2.24341	NA	Thio	EALSPC[+604.3]PSTVSTK	TRUE
Q08AD1	1032	1078	1032	CAMP2	Q08AD1	2.02728	0.436277	Thio	SFVC[+604.3]FGDDGEPQLK	TRUE
Q01831	1	78	60	XPC	Q01831	2.56499	NA	Thio	RGC[+604.3]SHPGGSADGPAK|GC[+604.3]SHPGGSADGPAK	TRUE
Q5VZK9	1036	1159	1106	LR16A	Q5VZK9	2.05665	NA	UV	SPPVDC[+604.3]PR	TRUE
P42575	327	354	343	CASP2	P42575	5.42995	NA	UV	NHAGSPGC[+604.3]EESDAGKEK	TRUE
P07947	1	45	42	YES	P07947	2.03435	0.983463	Thio	YRPENTPEPVSTSVSHYGAEPTTVSPC[+604.3]PSSSAK	TRUE
Q9BW85	207	323	275	CCD94	Q9BW85	2.36011	0.345431	Thio	ADPDC[+604.3]SNGQPQAAPTPGAPQNR	TRUE
P22681	519	667	567	CBL	P22681	2.17451	0.439984	UV	RPLPC[+604.3]TPGDC[+57]PSR	TRUE
Q14781	60	204	89	CBX2	Q14781	2.87087	0.781959	Thio	LTAMSSC[+604.3]SR	TRUE
Q9HC52	124	241	142	CBX8	Q9HC52	2.05722	0.688848	UV	NMGLSPPASSTSTSSTC[+604.3]R	TRUE
Q8IWD4	1	82	81	CC117	Q8IWD4	9.88518	6.33689	Thio	REEEEDDDC[+604.3]PVR	TRUE
Q9H6S0	1	37	25	YTDC2	Q9H6S0	7.08837	2.17421	Thio	QPAPGGGGGGGPSPC[+604.3]GPGGGGR	TRUE
Q9H6S0	1164	1288	1211	YTDC2	Q9H6S0	2.49715	NA	Thio	SSADTEFSDEC[+604.3]TTAER|KSSADTEFSDEC[+604.3]TTAER	TRUE
Q9H6S0	1164	1288	1265	YTDC2	Q9H6S0	2.13375	1.10798	UV	STDSSSYPSPC[+604.3]ASPSPPSSGK	TRUE
Q96KM6	1	82	58	Z512B	Q96KM6	2.47955	0.598567	UV	GGQTVPGQAPLC[+604.3]FDPGSPASDK	TRUE
Q9Y2K1	160	179	160	ZBTB1	Q9Y2K1	2.21468	1.19266	UV	WC[+604.3]AEPSSTVNTPHNR	TRUE
O75152	367	432	431	ZC11A	O75152	2.90382	0.631729	UV	KDTTC[+604.3]IK	TRUE
Q7Z2W4	265	287	272	ZCCHV	Q7Z2W4	3.60936	0.27234	Thio	SC[+604.3]TPSPDQISHR	TRUE
Q6NZY4	531	607	607	ZCHC8	Q6NZY4	2.11797	NA	Thio	KSEAGHASSPDSEVTSLC[+604.3]QK	TRUE
O76080	39	149	76	ZFAN5	O76080	2.58661	0.665532	Thio	ADTSLNNC[+604.3]EGAAGSTSEK	TRUE
Q86UP3	425	480	460	ZFHX4	Q86UP3	9.8357	NA	UV	ESNVLHPNGEC[+604.3]PVK	TRUE
Q96JP5	1	306	115	ZFP91	Q96JP5	2.02078	0.6882	UV	LLC[+604.3]IEK	TRUE
Q96JP5	1	306	182	ZFP91	Q96JP5	3.65679	1.94043	Thio	TGSLQLIC[+604.3]K	TRUE
O95159	145	231	230	ZFPL1	O95159	2.58864	0.436271	Thio	DDDRTPGLHGDC[+604.3]DDDKYR	TRUE
Q7Z3T8	816	850	829	ZFY16	Q7Z3T8	12.7669	5.90581	UV	SNHSDEC[+604.3]TTVQPPQENQTSSIPSPATLPVSALK	TRUE
Q9Y6X8	755	837	759	ZHX2	Q9Y6X8	2.56253	2.74632	UV	VGSEPAKDC[+604.3]LPAKPSEATSDR	TRUE
Q8NC26	279	301	298	ZN114	Q8NC26	3.34194	1.97806	UV	SHC[+604.3]TGEK	TRUE
Q96PQ6	109	128	127	ZN317	Q96PQ6	3.07949	1.5914	Thio	GAHQGAC[+604.3]ADWETPSK	TRUE
Q5VUA4	1753	1775	1770	ZN318	Q5VUA4	4.32399	NA	Thio	SEDC[+604.3]RESEIETNTELKER	TRUE
Q96ME7	486	567	540	ZN512	Q96ME7	2.29689	1.81736	Thio	NNEELVVSASC[+604.3]KEPEQEPVPAQFQK	TRUE
Q92618	838	1007	875	ZN516	Q92618	2.60652	0.954373	Thio	ESHSGGPC[+604.3]ALWAPGPDGYR	TRUE
Q8NAF0	327	379	357	ZN579	Q8NAF0	14.7993	NA	Thio	GPEGGEGAEC[+604.3]GGASEGGEGQNGGDAAPARPPAGEPR	TRUE
Q86UK7	312	469	456	ZN598	Q86UK7	6.3461	NA	UV	LKDEDFPSLSASTSSSC[+604.3]STAATPGPVGLALPYAIPAR	TRUE
Q86UK7	490	656	610	ZN598	Q86UK7	11.1187	7.25154	UV	VGSEKPGTTLPQPPPATC[+604.3]PPGALQAPEAPASR	TRUE
O15014	679	963	944	ZN609	O15014	2.6969	NA	Thio	NDIC[+604.3]EEK	TRUE
Q8NDX6	33	75	50	ZN740	Q8NDX6	3.54986	NA	Thio	C[+604.3]SSQGHRK	TRUE
Q8IYH5	370	481	441	ZZZ3	Q8IYH5	2.52047	NA	UV	GIC[+604.3]C[+57]DSQNNGSEGVSKPPSEAR	TRUE
Q7Z3E2	68	97	80	CC186	Q7Z3E2	10.2111	7.99262	Thio	IEAQENYIPDHGGGEDSC[+604.3]AK	TRUE
Q9NV96	1	29	17	CC50A	Q9NV96	2.05032	1.12109	Thio	DEVDGGPPC[+604.3]APGGTAK	TRUE
Q86WR0	148	208	150	CCD25	Q86WR0	3.56051	NA	UV	FPDLAAEKEC[+604.3]R|VERFPDLAAEKEC[+604.3]R	TRUE
Q9H6F5	1	313	116	CCD86	Q9H6F5	2.20583	0.535194	Thio	C[+604.3]QPKPSEEAPK	TRUE
Q9H6F5	1	313	127	CCD86	Q9H6F5	3.59753	1.58426	Thio	C[+604.3]SQDQGVLASELAQNK	TRUE
Q6ZUT6	274	534	276	CO052	Q6ZUT6	2.68995	0.469114	Thio	STLQDC[+604.3]SQLR	TRUE
Q6ZUT6	274	534	410	CO052	Q6ZUT6	2.16403	NA	UV	GESVASTASSVPC[+604.3]SPQEPDLAPLDLSLGGAGIPGPR	TRUE
Q6ZUT6	274	534	437	CO052	Q6ZUT6	19.1063	3.24966	Thio	ESGC[+604.3]VLGLRPGAQESPVSWPEGSK	TRUE
Q6ZUT6	274	534	475	CO052	Q6ZUT6	3.10964	NA	UV	QQPLGWSNHQAELEVQTC[+604.3]PEPQR	TRUE
Q9H0W5	213	473	256	CCDC8	Q9H0W5	3.91487	NA	Thio	LGNAGDVC[+604.3]VPQASPR	TRUE
Q69YH5	803	860	835	CDCA2	Q69YH5	5.02208	1.14119	UV	SMC[+604.3]YSDGR	TRUE
Q49AR2	175	210	195	CE022	Q49AR2	2.05849	0.311304	Thio	LALEDSENTASTNC[+604.3]DSSSEGLEK	TRUE
Q5SW79	562	890	776	CE170	Q5SW79	2.29251	0.622858	Thio	NVSGQTDKC[+604.3]REETFK	TRUE
Q5SW79	906	1176	967	CE170	Q5SW79	2.09698	0.528961	Thio	C[+604.3]STGSPSK	TRUE
P17676	218	271	248	CEBPB	P17676	2.4731	0.555237	Thio	APPTAC[+604.3]YAGAAPAPSQVK	TRUE
Q03188	403	513	472	CENPC	Q03188	2.06386	NA	UV	NMEEHEEMGNDC[+604.3]VSK	TRUE
Q03188	632	717	663	CENPC	Q03188	2.52744	NA	UV	NEDNIMTAQNVPLKPQTSGYTC[+604.3]NIPTESNLDSGEHK	TRUE
Q02224	2588	2701	2669	CENPE	Q02224	2.6446	0.233988	UV	YFDNSSLGLC[+604.3]PEVQNAGAESVDSQPGPWHASSGK	TRUE
Q71F23	1	76	38	CENPU	Q71F23	2.67304	0.237459	Thio	C[+604.3]KPIDVFDFPDNSDVSSIGR	TRUE
O95684	232	308	244	FR1OP	O95684	2.26809	2.01517	Thio	AGLC[+604.3]PDEDDMEGDSFFDDPIPKPEK	TRUE
Q9P209	285	413	353	CEP72	Q9P209	2.86342	0.628568	UV	FQTFSDQEGLGC[+604.3]PER	TRUE
Q9Y6K0	1	20	11	CEPT1	Q9Y6K0	2.48336	NA	Thio	C[+604.3]GDSHPESPVGFGHMSTTGC[+57]VLNK|RC[+604.3]GDSHPESPVGFGHMSTTGC[+57]VLNK	TRUE
Q8N5B7	349	392	369	CERS5	Q8N5B7	2.30156	0.144316	UV	SPC[+604.3]DSSSSNGANR	TRUE
Q96JM3	86	124	119	CHAP1	Q96JM3	9.34675	4.85375	UV	IPC[+604.3]NSAEPK	TRUE
Q96JM3	136	546	194	CHAP1	Q96JM3	6.71561	4.15004	UV	SVPVC[+604.3]ESQK	TRUE
Q14839	1594	1644	1594	CHD4	Q14839	2.30986	4.26397	UV	STAPETAIEC[+604.3]TQAPAPASEDEK|STAPETAIEC[+604.3]TQAPAPASEDEKVVVEPPEGEEK	TRUE
P35790	1	86	22	CHKA	P35790	2.12239	NA	UV	FC[+57]TGGEAEPSPLGLLLSC[+604.3]GSGSAAPAPGVGQQR	TRUE
Q9NZZ3	1	21	20	CHMP5	Q9NZZ3	2.01073	0.954284	Thio	APPPSLTDC[+604.3]IGTVDSR	TRUE
Q5T280	1	33	10	CI114	Q5T280	2.01139	0.488579	Thio	RPC[+604.3]GPGEHGQR|KRPC[+604.3]GPGEHGQR	TRUE
Q9ULV3	156	305	252	CIZ1	Q9ULV3	2.02181	2.23807	UV	RTPAPEPEPC[+604.3]EASELPAK	TRUE
Q14008	1077	1160	1113	CKAP5	Q14008	2.6285	0.366926	Thio	FQPASAPAEDC[+604.3]ISSSTEPKPDPK	TRUE
Q8IYA6	25	141	124	CKP2L	Q8IYA6	2.38827	1.40223	UV	SFQQC[+604.3]EAGSSTTGELSR	TRUE
O75122	617	645	633	CLAP2	O75122	3.18474	0.494052	UV	RYESYGMHSDDDANSDASSAC[+604.3]SER	TRUE
O75122	952	995	976	CLAP2	O75122	3.1395	0.69191	UV	KDDGDSMC[+604.3]GGPGMSDPR	TRUE
P49759	1	42	9	CLK1	P49759	3.3144	1.92549	Thio	TYC[+604.3]PDWDDKDWDYGK|RTYC[+604.3]PDWDDKDWDYGK	TRUE
P49759	79	146	84	CLK1	P49759	2.11916	0.63796	UV	YIDEYRNDYTQGC[+604.3]EPGHR	TRUE
Q9HAW4	730	774	763	CLSPN	Q9HAW4	20	NA	UV	LDEDDSC[+604.3]SLLTK	TRUE
Q9UKV3	548	865	691	ACINU	Q9UKV3	2.05547	4.07056	Thio	DSSTSYTETKDPSSGQEVATPPVPQLQVC[+604.3]EPK	TRUE
Q9UKV3	548	865	733	ACINU	Q9UKV3	2.27645	0.373427	Thio	C[+604.3]EAEEAEPPAATQPQTSETQTSHLPESER|KC[+604.3]EAEEAEPPAATQPQTSETQTSHLPESER	TRUE
Q9BQ75	1	89	55	CMS1	Q9BQ75	2.26782	0.34232	UV	EC[+604.3]FLIQPK	TRUE
Q15021	576	611	596	CND1	Q15021	3.30947	0.98831	Thio	ESTGNMVTGQTVC[+604.3]K	TRUE
P42695	1429	1498	1484	CNDD3	P42695	2.34236	NA	Thio	DTPAC[+604.3]SR|NKDTPAC[+604.3]SR	TRUE
Q6IBW4	194	331	230	CNDH2	Q6IBW4	2.57367	NA	UV	DTGRTEEQPMEVSVC[+604.3]R|TEEQPMEVSVC[+604.3]R	TRUE
Q6IBW4	194	331	309	CNDH2	Q6IBW4	3.79176	1.01275	UV	EREGAPEPASC[+604.3]VK	TRUE
Q9H9A5	477	521	504	CNO10	Q9H9A5	2.28081	0.54621	UV	NSNQLGGNTESSESSETC[+604.3]SSK	TRUE
Q96MW5	568	612	595	COG8	Q96MW5	10.5237	NA	Thio	RETLFTLDDQALGPELTAPAPEPPAEEPRLEPAGPAC[+604.3]PEGGR|LEPAGPAC[+604.3]PEGGR	TRUE
P38432	125	330	126	COIL	P38432	2.11525	0.71654	Thio	AFQLEEGEETEPDC[+604.3]K|RAFQLEEGEETEPDC[+604.3]K	TRUE
P38432	125	330	170	COIL	P38432	2.73838	1.33387	Thio	ATC[+604.3]GTVGDDNEEAKR|ATC[+604.3]GTVGDDNEEAK	TRUE
P38432	125	330	239	COIL	P38432	2.25856	0.999839	Thio	GSVSVC[+604.3]SK	TRUE
Q32NC0	117	181	175	CR021	Q32NC0	2.13913	0.435691	Thio	TPTSGQSVSTC[+604.3]SSK	TRUE
Q6ZU35	269	527	451	K1211	Q6ZU35	2.52379	0.847061	UV	EHSEEPGIC[+604.3]EEQNPEAER	TRUE
Q68DQ2	427	461	439	CRBG3	Q68DQ2	2.7747	NA	UV	EELVEPQGPAISDFSC[+604.3]SK	TRUE
Q6UUV9	110	174	131	CRTC1	Q6UUV9	3.03877	1.75745	Thio	QADSC[+604.3]PYGTMYLSPPADTSWR	TRUE
Q9H9Q2	223	264	240	CSN7B	Q9H9Q2	3.12754	1.55575	UV	ATASSSAQEMEQQLAEREC[+604.3]PPHAEQR	TRUE
Q9H0L4	203	241	222	CSTFT	Q9H0L4	2.26683	0.393352	UV	SQSVSVSGPGPGPGPGLC[+604.3]PGPNVLLNQQNPPAPQPQHLAR	TRUE
O43310	43	90	65	CTIF	O43310	2.0491	NA	Thio	TQSHISQWTADC[+604.3]SEPLDSSC[+57]SFSR	TRUE
P39880	768	802	802	CUX1	P39880	5.59564	3.24679	UV	KEAQDAPGLDPQGAADC[+604.3]AQGVLR	TRUE
P39880	1036	1110	1078	CUX1	P39880	2.80452	0.676394	UV	SLTELVQQPC[+604.3]PPIEASK	TRUE
Q69YQ0	1	176	79	CYTSA	Q69YQ0	2.26114	0.205344	Thio	STC[+604.3]PSAAPSASAPAMTTVENK	TRUE
Q9UER7	384	724	427	DAXX	Q9UER7	3.04248	0.451668	UV	LQGTSSHSADTPEASLDSGEGPSGMASQGC[+604.3]PSASR	TRUE
Q9UER7	384	724	699	DAXX	Q9UER7	2.35718	1.07201	UV	VDSPSHGLVTSSLC[+604.3]IPSPAR	TRUE
Q9UER7	384	724	720	DAXX	Q9UER7	3.38361	1.2015	UV	LSQTPHSQPPRPGTC[+604.3]K	TRUE
O43237	187	206	191	DC1L2	O43237	3.35781	NA	UV	DFQDYMEPEEGC[+604.3]QGSPQR	TRUE
Q58WW2	502	675	513	DCAF6	Q58WW2	2.3365	0.887418	Thio	GIGSHC[+604.3]K	TRUE
Q58WW2	502	675	593	DCAF6	Q58WW2	2.84631	0.308675	Thio	SC[+604.3]GVPEESASSEK	TRUE
Q8IWE4	1	86	66	DCNL3	Q8IWE4	2.03286	0.410736	Thio	AEAATEAC[+604.3]QLPTSSGDAGR	TRUE
Q9H773	147	170	162	DCTP1	Q9H773	2.22554	0.66619	Thio	KYTELPHGAISEDQAVGPADIPC[+604.3]DSTGQTST	TRUE
Q9NR30	1	188	161	DDX21	Q9NR30	2.46797	0.38347	Thio	NGFPHPEPDC[+604.3]NPSEAASEESNSEIEQEIPVEQK	TRUE
Q9GZR7	61	170	134	DDX24	Q9GZR7	2.37954	5.40232	UV	EFEVKDPELEAQGDDMVC[+604.3]DDPEAGEMTSENLVQTAPK	TRUE
Q9GZR7	799	859	832	DDX24	Q9GZR7	2.1492	0.266981	Thio	SESALSC[+604.3]LSK	TRUE
O00571	19	144	128	DDX3X	O00571	2.39127	0.568057	Thio	WC[+604.3]DKSDEDDWSKPLPPSER	TRUE
Q9Y2R4	59	100	59	DDX52	Q9Y2R4	2.75885	0.241062	Thio	SVPGVC[+604.3]GASQTHQKPQNGEK	TRUE
Q8TDD1	1	78	73	DDX54	Q8TDD1	2.50931	0.73204	Thio	LGPGRPLPTFPTSEC[+604.3]TSDVEPDTR	TRUE
Q5T1V6	57	98	60	DDX59	Q5T1V6	10.3222	7.90189	UV	HISESC[+604.3]PFPSPGGQLAEVHSVSPEQGAK	TRUE
Q14738	1	96	17	2A5D	Q14738	11.6313	6.83303	UV	C[+604.3]TAKPSSSGK	TRUE
Q6P158	1	106	65	DHX57	Q6P158	2.73086	1.561	UV	IWDDGDDFC[+604.3]IFSESR	TRUE
Q9BTC0	1	259	102	DIDO1	Q9BTC0	2.05882	NA	Thio	SMPVSLEDSGEPTSC[+604.3]PATDAETASEGSVESASETR	TRUE
Q9BTC0	1517	2240	1685	DIDO1	Q9BTC0	2.20048	1.17645	Thio	VLLPTPPC[+57]GALQPGFPLQHDGERDPFTC[+604.3]PGFASQDK	TRUE
Q8TBM8	55	94	77	DJB14	Q8TBM8	2.19892	0.0665425	Thio	KPSGSGDQSKPNC[+604.3]TK	TRUE
Q9UKB3	114	169	129	DJC12	Q9UKB3	2.29825	0.672534	UV	MENEEC[+604.3]NEQR	TRUE
Q5F1R6	327	474	444	DJC21	Q5F1R6	5.37137	NA	UV	VDPEDTNLNQDSAKELEDSPQENVSVTEIIKPC[+604.3]DDPK	TRUE
Q9Y2H0	527	751	736	DLGP4	Q9Y2H0	2.46299	0.496055	Thio	SLPDC[+604.3]TPHPNSISIDAGPR	TRUE
P35611	421	486	430	ADDA	P35611	2.15018	0.78608	Thio	KYSDVEVPASVTGYSFASDGDSGTC[+604.3]SPLR|YSDVEVPASVTGYSFASDGDSGTC[+604.3]SPLR	TRUE
Q8TEK3	957	1128	1075	DOT1L	Q8TEK3	2.31648	0.569278	Thio	GDC[+604.3]VPSHGQDSR	TRUE
Q16643	208	420	308	DREB	Q16643	20	NA	UV	VASASAGSC[+604.3]DVPSPFNHRPGSHLDSHR	TRUE
Q16643	538	620	613	DREB	Q16643	2.59241	0.286242	Thio	EGTQASEGYFSQSQEEEFAQSEELC[+604.3]AK	TRUE
Q96EV8	285	351	302	DTBP1	Q96EV8	2.79201	NA	UV	AKPPSSSSTC[+604.3]TDSATR	TRUE
O60941	520	565	560	DTNB	O60941	2.19012	0.867952	Thio	STSAGSTPTHC[+604.3]PQDSLSGVGGDVQEAFAQGTR	TRUE
Q8TDB6	195	231	219	DTX3L	Q8TDB6	2.24414	0.260247	Thio	DSC[+604.3]ISPSEPETK	TRUE
Q96G46	235	284	282	DUS3L	Q96G46	2.47561	0.159945	UV	TC[+604.3]GPLTDEDVVR	TRUE
Q03001	7481	7570	7524	DYST	Q03001	2.29096	0.612948	UV	GSDASDFDISEIQSVC[+604.3]SDVETVPQTHRPTPR	TRUE
Q16610	120	175	151	ECM1	Q16610	12.8401	NA	UV	EGTPAPFGDQSHPEPESWNAAQHC[+604.3]QQDR	TRUE
Q96F86	95	192	137	EDC3	Q96F86	2.71501	0.171335	Thio	SQDVAVSPQQQQC[+604.3]SK	TRUE
P26641	221	268	266	EF1G	P26641	5.46567	2.03067	UV	AAAPAPEEEM[+16]DEC[+604.3]EQALAAEPK|KAAAPAPEEEMDEC[+604.3]EQALAAEPK|AAAPAPEEEMDEC[+604.3]EQALAAEPK	TRUE
Q7Z2Z2	430	496	474	ETUD1	Q7Z2Z2	9.44986	6.79417	UV	LAAAQGQAPLEPTQDGSAIETC[+604.3]PK	TRUE
Q9GZT9	65	129	127	EGLN1	Q9GZT9	2.0898	2.304	Thio	AKPPADPAAAASPC[+604.3]R	TRUE
P17813	626	658	652	EGLN	P17813	10.3809	2.93563	Thio	REPVVAVAAPASSESSSTNHSIGSTQSTPC[+604.3]STSSMA	TRUE
Q8NDI1	616	675	672	EHBP1	Q8NDI1	20	0	Thio	TSGSDDPGIC[+604.3]SNTDSTQAQVLLGK	TRUE
Q9H9B1	1	111	58	EHMT1	Q9H9B1	2.17186	1.23257	Thio	QAGEAHMAADGETNGSC[+604.3]ENSDASSHANAAK	TRUE
Q9UI10	1	147	69	EI2BD	Q9UI10	2.50656	2.19954	Thio	GAEPETGSAVSAAQC[+604.3]QVGPTR	TRUE
O75821	1	59	25	EIF3G	O75821	2.84985	0.769257	Thio	C[+604.3]VTSELLK	TRUE
P55199	296	417	411	ELL	P55199	2.24257	0.0419796	Thio	DC[+604.3]EHGEAAAPAPTVR	TRUE
Q14241	103	429	339	ELOA1	Q14241	2.67383	1.01048	Thio	C[+604.3]LPPSEAASDNHLK	TRUE
Q8TED9	566	604	585	AF1L1	Q8TED9	2.07528	0.375905	Thio	RHASSC[+604.3]SEK	TRUE
Q8TED9	705	768	737	AF1L1	Q8TED9	4.75954	1.79904	Thio	SGETANKPQNSVPEQPLPVNC[+604.3]VSELRK	TRUE
P55196	1107	1473	1206	AFAD	P55196	3.43185	0.799267	UV	ITSVSTGNLC[+604.3]TEEQTPPPRPEAYPIPTQTYTR	TRUE
P55196	1569	1824	1684	AFAD	P55196	2.56526	0.436272	UV	LLEPEAPGLC[+604.3]RPPLPR	TRUE
P55196	1569	1824	1742	AFAD	P55196	2.16961	0.450237	UV	FVAYNEEEEEEDC[+604.3]SLAGPNSYPGSTGAAVGAHDAC[+57]R	TRUE
Q9UHB7	324	904	889	AFF4	Q9UHB7	3.40214	NA	Thio	EKAPSSSSNC[+604.3]PPSAPTLDSSKPR	TRUE
Q96AY2	187	233	213	EME1	Q96AY2	2.07702	0.304888	Thio	GSHGC[+604.3]R	TRUE
Q7Z589	192	215	194	EMSY	Q7Z589	3.60636	NA	UV	SVSC[+604.3]SDEDEKPR	TRUE
Q96L91	684	770	694	EP400	Q96L91	20	NA	UV	LPVDPAPPC[+604.3]PRPLPTSSTSSLAPVSGSGPGPSPAR	TRUE
P11171	1	122	39	41	P11171	10.4762	7.77617	Thio	SLVTEAENSQHQQKEEGEEAINSGQQEPQQEESC[+604.3]QTAAEGDNWC[+57]EQK	TRUE
O75616	271	290	278	ERAL1	O75616	2.36972	0.304773	UV	QAFHSHPGTHC[+604.3]PSPAVK	TRUE
P21860	1033	1152	1066	ERBB3	P21860	20	NA	Thio	GSQSLLSPSSGYMPMNQGNLGESC[+604.3]QESAVSGSSER	TRUE
P21860	1033	1152	1091	ERBB3	P21860	4.15286	0.218774	Thio	GC[+604.3]LASESSEGHVTGSEAELQEK	TRUE
Q7Z2K6	1	65	43	ERMP1	Q7Z2K6	2.04412	0.987745	Thio	AQEPLVDGC[+604.3]SGGGR	TRUE
O75460	491	559	538	ERN1	O75460	3.15812	NA	Thio	ASNHSLC[+604.3]SGSSASK	TRUE
P11474	1	67	46	ERR1	P11474	3.93272	5.87577	Thio	C[+604.3]LPGHKEEEDGEGAGPGEQGGGK	TRUE
Q9BSJ8	617	641	635	ESYT1	Q9BSJ8	4.34857	0.767504	Thio	GSSVDAPPRPC[+604.3]HTTPDSQFGTEHVLR	TRUE
Q01844	448	525	524	EWS	Q01844	4.21144	1.96231	UV	AGDWQC[+604.3]PNPGC[+57]GNQNFAWR	TRUE
Q70Z53	226	315	240	F10C1	Q70Z53	2.38503	0.182795	Thio	KDC[+604.3]EESSHKK|KDC[+604.3]EESSHK	TRUE
Q9NZB2	374	533	531	F120A	Q9NZB2	2.45335	0.334747	Thio	GSQMGTVQPIPC[+604.3]LLSMPTR|GSQM[+16]GTVQPIPC[+604.3]LLSMPTR	TRUE
Q9NZB2	1025	1102	1088	F120A	Q9NZB2	2.17923	0.751882	UV	TC[+604.3]NTNPHLNALSTDSAC[+57]R	TRUE
Q96EK7	333	416	380	F120B	Q96EK7	5.5036	NA	Thio	QEVPMC[+604.3]SDPEPR	TRUE
Q96EK7	333	416	392	F120B	Q96EK7	8.26736	NA	UV	QEVPTC[+604.3]TGPESR	TRUE
Q16875	443	520	493	F263	Q16875	5.24124	3.65762	UV	INSFEEHVASTSAALPSC[+604.3]LPPEVPTQLPGQNMK	TRUE
Q9UBU6	1	105	38	FA8A1	Q9UBU6	2.00043	0.644735	UV	GPPTTAVPC[+604.3]PR	TRUE
Q9UBU6	1	105	93	FA8A1	Q9UBU6	2.14162	1.81435	Thio	RGEAASGSGAELQEQAGC[+604.3]EAPEAAAPR	TRUE
Q9BXW9	868	906	893	FACD2	Q9BXW9	2.0912	0.462548	UV	NSEC[+604.3]DPTPSHR	TRUE
Q9Y4F1	361	534	522	FARP1	Q9Y4F1	2.04044	1.33227	UV	QASPLISPLLNDQAC[+604.3]PR	TRUE
O94887	421	527	523	FARP2	O94887	3.73527	2.42738	Thio	KSPLSLSPAFQVPLGPAEQGSSPLLSPVLSDAGGAGMDC[+604.3]EEPR	TRUE
Q02040	482	695	522	AK17A	Q02040	2.59204	1.92198	UV	SVNGSVAEEAPC[+604.3]KEVQSSC[+57]R	TRUE
Q02040	482	695	563	AK17A	Q02040	2.04116	2.14986	Thio	GIPAC[+604.3]EQNVSR	TRUE
Q9UKA4	407	443	428	AKA11	Q9UKA4	4.54588	1.2137	Thio	KPESPYGNLC[+604.3]DAPDSPRPVK	TRUE
Q02952	421	886	470	AKA12	Q02952	2.60614	1.34593	Thio	ETC[+604.3]VSGEDPTQGADLSPDEK|LKETC[+604.3]VSGEDPTQGADLSPDEK	TRUE
Q02952	421	886	578	AKA12	Q02952	3.62507	NA	Thio	GESSASSPEEPEEITC[+604.3]LEK	TRUE
Q02952	421	886	684	AKA12	Q02952	3.06124	NA	UV	VDTSVSWEALIC[+604.3]VGSSK	TRUE
Q92667	95	128	102	AKAP1	Q92667	2.08923	0.228129	Thio	LPAEPPALLQTHPPC[+604.3]R	TRUE
P24588	1	122	62	AKAP5	P24588	10.4179	7.82379	UV	KC[+604.3]PQEAGASDQPEPTR	TRUE
O43823	168	203	173	AKAP8	O43823	2.22867	0.797446	Thio	NGSFGGQYSEC[+604.3]RDPAR	TRUE
O43823	269	382	275	AKAP8	O43823	2.23286	NA	UV	GLGGPSPSRPPPSLFSQSMAPDYGVMGM[+16]QGAGGYDSTMPYGC[+604.3]GR	TRUE
O43823	591	692	631	AKAP8	O43823	2.36372	0.414771	Thio	AVDGEGAPAPESSGEPAEDEGPTDTAEAGSDPQAEQLLEEQVPC[+604.3]GTAHEK	TRUE
Q68DA7	262	331	271	FMN1	Q68DA7	2.06433	0.723973	Thio	EVLPPDC[+604.3]SSTEAGGDGIR	TRUE
Q06787	443	632	584	FMR1	Q06787	3.44329	NA	UV	VDC[+604.3]NNER	TRUE
Q8N3X1	621	676	673	FNBP4	Q8N3X1	2.99957	0.664073	UV	TGTDSNSTESSETSTGSLC[+604.3]K	TRUE
Q12802	304	400	400	AKP13	Q12802	2.20106	0.40465	Thio	KGEEVEPAPIVDSGTVSDQDSC[+604.3]LQSLPDC[+57]GVK	TRUE
Q12802	690	726	709	AKP13	Q12802	3.32278	1.35776	Thio	QPSSQDPPDASHC[+604.3]EDPQAHTVTSDPVR	TRUE
Q9Y2L6	635	698	688	FRM4B	Q9Y2L6	4.88551	1.3616	Thio	NAYSSSHLEPESSSQHC[+604.3]R	TRUE
Q7Z6J6	344	367	352	FRMD5	Q7Z6J6	4.23639	NA	Thio	SC[+604.3]PSITHGPR	TRUE
Q96I24	426	521	460	FUBP3	Q96I24	2.13315	0.189552	Thio	SSGC[+604.3]FPNMAAK	TRUE
Q4VC44	191	231	224	FWCH1	Q4VC44	2.96536	2.37405	UV	VEEPLEGVGPWQC[+604.3]PEEPEPTPGLVLSKPALEEEEAPR	TRUE
O60353	588	706	702	FZD6	O60353	2.90393	0.551921	Thio	KEQGGGC[+604.3]HSDT	TRUE
Q13480	194	231	213	GAB1	Q13480	4.01416	1.57219	Thio	STSSETDC[+604.3]NDNVPSHKNPASSQSK	TRUE
Q9UQC2	341	430	406	GAB2	Q9UQC2	3.53669	NA	Thio	ASSC[+604.3]ETYEYPQR	TRUE
O14976	913	1035	913	GAK	O14976	20	NA	Thio	APSSNTDLLSC[+604.3]LLGPPEAASQGPPEDLLSEDPLLLASPAPPLSVQSTPR	TRUE
Q14C86	739	820	789	GAPD1	Q14C86	4.0303	0.815017	Thio	IEDLRSEC[+604.3]SSDFGGK|SEC[+604.3]SSDFGGK	TRUE
Q92538	281	373	360	GBF1	Q92538	20	NA	Thio	SQSASVESIPEVLEEC[+604.3]TSPADHSDSASVHDMDYVNPR	TRUE
Q92538	619	665	661	GBF1	Q92538	6.24041	NA	UV	SGC[+604.3]SDLEEAVDSGADK	TRUE
Q92538	1725	1808	1766	GBF1	Q92538	2.67936	NA	Thio	TPGHPPPPEIPSELGAC[+604.3]DFEKPESPR	TRUE
Q6P6C2	299	394	378	ALKB5	Q6P6C2	2.46645	NA	Thio	KSYESSEDC[+604.3]SEAAGSPAR|SYESSEDC[+604.3]SEAAGSPAR|SYESSEDC[+604.3]SEAAGSPARK	TRUE
P29372	1	65	56	3MG	P29372	3.04018	1.60593	Thio	AGQPHSSSDAAQAPAEQPHSSSDAAQAPC[+604.3]PR	TRUE
P29372	1	65	61	3MG	P29372	2.26945	0.340046	Thio	C[+604.3]LGPPTTPGPYR	TRUE
Q8TEQ6	1389	1428	1415	GEMI5	Q8TEQ6	2.19219	NA	UV	STANGPDKNEPEVEAEQPLC[+604.3]SSQSQC[+57]K|STANGPDKNEPEVEAEQPLC[+604.3]SSQSQC[+57]KEEK	TRUE
Q8TEQ6	1389	1428	1421	GEMI5	Q8TEQ6	3.36484	1.34301	Thio	STANGPDKNEPEVEAEQPLC[+57]SSQSQC[+604.3]KEEK	TRUE
Q9NQX3	181	232	212	GEPH	Q9NQX3	4.23527	NA	Thio	QTEDKGVQC[+604.3]EEEEEEK	TRUE
Q9NQX3	260	290	284	GEPH	Q9NQX3	6.93073	4.86144	Thio	LSTASC[+604.3]PTPK	TRUE
Q6Y7W6	266	459	289	PERQ2	Q6Y7W6	3.02616	NA	UV	SGSGSIDDDRDSLPEWC[+604.3]LEDAEEEMGTFDSSGAFLSLK	TRUE
Q9Y2X7	572	606	576	GIT1	Q9Y2X7	3.22215	0.117157	UV	GVSASAVPFTPSSPLLSC[+604.3]SQEGSR	TRUE
Q5VSY0	20	110	90	GKAP1	Q5VSY0	2.45721	NA	UV	SSHAVC[+604.3]NAQHDLPLSNPVQK	TRUE
P10070	742	879	744	GLI2	P10070	2.53294	NA	Thio	DSC[+604.3]SWAGPTPHTR	TRUE
Q08379	1	107	64	GOGA2	Q08379	3.17467	NA	UV	NGSNPETTTSGGC[+604.3]HSPEDTPK	TRUE
Q8TBA6	93	223	208	GOGA5	Q8TBA6	3.8271	0.402975	Thio	ENVSSNAAC[+604.3]PDHTPTPNDDGK	TRUE
Q14789	1747	1829	1811	GOGB1	Q14789	4.28276	NA	UV	HDNQTNVTEEGTQSIPGETEEQDSLSMSTRPTC[+604.3]SESVPSAK	TRUE
Q9BRR8	659	931	839	GPTC1	Q9BRR8	5.06922	3.20785	UV	LPPVFC[+604.3]PNAR	TRUE
Q9NW75	36	119	59	GPTC2	Q9NW75	3.17323	0.976728	Thio	SISC[+604.3]PLKR	TRUE
Q4ZG55	1085	1210	1202	GREB1	Q4ZG55	6.09129	1.12025	Thio	HSPGPTPQPDC[+604.3]SLR	TRUE
Q7Z2K8	1	859	349	GRIN1	Q7Z2K8	2.35161	0.911995	Thio	LDPTC[+604.3]LGMADPASVGNVETVPATK	TRUE
P0CAP2	255	282	265	GRL1A	P0CAP2	2.91819	NA	Thio	QNDSSSHC[+604.3]QK	TRUE
Q9BQ67	1	38	11	GRWD1	Q9BQ67	3.88109	1.12475	Thio	TC[+604.3]ETGEPMEAESGDTSSEGPAQVYLPGR	TRUE
P49841	1	53	14	GSK3B	P49841	2.39041	0.357335	Thio	TTSFAESC[+604.3]KPVQQPSAFGSMK	TRUE
Q9NYZ3	130	287	198	GTSE1	Q9NYZ3	3.60979	NA	Thio	ESC[+604.3]TAHAASQAATQR	TRUE
Q9NYZ3	301	620	416	GTSE1	Q9NYZ3	7.26519	NA	Thio	RVDVSELAAEQLTAPPSASPTQPQTPEGGGQWLNSSC[+604.3]AWSESSQLNK	TRUE
Q9NYZ3	301	620	478	GTSE1	Q9NYZ3	2.25753	0.499577	Thio	AQRPQSC[+604.3]TSVGR	TRUE
Q9NYZ3	301	620	539	GTSE1	Q9NYZ3	2.38319	0.3723	Thio	AVGSPLC[+604.3]VPAR	TRUE
P13807	634	737	699	GYS1	P13807	2.77286	0	UV	ASC[+604.3]TSSTSGSK	TRUE
Q5JVS0	227	320	236	HABP4	Q5JVS0	2.37642	1.55435	UV	TEDNMGGC[+604.3]GVR	TRUE
Q9BT25	353	410	354	HAUS8	Q9BT25	2.6413	NA	UV	WYFNQDSAC[+604.3]R	TRUE
Q13547	390	482	408	HDAC1	Q13547	2.435	0.518955	Thio	ISIC[+604.3]SSDK|ISIC[+604.3]SSDKR	TRUE
Q92769	389	488	417	HDAC2	Q92769	8.12576	4.92031	Thio	IAC[+604.3]DEEFSDSEDEGEGGRR	TRUE
P51858	69	240	108	HDGF	P51858	2.43083	6.16025	Thio	SC[+604.3]VEEPEPEPEAAEGDGDKK	TRUE
Q7Z4Q2	1	39	20	HEAT3	Q7Z4Q2	4.04632	0.58407	Thio	RPQFSPTGDC[+604.3]QAEAAAAANGTGGEEDDGPAAELLEK	TRUE
Q9ULT8	246	269	254	HECD1	Q9ULT8	2.04643	0.532448	Thio	MAAAGGTVSGPSSAC[+604.3]KPGR	TRUE
Q9ULT8	489	513	507	HECD1	Q9ULT8	3.78096	0.915384	Thio	DTNKDEEEC[+604.3]NEPK	TRUE
O94992	1	163	79	HEXI1	O94992	2.22386	0.115032	Thio	AFPQLGGRPGPEGEGSLESQPPPLQTQAC[+604.3]PESSC[+57]LR	TRUE
Q96MH2	1	195	80	HEXI2	Q96MH2	20	NA	UV	TQSPGGC[+604.3]SAEAVLAR	TRUE
Q8IV38	374	441	390	ANKY2	Q8IV38	2.35277	NA	Thio	LDVNSNC[+604.3]VNEEQPEAEVGISQK	TRUE
Q9NQE9	1	42	16	HINT3	Q9NQE9	3.6421	0.520565	Thio	SAGLAPDC[+604.3]EASATAETTVSSVGTC[+57]EAAGK	TRUE
O75179	1517	1717	1622	ANR17	O75179	2.07144	0.120921	Thio	ISSC[+604.3]SDESSNSNSSR	TRUE
Q6AI12	196	238	209	ANR40	Q6AI12	2.69763	1.09236	Thio	TPESTKPGPVC[+604.3]QPPVSQSR	TRUE
Q92625	856	896	866	ANS1A	Q92625	2.00095	0.224555	Thio	C[+57]QDLLSQTSSPLSQNDSC[+604.3]TGR	TRUE
Q8NCD3	191	227	194	HJURP	Q8NCD3	2.38625	0.478886	Thio	VTPLPSLASPAVPAPGYC[+604.3]SR	TRUE
Q1KMD3	40	242	57	HNRL2	Q1KMD3	4.55577	2.02351	UV	LQEALDAEMLEDEAGGGGAGPGGAC[+604.3]K	TRUE
Q92598	796	858	845	HS105	Q92598	3.29878	3.48784	Thio	KEEDLEDKNNFGAEPPHQNGEC[+604.3]YPNEK	TRUE
O95757	503	567	540	HS74L	O95757	2.11775	1.13203	UV	C[+604.3]HAEHTPEEEIDHTGAK	TRUE
P05549	14	107	14	AP2A	P05549	3.36457	NA	UV	YEDC[+604.3]EDRHDGTSNGTAR|LTDNIKYEDC[+604.3]EDR	TRUE
O43719	433	755	462	HTSF1	O43719	3.60005	3.93116	UV	ESSPEKEAEEGC[+604.3]PEKESEEGC[+57]PK	TRUE
O43719	433	755	471	HTSF1	O43719	4.70321	NA	UV	ESSPEKEAEEGC[+57]PEKESEEGC[+604.3]PK	TRUE
O43719	433	755	480	HTSF1	O43719	2.1392	0.652222	UV	RGFEGSC[+604.3]SQK	TRUE
O43719	433	755	512	HTSF1	O43719	3.25847	2.08018	UV	NDC[+604.3]EENGLAK	TRUE
Q7Z6Z7	1396	1415	1401	HUWE1	Q7Z6Z7	3.76972	1.72489	UV	AESPEEVAC[+604.3]RKEEEER	TRUE
Q7Z6Z7	2694	2970	2721	HUWE1	Q7Z6Z7	8.54252	3.08968	UV	ENRDQSAQC[+604.3]TASK|DQSAQC[+604.3]TASK	TRUE
Q7Z6Z7	3245	3267	3259	HUWE1	Q7Z6Z7	2.565	1.85455	Thio	SC[+604.3]GSSSHENRPLDLLHK	TRUE
Q9BYI3	355	413	371	HYCCI	Q9BYI3	4.93427	0.517668	Thio	AASSTSQSGLSNSSHNC[+604.3]SNKPSIGK	TRUE
Q8IU81	346	420	363	I2BP1	Q8IU81	2.50686	0.685398	Thio	SFREPAPAEALPQQYPEPAPAALC[+604.3]GPPPR	TRUE
Q9H1B7	174	345	298	I2BPL	Q9H1B7	2.49569	NA	UV	GPPTPAPPGAPGGPAC[+604.3]LGGTPGVSATSSSASSSTSSSVAEVGVGAGGK	TRUE
P20810	212	404	241	ICAL	P20810	11.2503	4.97828	Thio	KEGITGPPADSSKPIGPDDAIDALSSDFTC[+604.3]GSPTAAGK	TRUE
P20810	212	404	381	ICAL	P20810	6.94265	NA	Thio	SESELIDELSEDFDRSEC[+604.3]K	TRUE
Q16666	91	191	191	IF16	Q16666	2.38061	0.937714	Thio	C[+604.3]QVTPR	TRUE
P23588	173	611	457	IF4B	P23588	14.3221	NA	UV	SLENETLNKEEDC[+604.3]HSPTSKPPKPDQPLK	TRUE
Q9UBC1	186	294	224	IKBL1	Q9UBC1	3.1132	0.290308	Thio	EAEGSC[+604.3]RPPR	TRUE
Q9NQS7	371	489	483	INCE	Q9NQS7	3.52338	1.43342	Thio	TPSSPC[+604.3]PASK|SKTPSSPC[+604.3]PASK	TRUE
Q27J81	347	489	394	INF2	Q27J81	2.03148	3.67201	UV	GSSPQNTTTPKPSVEGQQPAAAAAC[+604.3]EPVDHAQSESILK	TRUE
Q27J81	988	1076	1029	INF2	Q27J81	2.15785	0.641177	Thio	C[+604.3]PASEPGLDATTASESR	TRUE
Q9NPH2	537	558	541	INO1	Q9NPH2	2.43207	0	Thio	KGPVPAATNGC[+604.3]TGDANGHLQEEPPMPTT	TRUE
Q96CB8	301	462	379	INT12	Q96CB8	2.06194	0.27584	Thio	SVSC[+604.3]DNVSK	TRUE
P27987	486	561	493	IP3KB	P27987	7.80869	NA	UV	DLKEPQC[+604.3]PPGDR	TRUE
Q8WZA9	334	393	340	IRGQ	Q8WZA9	2.1893	0.484264	Thio	TDGEGEDPEC[+604.3]LGEGK	TRUE
Q9Y4H2	303	411	409	IRS2	Q9Y4H2	9.78841	6.72875	Thio	SHTLSGGC[+604.3]GGR	TRUE
Q9Y4H2	428	537	514	IRS2	Q9Y4H2	2.10842	0.263563	UV	AFC[+604.3]SHR	TRUE
O14654	406	653	522	IRS4	O14654	2.40702	0.572918	Thio	GSGGGQGSNGQGSSSHSSGGNQC[+604.3]SGEGQGSR	TRUE
O14654	406	653	545	IRS4	O14654	2.03092	0.448186	Thio	GGQGSNGQGSGGNQC[+604.3]SR	TRUE
Q7Z2E3	122	167	161	APTX	Q7Z2E3	2.37119	0.350793	UV	DAAQEAEAGTGLEPGSNSGQC[+604.3]SVPLK	TRUE
P28290	806	829	823	SSFA2	P28290	2.26935	0.230338	Thio	VEEC[+604.3]HHGR	TRUE
Q9P266	454	554	552	JCAD	Q9P266	10.7002	7.59325	UV	QVSSPYSQGESTC[+604.3]ETQTK	TRUE
Q9H910	1	190	118	HN1L	Q9H910	2.98062	2.44453	Thio	DHVFLC[+604.3]EGEEPK	TRUE
Q9P206	332	869	575	K1522	Q9P206	2.32419	NA	Thio	SPGASVSSSLTSLC[+604.3]SSSSDPAPSDR	TRUE
Q92794	785	1445	1187	KAT6A	Q92794	3.58098	0.995608	UV	EIMPVSTQAC[+604.3]VIEPIVSIPK	TRUE
Q6PI47	389	408	390	KCD18	Q6PI47	3.17827	NA	UV	TPLC[+57]ATAPC[+604.3]LPSPTATR	TRUE
Q9NR82	876	919	915	KCNQ5	Q9NR82	2.95593	NA	UV	SSQSIC[+604.3]K	TRUE
Q9Y2K7	839	887	840	KDM2A	Q9Y2K7	2.0415	0.405697	Thio	VLVQHC[+604.3]PAR	TRUE
Q7LBC6	1142	1220	1212	KDM3B	Q7LBC6	3.21212	1.67334	Thio	AIRPPC[+604.3]PDTAPPSSALHWLADLATQK	TRUE
P29375	1407	1433	1409	KDM5A	P29375	3.05001	0.875387	Thio	SC[+604.3]SQGSSTPR	TRUE
Q66PJ3	120	345	220	AR6P4	Q66PJ3	3.53452	0.995106	UV	NC[+604.3]SASTSQGR	TRUE
Q8N6S5	1	48	48	AR6P6	Q8N6S5	7.32608	0.726166	UV	RGPGTPGPVARPSYSSFTQGDSWGEGEVDEEEGC[+604.3]DQVAR	TRUE
Q9NQT8	1662	1698	1669	KI13B	Q9NQT8	2.37032	1.42443	Thio	MLAGDPGC[+604.3]SPGAEGNAPAPGAGGQALASDSEEADEVPEWLR	TRUE
Q86Y91	574	689	669	KI18B	Q86Y91	3.03265	1.19106	UV	QSFLPC[+604.3]LR	TRUE
P46013	1246	1276	1251	KI67	P46013	2.25843	0.901876	UV	IPC[+604.3]DSPQSDPVDTPTSTK	TRUE
P46013	1323	1518	1373	KI67	P46013	2.17711	1.78247	UV	MPC[+604.3]ESSPPESADTPTSTR	TRUE
P46013	1323	1518	1479	KI67	P46013	2.86075	0.837037	UV	AQPLEDLAGLKELFQTPVC[+604.3]TDKPTTHEK|ELFQTPVC[+604.3]TDKPTTHEK	TRUE
P46013	1839	1886	1843	KI67	P46013	2.47731	NA	UV	AQALEELTGFRELFQTPC[+604.3]TDNPTTDEK|ELFQTPC[+604.3]TDNPTTDEK	TRUE
P46013	1961	2002	1981	KI67	P46013	3.55506	1.91914	UV	ELFQTPGHTEESM[+16]TDDKITEVSC[+604.3]K|ITEVSC[+604.3]K|ELFQTPGHTEESMTDDKITEVSC[+604.3]K	TRUE
P46013	2205	2400	2206	KI67	P46013	3.45624	NA	Thio	AQPLEDLAGLKELFQTPIC[+604.3]TDKPTTHEK|ELFQTPIC[+604.3]TDKPTTHEK	TRUE
P46013	2570	3256	2706	KI67	P46013	3.0537	NA	UV	IPC[+604.3]ESPPLEVVDTTASTKR|IPC[+604.3]ESPPLEVVDTTASTK	TRUE
P46013	2570	3256	3199	KI67	P46013	2.16754	0.411407	UV	GEAGNSDSMC[+604.3]LR	TRUE
P46013	2570	3256	3229	KI67	P46013	2.46792	0.641022	UV	C[+604.3]AENPK|RC[+604.3]AENPK	TRUE
Q15058	1600	1648	1640	KIF14	Q15058	2.46957	0.558413	Thio	RVYELHGSSPAVSSEEC[+604.3]TPSR	TRUE
O43896	950	1103	975	KIF1C	O43896	2.11651	0.128916	Thio	FVPPHDC[+604.3]K	TRUE
Q2VIQ3	1183	1234	1226	KIF4B	Q2VIQ3	4.39219	NA	UV	RALASNTSFFSGC[+604.3]SPIEEEAH	TRUE
O60870	209	260	212	KIN17	O60870	2.07888	0.516576	UV	GAC[+604.3]SSSGATSSK	TRUE
O14686	368	387	369	KMT2D	O14686	2.79883	NA	UV	SVAEQHTPVC[+604.3]SR	TRUE
O14686	1904	2002	1909	KMT2D	O14686	2.77887	0.192838	UV	EQHLGC[+604.3]GTPGLEGSR	TRUE
O14686	2835	2996	2988	KMT2D	O14686	2.8224	NA	Thio	LPC[+604.3]EDPELDDDFDAHK	TRUE
Q1ED39	46	305	172	KNOP1	Q1ED39	2.01365	0.848569	Thio	GAQDPTAFSVQDPWFC[+604.3]EAR|KGAQDPTAFSVQDPWFC[+604.3]EAR	TRUE
Q1ED39	46	305	184	KNOP1	Q1ED39	2.18475	0.947344	Thio	DVGDTC[+604.3]SVGK	TRUE
Q1ED39	46	305	78	KNOP1	Q1ED39	2.07347	0.612605	Thio	GVSTLC[+604.3]EEHVEPETTLPAR|KGVSTLC[+604.3]EEHVEPETTLPAR	TRUE
Q92615	591	738	633	LAR4B	Q92615	2.05362	NA	UV	ETHSVDRLPSALTATAC[+604.3]K	TRUE
Q92615	591	738	654	LAR4B	Q92615	2.48499	0.483732	Thio	KPSYAEIC[+604.3]QR	TRUE
Q92615	591	738	679	LAR4B	Q92615	2.04416	0.864577	UV	EQKPNTVGC[+604.3]GKEEK	TRUE
Q659C4	1	169	102	LAR1B	Q659C4	14.8016	4.24444	Thio	C[+604.3]QPEANKPTHNNR	TRUE
Q71RC2	568	600	599	LARP4	Q71RC2	6.95952	2.74279	Thio	ASTASPC[+604.3]NNNINAATAVALQEPR	TRUE
Q71RC2	623	724	623	LARP4	Q71RC2	2.86114	0.399394	Thio	LSYAEVC[+604.3]QKPPKEPSSVLVQPLR	TRUE
Q6PKG0	1	356	238	LARP1	Q6PKG0	3.78976	3.27212	UV	SDESGEEKNGDEDC[+604.3]QR|NGDEDC[+604.3]QR	TRUE
Q4G0J3	410	442	438	LARP7	Q4G0J3	2.60922	1.06394	UV	TANREEC[+604.3]R	TRUE
P10398	160	207	192	ARAF	P10398	11.3551	NA	UV	TQHC[+604.3]DPEHFPFPAPANAPLQR	TRUE
Q96PV6	328	506	463	LENG8	Q96PV6	2.08286	0.752377	Thio	MAALEC[+604.3]EDPER|MAALEC[+604.3]EDPERELK	TRUE
Q8N6T3	331	406	351	ARFG1	Q8N6T3	2.5359	1.42133	UV	KSPSSDSWTC[+604.3]ADTSTER	TRUE
Q8N726	56	132	100	ARF	Q8N726	2.03346	0.412439	Thio	RC[+604.3]PGGLPGHAGGAAPGR	TRUE
Q9UHB6	146	182	164	LIMA1	Q9UHB6	2.06845	0.511793	UV	MENC[+604.3]LGESR|KMENC[+604.3]LGESR	TRUE
Q9UGP4	104	163	148	LIMD1	Q9UGP4	20	NA	Thio	HGSQDC[+604.3]GSR	TRUE
Q9UGP4	189	389	305	LIMD1	Q9UGP4	5.75057	NA	Thio	TPSVSAPLALSC[+604.3]PR	TRUE
Q9BU23	665	707	696	LMF2	Q9BU23	2.45154	0.324149	Thio	DSGAASEQATAAPNPC[+604.3]SSSSR	TRUE
Q6ZN17	169	250	187	LN28B	Q6ZN17	2.12571	0.442887	Thio	QEAESQPC[+604.3]TSTLPR	TRUE
Q6ZN17	169	250	201	LN28B	Q6ZN17	5.04143	0.794661	Thio	EVGGGHGC[+604.3]TSPPFPQEAR	TRUE
Q9C0E8	143	247	149	LNP	Q9C0E8	2.12759	0.928456	UV	EC[+604.3]EPPSAGAAVTARPGQEIR	TRUE
P50851	969	1005	982	LRBA	P50851	6.16586	3.94759	UV	DSPVC[+604.3]PHFTTNGNENSSIEK	TRUE
Q5VUJ6	498	552	507	LRCH2	Q5VUJ6	3.31035	1.51708	Thio	QTVEC[+604.3]EK	TRUE
O75427	266	292	283	LRCH4	O75427	2.55293	NA	UV	GSALGDLAPSRPPSFSPC[+604.3]PAEDLFPGHR	TRUE
Q32MZ4	461	808	529	LRRF1	Q32MZ4	7.28335	NA	Thio	TEVPGSPAGTEGNC[+604.3]QEATGPSTVDTQNEPLDMKEPDEEK	TRUE
Q32MZ4	461	808	644	LRRF1	Q32MZ4	2.8253	1.73748	UV	IAAESSENVDC[+604.3]PENPK	TRUE
Q32MZ4	461	808	726	LRRF1	Q32MZ4	2.05109	0.745622	UV	SEDADRC[+604.3]TLPEHESPSQDISDAC[+57]EAESTER	TRUE
Q32MZ4	461	808	742	LRRF1	Q32MZ4	2.45458	0.720204	Thio	C[+57]TLPEHESPSQDISDAC[+604.3]EAESTER|SEDADRC[+57]TLPEHESPSQDISDAC[+604.3]EAESTER	TRUE
Q32MZ4	461	808	750	LRRF1	Q32MZ4	2.24965	NA	UV	C[+604.3]EMSEHPSQTVR	TRUE
Q9UFC0	204	267	249	LRWD1	Q9UFC0	3.47637	NA	Thio	AC[+604.3]ASPSAQVEGSPVAGSDGSQPAVK	TRUE
Q9Y250	136	193	167	LZTS1	Q9Y250	2.82825	0.32559	Thio	EQELKPGLC[+604.3]SGALSDSGR	TRUE
Q9Y4K4	323	485	418	M4K5	Q9Y4K4	3.96962	NA	UV	HC[+604.3]PDSESR	TRUE
Q3KQU3	316	813	328	MA7D1	Q3KQU3	2.52566	0.495101	Thio	GC[+604.3]DPGR	TRUE
Q3KQU3	316	813	361	MA7D1	Q3KQU3	2.3775	0.541614	Thio	THPSAAVPVC[+604.3]PR	TRUE
Q3KQU3	316	813	373	MA7D1	Q3KQU3	2.94983	0.530992	Thio	SASASPLTPC[+604.3]SVTR	TRUE
Q3KQU3	316	813	382	MA7D1	Q3KQU3	2.34125	1.17778	UV	C[+604.3]APAGERGER	TRUE
Q8IWC1	509	533	521	MA7D3	Q8IWC1	2.75005	0.422533	UV	NC[+604.3]PPSPLPLISK	TRUE
Q9UPN3	7205	7388	7245	MACF1	Q9UPN3	2.11656	0.516733	UV	SSSSASQSNHSC[+604.3]TSMPSSPATPASGTK	TRUE
Q9UPN3	7205	7388	7344	MACF1	Q9UPN3	9.8588	4.8788	UV	RGSDASDFDLLETQSAC[+604.3]SDTSESSAAGGQGNSR	TRUE
Q9Y2U8	140	354	346	MAN1	Q9Y2U8	3.96378	1.0432	UV	SRNLEEAAAAEQGGGC[+604.3]DQVDSSPVPR|NLEEAAAAEQGGGC[+604.3]DQVDSSPVPR	TRUE
Q66K74	461	733	598	MAP1S	Q66K74	9.34779	NA	UV	C[+57]GEASPPSAAC[+604.3]GSPASQLVATPSLELGPIPAGEEK	TRUE
Q66K74	751	942	841	MAP1S	Q66K74	2.10916	0.815222	UV	HDPLPDPLKVPPPLPDPSSIC[+604.3]MVDPEMLPPK	TRUE
P46821	872	1045	905	MAP1B	P46821	2.96341	1.34071	UV	EVTKGPAESPDEGITTTEGEGEC[+604.3]EQTPEELEPVEK|GPAESPDEGITTTEGEGEC[+604.3]EQTPEELEPVEK	TRUE
P46821	872	1045	963	MAP1B	P46821	2.42432	NA	Thio	AETEEAEEPEEDGEEHVC[+604.3]VSASK	TRUE
P46821	1291	1826	1310	MAP1B	P46821	3.13251	4.66735	Thio	VSAEAEVAPVSPEVTQEVVEEHC[+604.3]ASPEDK	TRUE
P46821	1291	1826	1814	MAP1B	P46821	9.42787	0	Thio	TATC[+604.3]HSSSSPPIDAASAEPYGFR	TRUE
P27816	1074	1152	1098	MAP4	P27816	4.22784	0.881129	Thio	TEGGGSEAPLC[+604.3]PGPPAGEEPAISEAAPEAGAPTSASGLNGHPTLSGGGDQR	TRUE
P27448	370	600	510	MARK3	P27448	3.32252	0.13778	Thio	NTYVC[+604.3]SER	TRUE
Q7Z434	95	297	283	MAVS	Q7Z434	2.45874	4.41188	UV	QGAESDQAEPIIC[+604.3]SSGAEAPANSLPSKVPTTLMPVNTVALK|QGAESDQAEPIIC[+604.3]SSGAEAPANSLPSK	TRUE
Q9UIS9	520	573	525	MBD1	Q9UIS9	2.41149	2.05295	Thio	ADTQDEWTPGTAVLTSPVLVPGC[+604.3]PSK	TRUE
Q6VMQ6	235	402	297	MCAF1	Q6VMQ6	2.45337	0.194401	Thio	SVPVC[+604.3]EPVPEIDNIEPSSNKDDDFLEK	TRUE
Q6VMQ6	235	402	360	MCAF1	Q6VMQ6	4.22143	NA	Thio	ADNNIDANEETLETDDTTIC[+604.3]SDRPPENEK	TRUE
Q6VMQ6	918	1026	955	MCAF1	Q6VMQ6	3.24616	NA	UV	AADSTSQC[+604.3]GK	TRUE
O43148	1	146	73	MCES	O43148	18.072	NA	Thio	ESSSC[+604.3]GK	TRUE
O43148	1	146	95	MCES	O43148	4.84243	6.35092	UV	KLDPEIVPEEKDC[+604.3]GDAEGNSK|LDPEIVPEEKDC[+604.3]GDAEGNSKK|LDPEIVPEEKDC[+604.3]GDAEGNSK	TRUE
Q14676	780	1887	1009	MDC1	Q14676	2.21306	0.153928	Thio	GLLNC[+604.3]K	TRUE
Q14676	780	1887	1037	MDC1	Q14676	2.19797	0.586427	Thio	VSRGDQESPDAC[+604.3]LPPTVPEAPAPPQKPLNSQSQK	TRUE
Q14676	780	1887	1742	MDC1	Q14676	2.14945	0.539221	Thio	AAGNPGSLAAPIDHKPC[+604.3]SAPLEPK	TRUE
Q14676	780	1887	928	MDC1	Q14676	2.1124	0.835991	Thio	EVERPVANREC[+604.3]DPAELEEKVPK	TRUE
Q6PJG2	99	159	136	EMSA1	Q6PJG2	2.04078	0.412666	Thio	GGGGGVSDSSWQQQPGQPPPHSTWNC[+604.3]HSLSLYSATK	TRUE
Q9NU22	517	537	521	MDN1	Q9NU22	2.36101	0.760143	UV	HHSWSDSSVGC[+604.3]EQAPEEVSEAR	TRUE
P51608	324	486	413	MECP2	P51608	3.11304	NA	Thio	APVPLLPPLPPPPPEPESSEDPTSPPEPQDLSSSVC[+604.3]KEEK	TRUE
P51608	324	486	429	MECP2	P51608	2.16993	4.62776	UV	GGSLESDGC[+604.3]PKEPAK	TRUE
Q15648	792	820	800	MED1	Q15648	4.12752	NA	Thio	LSSSDSIGPDVTDILSDIAEEASKLPSTSDDC[+604.3]PAIGTPLR	TRUE
O43513	187	213	197	MED7	O43513	2.50627	0.975608	UV	TEPMDADDSNNC[+604.3]TGQNEHQR	TRUE
Q9BV36	146	277	277	MELPH	Q9BV36	4.31273	0.42543	Thio	HGALAELC[+604.3]PPGGSHR	TRUE
Q7L2J0	1	167	153	MEPCE	Q7L2J0	2.02347	NA	UV	NSC[+604.3]NVGGGGGGFK	TRUE
Q7L2J0	1	167	54	MEPCE	Q7L2J0	2.44875	0.808972	Thio	C[+604.3]APSAGSPAAAVGR	TRUE
Q86W50	402	498	432	MET16	Q86W50	5.10079	2.08077	Thio	TPC[+604.3]GPALR	TRUE
Q86W50	402	498	448	MET16	Q86W50	6.74972	1.06923	Thio	EGEAAAVEGPC[+604.3]PSQESLSQEENPEPTEDERSEEK	TRUE
Q8TER5	253	503	462	ARH40	Q8TER5	2.64156	0.526957	UV	TAGEKEPQLSEAC[+604.3]GPTEEGAGER	TRUE
Q8TER5	253	503	481	ARH40	Q8TER5	6.48502	2.71865	Thio	ELEGPGLLC[+604.3]MAGHTGPEGPLSDTPTPPLETVQEGK	TRUE
Q12774	467	1072	933	ARHG5	Q12774	6.26997	NA	UV	SEVSPGMAFSNMTNFLC[+604.3]PSSPTTPWTPELQGPTSK	TRUE
O14497	1	820	336	ARI1A	O14497	2.08964	0.210697	Thio	GPADMASQC[+604.3]WGAAAAAAAAAAASGGAQQR	TRUE
O14497	1859	1907	1874	ARI1A	O14497	2.38186	0.321602	Thio	TELLPSRPHAPC[+604.3]PPAPR	TRUE
Q68CP9	1488	1522	1512	ARID2	Q68CP9	2.30092	NA	Thio	STNGTAEC[+604.3]K	TRUE
Q9H825	141	187	146	METL8	Q9H825	2.13715	0.695024	Thio	MHC[+604.3]PTVPDEK	TRUE
Q96A46	40	60	49	MFRN2	Q96A46	6.5961	1.91521	Thio	GAGGGEAGAC[+604.3]RPPVR	TRUE
Q6ZSS7	723	791	743	MFSD6	Q6ZSS7	3.98936	1.4085	UV	AQPVPC[+604.3]ETHSDPSR	TRUE
Q8IWI9	1246	1332	1295	MGAP	Q8IWI9	2.0902	0.560823	UV	QLTC[+604.3]DLEDDSDKLQEK	TRUE
Q8IWI9	1246	1332	1313	MGAP	Q8IWI9	5.52057	2.41269	UV	SSC[+604.3]NEGESSSTSYMHQR	TRUE
O60291	439	552	528	MGRN1	O60291	2.38222	0.131131	Thio	AASIENVLQDSSPEHC[+604.3]GR	TRUE
Q9BPX6	68	106	83	MICU1	Q9BPX6	9.11561	3.30901	Thio	NKDEGDVC[+604.3]NHEK|NKDEGDVC[+604.3]NHEKK	TRUE
Q9NQG6	96	123	111	MID51	Q9NQG6	2.82875	2.02813	Thio	SLQTLPTDSSTFDTDTFC[+604.3]PPRPKPVAR	TRUE
Q96T58	1070	1287	1134	MINT	Q96T58	3.86854	NA	UV	NYC[+604.3]SLRDETPERK	TRUE
Q96T58	2184	2532	2398	MINT	Q96T58	7.99231	4.74686	UV	QSEKPHSTPPQSC[+604.3]TSDLSK	TRUE
Q9BYG3	197	239	237	MK67I	Q9BYG3	3.05816	0.312365	Thio	TVDSQGPTPVC[+604.3]TPTFLER	TRUE
Q9H000	113	142	133	MKRN2	Q9H000	2.42692	NA	UV	TQPSMVSNPGSC[+604.3]SDPQPSPEMKPHSYLDAIR	TRUE
Q9BU76	148	263	179	MMTA2	Q9BU76	3.55692	0.126701	Thio	AEDQTESSC[+604.3]ESHR	TRUE
Q8N2F6	43	83	59	ARM10	Q8N2F6	2.54872	0.448975	Thio	SAGALEEGTSEGQLC[+604.3]GR	TRUE
Q14149	613	640	619	MORC3	Q14149	3.11361	NA	Thio	SEQSHVEQGGVQVEFVGDSEPC[+604.3]GQTGSTSTSSSR	TRUE
P46734	1	46	29	MP2K3	P46734	9.95095	8.0841	Thio	ISC[+604.3]MSKPPAPNPTPPR	TRUE
Q6WCQ1	485	545	503	MPRIP	Q6WCQ1	2.29159	0.546735	Thio	SSC[+604.3]SFETC[+57]PRPTEK	TRUE
Q6WCQ1	485	545	508	MPRIP	Q6WCQ1	2.20628	0.447556	Thio	SSC[+57]SFETC[+604.3]PRPTEK	TRUE
O95297	198	238	203	MPZL1	O95297	2.18514	0.818798	Thio	RDYTGC[+604.3]STSESLSPVK	TRUE
Q9ULH7	165	310	282	MKL2	Q9ULH7	12.2181	NA	Thio	KC[+604.3]KDPKPR	TRUE
Q8N5Y2	298	409	358	MS3L1	Q8N5Y2	2.24154	0.164702	Thio	HSANC[+604.3]DR	TRUE
Q68DK7	1	127	104	MSL1	Q68DK7	2.14701	NA	Thio	GLLLPAGAAPGQQEESWGGSVPLPC[+604.3]PPPATK	TRUE
P27540	1	97	62	ARNT	P27540	4.09993	0.00113188	Thio	C[+604.3]DDDQMSNDKER	TRUE
Q9ULD2	701	815	717	MTUS1	Q9ULD2	2.78582	0.371171	Thio	NISKPDSC[+604.3]GLR	TRUE
O75592	2709	2931	2913	MYCB2	O75592	5.91972	NA	UV	TNSLTDSTC[+604.3]DDSSEFK	TRUE
Q13459	1046	1298	1169	MYO9B	Q13459	3.05786	0.330046	Thio	HIQSC[+604.3]K	TRUE
Q13459	1980	2157	2028	MYO9B	Q13459	2.14978	0.1986	Thio	GASEGPPAPALPC[+604.3]PGAPTPSPLPTVAAPPR	TRUE
Q147X3	38	88	71	NAA30	Q147X3	2.07621	0.215114	UV	GHPC[+604.3]LR	TRUE
Q9BWU0	66	166	125	NADAP	Q9BWU0	2.76341	NA	UV	EGPTALQDSNSGEPDIPPPQPDC[+604.3]GDFR	TRUE
Q9BWU0	308	336	336	NADAP	Q9BWU0	3.03871	NA	Thio	KINAGSQDDEMGC[+604.3]TWGMGEDAVEDDAEENPIVLEFQQER	TRUE
Q9BWU0	619	796	723	NADAP	Q9BWU0	2.5368	0.414736	UV	ETQTHENMSQLSEEEQNKDYQDC[+604.3]SK	TRUE
Q9BWU0	619	796	774	NADAP	Q9BWU0	3.27309	NA	UV	YPEDDPDYC[+604.3]VWVPPEGQSGDGR	TRUE
P49321	151	507	254	NASP	P49321	10.1139	8.07194	UV	SVSGTDVQEEC[+604.3]REK	TRUE
P49321	678	788	708	NASP	P49321	2.0569	3.14318	Thio	KPTDGASSSNC[+604.3]VTDISHLVR	TRUE
Q8NEY1	386	839	508	NAV1	Q8NEY1	3.44089	NA	UV	ERPESC[+604.3]DDSSK	TRUE
Q9HCH0	349	711	604	NCK5L	Q9HCH0	5.25263	NA	UV	SPGVPPSPC[+604.3]LPESYPYGSPQEK	TRUE
Q9HCH0	782	884	783	NCK5L	Q9HCH0	2.04498	0.416901	Thio	LAGALC[+604.3]PQVPR	TRUE
Q9HCH0	1197	1334	1210	NCK5L	Q9HCH0	12.6269	5.00148	Thio	GHETC[+604.3]PDDPC[+57]EDPGPTPPVQLAK	TRUE
Q15596	557	683	585	NCOA2	Q15596	2.90855	NA	UV	DC[+604.3]FGLYGEPSEGTTGQAESSC[+57]HPGEQK	TRUE
Q9Y6Q9	709	730	716	NCOA3	Q9Y6Q9	2.72323	NA	Thio	DTSSITSC[+604.3]GDGNVVK	TRUE
O75376	2287	2440	2403	NCOR1	O75376	2.16295	1.05999	UV	MLSSTPPTPIAC[+604.3]APSAVNQAAPHQQNR	TRUE
Q9Y618	674	1081	1056	NCOR2	Q9Y618	3.07704	2.06455	Thio	LPGDPPC[+604.3]WTSGLPFPVPPR	TRUE
Q9Y618	1287	1307	1297	NCOR2	Q9Y618	2.32392	0.347016	Thio	KGHVLSYEGGMSVTQC[+604.3]SK	TRUE
Q9UGV2	326	375	359	NDRG3	Q9UGV2	2.04869	0.87105	Thio	SVTSNQSDGTQESC[+604.3]ESPDVLDR	TRUE
Q96SB3	216	447	270	NEB2	Q96SB3	2.40568	1.2783	UV	C[+604.3]PAGQQPPQHR	TRUE
Q8TD19	18	43	25	NEK9	Q8TD19	2.24961	0.286008	Thio	HC[+57]DSINSDFGSESGGC[+604.3]GDSSPGPSASQGPR	TRUE
Q8TD19	935	979	968	NEK9	Q8TD19	2.29122	0.29704	Thio	EEMEMDPKPDLDSDSWC[+604.3]LLGTDSC[+57]RPSL	TRUE
Q8TD19	935	979	975	NEK9	Q8TD19	3.07022	0.378572	Thio	EEMEMDPKPDLDSDSWC[+57]LLGTDSC[+604.3]RPSL	TRUE
P48681	895	1593	1359	NEST	P48681	4.7863	1.95319	Thio	EGWDPAVLASEGLEAPPSEKEEGEEGEEEC[+604.3]GR	TRUE
Q12986	1	295	295	NFX1	Q12986	2.22712	0.315784	Thio	STC[+604.3]DSENLAVINK	TRUE
Q12986	1	295	92	NFX1	Q12986	3.78388	0.25029	Thio	SQQTSFQSSPC[+604.3]NK	TRUE
Q5SYE7	1566	1610	1571	NHSL1	Q5SYE7	10.4102	7.83001	Thio	EEMDEGGLLC[+604.3]GEGPAASLQPQAPGPVDGTASAEGR	TRUE
Q6KC79	128	340	279	NIPBL	Q6KC79	3.86068	NA	Thio	SPQPVC[+604.3]SPAGSEGTPK	TRUE
Q6KC79	128	340	304	NIPBL	Q6KC79	3.43218	0.270629	UV	GSRPPLILQSQSLPC[+604.3]SSPR	TRUE
Q6KC79	1060	1191	1066	NIPBL	Q6KC79	2.07162	0.344077	UV	ELPPELLAEIESTMPLC[+604.3]ER	TRUE
Q8N5F7	1	311	47	NKAP	Q8N5F7	2.44206	0.483954	Thio	SHSC[+604.3]SR	TRUE
P30414	658	1072	853	NKTR	P30414	3.89683	2.74149	UV	SEREC[+604.3]PHSK	TRUE
O15226	27	87	37	NKRF	O15226	3.70155	1.30442	Thio	HLSTC[+604.3]DGQNPPKK|RHLSTC[+604.3]DGQNPPK|HLSTC[+604.3]DGQNPPK	TRUE
O15226	414	437	424	NKRF	O15226	2.26832	0.157496	Thio	SSQC[+604.3]HTGSSPR	TRUE
O60936	107	208	109	NOL3	O60936	2.17588	0.271445	UV	SYDPPC[+604.3]PGHWTPEAPGSGTTC[+57]PGLPR	TRUE
Q76FK4	223	305	259	NOL8	Q76FK4	2.64054	0.338553	Thio	TC[+604.3]DSITPSK|RTC[+604.3]DSITPSK	TRUE
Q76FK4	499	533	517	NOL8	Q76FK4	2.1329	0.55626	Thio	SDGPETTTQC[+604.3]K	TRUE
Q76FK4	590	908	698	NOL8	Q76FK4	2.29858	0.215088	Thio	DSC[+604.3]HSTTK	TRUE
Q5C9Z4	1	172	65	NOM1	Q5C9Z4	2.23318	0.288285	Thio	LAVEEFVHATSEGEAPGGC[+604.3]EGR	TRUE
Q5C9Z4	225	339	332	NOM1	Q5C9Z4	2.60664	1.08123	UV	SLC[+604.3]GSGEK	TRUE
O00567	458	594	472	NOP56	O00567	3.29431	2.55173	UV	LAALALASSENSSSTPEEC[+604.3]EEMSEKPKK|LAALALASSENSSSTPEEC[+604.3]EEMSEKPK|RLAALALASSENSSSTPEEC[+604.3]EEMSEKPK	TRUE
Q9Y2X3	409	529	439	NOP58	Q9Y2X3	20	NA	Thio	TYDPSGDSTLPTC[+604.3]SK	TRUE
Q9Y2X3	409	529	507	NOP58	Q9Y2X3	3.07648	NA	UV	EEPLSEEEPC[+604.3]TSTAIASPEK	TRUE
P55209	346	391	388	NP1L1	P55209	3.14205	0.695863	Thio	KDQNPAEC[+604.3]K	TRUE
Q14207	1253	1327	1316	NPAT	Q14207	2.57684	0.311419	Thio	VMVPPVTPDLPAC[+604.3]SPASETGSENSVNMAAHTLMILSR	TRUE
O43847	53	108	62	NRDC	O43847	2.59332	1.55636	UV	STC[+57]SC[+604.3]PDLQPNGQDLGENSR	TRUE
Q9Y6Y0	257	281	274	NS1BP	Q9Y6Y0	5.76908	0.272804	Thio	QISSSSTGC[+604.3]LSSPNATVQSPK	TRUE
O96028	376	455	406	NSD2	O96028	3.37187	2.65078	UV	LC[+604.3]SSAETLESHPDIGK	TRUE
O96028	516	658	594	NSD2	O96028	2.57847	0.875993	UV	NLSDAC[+604.3]KPLKK|NLSDAC[+604.3]KPLK	TRUE
Q9BZ95	540	696	627	NSD3	Q9BZ95	4.93618	NA	UV	GASEISDSC[+604.3]KPLK	TRUE
Q9H0G5	204	534	232	NSRP1	Q9H0G5	2.10522	0.722027	UV	C[+604.3]ILQTDVK	TRUE
Q08J23	719	767	758	NSUN2	Q08J23	4.1827	1.82742	UV	AGEPNSPDAEEANSPDVTAGC[+604.3]DPAGVHPPR	TRUE
P49790	1	37	21	NU153	P49790	3.02853	0.536073	Thio	RC[+604.3]HQGPIKPYQQGR	TRUE
P35658	987	1009	1003	NU214	P35658	2.5412	1.87949	Thio	TSC[+604.3]KDDEAVVQAPR	TRUE
Q7Z417	204	234	234	NUFP2	Q7Z417	3.07008	0.089412	Thio	GC[+604.3]ENLNIVQDK	TRUE
Q14980	1955	2115	2009	NUMA1	Q14980	2.00132	0.424739	UV	ATSC[+604.3]FPRPMTPR	TRUE
Q9UKX7	304	345	333	NUP50	Q9UKX7	2.31597	0.540506	UV	DTTQSKPVSSPFPTKPLEGQAEGDSGEC[+604.3]K	TRUE
Q9BXS6	216	267	256	NUSAP	Q9BXS6	2.16356	0.494315	Thio	SC[+604.3]GPASQSTLGLK	TRUE
Q9NZT2	295	407	330	OGFR	Q9NZT2	2.21814	1.57189	Thio	TC[+604.3]GPEHSK	TRUE
Q9BXB5	501	520	511	OSB10	Q9BXB5	3.93687	0.670904	Thio	SPASC[+604.3]HEHPMADDPSK	TRUE
Q9H4L5	1	35	24	OSBL3	Q9H4L5	2.60892	0.901752	UV	STSSC[+604.3]SSK	TRUE
P22059	329	353	344	OSBP1	P22059	2.95257	0.882965	Thio	DQC[+57]C[+604.3]SGK	TRUE
Q5T2D3	1	50	49	OTUD3	Q5T2D3	3.0692	NA	UV	NRPESGGGGGC[+604.3]EEEFVSFANQLQALGLK	TRUE
Q96BN8	1	48	47	OTUL	Q96BN8	2.30849	2.56853	Thio	AAASGQPRPEMQC[+604.3]PAEHEEDMYR	TRUE
Q8WZ82	44	68	64	OVCA2	Q8WZ82	3.63973	1.6563	Thio	SDFGSC[+604.3]PPEEQPR	TRUE
A6NF01	137	360	197	P121B	A6NF01	2.07007	NA	UV	MQTPPSLPPC[+604.3]PESAGAATTEALSPPK	TRUE
Q96HA1	136	220	217	P121A	Q96HA1	2.05322	0.516393	UV	DC[+604.3]GTLPNR	TRUE
Q96HA1	602	776	613	P121A	Q96HA1	2.07007	NA	UV	MQTPPSLPPC[+604.3]PESAGAATTEALSPPK	TRUE
A8CG34	296	507	438	P121C	A8CG34	3.06718	0.880915	Thio	EEELC[+604.3]HHSSSSTPLAADKESQGEK	TRUE
A8CG34	579	747	590	P121C	A8CG34	2.07007	NA	UV	MQTPPSLPPC[+604.3]PESAGAATTEALSPPK	TRUE
A8MW92	183	248	221	P20L1	A8MW92	2.4257	0.311492	UV	KEETSTC[+604.3]IATPDVEK	TRUE
O00443	1	61	13	P3C2A	O00443	2.86613	NA	Thio	EC[+604.3]PSSHPEPTR	TRUE
Q15004	23	111	54	PAF15	Q15004	2.55915	0.367977	Thio	YAGGNPVC[+604.3]VRPTPK	TRUE
Q15004	23	111	99	PAF15	Q15004	2.27019	0.439577	UV	AC[+604.3]PLQPDHTNDEKE	TRUE
O96013	95	301	276	PAK4	O96013	4.19996	1.02108	Thio	GAPSPGVLGPHASEPQLAPPAC[+604.3]TPAAPAVPGPPGPR	TRUE
Q8NDF8	435	572	571	PAPD5	Q8NDF8	3.25617	0.748573	Thio	RDAPLSDLC[+604.3]R	TRUE
P51003	577	704	677	PAPOA	P51003	2.14488	0.0333421	Thio	TEEDETSEDANC[+604.3]LALSGHDK	TRUE
Q96A54	1	60	54	ADR1	Q96A54	2.2059	3.76309	UV	AEEEQTC[+604.3]PVPQEEEEEVR	TRUE
Q9UKK3	97	123	119	PARP4	Q9UKK3	2.74702	NA	UV	TEGLC[+604.3]PDSATEEEDTVELTEFGMQNVEIPHLPQDFEVAK	TRUE
Q96IZ0	1	253	173	PAWR	Q96IZ0	3.37684	3.00889	UV	STGVVNIPAAEC[+604.3]LDEYEDDEAGQKER	TRUE
Q8NF37	512	534	514	PCAT1	Q8NF37	2.75825	2.20457	UV	FAEMYPAFAEEYLYPDQTHFESC[+57]AETSPAPIPNGFC[+604.3]ADFSPENSDAGR	TRUE
O94913	1516	1555	1534	PCF11	O94913	2.61916	0.504419	UV	IDTPPAC[+604.3]TEESIATPSEIK	TRUE
Q15154	1232	1342	1325	PCM1	Q15154	5.10062	2.34783	UV	YESASMSSTC[+604.3]EPC[+57]K	TRUE
Q15154	1232	1342	1328	PCM1	Q15154	4.95521	2.99288	Thio	YESASMSSTC[+57]EPC[+604.3]K	TRUE
Q6L8Q7	89	111	108	PDE12	Q6L8Q7	2.29594	0.0884977	Thio	SRPNASGGAAC[+604.3]SGPGPEPAVFC[+57]EPVVK	TRUE
Q96HC4	196	240	213	PDLI5	Q96HC4	2.02514	0.605125	UV	QPTVTSVC[+604.3]SETSQELAEGQR	TRUE
Q9H792	671	700	685	PEAK1	Q9H792	2.02226	1.02329	Thio	TTDC[+604.3]LQTK	TRUE
Q8IZL8	639	1130	645	PELP1	Q8IZL8	2.73657	0.384159	Thio	VPPLQPMGPTC[+604.3]PTPAPVPPPEAPSPFR	TRUE
Q9BZE9	182	324	225	ASPC1	Q9BZE9	2.08599	0.224385	Thio	GDLSRPEDADTSGPC[+57]C[+604.3]EHTQEK	TRUE
Q96QT6	530	580	534	PHF12	Q96QT6	2.58246	NA	Thio	KTPC[+604.3]GTANGPVNTEVK	TRUE
Q92576	596	685	606	PHF3	Q92576	2.60104	NA	Thio	SHAHPGC[+604.3]LK	TRUE
Q92576	596	685	627	PHF3	Q92576	2.51608	0.805345	Thio	QC[+604.3]HKPQQQAPAMK|QC[+604.3]HKPQQQAPAM[+16]K	TRUE
Q92576	860	904	885	PHF3	Q92576	2.05552	1.45362	UV	ESTTVTC[+604.3]TGEK	TRUE
Q86UU1	653	707	691	PHLB1	Q86UU1	2.50065	1.36304	Thio	SDEENLKEEC[+604.3]SSTESTQQEHEDAPSTK	TRUE
Q9H307	279	717	439	PININ	Q9H307	2.19442	0.731539	Thio	ELEPEMEFEIEPDKEC[+604.3]K|VESVEPSENEASKELEPEMEFEIEPDKEC[+604.3]K	TRUE
Q96BK5	189	307	265	PINX1	Q96BK5	2.40845	2.77824	Thio	SAPAEEQLRGPC[+604.3]WDQSSK|GPC[+604.3]WDQSSK	TRUE
Q9GZU8	22	52	44	F192A	Q9GZU8	2.48064	NA	Thio	VRKPEDPEEC[+604.3]PEEVYDPR|KPEDPEEC[+604.3]PEEVYDPR	TRUE
Q9ULU4	582	884	623	PKCB1	Q9ULU4	10.708	7.58686	UV	NEPEDTEDKEGC[+604.3]QMDKEPSAVK	TRUE
Q13563	58	181	164	PKD2	Q13563	6.59479	5.09622	Thio	EDQGPPC[+604.3]PSPVGGGDPLHR	TRUE
Q9HAU0	459	495	473	PKHA5	Q9HAU0	2.04259	0.336992	Thio	TRPESIC[+604.3]SVTPSTHDK	TRUE
Q58EX7	1	152	107	PKHG4	Q58EX7	2.44681	NA	UV	GTVESSSVLSEGPGPSGVESLLC[+604.3]PMSSHLSLAQGESDTPGVGLVGDPGPSR	TRUE
A1L390	955	1133	967	PKHG3	A1L390	2.49705	0.86567	Thio	SPTVPC[+604.3]LQEEAGEPLGGK	TRUE
Q8IWE5	230	458	427	PKHM2	Q8IWE5	5.24997	0.686606	Thio	VIDQLNGQLDPSTWC[+604.3]SR	TRUE
Q01970	887	937	892	PLCB3	Q01970	2.4653	0.780242	UV	QLAALIGESEAQAGQETC[+604.3]QDTQSQQLGSQPSSNPTPSPLDASPR	TRUE
Q9UPR0	1	128	90	PLCL2	Q9UPR0	2.29758	NA	Thio	GVALAPTPSAVVC[+604.3]TLPR	TRUE
Q9Y284	1	29	25	ASTER	Q9Y284	18.1411	NA	UV	YKPPPSEC[+604.3]NPALDDPTPDYMNLLGM[+16]IFSMC[+57]GLMLK	TRUE
Q96CP6	560	579	576	GRM1A	Q96CP6	4.17131	0.452959	Thio	AHGDGPQHPDPDPC[+604.3]AR	TRUE
Q68D20	1	193	165	PMS2L	Q68D20	5.79077	2.39709	UV	APETDDSFSDVDC[+604.3]HSNQEDTGC[+57]K	TRUE
Q9NRX1	1	71	64	PNO1	Q9NRX1	2.06912	0.438977	UV	RPVFPPLC[+604.3]GDGLLSGKEETR|RPVFPPLC[+604.3]GDGLLSGK	TRUE
Q99575	722	762	745	POP1	Q99575	3.24747	1.49803	Thio	SEVPC[+604.3]APMPK	TRUE
Q99575	773	792	777	POP1	Q99575	2.13647	0.593304	Thio	EAEEVMDAGC[+604.3]QESAGPER	TRUE
Q9NY27	140	417	296	PP4R2	Q9NY27	2.41685	0.235657	Thio	QHC[+604.3]TEEDEEEDEEEEEESFMTSR	TRUE
Q9UPN7	621	881	795	PP6R1	Q9UPN7	2.14063	0	UV	VTEPSAPC[+604.3]QALVSIGDLQATFHGIR	TRUE
Q5H9R7	628	873	830	PP6R3	Q5H9R7	6.13614	4.54948	UV	LSTSQDAAC[+604.3]KDAEEC[+57]PETAEAK	TRUE
Q13427	182	754	310	PPIG	Q13427	2.11622	2.10982	Thio	EC[+604.3]NPPNSQPASYQR	TRUE
Q13427	182	754	549	PPIG	Q13427	2.10034	0.777952	Thio	EC[+604.3]DITK|SREC[+604.3]DITK	TRUE
Q8WUA2	368	406	392	PPIL4	Q8WUA2	2.71886	NA	Thio	THHC[+604.3]SEEK|THHC[+604.3]SEEKEDEDYMPIK|KTHHC[+604.3]SEEKEDEDYMPIK	TRUE
Q8WUA2	423	492	426	PPIL4	Q8WUA2	2.65537	0.823886	Thio	EMGFGHYEEEESC[+604.3]WEK	TRUE
Q8WY54	498	537	534	PPM1E	Q8WY54	2.80211	0.677635	Thio	AVNVSEESDWTENSFQGGQEDGGDDKENHGEC[+604.3]K	TRUE
O15355	161	328	164	PPM1G	O15355	2.04145	1.8394	Thio	YGQNC[+604.3]HK	TRUE
O15355	161	328	241	PPM1G	O15355	11.534	NA	UV	GTEAGQVGEPGIPTGEAGPSC[+604.3]SSASDK|GTEAGQVGEPGIPTGEAGPSC[+604.3]SSASDKLPR	TRUE
P53041	1	23	11	PPP5	P53041	8.43755	NA	UV	TEC[+604.3]AEPPRDEPPADGALK	TRUE
Q6NYC8	266	500	276	PPR18	Q6NYC8	4.94584	1.63018	Thio	QDYSEEC[+604.3]GR|QDYSEEC[+604.3]GRK	TRUE
O95685	37	94	60	PPR3D	O95685	2.72854	0.842421	Thio	APPPTPAPSGC[+604.3]DPR	TRUE
O95685	37	94	93	PPR3D	O95685	2.99026	0.736288	UV	AAGAPGAAC[+604.3]RPGC[+57]SQK	TRUE
Q6PL18	1124	1163	1156	ATAD2	Q6PL18	2.32467	1.07923	Thio	TPSTPVAC[+604.3]STPAQLK	TRUE
Q5THK1	974	1017	982	PR14L	Q5THK1	2.55119	NA	Thio	ADEVLDC[+57]QSNQNRPDEC[+604.3]K	TRUE
O43663	517	545	531	PRC1	O43663	2.21888	0.19116	UV	LPPSGSKPVAASTC[+604.3]SGK	TRUE
P48634	49	713	437	PRC2A	P48634	7.91848	NA	Thio	GPAGNWGPPGDYPDRGGPPC[+604.3]KPPAPEDEDEAWR|GGPPC[+604.3]KPPAPEDEDEAWRQR|GGPPC[+604.3]KPPAPEDEDEAWR	TRUE
P48634	1806	1874	1821	PRC2A	P48634	4.16157	0.0791601	Thio	NLDSGHC[+604.3]VPEPSSSGQR	TRUE
Q5JSZ5	385	641	525	PRC2B	Q5JSZ5	2.32238	0.412963	Thio	LAAC[+604.3]AAK	TRUE
Q5JSZ5	1107	1528	1184	PRC2B	Q5JSZ5	2.14186	0.53188	Thio	GC[+604.3]SEDHSGLDAK	TRUE
Q5JSZ5	1107	1528	1245	PRC2B	Q5JSZ5	2.27576	1.57095	Thio	SPGSSWQEYGPSDTC[+604.3]GSR	TRUE
Q9Y520	28	212	177	PRC2C	Q9Y520	2.04226	0.370025	UV	ETNDDNYGPGPSLRPPNVAC[+604.3]WR	TRUE
Q9Y520	264	729	620	PRC2C	Q9Y520	5.87503	3.9439	UV	EPNLEPMVEKQESENSC[+604.3]NKEEEPVFTR|QESENSC[+604.3]NKEEEPVFTR	TRUE
Q9Y520	804	1118	895	PRC2C	Q9Y520	2.16828	0.591389	Thio	SVEDVRPHHTDANNQSAC[+604.3]FEAPDQK	TRUE
Q9Y520	804	1118	953	PRC2C	Q9Y520	2.26336	1.30841	UV	C[+604.3]IDSKEPIERPEEKPK	TRUE
Q9Y520	2824	2896	2860	PRC2C	Q9Y520	2.17263	NA	Thio	VDSDSSKPPETLTDPPGVC[+604.3]QEK	TRUE
Q9HCU5	101	130	128	PREB	Q9HCU5	2.0105	0.410264	Thio	C[+604.3]GAETQHEGLELR|KC[+604.3]GAETQHEGLELR	TRUE
O60508	1	47	29	PRP17	O60508	2.0459	1.97224	Thio	C[+604.3]PLPAADSLMHLTK	TRUE
Q9ULL5	210	283	244	PRR12	Q9ULL5	4.52801	1.74195	Thio	GGLTSPIFC[+604.3]STKPK	TRUE
Q86TP1	395	421	419	PRUNE	Q86TP1	4.58271	3.18405	UV	ASNSLISGLSQDEEDPPLPPTPMNSLVDEC[+604.3]PLDQGLPK	TRUE
O75143	332	361	339	ATG13	O75143	4.0958	NA	Thio	THC[+604.3]AATPSSSEDTETVSNSSEGR	TRUE
O75475	88	349	204	PSIP1	O75475	2.16155	3.05088	Thio	QPC[+604.3]PSESDIITEEDK|QPC[+604.3]PSESDIITEEDKSKK|QPC[+604.3]PSESDIITEEDKSK	TRUE
P49810	1	70	65	PSN2	P49810	2.1533	4.26096	Thio	SQENEEDGEEDPDRYVC[+604.3]SGVPGRPPGLEEELTLK	TRUE
Q06124	548	571	567	PTN11	Q06124	2.0999	0	Thio	YSLADQTSGDQSPLPPC[+604.3]TPTPPC[+57]AEMR	TRUE
P18031	338	359	344	PTN1	P18031	2.04446	2.07781	Thio	EETQEDKDC[+604.3]PIKEEK	TRUE
Q8TB72	106	204	169	PUM2	Q8TB72	2.28426	4.38599	Thio	GLPNGMDADC[+604.3]KDFNR	TRUE
Q96QR8	1	32	17	PURB	Q96QR8	6.12704	1.72088	Thio	GGGGGPC[+604.3]GFQPASR	TRUE
Q96PZ0	1	97	38	PUS7	Q96PZ0	2.30534	NA	UV	LSEC[+604.3]SLTK	TRUE
P27708	1811	1899	1889	PYR1	P27708	2.69287	NA	UV	KVAEPELMGTPDGTC[+604.3]YPPPPVPR|VAEPELMGTPDGTC[+604.3]YPPPPVPR	TRUE
Q9UPQ7	744	778	764	PZRN3	Q9UPQ7	4.6718	1.96478	UV	DSSSAYNTGESC[+604.3]R	TRUE
Q3YEC7	281	729	491	RABL6	Q3YEC7	5.55322	5.55763	UV	GPAPAPQQC[+604.3]SEPETK	TRUE
Q7Z5J4	1	261	239	RAI1	Q7Z5J4	2.94799	1.33897	Thio	SC[+604.3]TAPTAQPHDRPLTASSSLAPGQR	TRUE
Q7Z5J4	1	261	40	RAI1	Q7Z5J4	2.07529	0.803978	Thio	QPSQAGLSC[+604.3]DR|LENYRQPSQAGLSC[+604.3]DR	TRUE
Q7Z5J4	469	520	481	RAI1	Q7Z5J4	14.1126	4.80701	Thio	SQHC[+604.3]SPEGSGYSAEPAGTPLSEPPSSTPQSTHAEPQEADYLSGSEDPLER	TRUE
Q7Z5J4	538	571	556	RAI1	Q7Z5J4	2.32774	NA	Thio	AKPESVSTC[+604.3]SVTSPDDMSTK	TRUE
Q7Z5J4	937	1299	1015	RAI1	Q7Z5J4	2.11988	NA	UV	GLPEAEDSPC[+604.3]R	TRUE
Q7Z5J4	1344	1570	1423	RAI1	Q7Z5J4	3.14009	0.444043	Thio	LSSTDC[+604.3]FK	TRUE
Q7Z5J4	1344	1570	1516	RAI1	Q7Z5J4	2.64683	0.109631	Thio	MEELGLASQPPEGRPC[+604.3]QPQTR	TRUE
Q7Z5J4	1344	1570	1553	RAI1	Q7Z5J4	2.72505	0.57122	Thio	NTTSSPC[+604.3]K	TRUE
Q9H6Z4	1	263	203	RANB3	Q9H6Z4	10.7499	7.55268	Thio	ALSQTVPSSGTNGVSLPADC[+604.3]TGAVPAASPDTAAWR	TRUE
Q9H6Z4	1	263	228	RANB3	Q9H6Z4	2.3969	0.0472525	Thio	SPSEAADEVC[+604.3]ALEEKEPQK	TRUE
Q8IXT5	631	882	837	RB12B	Q8IXT5	2.33049	6.09423	Thio	SPQEEDFRC[+604.3]PSDEDFR	TRUE
Q8NDT2	1	133	128	RB15B	Q8NDT2	3.69531	NA	Thio	ASPLPPPPPPPGAEPAC[+604.3]PGSSAAAPEYK	TRUE
Q7Z6E9	1360	1665	1566	RBBP6	Q7Z6E9	2.2154	0.868926	Thio	SVDKNPC[+604.3]KDR	TRUE
Q8N0V3	275	343	338	RBFA	Q8N0V3	2.05211	0.704159	Thio	TEDGHSC[+604.3]GASRE	TRUE
Q9Y4C8	149	294	293	RBM19	Q9Y4C8	3.16803	0.321909	Thio	AETEKPANQKEPTTC[+604.3]HTVK	TRUE
Q5T481	974	1089	1024	RBM20	Q5T481	3.53195	NA	Thio	KPAESETGLSLEDSDC[+604.3]YEK	TRUE
P78332	1004	1106	1057	RBM6	P78332	3.13117	0.498009	Thio	GGC[+604.3]VQQATGWR	TRUE
P46063	595	649	606	RECQ1	P46063	2.0285	0.325606	Thio	AESSQTC[+604.3]HSEQGDK|AESSQTC[+604.3]HSEQGDKK	TRUE
O94762	681	761	698	RECQ5	O94762	2.04492	0.379865	Thio	GGEHEPPSRPC[+604.3]GLLDEDGSEPLPGPR	TRUE
O94762	780	901	788	RECQ5	O94762	2.40025	0.479671	Thio	RVESPALLASAPEAEGAC[+604.3]PSC[+57]EGVQGPPMAPEK	TRUE
O94762	780	901	791	RECQ5	O94762	2.27909	0.155726	Thio	RVESPALLASAPEAEGAC[+57]PSC[+604.3]EGVQGPPMAPEK	TRUE
O94762	780	901	824	RECQ5	O94762	2.7213	NA	Thio	YTGEEDGAGGHSPAPPQTEEC[+604.3]LR	TRUE
Q9P260	401	477	401	K1468	Q9P260	2.28677	0.519318	Thio	NEHFAIPAVC[+604.3]DSVQPPLDQLPHK	TRUE
Q9BZI7	206	483	453	REN3B	Q9BZI7	3.69205	0.503213	Thio	LC[+604.3]PPDDSTK	TRUE
Q14699	169	271	211	RFTN1	Q14699	3.74196	0.271493	Thio	GDHASLENEKPGTGDVC[+604.3]SAPAGR	TRUE
Q14699	449	525	494	RFTN1	Q14699	3.38491	0.641193	UV	AGDMGNC[+604.3]VSGQQQEGGVSEEMK	TRUE
Q14699	551	578	551	RFTN1	Q14699	3.13834	0.341451	Thio	ALVGIC[+604.3]TGHSNPGEDAR	TRUE
Q2PPJ7	734	856	739	RGPA2	Q2PPJ7	2.36318	NA	Thio	ATEVEEC[+604.3]QQSENAPAAGSGHLTVGQQQQVLR	TRUE
Q2PPJ7	734	856	775	RGPA2	Q2PPJ7	6.36734	NA	UV	SSSTSDIPEPLC[+604.3]SDSSQGQK	TRUE
Q8IWW6	152	241	199	RHG12	Q8IWW6	2.4035	0.420197	Thio	TSFSQEQSC[+604.3]DSAGEGSER	TRUE
Q5T5U3	1418	1575	1449	RHG21	Q5T5U3	2.28337	0.60201	Thio	KENVEQC[+604.3]HNDTKEESK	TRUE
Q2M1Z3	688	893	834	RHG31	Q2M1Z3	2.34752	1.043	UV	SQDSPEISSLC[+604.3]QGEEATPR	TRUE
Q5UIP0	1145	1192	1155	RIF1	Q5UIP0	2.0454	0.693087	UV	SSLSNNEC[+604.3]GSLDK	TRUE
Q5UIP0	1145	1192	1187	RIF1	Q5UIP0	2.30192	NA	Thio	TSTEC[+604.3]ASSTENSFVVSSSSVSNTTVAGTPPYPTSR	TRUE
Q8TB24	315	531	484	RIN3	Q8TB24	2.89574	1.10162	UV	QLASTLPAPLENAELC[+604.3]TQAMALETPTPGPPR	TRUE
Q06587	309	354	332	RING1	Q06587	2.60593	0.568328	Thio	RQQQEAGEPGGPGGGASDTGGPDGC[+604.3]GGEGGGAGGGDGPEEPALPSLEGVSEK	TRUE
O43353	336	369	346	RIPK2	O43353	2.77729	NA	UV	MELSLNIPVNHGPQEESC[+604.3]GSSQLHENSGSPETSR	TRUE
Q9H9A7	257	282	268	RMI1	Q9H9A7	2.30457	NA	Thio	C[+604.3]FTTGSSSNTIPTR	TRUE
Q96E39	62	390	338	RMXL1	Q96E39	2.85366	0.451604	Thio	SDLYSSC[+604.3]DR	TRUE
Q63HN8	27	365	310	RN213	Q63HN8	2.26815	0.220805	Thio	THC[+604.3]QEAETK	TRUE
Q9BQ52	16	51	51	RNZ2	Q9BQ52	17.6216	NA	UV	GPSGC[+604.3]SGGPNTVYLQVVAAGSR	TRUE
Q8TA86	1	76	70	RP9	Q8TA86	4.08351	1.46489	Thio	EDETKPEDC[+604.3]IPDVPGNEHAR	TRUE
Q9BWH6	61	94	84	RPAP1	Q9BWH6	2.96616	NA	Thio	ARPSPGHC[+604.3]LPEDEDPEER	TRUE
Q9Y4G8	1224	1256	1252	RPGF2	Q9Y4G8	6.41337	NA	UV	GSWTSC[+604.3]SSGSHDNIQTIQHQR	TRUE
P49247	22	67	62	RPIA	P49247	3.48531	NA	UV	GGAGNTSTSC[+604.3]GDSNSIC[+57]PAPSTMSK	TRUE
Q9BUL9	1	28	16	RPP25	Q9BUL9	2.91517	0.557453	Thio	SEEAPAGC[+604.3]GAEGGGPGSGPFADLAPGAVHMR	TRUE
P78346	247	268	257	RPP30	P78346	3.5096	0.710753	UV	KPRPSEGDEDC[+604.3]LPASK	TRUE
Q5VT52	311	438	416	RPRD2	Q5VT52	3.40218	NA	Thio	ASSC[+604.3]TPVPVTMTATPPLPKPVNTSLSPSPALALPNLANVDLAK	TRUE
P46100	593	614	605	ATRX	P46100	2.12574	0.596094	Thio	GADC[+604.3]QEVPQDKDGYK	TRUE
Q8WWM7	316	521	462	ATX2L	Q8WWM7	20	NA	Thio	SAAPAPISASC[+604.3]PEPPIGSAVPTSSASIPVTSSVSDPGVGSISPASPK	TRUE
Q8WWM7	551	697	628	ATX2L	Q8WWM7	2.58558	NA	Thio	TESVSDKEDKPPLAPSGGTEGPEQPPPPC[+604.3]PSQTGSPPVGLIK	TRUE
Q99700	459	954	556	ATX2	Q99700	2.33929	NA	UV	VVNGGVPWPSPC[+604.3]PSPSSRPPSR	TRUE
Q99700	459	954	852	ATX2	Q99700	20	NA	UV	DSFIENSSSNC[+604.3]TSGSSKPNSPSISPSILSNTEHK	TRUE
Q99700	459	954	892	ATX2	Q99700	2.05519	1.90345	UV	RGPEVTSQGVQTSSPAC[+604.3]K	TRUE
O15265	818	892	839	ATX7	O15265	7.34015	2.94195	Thio	C[+604.3]SPSSSSINNSSSKPTK	TRUE
O14965	1	125	49	AURKA	O14965	2.18211	0.615657	Thio	VLC[+604.3]PSNSSQR	TRUE
Q14684	381	598	386	RRP1B	Q14684	2.13799	0.680461	Thio	VFC[+604.3]VEEEDSESSLQKR|VFC[+604.3]VEEEDSESSLQK	TRUE
Q14684	381	598	583	RRP1B	Q14684	2.4555	1.26146	Thio	KAGPGSLELC[+604.3]GLPSQK|AGPGSLELC[+604.3]GLPSQK	TRUE
P56182	239	295	274	RRP1	P56182	2.19339	0.262403	Thio	SEKPPAGSIC[+604.3]R|RSEKPPAGSIC[+604.3]R	TRUE
Q9NQS1	253	362	326	AVEN	Q9NQS1	15.1614	NA	Thio	SKEDGEVVQEEEVC[+604.3]AKPSVTEEK	TRUE
P04920	1	240	16	B3A2	P04920	2.13067	2.4735	UV	GADSFC[+604.3]TPEPESLGPGTPGFPEQEEDELHR	TRUE
O95817	123	200	179	BAG3	O95817	2.7418	0.494001	Thio	SQSPAASDC[+604.3]SSSSSSASLPSSGR	TRUE
Q9P281	1104	1331	1159	BAHC1	Q9P281	2.11209	NA	UV	AADPSPLEGLQELQC[+604.3]AALLEAGGPEATGQAHSTQGGAR	TRUE
Q16611	1	28	14	BAK	Q16611	2.85911	0.434385	Thio	QEC[+604.3]GEPALPSASEEQVAQDTEEVFR	TRUE
Q96T23	467	634	584	RSF1	Q96T23	2.24842	0.713548	Thio	RPPILEC[+604.3]LEK	TRUE
Q96T23	1063	1428	1311	RSF1	Q96T23	10.5127	7.74638	UV	IETDEEESC[+604.3]DNAHGDANQPAR	TRUE
Q9UIG0	144	212	156	BAZ1B	Q9UIG0	2.47251	0.205156	Thio	KSDGAC[+604.3]DSPSSDKENSSQIAQDHQK|SDGAC[+604.3]DSPSSDKENSSQIAQDHQK	TRUE
Q9UIF9	648	792	726	BAZ2A	Q9UIF9	2.20857	0.292786	Thio	GEC[+604.3]QTTIQGQAR	TRUE
Q8WY36	635	677	654	BBX	Q8WY36	2.8776	1.23793	Thio	GNSSDHEGC[+604.3]WNEESWTFSQSGTSGSK	TRUE
Q8WY36	803	888	870	BBX	Q8WY36	5.87698	NA	Thio	ATETDC[+604.3]NDK	TRUE
Q8WY36	803	888	874	BBX	Q8WY36	10.6001	7.675	Thio	C[+604.3]SHNTEVGETR	TRUE
Q13761	1	48	22	RUNX3	Q13761	2.13961	0.723729	Thio	FTPPSPAFPC[+604.3]GGGGGK	TRUE
A2AJT9	371	404	379	CX023	A2AJT9	3.70104	NA	UV	KEGDC[+604.3]RK	TRUE
Q9NYF8	637	796	688	BCLF1	Q9NYF8	2.13934	0.431373	Thio	LRC[+604.3]DSADLR|C[+604.3]DSADLRHDIDRR|C[+604.3]DSADLRHDIDR|C[+604.3]DSADLR	TRUE
O00512	1	173	125	BCL9	O00512	2.95813	NA	Thio	DPGTPNDDSDIKEC[+604.3]NSADHIK	TRUE
Q6W2J9	1221	1328	1311	BCOR	Q6W2J9	2.41766	1.09573	Thio	QAQPSC[+604.3]APASRPPAK	TRUE
Q8NFC6	215	288	285	BD1L1	Q8NFC6	3.08184	NA	UV	SEEFSDLPC[+604.3]PVEEIK	TRUE
Q8NFC6	497	1202	1170	BD1L1	Q8NFC6	2.11916	0.585075	Thio	TC[+604.3]TADSK	TRUE
Q8NFC6	497	1202	607	BD1L1	Q8NFC6	3.50906	2.70367	Thio	TSEHC[+604.3]EK	TRUE
Q8NFC6	497	1202	686	BD1L1	Q8NFC6	2.56955	NA	Thio	SEIC[+604.3]TEEPQK	TRUE
Q8NFC6	497	1202	876	BD1L1	Q8NFC6	2.69864	0.72547	UV	C[+604.3]DMDSTNMDSNLKPEEVVHK	TRUE
Q8NFC6	1760	1890	1849	BD1L1	Q8NFC6	5.01008	NA	UV	EGTNVPLVAAGPC[+604.3]DDEGIVTSTGAKEEDEEGEDVVTSTGR	TRUE
Q8NFC6	2403	2447	2438	BD1L1	Q8NFC6	12.3045	6.28338	UV	EC[+604.3]PEIGPFAGR	TRUE
P78381	358	379	359	S35A2	P78381	9.6563	2.24001	Thio	AIASASASASGPC[+604.3]VHQQPPGQPPPPQLSSHR	TRUE
Q96GZ6	1	60	14	S41A3	Q96GZ6	2.82413	0.530447	Thio	LDSC[+604.3]GKPGELGLPHPLSTGGLPVASEDGALR	TRUE
Q15424	221	407	225	SAFB1	Q15424	2.11342	0.308665	Thio	ILDILGETC[+604.3]K	TRUE
Q15424	221	407	309	SAFB1	Q15424	2.13794	0.907954	UV	TDC[+604.3]EPVGLEPAVEQSSAASELAEASSEELAEAPTEAPSPEAR	TRUE
Q15424	221	407	362	SAFB1	Q15424	2.53937	2.7224	Thio	KFDFDAC[+604.3]NEVPPAPK|FDFDAC[+604.3]NEVPPAPK	TRUE
Q14151	219	404	224	SAFB2	Q14151	10.6038	NA	UV	VTPDIEESLLEPENEKILDILGETC[+604.3]K|ILDILGETC[+604.3]K	TRUE
Q14151	219	404	308	SAFB2	Q14151	2.13794	0.907954	UV	TDC[+604.3]EPVGLEPAVEQSSAASELAEASSEELAEAPTEAPSPEAR	TRUE
Q14151	219	404	361	SAFB2	Q14151	2.53937	2.7224	Thio	KFDFDAC[+604.3]NEVPPAPK|FDFDAC[+604.3]NEVPPAPK	TRUE
Q6SPF0	282	458	383	SAMD1	Q6SPF0	8.89815	0.017565	Thio	EWTPC[+604.3]GPHQGQDEGR	TRUE
Q96BY9	318	339	320	SARAF	Q96BY9	2.5056	0.199717	Thio	AYSPLHGGSGSYSVC[+604.3]SNSDTK	TRUE
P43007	500	532	500	SATT	P43007	2.47775	0.629696	Thio	VEAIPNC[+604.3]K	TRUE
O15027	57	303	181	SC16A	O15027	2.9615	NA	Thio	THHPLGAGAGSGC[+604.3]APLEADSGASGALAMFFQGGETENEENLSSEK	TRUE
O15027	1059	1151	1115	SC16A	O15027	2.0097	0.360481	Thio	YWC[+604.3]DAEYDAYRR	TRUE
O15027	2141	2181	2159	SC16A	O15027	2.91096	NA	UV	EVSQHFNQAPGDLPAAGGPPSGAMPFYNPAQLAQAC[+604.3]ATSGSSR	TRUE
P53992	1	338	78	SC24C	P53992	2.59722	0.102341	UV	APPSSGAPPASTAQAPC[+604.3]GQAAYGQFGQGDVQNGPSSTVQMQR	TRUE
O75845	274	299	285	SC5D	O75845	3.65285	0.727835	Thio	SSHSGNGC[+604.3]K	TRUE
P60468	1	54	39	SC61B	P60468	2.29892	NA	UV	KNASC[+604.3]GTR|NASC[+604.3]GTR	TRUE
Q99590	457	478	478	SCAFB	Q99590	2.31534	NA	UV	VGSSSSESC[+604.3]AQDLPVLVGEEGEVK	TRUE
Q99590	750	1146	1020	SCAFB	Q99590	3.90573	2.85109	UV	NDIHLDADDPNSADKHRNDC[+604.3]PNWITEK|NDC[+604.3]PNWITEK	TRUE
Q99590	750	1146	752	SCAFB	Q99590	4.4698	2.75125	UV	QMNENSVTHC[+604.3]SENNMPSSDLADEK	TRUE
Q8N228	257	343	269	SCML4	Q8N228	2.38395	0.340936	Thio	GSLHPSSSLYC[+604.3]K	TRUE
Q14160	459	604	496	SCRIB	Q14160	2.63458	1.17369	Thio	RSEAC[+604.3]PC[+57]QPDSGSPLPAEEEK	TRUE
Q14160	459	604	498	SCRIB	Q14160	2.46335	0.543763	Thio	RSEAC[+57]PC[+604.3]QPDSGSPLPAEEEK	TRUE
Q14160	1520	1630	1612	SCRIB	Q14160	2.74935	1.19886	Thio	SLEPSPSPGPQEEDGEVALVLLGRPSPGAVGPEDVALC[+604.3]SSR	TRUE
Q6IQ49	222	362	298	SDE2	Q6IQ49	2.46501	0.51046	Thio	HILEDSC[+604.3]AELGESK	TRUE
Q9BQE4	115	189	174	SELS	Q9BQE4	2.46625	0.435042	Thio	GGGYNPLSGEGGGAC[+604.3]SWRPGR	TRUE
Q8WW01	1	35	13	SEN15	Q8WW01	2.31916	0.826678	Thio	GDSEPTPGC[+604.3]SGLGPGGVR	TRUE
Q7Z6J9	192	290	240	SEN54	Q7Z6J9	7.65024	NA	UV	SLAASSPPPC[+57]SQPSQC[+604.3]PEEKPQESSPMK	TRUE
Q7Z6J9	192	290	277	SEN54	Q7Z6J9	2.59985	0	UV	EGVGC[+604.3]SWESGR	TRUE
Q9UHD8	134	268	248	2023-09-09	Q9UHD8	3.58619	0.953498	UV	SQEATEAAPSC[+604.3]VGDMADTPR	TRUE
Q7Z333	2597	2677	2630	SETX	Q7Z333	4.58003	NA	UV	C[+57]DDPEEELC[+604.3]HR	TRUE
Q9H7N4	408	1086	675	SFR19	Q9H7N4	2.64058	3.63367	Thio	APAPAPPPSGSTSC[+604.3]GDRDSR|SGDGSEKAPAPAPPPSGSTSC[+604.3]GDRDSR	TRUE
Q9H7N4	408	1086	826	SFR19	Q9H7N4	4.10134	2.84733	UV	ESAPSSGPPPKPPVSSGSGSSSSSSSC[+604.3]SSR	TRUE
Q9H7N4	408	1086	950	SFR19	Q9H7N4	2.06234	3.07812	Thio	ADSC[+604.3]SQAAGTK	TRUE
Q96BR1	1	21	13	SGK3	Q96BR1	2.6211	NA	Thio	ESC[+604.3]PSVSIPSSDEHR	TRUE
Q99961	244	308	277	SH3G1	Q99961	2.39529	0.433848	Thio	EPFDLGEPEQSNGGFPC[+604.3]TTAPK	TRUE
O15357	897	1118	926	SHIP2	O15357	2.55644	0.634303	Thio	KPAFTEASC[+604.3]PLSR	TRUE
A0MZ66	343	511	442	SHOT1	A0MZ66	3.92336	NA	Thio	GC[+604.3]ESAVDELK	TRUE
A0MZ66	524	566	550	SHOT1	A0MZ66	8.4349	5.25296	Thio	LEGC[+604.3]TSSK	TRUE
Q13796	881	1100	970	SHRM2	Q13796	2.82711	NA	Thio	QADAQC[+604.3]R	TRUE
O75182	246	284	249	SIN3B	O75182	2.05409	0.244619	Thio	SLFTGNGPC[+604.3]EMHSVQK	TRUE
Q96ST3	398	446	425	SIN3A	Q96ST3	4.42165	NA	UV	KPQLNNKPQRPSQNGC[+604.3]QIR	TRUE
Q14493	1	132	72	SLBP	Q14493	2.17845	1.38367	Thio	C[+604.3]SDWASAVEEDEMR	TRUE
Q8IX21	394	620	511	SLF2	Q8IX21	4.01626	1.23478	Thio	EC[+604.3]SGHSTESTK	TRUE
Q9NWH9	268	387	311	SLTM	Q9NWH9	8.69915	5.52151	UV	KEDC[+604.3]VKGDPVEK	TRUE
Q9NWH9	456	599	568	SLTM	Q9NWH9	2.80491	NA	Thio	GDHC[+604.3]RPSR	TRUE
Q9NZC9	27	238	62	SMAL1	Q9NZC9	3.28365	0.629102	UV	ESC[+604.3]KPVSHGVIFK	TRUE
Q16637	59	88	60	SMN	Q16637	2.18415	0.291083	Thio	NGDIC[+604.3]ETSGKPK	TRUE
Q99835	667	704	683	SMO	Q99835	3.03346	1.64225	UV	KEVC[+604.3]PLAPPPELHPPAPAPSTIPR	TRUE
Q92922	745	860	761	SMRC1	Q92922	2.64094	0.850089	UV	VDPTYGLESSC[+604.3]IAGTGPDEPEKLEGAEEEK	TRUE
Q92922	745	860	845	SMRC1	Q92922	2.61166	NA	Thio	ETEENKELTDTC[+604.3]KER|ETEENKELTDTC[+604.3]K	TRUE
P23497	345	386	373	SP100	P23497	3.09301	NA	UV	SEPVINNDNPLESNDEKEGQEATC[+604.3]SRPQIVPEPMDFR	TRUE
Q9HB58	231	385	327	SP110	Q9HB58	2.703	1.3168	Thio	KDDSTC[+604.3]NSTVETR	TRUE
P08047	1	93	68	SP1	P08047	2.1184	NA	Thio	SSSTGSSSSTGGGGQESQPSPLALLAATC[+604.3]SR	TRUE
Q8IY81	558	652	577	SPB1	Q8IY81	2.09569	1.53758	Thio	QQLPQTPPSC[+604.3]LK	TRUE
Q15005	1	25	17	SPCS2	Q15005	2.66879	0.314213	Thio	SGGSGGC[+604.3]SGAGGASNC[+57]GTGSGR	TRUE
A1X283	458	834	783	SPD2B	A1X283	9.12593	3.93901	UV	GPQC[+604.3]EGHESR	TRUE
Q9BUA3	42	73	64	CK084	Q9BUA3	3.60959	NA	UV	TPPPRPSPLEAGSDGC[+604.3]EEPK	TRUE
Q9NUQ6	157	202	185	SPS2L	Q9NUQ6	5.61758	2.20205	Thio	SDGLQWSAEQPC[+604.3]NPSKPK	TRUE
Q68D10	188	615	433	SPT2	Q68D10	9.48029	NA	Thio	TVSGTC[+604.3]GPGQPASSSGGPGRPISGSVSSARPLGSSR	TRUE
Q68D10	188	615	535	SPT2	Q68D10	2.46511	0.63744	Thio	C[+604.3]TVVSETISSK	TRUE
Q13501	264	390	289	SQSTM	Q13501	4.23278	0.136279	Thio	SSSQPSSC[+604.3]C[+57]SDPSKPGGNVEGATQSLAEQMR	TRUE
Q13501	264	390	290	SQSTM	Q13501	2.64785	0.444331	UV	SSSQPSSC[+57]C[+604.3]SDPSKPGGNVEGATQSLAEQMR	TRUE
Q13501	264	390	331	SQSTM	Q13501	2.29158	0.199006	Thio	IALESEGRPEEQMESDNC[+604.3]SGGDDDWTHLSSK	TRUE
O15042	1	111	65	SR140	O15042	2.42122	0.372593	Thio	ESLC[+604.3]DSPHQNLSRPLLENK	TRUE
O15042	855	1029	918	SR140	O15042	2.86291	1.27736	UV	DEC[+604.3]TPTR|DEC[+604.3]TPTRK	TRUE
Q8N5C6	120	165	165	SRBD1	Q8N5C6	2.63879	2.86907	UV	ASNLEGESNSSETPSTSTVWGGTC[+604.3]K	TRUE
Q6ZRS2	2328	2453	2372	SRCAP	Q6ZRS2	3.14806	NA	Thio	EEVFRLPQEEEEGPGAGDESSC[+604.3]GTGGGTHR	TRUE
Q6ZRS2	2598	3081	2809	SRCAP	Q6ZRS2	2.77036	NA	Thio	SMSGPESSPPIGGPC[+604.3]EAAPSSSLPTPPQQPFIAR	TRUE
Q8WXA9	173	508	494	SREK1	Q8WXA9	2.0712	1.10817	UV	IQHNGNC[+604.3]QLNEENLSTK	TRUE
Q8NEF9	176	429	300	SRFB1	Q8NEF9	2.6727	0.549143	Thio	KESSC[+604.3]HSSVK	TRUE
Q9UQ35	141	2132	1016	SRRM2	Q9UQ35	2.28755	0.630004	Thio	SPC[+604.3]PQEK	TRUE
Q9UQ35	141	2132	1029	SRRM2	Q9UQ35	2.29806	NA	Thio	DSLVQSC[+604.3]PGSLSLC[+57]AGVK|SKDSLVQSC[+604.3]PGSLSLC[+57]AGVK	TRUE
Q9UQ35	141	2132	1036	SRRM2	Q9UQ35	2.02602	0.353007	UV	DSLVQSC[+57]PGSLSLC[+604.3]AGVK	TRUE
Q9UQ35	141	2132	1480	SRRM2	Q9UQ35	2.99196	1.86821	Thio	GRSEC[+604.3]DSSPEPK	TRUE
Q9UQ35	141	2132	1509	SRRM2	Q9UQ35	2.36513	1.29557	Thio	C[+604.3]LTPQR	TRUE
Q9UQ35	141	2132	2116	SRRM2	Q9UQ35	2.16066	0.559616	Thio	MSC[+604.3]FSRPSMSPTPLDR	TRUE
Q9UQ35	141	2132	872	SRRM2	Q9UQ35	2.22412	0.0639357	Thio	SC[+604.3]FESSPDPELK	TRUE
Q9UQ35	141	2132	956	SRRM2	Q9UQ35	4.62032	1.69884	Thio	SVSPC[+604.3]SNVESR	TRUE
Q9NQ55	323	473	391	SSF1	Q9NQ55	10.7443	7.55723	UV	TASLELGEDDDEQEDDDIEYFC[+604.3]QAVGEAPSEDLFPEAK	TRUE
Q9NQ55	323	473	432	SSF1	Q9NQ55	2.32387	0.77538	Thio	GRLC[+604.3]DQK|LC[+604.3]DQKFPK	TRUE
O94804	944	968	947	STK10	O94804	2.32836	0.237775	Thio	LSEEAEC[+604.3]PNPSTPSK	TRUE
Q9NRL3	271	345	337	STRN4	Q9NRL3	2.10886	NA	Thio	C[+604.3]TVDGSPHELESR	TRUE
Q8IX01	694	779	775	SUGP2	Q8IX01	20	NA	UV	DC[+57]PPDPVGPSPQDPSLEASGPSPKPAGVDISEAPQTSSPC[+604.3]PSADIDMK	TRUE
Q8IWZ8	49	78	78	SUGP1	Q8IWZ8	2.63918	NA	UV	QNQVASPQPPHPGEITNAHNSSC[+604.3]ISNK	TRUE
Q8IWZ8	319	393	353	SUGP1	Q8IWZ8	11.4313	NA	Thio	SPPEALSGSLPPATTC[+604.3]PASSTPAPTIIPAPAAPGKPASAATVK	TRUE
Q15527	133	256	252	SURF2	Q15527	3.40707	NA	Thio	SFSSC[+604.3]K	TRUE
O75683	125	230	189	SURF6	O75683	2.78613	NA	UV	KAEEATEAQEVVEATPEGAC[+604.3]TEPR|AEEATEAQEVVEATPEGAC[+604.3]TEPREPPGLIFNK|AEEATEAQEVVEATPEGAC[+604.3]TEPR	TRUE
O95425	36	100	76	SVIL	O95425	2.29269	0.592007	Thio	YC[+604.3]TETSGVHGDSPYGSGTMDTHSLESK	TRUE
O95425	118	375	178	SVIL	O95425	2.08849	0.63489	UV	TC[+604.3]AGESK	TRUE
O95425	608	687	671	SVIL	O95425	2.13429	0.486457	Thio	C[+604.3]TSHSETPTVDDEEKVDER	TRUE
P07814	709	744	744	SYEP	P07814	2.52775	0.749944	UV	ERPTPSLNNNC[+604.3]TTSEDSLVLYNR	TRUE
Q9NR09	579	618	613	BIRC6	Q9NR09	5.80914	NA	UV	TQGESISEQGSTDNESC[+604.3]TNSELNSPLVR	TRUE
P54132	1289	1417	1364	BLM	P54132	2.78201	NA	UV	GGSATC[+604.3]RK|GGSATC[+604.3]R	TRUE
Q8WXH0	6354	6508	6394	SYNE2	Q8WXH0	4.54909	3.03059	Thio	RGESEEPSSPQSLC[+604.3]HLVAPGHER	TRUE
Q8NF91	8671	8734	8703	SYNE1	Q8NF91	5.63783	1.61901	Thio	C[+604.3]SLSQPGPSVSSPHSR	TRUE
Q9UMZ2	972	1026	1004	SYNRG	Q9UMZ2	2.38742	0.35906	Thio	SQEATC[+604.3]PSPASSGASQETPNEC[+57]SDDFGEFQSEKPK	TRUE
Q9UMZ2	972	1026	1020	SYNRG	Q9UMZ2	2.07695	0.373661	Thio	SQEATC[+57]PSPASSGASQETPNEC[+604.3]SDDFGEFQSEKPK	TRUE
Q9HCH5	359	604	468	SYTL2	Q9HCH5	2.42334	1.00726	UV	SPADELSHC[+604.3]VEPEPSQVPGGSSR	TRUE
Q9UKI2	164	225	211	BORG2	Q9UKI2	2.01051	NA	Thio	DSHSSSLSEQYPDWPAEDMFDHPTPC[+604.3]ELIK	TRUE
P23381	59	79	62	SYWC	P23381	2.31317	NA	UV	ADC[+604.3]PPGNPAPTSNHGPDATEAEEDFVDPWTVQTSSAK	TRUE
O75157	20	86	63	T22D2	O75157	2.01596	0.0238055	Thio	ATDYGPEEVC[+604.3]ER	TRUE
Q8IXH6	1	24	21	T53I2	Q8IXH6	3.87899	2.3061	Thio	LSSLFFSTPSPPEDPDC[+604.3]PR	TRUE
Q9Y6A5	122	227	206	TACC3	Q9Y6A5	2.01345	0.262969	Thio	VTPASETLEDPC[+604.3]RTESQHK	TRUE
Q9Y6A5	122	227	224	TACC3	Q9Y6A5	2.36884	0.35551	Thio	AETPHGAEEEC[+604.3]KAETPHGAEEEC[+57]R|AETPHGAEEEC[+604.3]K	TRUE
Q9Y6A5	311	527	426	TACC3	Q9Y6A5	2.66683	0.905001	Thio	SGC[+604.3]SEAQPPESPETR	TRUE
Q9Y6A5	311	527	459	TACC3	Q9Y6A5	2.43726	NA	Thio	LGQPAAEQLHAGPATEEPGPC[+604.3]LSQQLHSASAEDTPVVQLAAETPTAESK	TRUE
O75410	23	140	114	TACC1	O75410	2.07329	NA	Thio	TC[+604.3]SKPSENEVPQQAIDSHSVK	TRUE
O75410	23	140	78	TACC1	O75410	2.58051	NA	Thio	ESC[+604.3]DPSLGLAGPGAK	TRUE
Q6P1X5	1067	1102	1093	TAF2	Q6P1X5	2.64003	NA	UV	SALIPQHSAGC[+604.3]DSTPTTKPQWSLELAR	TRUE
O00268	1015	1049	1022	TAF4	O00268	5.60346	1.76364	UV	VDC[+604.3]PGPGSGAEGSGPGSVVPGSSGVGTPR	TRUE
Q9C0D5	257	311	269	TANC1	Q9C0D5	5.90232	NA	Thio	RADNC[+604.3]SPVAEEETTGSAESTLPK	TRUE
Q9C0D5	1636	1696	1651	TANC1	Q9C0D5	3.08029	NA	Thio	LLSHSSVAVDAAPPNQGGLATC[+604.3]SDVR	TRUE
Q6NXT6	466	499	474	TAPT1	Q6NXT6	2.31512	0.996	UV	LSNPPATC[+604.3]TPGKPSSK	TRUE
Q6NXT6	466	499	487	TAPT1	Q6NXT6	3.43708	0.570378	Thio	C[+604.3]KPSQGLSTEENLSASITK	TRUE
Q8WUA7	103	191	151	TB22A	Q8WUA7	2.23512	0.0608447	Thio	SVSESHTSC[+604.3]PAESASDAAPLQR	TRUE
Q9C0C2	184	450	232	TB182	Q9C0C2	5.07316	NA	UV	SPAEC[+604.3]REEHSKTPEER	TRUE
Q9C0C2	657	880	749	TB182	Q9C0C2	2.92195	0.633007	Thio	DLQSEFGITGDPQPSSFSPSSWC[+604.3]QGASQDYGLGGASPR	TRUE
Q9C0C2	1362	1561	1373	TB182	Q9C0C2	2.31345	1.71165	UV	EHGVGGVSQC[+604.3]PEPGLR	TRUE
Q66K14	1069	1093	1079	TBC9B	Q66K14	2.82005	NA	Thio	DC[+604.3]ATEEDEPPAPELHQDAAR	TRUE
Q86TI0	1145	1168	1160	TBCD1	Q86TI0	2.15953	NA	Thio	SAEPSDREPEC[+604.3]TQPEPTGD	TRUE
Q9Y4P3	38	72	44	TBL2	Q9Y4P3	2.3666	0.326191	Thio	SGRPAC[+604.3]QK	TRUE
Q9UGU0	476	748	498	TCF20	Q9UGU0	2.1126	0.604074	Thio	KADSC[+604.3]TNSEGSSQPEEQLK	TRUE
Q9UGU0	920	1038	951	TCF20	Q9UGU0	3.01259	0.193747	Thio	SGDHC[+604.3]HPPSIK	TRUE
Q9UGU0	1303	1331	1328	TCF20	Q9UGU0	5.39788	0	Thio	NC[+604.3]PAVTLTSPAK	TRUE
Q12830	1057	1157	1137	BPTF	Q12830	2.64451	5.30802	UV	ELLDSDSDKPC[+604.3]KEEPMEVDDDMK	TRUE
Q12830	1057	1157	1156	BPTF	Q12830	2.17217	0.40646	UV	TESHVNC[+604.3]QESSQVDVVNVSEGFHLR	TRUE
Q12830	1465	1537	1471	BPTF	Q12830	2.41269	1.17978	UV	C[+57]ELVSGESTGNC[+604.3]EDRLPVK	TRUE
Q9Y4R8	627	651	644	TELO2	Q9Y4R8	3.01229	0.0248671	UV	TPQPGSPSPNTPC[+604.3]LPEAAVSQPGSAVASDWR	TRUE
Q12789	836	857	853	TF3C1	Q12789	2.30208	0.621892	Thio	AGVRPSSSGSAWEAC[+604.3]SEAPSK	TRUE
Q8WUA4	205	297	212	TF3C2	Q8WUA4	4.54319	1.97609	Thio	AAQVALLYLQELAEELSTALPAPVSC[+604.3]PEGPK	TRUE
Q8WUA4	205	297	233	TF3C2	Q8WUA4	20	NA	Thio	QPAAC[+604.3]PGGEEVDGAPRDEDFFLQVEAEDVEESEGPSESSSEPEPVVPR	TRUE
Q96RS0	527	632	573	TGS1	Q96RS0	3.09548	1.25909	Thio	C[+604.3]QSVSSAGELETENYER	TRUE
Q9NPI1	35	132	107	BRD7	Q9NPI1	2.08973	0.259678	Thio	VENEAEKDLQC[+604.3]HAPVR|DLQC[+604.3]HAPVR	TRUE
P55201	819	1062	852	BRPF1	P55201	2.60734	0.809762	Thio	GSLTPHPAAC[+604.3]DKDGQTDSAAEESSSQETSK	TRUE
Q8NI27	1183	1593	1518	THOC2	Q8NI27	2.0411	0.797719	UV	SESPC[+604.3]ESPYPNEKDKEK	TRUE
Q9UNS1	1091	1131	1126	TIM	Q9UNS1	2.31646	0.682479	Thio	VPGEQGSDEEHC[+604.3]KEHR	TRUE
Q8TBZ6	1	90	37	TM10A	Q8TBZ6	4.01403	2.95296	UV	LGEGC[+604.3]EPISK	TRUE
Q8TBZ6	282	339	285	TM10A	Q8TBZ6	2.04513	2.19047	UV	AC[+604.3]ESASHDNQSVR	TRUE
O14668	161	195	166	TMG1	O14668	4.01952	1.59468	UV	LSNC[+604.3]DPPPTYEEATGQVNLQR	TRUE
Q9UPQ9	367	1046	600	TNR6B	Q9UPQ9	2.59381	0.158392	Thio	SYRPTHPDC[+604.3]QAVLQTLLSR	TRUE
Q8NDV7	718	809	800	TNR6A	Q8NDV7	2.46301	0.949307	UV	GSNC[+604.3]QGGWEDDSAATGMVK	TRUE
Q96GM8	332	402	371	TOE1	Q96GM8	2.48345	0.744839	Thio	KQVC[+604.3]GDSIKPEETEQEVAADETR	TRUE
Q8NFQ8	1	175	47	TOIP2	Q8NFQ8	2.61133	0.492443	Thio	DLENDPSVNSQAQETTIIASNAEEAEILHSAC[+604.3]GLSK	TRUE
Q12888	24	273	101	TP53B	Q12888	10.3475	7.8812	Thio	VADPVDSSNLDTC[+604.3]GSISQVIEQLPQPNR	TRUE
Q12888	290	332	319	TP53B	Q12888	5.18026	1.13725	Thio	TVSSDGC[+604.3]STPSR	TRUE
Q12888	290	332	329	TP53B	Q12888	3.17861	NA	UV	TVSSDGC[+57]STPSREEGGC[+604.3]SLASTPATTLHLLQLSGQR|EEGGC[+604.3]SLASTPATTLHLLQLSGQR	TRUE
Q12888	346	507	489	TP53B	Q12888	2.13038	1.32404	Thio	KDGDMHSSSLTVEC[+604.3]SK	TRUE
Q12888	742	911	772	TP53B	Q12888	3.03848	0.713757	Thio	VDVSC[+604.3]EPLEGVEK	TRUE
Q12888	742	911	781	TP53B	Q12888	20	NA	Thio	C[+604.3]SDSQSWEDIAPEIEPC[+57]AENR	TRUE
Q12888	742	911	797	TP53B	Q12888	11.3104	NA	Thio	C[+57]SDSQSWEDIAPEIEPC[+604.3]AENR	TRUE
Q12888	742	911	896	TP53B	Q12888	4.48447	NA	UV	LGKPSAHASQSFC[+604.3]ESSSETPFHFTLPK	TRUE
Q12888	1269	1478	1280	TP53B	Q12888	2.39938	1.72113	UV	KVTEETEEPIVEC[+604.3]QEC[+57]ETEVSPSQTGGSSGDLGDISSFSSK	TRUE
Q12888	1269	1478	1283	TP53B	Q12888	2.13361	NA	UV	KVTEETEEPIVEC[+57]QEC[+604.3]ETEVSPSQTGGSSGDLGDISSFSSK	TRUE
Q12888	1269	1478	1375	TP53B	Q12888	2.9624	2.88777	UV	KGVSQTGTPVC[+604.3]EEDGDAGLGIR|GVSQTGTPVC[+604.3]EEDGDAGLGIR	TRUE
Q12888	1622	1719	1703	TP53B	Q12888	2.34002	0.0598399	Thio	SATVKPGAVGAGEFVSPC[+604.3]ESGDNTGEPSALEEQR	TRUE
Q8WVT3	1	204	160	TPC12	Q8WVT3	7.1437	1.99822	Thio	EVPGSEAARPEQEPPVAEPVPVC[+604.3]TIFSQR	TRUE
Q9ULW0	156	202	198	TPX2	Q9ULW0	2.2606	1.00668	Thio	HTVPC[+604.3]MPPAK|GRHTVPC[+604.3]MPPAK	TRUE
Q9BVS5	43	71	67	TR61B	Q9BVS5	2.70678	0.727136	Thio	KAPGAESC[+604.3]PSLPLSISDIGTGC[+57]LSSLENLR	TRUE
Q96LD4	79	119	115	TRI47	Q96LD4	3.39468	0.910035	Thio	QGSGPGSGPGPAPALAPEPSAPSALPSVPEPSAPC[+604.3]APEPWPAGEEPVR	TRUE
Q96RU7	1	54	46	TRIB3	Q96RU7	2.06712	1.03106	Thio	LPPC[+604.3]LLPLSPPTAPDR	TRUE
Q15654	1	93	47	TRIP6	Q15654	3.17026	0.728365	Thio	VNFC[+604.3]PLPSEQC[+57]YQAPGGPEDR	TRUE
Q15654	1	93	54	TRIP6	Q15654	4.28865	1.00989	Thio	VNFC[+57]PLPSEQC[+604.3]YQAPGGPEDR	TRUE
Q14669	938	1080	947	TRIPC	Q14669	12.7406	5.92726	Thio	AC[+604.3]TNGSGSMGSTTSVSSGTATAATHAAADLGSPSLQHSR	TRUE
Q86TN4	225	253	237	TRPT1	Q86TN4	3.90631	NA	Thio	KPLSLAGDEETEC[+604.3]QSSPK	TRUE
Q9Y4F5	409	583	507	C170B	Q9Y4F5	2.09199	0.170442	UV	LAQDFMAQC[+604.3]LR	TRUE
Q2TBE0	270	483	299	C19L2	Q2TBE0	4.3937	2.86444	UV	AQNC[+604.3]QESR	TRUE
Q6UB35	1	71	61	C1TM	Q6UB35	2.29633	0.336271	UV	SSC[+604.3]SPGGR	TRUE
Q6P1N0	80	139	80	C2D1A	Q6P1N0	2.56112	NA	UV	MASLC[+604.3]MR	TRUE
Q6P1N0	185	266	252	C2D1A	Q6P1N0	2.9384	NA	Thio	VTLEGPSATAPASSPGLAKPQMPPGPC[+604.3]SPGPLAQLQSR	TRUE
Q9UJK0	224	312	283	TSR3	Q9UJK0	4.32872	NA	UV	GGASSSC[+604.3]C[+57]EEEQTQGR	TRUE
Q9UJK0	224	312	284	TSR3	Q9UJK0	2.73798	NA	UV	GGASSSC[+57]C[+604.3]EEEQTQGR	TRUE
Q96N46	464	550	536	TTC14	Q96N46	3.6023	NA	Thio	DEC[+604.3]YPVPANTSASFLNHK	TRUE
Q99614	23	125	28	TTC1	Q99614	2.42649	0.2536	UV	VTDTQEAEC[+604.3]AGPPVPDPK	TRUE
Q9UNY4	142	358	224	TTF2	Q9UNY4	4.97562	NA	Thio	SQQC[+604.3]QGNELTRPSASSQEK	TRUE
Q5VYS8	1367	1424	1413	TUT7	Q5VYS8	5.88442	0.728171	Thio	EDKPIQC[+604.3]TPQK	TRUE
P40222	1	170	87	TXLNA	P40222	2.48441	0.176482	Thio	QLEDILSTYC[+604.3]VDNNQGGPGEDGAQGEPAEPEDAEK	TRUE
P40222	482	546	523	TXLNA	P40222	2.96434	5.0207	Thio	VTEAPC[+604.3]YPGAPSTEASGQTGPQEPTSAR	TRUE
Q9NUQ3	102	130	127	TXLNG	Q9NUQ3	2.20859	0.660884	Thio	TDPPDGQQDSEC[+604.3]NR	TRUE
P42684	964	1024	999	ABL2	P42684	10.3532	7.87657	Thio	LLQHPSIC[+604.3]SDPTEEPTALTAGQSTSETQEGGKK	TRUE
Q9ULW3	1	38	37	ABT1	Q9ULW3	4.7625	1.07905	Thio	AATEQEPLEGTEQTLDAEEEQEESEEAAC[+604.3]GSK	TRUE

## Sheet: RS-CysD
Index	resno	UniprotID	MinEucDistance	PDBID	Uni_Resi	SILACRatio
1	77	P09661	34.1138	1a9n_renum.pdb	P09661_77	NA
2	119	P09661	19.5721	1a9n_renum.pdb	P09661_119	NA
3	77	P09661	32.6544	1a9n_renum.pdb	P09661_77	NA
4	119	P09661	19.3411	1a9n_renum.pdb	P09661_119	NA
5	43	P11940	4.30577	1cvj_renum.pdb	P11940_43	NA
6	128	P11940	7.17792	1cvj_renum.pdb	P11940_128	NA
7	132	P11940	10.6101	1cvj_renum.pdb	P11940_132	NA
8	43	P11940	4.03819	1cvj_renum.pdb	P11940_43	NA
9	128	P11940	6.81733	1cvj_renum.pdb	P11940_128	NA
10	132	P11940	11.4403	1cvj_renum.pdb	P11940_132	NA
11	43	P11940	4.33051	1cvj_renum.pdb	P11940_43	NA
12	128	P11940	7.1407	1cvj_renum.pdb	P11940_128	NA
13	132	P11940	11.1467	1cvj_renum.pdb	P11940_132	NA
14	43	P11940	4.29886	1cvj_renum.pdb	P11940_43	NA
15	128	P11940	6.90288	1cvj_renum.pdb	P11940_128	NA
16	132	P11940	10.8103	1cvj_renum.pdb	P11940_132	NA
17	43	P11940	4.15942	1cvj_renum.pdb	P11940_43	NA
18	128	P11940	7.1195	1cvj_renum.pdb	P11940_128	NA
19	132	P11940	10.5978	1cvj_renum.pdb	P11940_132	NA
20	43	P11940	4.19099	1cvj_renum.pdb	P11940_43	NA
21	128	P11940	6.89417	1cvj_renum.pdb	P11940_128	NA
22	132	P11940	10.8723	1cvj_renum.pdb	P11940_132	NA
23	43	P11940	4.1924	1cvj_renum.pdb	P11940_43	NA
24	128	P11940	7.28911	1cvj_renum.pdb	P11940_128	NA
25	132	P11940	11.7172	1cvj_renum.pdb	P11940_132	NA
26	43	P11940	4.15016	1cvj_renum.pdb	P11940_43	NA
27	128	P11940	7.07856	1cvj_renum.pdb	P11940_128	NA
28	132	P11940	11.3291	1cvj_renum.pdb	P11940_132	NA
29	30	P55769	7.98663	1e7k_renum.pdb	P55769_30	NA
30	73	P55769	13.9398	1e7k_renum.pdb	P55769_73	NA
31	93	P55769	6.77849	1e7k_renum.pdb	P55769_93	NA
32	102	P55769	8.1255	1e7k_renum.pdb	P55769_102	NA
33	30	P55769	8.23153	1e7k_renum.pdb	P55769_30	NA
34	73	P55769	13.9031	1e7k_renum.pdb	P55769_73	NA
35	93	P55769	6.79738	1e7k_renum.pdb	P55769_93	NA
36	102	P55769	8.12781	1e7k_renum.pdb	P55769_102	NA
37	80	P26378	8.74553	1fxl_renum.pdb	P26378_80	NA
38	80	P26378	9.17004	1g2e_renum.pdb	P26378_80	NA
39	17	P09132	3.59454	1jid_renum.pdb	P09132_17	3.77825
40	53	P09132	12.384	1jid_renum.pdb	P09132_53	12.5524
41	94	P09132	12.1131	1jid_renum.pdb	P09132_94	NA
42	935	Q14671	3.65663	1m8w_renum.pdb	Q14671_935	NA
43	964	Q14671	12.4147	1m8w_renum.pdb	Q14671_964	NA
44	977	Q14671	11.969	1m8w_renum.pdb	Q14671_977	NA
45	980	Q14671	11.1076	1m8w_renum.pdb	Q14671_980	NA
46	1007	Q14671	3.69434	1m8w_renum.pdb	Q14671_1007	NA
47	1017	Q14671	17.9149	1m8w_renum.pdb	Q14671_1017	NA
48	1085	Q14671	12.0666	1m8w_renum.pdb	Q14671_1085	NA
49	1102	Q14671	18.0462	1m8w_renum.pdb	Q14671_1102	NA
50	935	Q14671	3.56146	1m8w_renum.pdb	Q14671_935	NA
51	964	Q14671	12.2501	1m8w_renum.pdb	Q14671_964	NA
52	977	Q14671	11.7321	1m8w_renum.pdb	Q14671_977	NA
53	980	Q14671	11.2337	1m8w_renum.pdb	Q14671_980	NA
54	1007	Q14671	3.79404	1m8w_renum.pdb	Q14671_1007	NA
55	1017	Q14671	16.1437	1m8w_renum.pdb	Q14671_1017	NA
56	1085	Q14671	12.1295	1m8w_renum.pdb	Q14671_1085	NA
57	1102	Q14671	18.1663	1m8w_renum.pdb	Q14671_1102	NA
58	935	Q14671	3.82891	1m8x_renum.pdb	Q14671_935	NA
59	964	Q14671	12.3742	1m8x_renum.pdb	Q14671_964	NA
60	977	Q14671	11.7669	1m8x_renum.pdb	Q14671_977	NA
61	980	Q14671	11.1348	1m8x_renum.pdb	Q14671_980	NA
62	1007	Q14671	3.75643	1m8x_renum.pdb	Q14671_1007	NA
63	1017	Q14671	15.9909	1m8x_renum.pdb	Q14671_1017	NA
64	1085	Q14671	11.9199	1m8x_renum.pdb	Q14671_1085	NA
65	1102	Q14671	17.9652	1m8x_renum.pdb	Q14671_1102	NA
66	935	Q14671	3.63751	1m8x_renum.pdb	Q14671_935	NA
67	964	Q14671	12.122	1m8x_renum.pdb	Q14671_964	NA
68	977	Q14671	11.5813	1m8x_renum.pdb	Q14671_977	NA
69	980	Q14671	11.2717	1m8x_renum.pdb	Q14671_980	NA
70	1007	Q14671	3.79944	1m8x_renum.pdb	Q14671_1007	NA
71	1017	Q14671	16.0197	1m8x_renum.pdb	Q14671_1017	NA
72	1085	Q14671	12.2363	1m8x_renum.pdb	Q14671_1085	NA
73	1102	Q14671	18.0716	1m8x_renum.pdb	Q14671_1102	NA
74	935	Q14671	3.34656	1m8y_renum.pdb	Q14671_935	NA
75	964	Q14671	12.1713	1m8y_renum.pdb	Q14671_964	NA
76	977	Q14671	11.7283	1m8y_renum.pdb	Q14671_977	NA
77	980	Q14671	11.5793	1m8y_renum.pdb	Q14671_980	NA
78	1007	Q14671	3.54972	1m8y_renum.pdb	Q14671_1007	NA
79	1017	Q14671	16.1355	1m8y_renum.pdb	Q14671_1017	NA
80	1085	Q14671	12.2304	1m8y_renum.pdb	Q14671_1085	NA
81	1102	Q14671	18.6535	1m8y_renum.pdb	Q14671_1102	NA
82	935	Q14671	3.87542	1m8y_renum.pdb	Q14671_935	NA
83	964	Q14671	12.1324	1m8y_renum.pdb	Q14671_964	NA
84	977	Q14671	11.9349	1m8y_renum.pdb	Q14671_977	NA
85	980	Q14671	11.3215	1m8y_renum.pdb	Q14671_980	NA
86	1007	Q14671	3.85502	1m8y_renum.pdb	Q14671_1007	NA
87	1017	Q14671	16.1501	1m8y_renum.pdb	Q14671_1017	NA
88	1085	Q14671	12.1411	1m8y_renum.pdb	Q14671_1085	NA
89	1102	Q14671	18.5959	1m8y_renum.pdb	Q14671_1102	NA
90	233	Q9UL18	21.3979	1si3_renum.pdb	Q9UL18_233	NA
91	270	Q9UL18	5.28185	1si3_renum.pdb	Q9UL18_270	NA
92	280	Q9UL18	8.65508	1si3_renum.pdb	Q9UL18_280	NA
93	304	Q9UL18	8.25782	1si3_renum.pdb	Q9UL18_304	NA
94	325	Q9UL18	6.67408	1si3_renum.pdb	Q9UL18_325	NA
95	342	Q9UL18	8.63809	1si3_renum.pdb	Q9UL18_342	NA
96	18	P05455	13.4927	1yty_renum.pdb	P05455_18	NA
97	18	P05455	13.6506	1yty_renum.pdb	P05455_18	NA
98	18	P05455	13.7432	1zh5_renum.pdb	P05455_18	NA
99	18	P05455	14.0139	1zh5_renum.pdb	P05455_18	NA
100	72	O95453	14.4991	2a1r_renum.pdb	O95453_72	NA
101	108	O95453	9.99418	2a1r_renum.pdb	O95453_108	NA
102	302	O95453	21.9481	2a1r_renum.pdb	O95453_302	NA
103	317	O95453	23.3807	2a1r_renum.pdb	O95453_317	2.82036
104	389	O95453	9.61454	2a1r_renum.pdb	O95453_389	NA
105	72	O95453	14.7979	2a1r_renum.pdb	O95453_72	NA
106	108	O95453	10.1012	2a1r_renum.pdb	O95453_108	NA
107	302	O95453	21.979	2a1r_renum.pdb	O95453_302	NA
108	317	O95453	23.4992	2a1r_renum.pdb	O95453_317	2.82036
109	389	O95453	9.80092	2a1r_renum.pdb	O95453_389	NA
110	100	Q6B004	7.46933	2ann_renum.pdb	Q6B004_100	NA
111	100	P51513	7.55671	2anr_renum.pdb	P51513_100	NA
112	225	P23381	27.7947	2azx_renum.pdb	P23381_225	NA
113	274	P23381	6.22676	2azx_renum.pdb	P23381_274	NA
114	305	P23381	32.4742	2azx_renum.pdb	P23381_305	NA
115	309	P23381	28.662	2azx_renum.pdb	P23381_309	NA
116	394	P23381	12.1733	2azx_renum.pdb	P23381_394	NA
117	225	P23381	27.6901	2azx_renum.pdb	P23381_225	NA
118	274	P23381	24.958	2azx_renum.pdb	P23381_274	NA
119	305	P23381	39.5922	2azx_renum.pdb	P23381_305	NA
120	309	P23381	29.9617	2azx_renum.pdb	P23381_309	NA
121	394	P23381	13.0528	2azx_renum.pdb	P23381_394	NA
122	305	P26368	27.9746	2g4b_renum.pdb	P26368_305	NA
123	131	P61326	32.6227	2hyi_renum.pdb	P61326_131	NA
124	149	Q9Y5S9	41.8269	2hyi_renum.pdb	Q9Y5S9_149	NA
125	99	P38919	26.0673	2hyi_renum.pdb	P38919_99	NA
126	137	P38919	15.3019	2hyi_renum.pdb	P38919_137	NA
127	140	P38919	7.51867	2hyi_renum.pdb	P38919_140	NA
128	269	P38919	22.125	2hyi_renum.pdb	P38919_269	NA
129	284	P38919	9.80828	2hyi_renum.pdb	P38919_284	NA
130	131	P61326	32.5355	2hyi_renum.pdb	P61326_131	NA
131	149	Q9Y5S9	41.6881	2hyi_renum.pdb	Q9Y5S9_149	NA
132	99	P38919	26.1603	2hyi_renum.pdb	P38919_99	NA
133	137	P38919	15.2172	2hyi_renum.pdb	P38919_137	NA
134	140	P38919	8.39377	2hyi_renum.pdb	P38919_140	NA
135	269	P38919	21.7185	2hyi_renum.pdb	P38919_269	NA
136	284	P38919	9.87651	2hyi_renum.pdb	P38919_284	NA
137	99	P38919	25.5563	2j0s_renum.pdb	P38919_99	NA
138	137	P38919	18.0522	2j0s_renum.pdb	P38919_137	NA
139	140	P38919	8.84744	2j0s_renum.pdb	P38919_140	NA
140	269	P38919	21.8929	2j0s_renum.pdb	P38919_269	NA
141	284	P38919	9.74365	2j0s_renum.pdb	P38919_284	NA
142	131	P61326	32.8434	2j0s_renum.pdb	P61326_131	NA
143	149	Q9Y5S9	42.0282	2j0s_renum.pdb	Q9Y5S9_149	NA
144	30	P55769	8.67397	2ozb_renum.pdb	P55769_30	NA
145	73	P55769	13.9499	2ozb_renum.pdb	P55769_73	NA
146	93	P55769	7.0176	2ozb_renum.pdb	P55769_93	NA
147	102	P55769	8.65758	2ozb_renum.pdb	P55769_102	NA
148	149	Q8WWY3	45.5033	2ozb_renum.pdb	Q8WWY3_149	NA
149	191	Q8WWY3	32.1221	2ozb_renum.pdb	Q8WWY3_191	NA
150	247	Q8WWY3	3.31187	2ozb_renum.pdb	Q8WWY3_247	2.19341
151	299	Q8WWY3	10.3576	2ozb_renum.pdb	Q8WWY3_299	NA
152	30	P55769	8.49497	2ozb_renum.pdb	P55769_30	NA
153	73	P55769	14.5427	2ozb_renum.pdb	P55769_73	NA
154	93	P55769	6.8866	2ozb_renum.pdb	P55769_93	NA
155	102	P55769	8.72366	2ozb_renum.pdb	P55769_102	NA
156	149	Q8WWY3	45.9202	2ozb_renum.pdb	Q8WWY3_149	NA
157	191	Q8WWY3	32.2081	2ozb_renum.pdb	Q8WWY3_191	NA
158	247	Q8WWY3	3.36205	2ozb_renum.pdb	Q8WWY3_247	2.19341
159	299	Q8WWY3	10.5074	2ozb_renum.pdb	Q8WWY3_299	NA
160	54	Q15366	9.91739	2py9_renum.pdb	Q15366_54	NA
161	54	Q15366	9.6042	2py9_renum.pdb	Q15366_54	NA
162	54	Q15366	8.20975	2py9_renum.pdb	Q15366_54	NA
163	54	Q15366	21.8202	2py9_renum.pdb	Q15366_54	NA
164	147	O60930	4.2058	2qk9_renum.pdb	O60930_147	NA
165	148	O60930	4.51696	2qk9_renum.pdb	O60930_148	NA
166	191	O60930	14.5875	2qk9_renum.pdb	O60930_191	NA
167	147	O60930	4.07129	2qkb_renum.pdb	O60930_147	NA
168	148	O60930	4.52539	2qkb_renum.pdb	O60930_148	NA
169	191	O60930	14.7109	2qkb_renum.pdb	O60930_191	NA
170	147	O60930	4.22878	2qkb_renum.pdb	O60930_147	NA
171	148	O60930	4.98823	2qkb_renum.pdb	O60930_148	NA
172	191	O60930	14.9195	2qkb_renum.pdb	O60930_191	NA
173	18	P05455	13.8556	2vod_renum.pdb	P05455_18	NA
174	18	P05455	13.8344	2vod_renum.pdb	P05455_18	NA
175	18	P05455	13.9655	2von_renum.pdb	P05455_18	NA
176	18	P05455	13.9906	2von_renum.pdb	P05455_18	NA
177	18	P05455	13.6576	2voo_renum.pdb	P05455_18	NA
178	18	P05455	13.5646	2voo_renum.pdb	P05455_18	NA
179	18	P05455	13.4324	2vop_renum.pdb	P05455_18	NA
180	374	Q92900	17.7882	2xzo_renum.pdb	Q92900_374	2.53127
181	468	Q92900	30.5937	2xzo_renum.pdb	Q92900_468	NA
182	531	Q92900	9.83582	2xzo_renum.pdb	Q92900_531	NA
183	556	Q92900	7.91616	2xzo_renum.pdb	Q92900_556	NA
184	625	Q92900	12.538	2xzo_renum.pdb	Q92900_625	NA
185	626	Q92900	7.85947	2xzo_renum.pdb	Q92900_626	NA
186	628	Q92900	8.43491	2xzo_renum.pdb	Q92900_628	NA
187	657	Q92900	11.6313	2xzo_renum.pdb	Q92900_657	NA
188	675	Q92900	18.1687	2xzo_renum.pdb	Q92900_675	NA
189	683	Q92900	8.38466	2xzo_renum.pdb	Q92900_683	NA
190	852	Q92900	12.6107	2xzo_renum.pdb	Q92900_852	NA
191	935	Q14671	3.44394	2yjy_renum.pdb	Q14671_935	NA
192	964	Q14671	12.1218	2yjy_renum.pdb	Q14671_964	NA
193	977	Q14671	11.8304	2yjy_renum.pdb	Q14671_977	NA
194	980	Q14671	11.3195	2yjy_renum.pdb	Q14671_980	NA
195	1007	Q14671	3.59723	2yjy_renum.pdb	Q14671_1007	NA
196	1017	Q14671	16.4475	2yjy_renum.pdb	Q14671_1017	NA
197	1085	Q14671	12.3712	2yjy_renum.pdb	Q14671_1085	NA
198	1102	Q14671	18.1328	2yjy_renum.pdb	Q14671_1102	NA
199	935	Q14671	4.1756	2yjy_renum.pdb	Q14671_935	NA
200	964	Q14671	12.3373	2yjy_renum.pdb	Q14671_964	NA
201	977	Q14671	11.7122	2yjy_renum.pdb	Q14671_977	NA
202	980	Q14671	10.9751	2yjy_renum.pdb	Q14671_980	NA
203	1007	Q14671	3.75279	2yjy_renum.pdb	Q14671_1007	NA
204	1017	Q14671	16.3112	2yjy_renum.pdb	Q14671_1017	NA
205	1085	Q14671	12.0195	2yjy_renum.pdb	Q14671_1085	NA
206	1102	Q14671	18.2153	2yjy_renum.pdb	Q14671_1102	NA
207	263	O95786	16.387	2ykg_renum.pdb	O95786_263	NA
208	268	O95786	21.6577	2ykg_renum.pdb	O95786_268	NA
209	278	O95786	20.4543	2ykg_renum.pdb	O95786_278	NA
210	374	O95786	13.3459	2ykg_renum.pdb	O95786_374	NA
211	428	O95786	18.6612	2ykg_renum.pdb	O95786_428	NA
212	431	O95786	17.2541	2ykg_renum.pdb	O95786_431	NA
213	490	O95786	16.8028	2ykg_renum.pdb	O95786_490	NA
214	520	O95786	16.0921	2ykg_renum.pdb	O95786_520	NA
215	535	O95786	17.6713	2ykg_renum.pdb	O95786_535	NA
216	615	O95786	31.0691	2ykg_renum.pdb	O95786_615	NA
217	709	O95786	23.2165	2ykg_renum.pdb	O95786_709	NA
218	738	O95786	17.6673	2ykg_renum.pdb	O95786_738	NA
219	810	O95786	14.0878	2ykg_renum.pdb	O95786_810	NA
220	813	O95786	17.5797	2ykg_renum.pdb	O95786_813	NA
221	818	O95786	13.3428	2ykg_renum.pdb	O95786_818	NA
222	829	O95786	4.08424	2ykg_renum.pdb	O95786_829	NA
223	841	O95786	16.9875	2ykg_renum.pdb	O95786_841	NA
224	864	O95786	15.3701	2ykg_renum.pdb	O95786_864	NA
225	869	O95786	16.2169	2ykg_renum.pdb	O95786_869	NA
226	10	Q9HAV4	48.1995	3a6p_renum.pdb	Q9HAV4_10	NA
227	37	Q9HAV4	42.5399	3a6p_renum.pdb	Q9HAV4_37	NA
228	44	Q9HAV4	45.2859	3a6p_renum.pdb	Q9HAV4_44	NA
229	47	Q9HAV4	41.1605	3a6p_renum.pdb	Q9HAV4_47	NA
230	50	Q9HAV4	46.4214	3a6p_renum.pdb	Q9HAV4_50	NA
231	221	Q9HAV4	33.8843	3a6p_renum.pdb	Q9HAV4_221	NA
232	248	Q9HAV4	20.5601	3a6p_renum.pdb	Q9HAV4_248	NA
233	255	Q9HAV4	22.6972	3a6p_renum.pdb	Q9HAV4_255	NA
234	270	Q9HAV4	20.1697	3a6p_renum.pdb	Q9HAV4_270	NA
235	323	Q9HAV4	16.2911	3a6p_renum.pdb	Q9HAV4_323	NA
236	327	Q9HAV4	12.3734	3a6p_renum.pdb	Q9HAV4_327	NA
237	334	Q9HAV4	9.28333	3a6p_renum.pdb	Q9HAV4_334	NA
238	419	Q9HAV4	19.1491	3a6p_renum.pdb	Q9HAV4_419	NA
239	451	Q9HAV4	10.9372	3a6p_renum.pdb	Q9HAV4_451	NA
240	493	Q9HAV4	17.4857	3a6p_renum.pdb	Q9HAV4_493	NA
241	551	Q9HAV4	11.158	3a6p_renum.pdb	Q9HAV4_551	NA
242	605	Q9HAV4	8.79499	3a6p_renum.pdb	Q9HAV4_605	NA
243	612	Q9HAV4	10.0559	3a6p_renum.pdb	Q9HAV4_612	NA
244	646	Q9HAV4	8.55274	3a6p_renum.pdb	Q9HAV4_646	2.00922
245	714	Q9HAV4	9.19157	3a6p_renum.pdb	Q9HAV4_714	10.5928
246	724	Q9HAV4	11.7169	3a6p_renum.pdb	Q9HAV4_724	NA
247	736	Q9HAV4	13.0409	3a6p_renum.pdb	Q9HAV4_736	NA
248	765	Q9HAV4	16.389	3a6p_renum.pdb	Q9HAV4_765	NA
249	847	Q9HAV4	11.5482	3a6p_renum.pdb	Q9HAV4_847	NA
250	903	Q9HAV4	19.8131	3a6p_renum.pdb	Q9HAV4_903	NA
251	976	Q9HAV4	13.1031	3a6p_renum.pdb	Q9HAV4_976	NA
252	977	Q9HAV4	13.1336	3a6p_renum.pdb	Q9HAV4_977	NA
253	1017	Q9HAV4	22.9129	3a6p_renum.pdb	Q9HAV4_1017	NA
254	1025	Q9HAV4	22.9595	3a6p_renum.pdb	Q9HAV4_1025	NA
255	1044	Q9HAV4	6.18966	3a6p_renum.pdb	Q9HAV4_1044	NA
256	1052	Q9HAV4	12.6771	3a6p_renum.pdb	Q9HAV4_1052	NA
257	1089	Q9HAV4	6.58282	3a6p_renum.pdb	Q9HAV4_1089	NA
258	1131	Q9HAV4	20.7753	3a6p_renum.pdb	Q9HAV4_1131	NA
259	85	P62825	31.138	3a6p_renum.pdb	P62825_85	NA
260	112	P62825	30.1337	3a6p_renum.pdb	P62825_112	NA
261	120	P62825	21.8909	3a6p_renum.pdb	P62825_120	NA
262	10	Q9HAV4	43.8451	3a6p_renum.pdb	Q9HAV4_10	NA
263	37	Q9HAV4	38.1158	3a6p_renum.pdb	Q9HAV4_37	NA
264	44	Q9HAV4	40.3752	3a6p_renum.pdb	Q9HAV4_44	NA
265	47	Q9HAV4	35.7038	3a6p_renum.pdb	Q9HAV4_47	NA
266	50	Q9HAV4	41.884	3a6p_renum.pdb	Q9HAV4_50	NA
267	221	Q9HAV4	33.3975	3a6p_renum.pdb	Q9HAV4_221	NA
268	248	Q9HAV4	21.998	3a6p_renum.pdb	Q9HAV4_248	NA
269	255	Q9HAV4	25.0972	3a6p_renum.pdb	Q9HAV4_255	NA
270	270	Q9HAV4	20.0571	3a6p_renum.pdb	Q9HAV4_270	NA
271	323	Q9HAV4	17.2882	3a6p_renum.pdb	Q9HAV4_323	NA
272	327	Q9HAV4	13.9265	3a6p_renum.pdb	Q9HAV4_327	NA
273	334	Q9HAV4	13.0377	3a6p_renum.pdb	Q9HAV4_334	NA
274	419	Q9HAV4	20.3109	3a6p_renum.pdb	Q9HAV4_419	NA
275	451	Q9HAV4	13.9531	3a6p_renum.pdb	Q9HAV4_451	NA
276	493	Q9HAV4	18.0248	3a6p_renum.pdb	Q9HAV4_493	NA
277	551	Q9HAV4	11.3307	3a6p_renum.pdb	Q9HAV4_551	NA
278	605	Q9HAV4	8.6415	3a6p_renum.pdb	Q9HAV4_605	NA
279	612	Q9HAV4	10.2205	3a6p_renum.pdb	Q9HAV4_612	NA
280	646	Q9HAV4	8.09378	3a6p_renum.pdb	Q9HAV4_646	2.00922
281	714	Q9HAV4	9.44454	3a6p_renum.pdb	Q9HAV4_714	10.5928
282	724	Q9HAV4	11.6881	3a6p_renum.pdb	Q9HAV4_724	NA
283	736	Q9HAV4	12.4676	3a6p_renum.pdb	Q9HAV4_736	NA
284	765	Q9HAV4	16.8022	3a6p_renum.pdb	Q9HAV4_765	NA
285	847	Q9HAV4	11.5778	3a6p_renum.pdb	Q9HAV4_847	NA
286	903	Q9HAV4	21.2958	3a6p_renum.pdb	Q9HAV4_903	NA
287	976	Q9HAV4	14.6846	3a6p_renum.pdb	Q9HAV4_976	NA
288	977	Q9HAV4	14.7031	3a6p_renum.pdb	Q9HAV4_977	NA
289	1017	Q9HAV4	24.1109	3a6p_renum.pdb	Q9HAV4_1017	NA
290	1025	Q9HAV4	24.2396	3a6p_renum.pdb	Q9HAV4_1025	NA
291	1044	Q9HAV4	7.57044	3a6p_renum.pdb	Q9HAV4_1044	NA
292	1052	Q9HAV4	14.0027	3a6p_renum.pdb	Q9HAV4_1052	NA
293	1089	Q9HAV4	7.39244	3a6p_renum.pdb	Q9HAV4_1089	NA
294	1131	Q9HAV4	19.9809	3a6p_renum.pdb	Q9HAV4_1131	NA
295	85	P62825	28.7685	3a6p_renum.pdb	P62825_85	NA
296	112	P62825	27.9788	3a6p_renum.pdb	P62825_112	NA
297	120	P62825	19.4879	3a6p_renum.pdb	P62825_120	NA
298	196	Q15633	16.9921	3adl_renum.pdb	Q15633_196	NA
299	144	P01857	22.29	3agv_renum.pdb	P01857_144	NA
300	204	P01857	21.0752	3agv_renum.pdb	P01857_204	NA
301	250	P01857	20.802	3agv_renum.pdb	P01857_250	NA
302	308	P01857	21.5708	3agv_renum.pdb	P01857_308	NA
303	144	P01857	22.0222	3agv_renum.pdb	P01857_144	NA
304	204	P01857	22.3858	3agv_renum.pdb	P01857_204	NA
305	250	P01857	20.8686	3agv_renum.pdb	P01857_250	NA
306	308	P01857	21.7111	3agv_renum.pdb	P01857_308	NA
307	935	Q14671	56.1831	3bsb_renum.pdb	Q14671_935	NA
308	964	Q14671	58.352	3bsb_renum.pdb	Q14671_964	NA
309	977	Q14671	61.4633	3bsb_renum.pdb	Q14671_977	NA
310	980	Q14671	61.4547	3bsb_renum.pdb	Q14671_980	NA
311	1007	Q14671	43.6579	3bsb_renum.pdb	Q14671_1007	NA
312	1017	Q14671	58.2234	3bsb_renum.pdb	Q14671_1017	NA
313	1085	Q14671	39.2169	3bsb_renum.pdb	Q14671_1085	NA
314	1102	Q14671	31.7938	3bsb_renum.pdb	Q14671_1102	NA
315	935	Q14671	2.61079	3bsb_renum.pdb	Q14671_935	NA
316	964	Q14671	11.4052	3bsb_renum.pdb	Q14671_964	NA
317	977	Q14671	11.5303	3bsb_renum.pdb	Q14671_977	NA
318	980	Q14671	11.0021	3bsb_renum.pdb	Q14671_980	NA
319	1007	Q14671	3.63341	3bsb_renum.pdb	Q14671_1007	NA
320	1017	Q14671	16.6458	3bsb_renum.pdb	Q14671_1017	NA
321	1085	Q14671	12.2466	3bsb_renum.pdb	Q14671_1085	NA
322	1102	Q14671	18.1367	3bsb_renum.pdb	Q14671_1102	NA
323	46	O60930	10.2085	3bsu_renum.pdb	O60930_46	NA
324	46	O60930	10.5002	3bsu_renum.pdb	O60930_46	NA
325	46	O60930	10.6591	3bsu_renum.pdb	O60930_46	NA
326	46	O60930	10.1525	3bsu_renum.pdb	O60930_46	NA
327	46	O60930	10.5377	3bsu_renum.pdb	O60930_46	NA
328	46	O60930	10.4258	3bsu_renum.pdb	O60930_46	NA
329	935	Q14671	3.52585	3bsx_renum.pdb	Q14671_935	NA
330	964	Q14671	11.7194	3bsx_renum.pdb	Q14671_964	NA
331	977	Q14671	11.8907	3bsx_renum.pdb	Q14671_977	NA
332	980	Q14671	11.3041	3bsx_renum.pdb	Q14671_980	NA
333	1007	Q14671	3.61789	3bsx_renum.pdb	Q14671_1007	NA
334	1017	Q14671	16.5429	3bsx_renum.pdb	Q14671_1017	NA
335	1085	Q14671	11.9358	3bsx_renum.pdb	Q14671_1085	NA
336	1102	Q14671	18.0526	3bsx_renum.pdb	Q14671_1102	NA
337	935	Q14671	3.50785	3bsx_renum.pdb	Q14671_935	NA
338	964	Q14671	11.807	3bsx_renum.pdb	Q14671_964	NA
339	977	Q14671	11.886	3bsx_renum.pdb	Q14671_977	NA
340	980	Q14671	11.5681	3bsx_renum.pdb	Q14671_980	NA
341	1007	Q14671	3.56132	3bsx_renum.pdb	Q14671_1007	NA
342	1017	Q14671	16.0754	3bsx_renum.pdb	Q14671_1017	NA
343	1085	Q14671	12.0466	3bsx_renum.pdb	Q14671_1085	NA
344	1102	Q14671	18.382	3bsx_renum.pdb	Q14671_1102	NA
345	185	Q9NR56	3.27755	3d2s_renum.pdb	Q9NR56_185	NA
346	193	Q9NR56	4.50439	3d2s_renum.pdb	Q9NR56_193	NA
347	200	Q9NR56	3.25271	3d2s_renum.pdb	Q9NR56_200	NA
348	221	Q9NR56	22.7627	3d2s_renum.pdb	Q9NR56_221	NA
349	229	Q9NR56	21.0614	3d2s_renum.pdb	Q9NR56_229	NA
350	234	Q9NR56	23.3749	3d2s_renum.pdb	Q9NR56_234	NA
351	185	Q9NR56	3.32104	3d2s_renum.pdb	Q9NR56_185	NA
352	193	Q9NR56	4.989	3d2s_renum.pdb	Q9NR56_193	NA
353	200	Q9NR56	3.2777	3d2s_renum.pdb	Q9NR56_200	NA
354	221	Q9NR56	17.2649	3d2s_renum.pdb	Q9NR56_221	NA
355	229	Q9NR56	16.2517	3d2s_renum.pdb	Q9NR56_229	NA
356	234	Q9NR56	18.5392	3d2s_renum.pdb	Q9NR56_234	NA
357	185	Q9NR56	3.44505	3d2s_renum.pdb	Q9NR56_185	NA
358	193	Q9NR56	4.53791	3d2s_renum.pdb	Q9NR56_193	NA
359	200	Q9NR56	3.34891	3d2s_renum.pdb	Q9NR56_200	NA
360	221	Q9NR56	22.7303	3d2s_renum.pdb	Q9NR56_221	NA
361	229	Q9NR56	21.0161	3d2s_renum.pdb	Q9NR56_229	NA
362	234	Q9NR56	23.47	3d2s_renum.pdb	Q9NR56_234	NA
363	185	Q9NR56	3.3118	3d2s_renum.pdb	Q9NR56_185	NA
364	193	Q9NR56	4.94922	3d2s_renum.pdb	Q9NR56_193	NA
365	200	Q9NR56	3.23739	3d2s_renum.pdb	Q9NR56_200	NA
366	221	Q9NR56	17.2448	3d2s_renum.pdb	Q9NR56_221	NA
367	229	Q9NR56	16.2051	3d2s_renum.pdb	Q9NR56_229	NA
368	234	Q9NR56	18.5234	3d2s_renum.pdb	Q9NR56_234	NA
369	336	P00734	19.2218	3dd2_renum.pdb	P00734_336	NA
370	391	P00734	20.2756	3dd2_renum.pdb	P00734_391	NA
371	407	P00734	18.227	3dd2_renum.pdb	P00734_407	NA
372	482	P00734	19.1578	3dd2_renum.pdb	P00734_482	NA
373	536	P00734	7.04166	3dd2_renum.pdb	P00734_536	NA
374	550	P00734	8.79759	3dd2_renum.pdb	P00734_550	NA
375	564	P00734	24.5118	3dd2_renum.pdb	P00734_564	NA
376	594	P00734	23.0305	3dd2_renum.pdb	P00734_594	NA
377	556	Q96C10	12.0654	3eqt_renum.pdb	Q96C10_556	NA
378	559	Q96C10	15.7621	3eqt_renum.pdb	Q96C10_559	NA
379	612	Q96C10	13.6768	3eqt_renum.pdb	Q96C10_612	NA
380	615	Q96C10	13.4722	3eqt_renum.pdb	Q96C10_615	NA
381	668	Q96C10	19.3185	3eqt_renum.pdb	Q96C10_668	NA
382	556	Q96C10	11.7947	3eqt_renum.pdb	Q96C10_556	NA
383	559	Q96C10	16.0166	3eqt_renum.pdb	Q96C10_559	NA
384	612	Q96C10	13.7291	3eqt_renum.pdb	Q96C10_612	NA
385	615	Q96C10	13.1705	3eqt_renum.pdb	Q96C10_615	NA
386	668	Q96C10	21.2512	3eqt_renum.pdb	Q96C10_668	NA
387	131	P61326	32.6846	3ex7_renum.pdb	P61326_131	NA
388	149	Q9Y5S9	41.9577	3ex7_renum.pdb	Q9Y5S9_149	NA
389	99	P38919	26.0686	3ex7_renum.pdb	P38919_99	NA
390	137	P38919	17.9331	3ex7_renum.pdb	P38919_137	NA
391	140	P38919	7.59238	3ex7_renum.pdb	P38919_140	NA
392	269	P38919	21.841	3ex7_renum.pdb	P38919_269	NA
393	284	P38919	9.79347	3ex7_renum.pdb	P38919_284	NA
394	131	P61326	32.6439	3ex7_renum.pdb	P61326_131	NA
395	149	Q9Y5S9	42.0629	3ex7_renum.pdb	Q9Y5S9_149	NA
396	99	P38919	25.8368	3ex7_renum.pdb	P38919_99	NA
397	137	P38919	15.1704	3ex7_renum.pdb	P38919_137	NA
398	140	P38919	8.23652	3ex7_renum.pdb	P38919_140	NA
399	269	P38919	21.8305	3ex7_renum.pdb	P38919_269	NA
400	284	P38919	9.96194	3ex7_renum.pdb	P38919_284	NA
401	165	Q9UMR2	19.7166	3fht_renum.pdb	Q9UMR2_165	NA
402	167	Q9UMR2	13.2943	3fht_renum.pdb	Q9UMR2_167	NA
403	225	Q9UMR2	9.58461	3fht_renum.pdb	Q9UMR2_225	NA
404	268	Q9UMR2	19.4083	3fht_renum.pdb	Q9UMR2_268	NA
405	314	Q9UMR2	21.1931	3fht_renum.pdb	Q9UMR2_314	NA
406	325	Q9UMR2	22.216	3fht_renum.pdb	Q9UMR2_325	NA
407	340	Q9UMR2	9.67991	3fht_renum.pdb	Q9UMR2_340	NA
408	393	Q9UMR2	7.86799	3fht_renum.pdb	Q9UMR2_393	2.67392
409	165	Q9UMR2	19.8339	3fht_renum.pdb	Q9UMR2_165	NA
410	167	Q9UMR2	13.2145	3fht_renum.pdb	Q9UMR2_167	NA
411	225	Q9UMR2	9.7069	3fht_renum.pdb	Q9UMR2_225	NA
412	268	Q9UMR2	19.4237	3fht_renum.pdb	Q9UMR2_268	NA
413	314	Q9UMR2	20.0722	3fht_renum.pdb	Q9UMR2_314	NA
414	325	Q9UMR2	22.1939	3fht_renum.pdb	Q9UMR2_325	NA
415	340	Q9UMR2	9.60766	3fht_renum.pdb	Q9UMR2_340	NA
416	393	Q9UMR2	8.01932	3fht_renum.pdb	Q9UMR2_393	2.67392
417	165	Q9UMR2	19.9425	3g0h_renum.pdb	Q9UMR2_165	NA
418	167	Q9UMR2	13.2972	3g0h_renum.pdb	Q9UMR2_167	NA
419	225	Q9UMR2	9.98475	3g0h_renum.pdb	Q9UMR2_225	NA
420	268	Q9UMR2	19.0117	3g0h_renum.pdb	Q9UMR2_268	NA
421	314	Q9UMR2	20.4304	3g0h_renum.pdb	Q9UMR2_314	NA
422	325	Q9UMR2	22.2846	3g0h_renum.pdb	Q9UMR2_325	NA
423	340	Q9UMR2	9.50134	3g0h_renum.pdb	Q9UMR2_340	NA
424	393	Q9UMR2	7.69148	3g0h_renum.pdb	Q9UMR2_393	2.67392
425	71	O95218	10.0108	3g9y_renum.pdb	O95218_71	NA
426	74	O95218	7.7868	3g9y_renum.pdb	O95218_74	NA
427	85	O95218	6.67437	3g9y_renum.pdb	O95218_85	NA
428	88	O95218	9.96443	3g9y_renum.pdb	O95218_88	NA
429	41	Q9HD40	11.6563	3hl2_renum.pdb	Q9HD40_41	NA
430	70	Q9HD40	38.4469	3hl2_renum.pdb	Q9HD40_70	NA
431	137	Q9HD40	12.9637	3hl2_renum.pdb	Q9HD40_137	NA
432	151	Q9HD40	23.9015	3hl2_renum.pdb	Q9HD40_151	NA
433	175	Q9HD40	22.6849	3hl2_renum.pdb	Q9HD40_175	NA
434	216	Q9HD40	35.1917	3hl2_renum.pdb	Q9HD40_216	NA
435	219	Q9HD40	25.0687	3hl2_renum.pdb	Q9HD40_219	NA
436	226	Q9HD40	13.6824	3hl2_renum.pdb	Q9HD40_226	NA
437	242	Q9HD40	20.1395	3hl2_renum.pdb	Q9HD40_242	NA
438	262	Q9HD40	8.70439	3hl2_renum.pdb	Q9HD40_262	NA
439	431	Q9HD40	22.2123	3hl2_renum.pdb	Q9HD40_431	NA
440	457	Q9HD40	32.5409	3hl2_renum.pdb	Q9HD40_457	NA
441	22	Q9HD40	45.0294	3hl2_renum.pdb	Q9HD40_22	NA
442	41	Q9HD40	36.3388	3hl2_renum.pdb	Q9HD40_41	NA
443	70	Q9HD40	50.5643	3hl2_renum.pdb	Q9HD40_70	NA
444	137	Q9HD40	34.193	3hl2_renum.pdb	Q9HD40_137	NA
445	151	Q9HD40	28.7281	3hl2_renum.pdb	Q9HD40_151	NA
446	175	Q9HD40	17.5869	3hl2_renum.pdb	Q9HD40_175	NA
447	216	Q9HD40	37.4066	3hl2_renum.pdb	Q9HD40_216	NA
448	219	Q9HD40	29.1067	3hl2_renum.pdb	Q9HD40_219	NA
449	226	Q9HD40	20.8345	3hl2_renum.pdb	Q9HD40_226	NA
450	242	Q9HD40	34.0754	3hl2_renum.pdb	Q9HD40_242	NA
451	262	Q9HD40	26.1612	3hl2_renum.pdb	Q9HD40_262	NA
452	431	Q9HD40	20.1032	3hl2_renum.pdb	Q9HD40_431	NA
453	457	Q9HD40	7.26343	3hl2_renum.pdb	Q9HD40_457	NA
454	22	Q9HD40	8.45741	3hl2_renum.pdb	Q9HD40_22	NA
455	41	Q9HD40	10.708	3hl2_renum.pdb	Q9HD40_41	NA
456	70	Q9HD40	37.2985	3hl2_renum.pdb	Q9HD40_70	NA
457	137	Q9HD40	13.2682	3hl2_renum.pdb	Q9HD40_137	NA
458	151	Q9HD40	22.4477	3hl2_renum.pdb	Q9HD40_151	NA
459	175	Q9HD40	27.7817	3hl2_renum.pdb	Q9HD40_175	NA
460	216	Q9HD40	32.8243	3hl2_renum.pdb	Q9HD40_216	NA
461	219	Q9HD40	23.849	3hl2_renum.pdb	Q9HD40_219	NA
462	226	Q9HD40	23.3502	3hl2_renum.pdb	Q9HD40_226	NA
463	242	Q9HD40	18.6381	3hl2_renum.pdb	Q9HD40_242	NA
464	262	Q9HD40	16.7787	3hl2_renum.pdb	Q9HD40_262	NA
465	431	Q9HD40	37.4086	3hl2_renum.pdb	Q9HD40_431	NA
466	457	Q9HD40	43.4843	3hl2_renum.pdb	Q9HD40_457	NA
467	41	Q9HD40	39.7333	3hl2_renum.pdb	Q9HD40_41	NA
468	70	Q9HD40	57.5032	3hl2_renum.pdb	Q9HD40_70	NA
469	137	Q9HD40	43.9814	3hl2_renum.pdb	Q9HD40_137	NA
470	151	Q9HD40	43.7043	3hl2_renum.pdb	Q9HD40_151	NA
471	175	Q9HD40	34.0151	3hl2_renum.pdb	Q9HD40_175	NA
472	216	Q9HD40	55.9973	3hl2_renum.pdb	Q9HD40_216	NA
473	219	Q9HD40	46.0727	3hl2_renum.pdb	Q9HD40_219	NA
474	226	Q9HD40	32.2548	3hl2_renum.pdb	Q9HD40_226	NA
475	242	Q9HD40	49.4274	3hl2_renum.pdb	Q9HD40_242	NA
476	262	Q9HD40	35.0152	3hl2_renum.pdb	Q9HD40_262	NA
477	431	Q9HD40	26.7443	3hl2_renum.pdb	Q9HD40_431	NA
478	457	Q9HD40	7.98831	3hl2_renum.pdb	Q9HD40_457	NA
479	810	O95786	12.7906	3lrn_renum.pdb	O95786_810	NA
480	813	O95786	15.4447	3lrn_renum.pdb	O95786_813	NA
481	818	O95786	13.1997	3lrn_renum.pdb	O95786_818	NA
482	841	O95786	18.7569	3lrn_renum.pdb	O95786_841	NA
483	864	O95786	15.4759	3lrn_renum.pdb	O95786_864	NA
484	869	O95786	11.8176	3lrn_renum.pdb	O95786_869	NA
485	810	O95786	15.2669	3lrn_renum.pdb	O95786_810	NA
486	813	O95786	18.9795	3lrn_renum.pdb	O95786_813	NA
487	818	O95786	13.3923	3lrn_renum.pdb	O95786_818	NA
488	841	O95786	18.8542	3lrn_renum.pdb	O95786_841	NA
489	864	O95786	17.3704	3lrn_renum.pdb	O95786_864	NA
490	869	O95786	17.6303	3lrn_renum.pdb	O95786_869	NA
491	810	O95786	13.0737	3lrr_renum.pdb	O95786_810	NA
492	813	O95786	16.2045	3lrr_renum.pdb	O95786_813	NA
493	818	O95786	13.2265	3lrr_renum.pdb	O95786_818	NA
494	841	O95786	18.8523	3lrr_renum.pdb	O95786_841	NA
495	864	O95786	16.0821	3lrr_renum.pdb	O95786_864	NA
496	869	O95786	13.287	3lrr_renum.pdb	O95786_869	NA
497	810	O95786	13.5821	3lrr_renum.pdb	O95786_810	NA
498	813	O95786	16.7547	3lrr_renum.pdb	O95786_813	NA
499	818	O95786	13.1446	3lrr_renum.pdb	O95786_818	NA
500	841	O95786	19.0146	3lrr_renum.pdb	O95786_841	NA
501	864	O95786	16.3384	3lrr_renum.pdb	O95786_864	NA
502	869	O95786	13.6106	3lrr_renum.pdb	O95786_869	NA
503	144	O43809	17.8818	3mdg_renum.pdb	O43809_144	NA
504	144	O43809	26.4026	3mdg_renum.pdb	O43809_144	NA
505	144	O43809	17.9305	3mdi_renum.pdb	O43809_144	NA
506	144	O43809	26.3078	3mdi_renum.pdb	O43809_144	NA
507	810	O95786	13.2244	3ncu_renum.pdb	O95786_810	NA
508	813	O95786	16.1783	3ncu_renum.pdb	O95786_813	NA
509	818	O95786	13.4165	3ncu_renum.pdb	O95786_818	NA
510	829	O95786	3.38818	3ncu_renum.pdb	O95786_829	NA
511	841	O95786	18.9921	3ncu_renum.pdb	O95786_841	NA
512	864	O95786	16.1241	3ncu_renum.pdb	O95786_864	NA
513	869	O95786	13.5337	3ncu_renum.pdb	O95786_869	NA
514	810	O95786	13.2323	3ncu_renum.pdb	O95786_810	NA
515	813	O95786	15.9906	3ncu_renum.pdb	O95786_813	NA
516	818	O95786	13.2341	3ncu_renum.pdb	O95786_818	NA
517	829	O95786	3.2029	3ncu_renum.pdb	O95786_829	NA
518	841	O95786	18.9442	3ncu_renum.pdb	O95786_841	NA
519	864	O95786	15.7588	3ncu_renum.pdb	O95786_864	NA
520	869	O95786	13.0694	3ncu_renum.pdb	O95786_869	NA
521	61	Q92879	28.4416	3nmr_renum.pdb	Q92879_61	NA
522	62	Q92879	32.093	3nmr_renum.pdb	Q92879_62	NA
523	119	Q92879	11.2276	3nmr_renum.pdb	Q92879_119	NA
524	137	Q92879	10.1651	3nmr_renum.pdb	Q92879_137	NA
525	150	Q92879	3.56432	3nmr_renum.pdb	Q92879_150	NA
526	177	Q92879	7.04149	3nmr_renum.pdb	Q92879_177	NA
527	61	Q92879	27.3639	3nna_renum.pdb	Q92879_61	NA
528	62	Q92879	31.3376	3nna_renum.pdb	Q92879_62	NA
529	119	Q92879	11.2722	3nna_renum.pdb	Q92879_119	NA
530	137	Q92879	9.27995	3nna_renum.pdb	Q92879_137	NA
531	150	Q92879	3.61435	3nna_renum.pdb	Q92879_150	NA
532	177	Q92879	6.99527	3nna_renum.pdb	Q92879_177	NA
533	61	Q92879	29.1132	3nnc_renum.pdb	Q92879_61	NA
534	62	Q92879	32.2967	3nnc_renum.pdb	Q92879_62	NA
535	119	Q92879	11.4638	3nnc_renum.pdb	Q92879_119	NA
536	137	Q92879	9.00527	3nnc_renum.pdb	Q92879_137	NA
537	150	Q92879	3.47423	3nnc_renum.pdb	Q92879_150	NA
538	177	Q92879	7.00366	3nnc_renum.pdb	Q92879_177	NA
539	61	Q92879	3.43774	3nnh_renum.pdb	Q92879_61	NA
540	62	Q92879	9.41076	3nnh_renum.pdb	Q92879_62	NA
541	61	Q92879	3.55005	3nnh_renum.pdb	Q92879_61	NA
542	62	Q92879	9.10944	3nnh_renum.pdb	Q92879_62	NA
543	61	Q92879	3.25537	3nnh_renum.pdb	Q92879_61	NA
544	62	Q92879	9.3198	3nnh_renum.pdb	Q92879_62	NA
545	61	Q92879	3.76208	3nnh_renum.pdb	Q92879_61	NA
546	62	Q92879	9.25265	3nnh_renum.pdb	Q92879_62	NA
547	387	Q96J94	7.60745	3o3i_renum.pdb	Q96J94_387	NA
548	387	Q96J94	9.45563	3o6e_renum.pdb	Q96J94_387	NA
549	387	Q96J94	9.74764	3o7v_renum.pdb	Q96J94_387	NA
550	810	O95786	8.62721	3og8_renum.pdb	O95786_810	NA
551	813	O95786	11.108	3og8_renum.pdb	O95786_813	NA
552	818	O95786	12.3655	3og8_renum.pdb	O95786_818	NA
553	841	O95786	16.259	3og8_renum.pdb	O95786_841	NA
554	864	O95786	11.7112	3og8_renum.pdb	O95786_864	NA
555	869	O95786	8.56573	3og8_renum.pdb	O95786_869	NA
556	810	O95786	8.67194	3og8_renum.pdb	O95786_810	NA
557	813	O95786	11.1647	3og8_renum.pdb	O95786_813	NA
558	818	O95786	12.6057	3og8_renum.pdb	O95786_818	NA
559	841	O95786	16.4294	3og8_renum.pdb	O95786_841	NA
560	864	O95786	11.6687	3og8_renum.pdb	O95786_864	NA
561	869	O95786	8.27859	3og8_renum.pdb	O95786_869	NA
562	144	O43809	17.9395	3p6y_renum.pdb	O43809_144	NA
563	144	O43809	17.9073	3p6y_renum.pdb	O43809_144	NA
564	144	O43809	17.7097	3p6y_renum.pdb	O43809_144	NA
565	144	O43809	17.1799	3p6y_renum.pdb	O43809_144	NA
566	144	O43809	18.1172	3p6y_renum.pdb	O43809_144	NA
567	144	O43809	27.081	3p6y_renum.pdb	O43809_144	NA
568	144	O43809	17.9002	3p6y_renum.pdb	O43809_144	NA
569	144	O43809	17.9759	3p6y_renum.pdb	O43809_144	NA
570	935	Q14671	3.70273	3q0l_renum.pdb	Q14671_935	NA
571	964	Q14671	12.1852	3q0l_renum.pdb	Q14671_964	NA
572	977	Q14671	12.0077	3q0l_renum.pdb	Q14671_977	NA
573	980	Q14671	11.4123	3q0l_renum.pdb	Q14671_980	NA
574	1007	Q14671	3.67351	3q0l_renum.pdb	Q14671_1007	NA
575	1017	Q14671	15.3771	3q0l_renum.pdb	Q14671_1017	NA
576	1085	Q14671	12.0516	3q0l_renum.pdb	Q14671_1085	NA
577	1102	Q14671	18.0785	3q0l_renum.pdb	Q14671_1102	NA
578	935	Q14671	3.57034	3q0l_renum.pdb	Q14671_935	NA
579	964	Q14671	11.8602	3q0l_renum.pdb	Q14671_964	NA
580	977	Q14671	11.9571	3q0l_renum.pdb	Q14671_977	NA
581	980	Q14671	11.2624	3q0l_renum.pdb	Q14671_980	NA
582	1007	Q14671	3.58282	3q0l_renum.pdb	Q14671_1007	NA
583	1017	Q14671	15.3834	3q0l_renum.pdb	Q14671_1017	NA
584	1085	Q14671	12.2042	3q0l_renum.pdb	Q14671_1085	NA
585	1102	Q14671	18.2581	3q0l_renum.pdb	Q14671_1102	NA
586	935	Q14671	4.4741	3q0m_renum.pdb	Q14671_935	NA
587	964	Q14671	12.2598	3q0m_renum.pdb	Q14671_964	NA
588	977	Q14671	11.5403	3q0m_renum.pdb	Q14671_977	NA
589	980	Q14671	11.5303	3q0m_renum.pdb	Q14671_980	NA
590	1007	Q14671	3.86901	3q0m_renum.pdb	Q14671_1007	NA
591	1017	Q14671	15.2717	3q0m_renum.pdb	Q14671_1017	NA
592	1085	Q14671	11.9528	3q0m_renum.pdb	Q14671_1085	NA
593	1102	Q14671	17.6194	3q0m_renum.pdb	Q14671_1102	NA
594	935	Q14671	4.03673	3q0m_renum.pdb	Q14671_935	NA
595	964	Q14671	11.5138	3q0m_renum.pdb	Q14671_964	NA
596	977	Q14671	11.4997	3q0m_renum.pdb	Q14671_977	NA
597	980	Q14671	10.0781	3q0m_renum.pdb	Q14671_980	NA
598	1007	Q14671	3.84319	3q0m_renum.pdb	Q14671_1007	NA
599	1017	Q14671	15.4712	3q0m_renum.pdb	Q14671_1017	NA
600	1085	Q14671	11.7923	3q0m_renum.pdb	Q14671_1085	NA
601	1102	Q14671	18.3856	3q0m_renum.pdb	Q14671_1102	NA
602	935	Q14671	3.78066	3q0n_renum.pdb	Q14671_935	NA
603	964	Q14671	12.3627	3q0n_renum.pdb	Q14671_964	NA
604	977	Q14671	12.1342	3q0n_renum.pdb	Q14671_977	NA
605	980	Q14671	11.3087	3q0n_renum.pdb	Q14671_980	NA
606	1007	Q14671	3.6819	3q0n_renum.pdb	Q14671_1007	NA
607	1017	Q14671	16.2905	3q0n_renum.pdb	Q14671_1017	NA
608	1085	Q14671	11.9455	3q0n_renum.pdb	Q14671_1085	NA
609	1102	Q14671	17.963	3q0n_renum.pdb	Q14671_1102	NA
610	935	Q14671	3.64284	3q0n_renum.pdb	Q14671_935	NA
611	964	Q14671	12.1139	3q0n_renum.pdb	Q14671_964	NA
612	977	Q14671	11.9531	3q0n_renum.pdb	Q14671_977	NA
613	980	Q14671	11.2828	3q0n_renum.pdb	Q14671_980	NA
614	1007	Q14671	3.75541	3q0n_renum.pdb	Q14671_1007	NA
615	1017	Q14671	16.3329	3q0n_renum.pdb	Q14671_1017	NA
616	1085	Q14671	12.0982	3q0n_renum.pdb	Q14671_1085	NA
617	1102	Q14671	18.2727	3q0n_renum.pdb	Q14671_1102	NA
618	935	Q14671	3.78241	3q0o_renum.pdb	Q14671_935	NA
619	964	Q14671	11.98	3q0o_renum.pdb	Q14671_964	NA
620	977	Q14671	11.8723	3q0o_renum.pdb	Q14671_977	NA
621	980	Q14671	11.6171	3q0o_renum.pdb	Q14671_980	NA
622	1007	Q14671	4.51748	3q0o_renum.pdb	Q14671_1007	NA
623	1017	Q14671	16.4547	3q0o_renum.pdb	Q14671_1017	NA
624	1085	Q14671	12.468	3q0o_renum.pdb	Q14671_1085	NA
625	1102	Q14671	17.7961	3q0o_renum.pdb	Q14671_1102	NA
626	935	Q14671	3.87329	3q0o_renum.pdb	Q14671_935	NA
627	964	Q14671	12.0086	3q0o_renum.pdb	Q14671_964	NA
628	977	Q14671	11.945	3q0o_renum.pdb	Q14671_977	NA
629	980	Q14671	11.4961	3q0o_renum.pdb	Q14671_980	NA
630	1007	Q14671	3.95771	3q0o_renum.pdb	Q14671_1007	NA
631	1017	Q14671	16.4525	3q0o_renum.pdb	Q14671_1017	NA
632	1085	Q14671	12.4975	3q0o_renum.pdb	Q14671_1085	NA
633	1102	Q14671	18.3067	3q0o_renum.pdb	Q14671_1102	NA
634	935	Q14671	4.17951	3q0p_renum.pdb	Q14671_935	NA
635	964	Q14671	12.3252	3q0p_renum.pdb	Q14671_964	NA
636	977	Q14671	12.0816	3q0p_renum.pdb	Q14671_977	NA
637	980	Q14671	11.4968	3q0p_renum.pdb	Q14671_980	NA
638	1007	Q14671	3.96202	3q0p_renum.pdb	Q14671_1007	NA
639	1017	Q14671	15.8015	3q0p_renum.pdb	Q14671_1017	NA
640	1085	Q14671	11.9143	3q0p_renum.pdb	Q14671_1085	NA
641	1102	Q14671	18.2204	3q0p_renum.pdb	Q14671_1102	NA
642	935	Q14671	3.81553	3q0p_renum.pdb	Q14671_935	NA
643	964	Q14671	12.0494	3q0p_renum.pdb	Q14671_964	NA
644	977	Q14671	11.65	3q0p_renum.pdb	Q14671_977	NA
645	980	Q14671	11.3335	3q0p_renum.pdb	Q14671_980	NA
646	1007	Q14671	3.67443	3q0p_renum.pdb	Q14671_1007	NA
647	1017	Q14671	16.2909	3q0p_renum.pdb	Q14671_1017	NA
648	1085	Q14671	12.2955	3q0p_renum.pdb	Q14671_1085	NA
649	1102	Q14671	18.2024	3q0p_renum.pdb	Q14671_1102	NA
650	813	Q8TB72	3.25809	3q0q_renum.pdb	Q8TB72_813	NA
651	844	Q8TB72	11.4145	3q0q_renum.pdb	Q8TB72_844	NA
652	857	Q8TB72	11.8511	3q0q_renum.pdb	Q8TB72_857	NA
653	860	Q8TB72	12.0383	3q0q_renum.pdb	Q8TB72_860	NA
654	887	Q8TB72	3.95172	3q0q_renum.pdb	Q8TB72_887	NA
655	897	Q8TB72	15.1086	3q0q_renum.pdb	Q8TB72_897	NA
656	965	Q8TB72	12.0006	3q0q_renum.pdb	Q8TB72_965	NA
657	982	Q8TB72	19.8099	3q0q_renum.pdb	Q8TB72_982	NA
658	983	Q8TB72	21.8165	3q0q_renum.pdb	Q8TB72_983	NA
659	813	Q8TB72	3.33128	3q0r_renum.pdb	Q8TB72_813	NA
660	844	Q8TB72	11.5888	3q0r_renum.pdb	Q8TB72_844	NA
661	857	Q8TB72	11.8688	3q0r_renum.pdb	Q8TB72_857	NA
662	860	Q8TB72	11.928	3q0r_renum.pdb	Q8TB72_860	NA
663	887	Q8TB72	3.77259	3q0r_renum.pdb	Q8TB72_887	NA
664	897	Q8TB72	16.0293	3q0r_renum.pdb	Q8TB72_897	NA
665	965	Q8TB72	12.0603	3q0r_renum.pdb	Q8TB72_965	NA
666	982	Q8TB72	19.6438	3q0r_renum.pdb	Q8TB72_982	NA
667	983	Q8TB72	21.6216	3q0r_renum.pdb	Q8TB72_983	NA
668	813	Q8TB72	3.65214	3q0s_renum.pdb	Q8TB72_813	NA
669	844	Q8TB72	12.3052	3q0s_renum.pdb	Q8TB72_844	NA
670	857	Q8TB72	12.2474	3q0s_renum.pdb	Q8TB72_857	NA
671	860	Q8TB72	10.8871	3q0s_renum.pdb	Q8TB72_860	NA
672	887	Q8TB72	3.516	3q0s_renum.pdb	Q8TB72_887	NA
673	897	Q8TB72	16.273	3q0s_renum.pdb	Q8TB72_897	NA
674	965	Q8TB72	11.9996	3q0s_renum.pdb	Q8TB72_965	NA
675	982	Q8TB72	19.981	3q0s_renum.pdb	Q8TB72_982	NA
676	983	Q8TB72	22.0661	3q0s_renum.pdb	Q8TB72_983	NA
677	149	Q8IYB8	59.2315	3rc8_renum.pdb	Q8IYB8_149	NA
678	175	Q8IYB8	30.5822	3rc8_renum.pdb	Q8IYB8_175	NA
679	230	Q8IYB8	11.2294	3rc8_renum.pdb	Q8IYB8_230	NA
680	251	Q8IYB8	14.861	3rc8_renum.pdb	Q8IYB8_251	NA
681	274	Q8IYB8	8.51981	3rc8_renum.pdb	Q8IYB8_274	NA
682	279	Q8IYB8	10.13	3rc8_renum.pdb	Q8IYB8_279	NA
683	313	Q8IYB8	19.856	3rc8_renum.pdb	Q8IYB8_313	NA
684	320	Q8IYB8	17.5456	3rc8_renum.pdb	Q8IYB8_320	NA
685	369	Q8IYB8	11.8028	3rc8_renum.pdb	Q8IYB8_369	NA
686	372	Q8IYB8	9.30592	3rc8_renum.pdb	Q8IYB8_372	NA
687	418	Q8IYB8	17.775	3rc8_renum.pdb	Q8IYB8_418	NA
688	549	Q8IYB8	11.2687	3rc8_renum.pdb	Q8IYB8_549	NA
689	575	Q8IYB8	12.5074	3rc8_renum.pdb	Q8IYB8_575	NA
690	587	Q8IYB8	10.5122	3rc8_renum.pdb	Q8IYB8_587	NA
691	143	Q9UBU9	18.3799	3rw6_renum.pdb	Q9UBU9_143	NA
692	252	Q9UBU9	8.50655	3rw6_renum.pdb	Q9UBU9_252	NA
693	328	Q9UBU9	12.5025	3rw6_renum.pdb	Q9UBU9_328	NA
694	143	Q9UBU9	18.1601	3rw6_renum.pdb	Q9UBU9_143	NA
695	252	Q9UBU9	8.67982	3rw6_renum.pdb	Q9UBU9_252	NA
696	328	Q9UBU9	12.3798	3rw6_renum.pdb	Q9UBU9_328	NA
697	30	P55769	8.63847	3siu_renum.pdb	P55769_30	NA
698	73	P55769	14.3539	3siu_renum.pdb	P55769_73	NA
699	93	P55769	6.76037	3siu_renum.pdb	P55769_93	NA
700	102	P55769	8.65877	3siu_renum.pdb	P55769_102	NA
701	149	Q8WWY3	42.5704	3siu_renum.pdb	Q8WWY3_149	NA
702	191	Q8WWY3	29.4172	3siu_renum.pdb	Q8WWY3_191	NA
703	247	Q8WWY3	3.7735	3siu_renum.pdb	Q8WWY3_247	2.19341
704	299	Q8WWY3	10.5864	3siu_renum.pdb	Q8WWY3_299	NA
705	30	P55769	8.15265	3siu_renum.pdb	P55769_30	NA
706	73	P55769	14.5117	3siu_renum.pdb	P55769_73	NA
707	93	P55769	6.82586	3siu_renum.pdb	P55769_93	NA
708	102	P55769	8.758	3siu_renum.pdb	P55769_102	NA
709	149	Q8WWY3	45.793	3siu_renum.pdb	Q8WWY3_149	NA
710	191	Q8WWY3	31.2516	3siu_renum.pdb	Q8WWY3_191	NA
711	247	Q8WWY3	3.67534	3siu_renum.pdb	Q8WWY3_247	2.19341
712	299	Q8WWY3	10.6416	3siu_renum.pdb	Q8WWY3_299	NA
713	242	Q08211	12.2827	3vyx_renum.pdb	Q08211_242	NA
714	12	Q08211	8.62182	3vyy_renum.pdb	Q08211_12	2.64141
715	36	Q08211	9.3867	3vyy_renum.pdb	Q08211_36	NA
716	12	Q08211	8.77515	3vyy_renum.pdb	Q08211_12	2.64141
717	36	Q08211	9.52154	3vyy_renum.pdb	Q08211_36	NA
718	263	O95786	16.9207	3zd6_renum.pdb	O95786_263	NA
719	268	O95786	20.5871	3zd6_renum.pdb	O95786_268	NA
720	278	O95786	20.2437	3zd6_renum.pdb	O95786_278	NA
721	374	O95786	13.4277	3zd6_renum.pdb	O95786_374	NA
722	428	O95786	18.1444	3zd6_renum.pdb	O95786_428	NA
723	431	O95786	17.2196	3zd6_renum.pdb	O95786_431	NA
724	490	O95786	19.6166	3zd6_renum.pdb	O95786_490	NA
725	520	O95786	20.3619	3zd6_renum.pdb	O95786_520	NA
726	535	O95786	22.2699	3zd6_renum.pdb	O95786_535	NA
727	615	O95786	33.27	3zd6_renum.pdb	O95786_615	NA
728	709	O95786	28.0797	3zd6_renum.pdb	O95786_709	NA
729	738	O95786	21.1329	3zd6_renum.pdb	O95786_738	NA
730	810	O95786	10.0459	3zd6_renum.pdb	O95786_810	NA
731	813	O95786	12.2981	3zd6_renum.pdb	O95786_813	NA
732	818	O95786	13.0467	3zd6_renum.pdb	O95786_818	NA
733	829	O95786	3.14605	3zd6_renum.pdb	O95786_829	NA
734	841	O95786	16.8225	3zd6_renum.pdb	O95786_841	NA
735	864	O95786	12.802	3zd6_renum.pdb	O95786_864	NA
736	869	O95786	9.93169	3zd6_renum.pdb	O95786_869	NA
737	263	O95786	16.5181	3zd7_renum.pdb	O95786_263	NA
738	268	O95786	20.7946	3zd7_renum.pdb	O95786_268	NA
739	278	O95786	20.4292	3zd7_renum.pdb	O95786_278	NA
740	374	O95786	13.4586	3zd7_renum.pdb	O95786_374	NA
741	428	O95786	18.5126	3zd7_renum.pdb	O95786_428	NA
742	431	O95786	17.3314	3zd7_renum.pdb	O95786_431	NA
743	490	O95786	16.8562	3zd7_renum.pdb	O95786_490	NA
744	520	O95786	14.0712	3zd7_renum.pdb	O95786_520	NA
745	535	O95786	15.8856	3zd7_renum.pdb	O95786_535	NA
746	615	O95786	31.0185	3zd7_renum.pdb	O95786_615	NA
747	709	O95786	21.5775	3zd7_renum.pdb	O95786_709	NA
748	738	O95786	17.1551	3zd7_renum.pdb	O95786_738	NA
749	810	O95786	14.3483	3zd7_renum.pdb	O95786_810	NA
750	813	O95786	18.2507	3zd7_renum.pdb	O95786_813	NA
751	818	O95786	13.2727	3zd7_renum.pdb	O95786_818	NA
752	829	O95786	3.8433	3zd7_renum.pdb	O95786_829	NA
753	841	O95786	18.1533	3zd7_renum.pdb	O95786_841	NA
754	864	O95786	15.3536	3zd7_renum.pdb	O95786_864	NA
755	869	O95786	16.1006	3zd7_renum.pdb	O95786_869	NA
756	263	O95786	16.7264	4ay2_renum.pdb	O95786_263	NA
757	268	O95786	21.6784	4ay2_renum.pdb	O95786_268	NA
758	278	O95786	20.4134	4ay2_renum.pdb	O95786_278	NA
759	374	O95786	13.6326	4ay2_renum.pdb	O95786_374	NA
760	428	O95786	18.5215	4ay2_renum.pdb	O95786_428	NA
761	431	O95786	17.5185	4ay2_renum.pdb	O95786_431	NA
762	490	O95786	16.903	4ay2_renum.pdb	O95786_490	NA
763	520	O95786	16.0571	4ay2_renum.pdb	O95786_520	NA
764	535	O95786	17.4525	4ay2_renum.pdb	O95786_535	NA
765	615	O95786	31.8132	4ay2_renum.pdb	O95786_615	NA
766	709	O95786	21.6818	4ay2_renum.pdb	O95786_709	NA
767	738	O95786	19.0042	4ay2_renum.pdb	O95786_738	NA
768	810	O95786	14.3615	4ay2_renum.pdb	O95786_810	NA
769	813	O95786	17.3917	4ay2_renum.pdb	O95786_813	NA
770	818	O95786	13.6058	4ay2_renum.pdb	O95786_818	NA
771	829	O95786	4.10088	4ay2_renum.pdb	O95786_829	NA
772	841	O95786	19.2292	4ay2_renum.pdb	O95786_841	NA
773	864	O95786	17.7422	4ay2_renum.pdb	O95786_864	NA
774	869	O95786	15.4536	4ay2_renum.pdb	O95786_869	NA
775	46	P38935	15.4672	4b3g_renum.pdb	P38935_46	NA
776	191	P38935	31.2764	4b3g_renum.pdb	P38935_191	NA
777	240	P38935	13.5758	4b3g_renum.pdb	P38935_240	NA
778	241	P38935	9.41425	4b3g_renum.pdb	P38935_241	NA
779	258	P38935	23.1266	4b3g_renum.pdb	P38935_258	NA
780	377	P38935	12.6736	4b3g_renum.pdb	P38935_377	NA
781	385	P38935	11.2795	4b3g_renum.pdb	P38935_385	NA
782	395	P38935	19.3781	4b3g_renum.pdb	P38935_395	NA
783	496	P38935	22.6013	4b3g_renum.pdb	P38935_496	NA
784	612	P38935	15.2484	4b3g_renum.pdb	P38935_612	NA
785	46	P38935	15.4953	4b3g_renum.pdb	P38935_46	NA
786	191	P38935	25.9649	4b3g_renum.pdb	P38935_191	NA
787	240	P38935	14.1564	4b3g_renum.pdb	P38935_240	NA
788	241	P38935	9.42013	4b3g_renum.pdb	P38935_241	NA
789	258	P38935	22.5191	4b3g_renum.pdb	P38935_258	NA
790	377	P38935	12.8004	4b3g_renum.pdb	P38935_377	NA
791	385	P38935	11.5593	4b3g_renum.pdb	P38935_385	NA
792	395	P38935	19.6529	4b3g_renum.pdb	P38935_395	NA
793	496	P38935	22.2262	4b3g_renum.pdb	P38935_496	NA
794	612	P38935	15.0829	4b3g_renum.pdb	P38935_612	NA
795	232	O00411	23.7542	4boc_renum.pdb	O00411_232	NA
796	233	O00411	28.2122	4boc_renum.pdb	O00411_233	NA
797	305	O00411	43.7409	4boc_renum.pdb	O00411_305	NA
798	319	O00411	46.2461	4boc_renum.pdb	O00411_319	NA
799	398	O00411	35.5569	4boc_renum.pdb	O00411_398	NA
800	413	O00411	25.0993	4boc_renum.pdb	O00411_413	2.17333
801	446	O00411	29.7929	4boc_renum.pdb	O00411_446	NA
802	472	O00411	27.7479	4boc_renum.pdb	O00411_472	NA
803	535	O00411	36.7393	4boc_renum.pdb	O00411_535	4.59494
804	547	O00411	33.0803	4boc_renum.pdb	O00411_547	NA
805	591	O00411	26.7319	4boc_renum.pdb	O00411_591	NA
806	650	O00411	26.3613	4boc_renum.pdb	O00411_650	NA
807	687	O00411	26.0225	4boc_renum.pdb	O00411_687	2.00867
808	705	O00411	16.5914	4boc_renum.pdb	O00411_705	5.25923
809	726	O00411	13.2863	4boc_renum.pdb	O00411_726	2.1219
810	765	O00411	13.6366	4boc_renum.pdb	O00411_765	NA
811	809	O00411	16.3973	4boc_renum.pdb	O00411_809	NA
812	897	O00411	15.4486	4boc_renum.pdb	O00411_897	NA
813	898	O00411	17.9963	4boc_renum.pdb	O00411_898	NA
814	925	O00411	8.74183	4boc_renum.pdb	O00411_925	NA
815	1139	O00411	17.9738	4boc_renum.pdb	O00411_1139	NA
816	1152	O00411	4.08887	4boc_renum.pdb	O00411_1152	NA
817	1167	O00411	12.8957	4boc_renum.pdb	O00411_1167	NA
818	1192	O00411	31.9078	4boc_renum.pdb	O00411_1192	NA
819	263	O95786	16.517	4bpb_renum.pdb	O95786_263	NA
820	268	O95786	21.8529	4bpb_renum.pdb	O95786_268	NA
821	278	O95786	20.5735	4bpb_renum.pdb	O95786_278	NA
822	374	O95786	13.4817	4bpb_renum.pdb	O95786_374	NA
823	428	O95786	18.5866	4bpb_renum.pdb	O95786_428	NA
824	431	O95786	17.0775	4bpb_renum.pdb	O95786_431	NA
825	490	O95786	16.5385	4bpb_renum.pdb	O95786_490	NA
826	520	O95786	15.8913	4bpb_renum.pdb	O95786_520	NA
827	535	O95786	17.5975	4bpb_renum.pdb	O95786_535	NA
828	615	O95786	31.3586	4bpb_renum.pdb	O95786_615	NA
829	709	O95786	23.4618	4bpb_renum.pdb	O95786_709	NA
830	738	O95786	18.0843	4bpb_renum.pdb	O95786_738	NA
831	810	O95786	13.9504	4bpb_renum.pdb	O95786_810	NA
832	813	O95786	17.4994	4bpb_renum.pdb	O95786_813	NA
833	818	O95786	13.1235	4bpb_renum.pdb	O95786_818	NA
834	829	O95786	3.91337	4bpb_renum.pdb	O95786_829	NA
835	841	O95786	17.0719	4bpb_renum.pdb	O95786_841	NA
836	864	O95786	15.2924	4bpb_renum.pdb	O95786_864	NA
837	869	O95786	16.0238	4bpb_renum.pdb	O95786_869	NA
838	66	O29494	13.7153	4c4w_renum.pdb	O29494_66	NA
839	92	O29494	3.57383	4c4w_renum.pdb	O29494_92	NA
840	66	29494	13.4536	4c4w_renum.pdb	029494_66	NA
841	92	29494	3.79382	4c4w_renum.pdb	029494_92	NA
842	43	P11940	4.11836	4f02_renum.pdb	P11940_43	NA
843	128	P11940	7.03187	4f02_renum.pdb	P11940_128	NA
844	132	P11940	11.4179	4f02_renum.pdb	P11940_132	NA
845	43	P11940	3.9965	4f02_renum.pdb	P11940_43	NA
846	128	P11940	7.13011	4f02_renum.pdb	P11940_128	NA
847	132	P11940	11.4158	4f02_renum.pdb	P11940_132	NA
848	66	Q9UKV8	11.5517	4f3t_renum.pdb	Q9UKV8_66	NA
849	137	Q9UKV8	32.9528	4f3t_renum.pdb	Q9UKV8_137	NA
850	235	Q9UKV8	21.4833	4f3t_renum.pdb	Q9UKV8_235	NA
851	272	Q9UKV8	5.10523	4f3t_renum.pdb	Q9UKV8_272	NA
852	282	Q9UKV8	12.0024	4f3t_renum.pdb	Q9UKV8_282	NA
853	306	Q9UKV8	7.85615	4f3t_renum.pdb	Q9UKV8_306	NA
854	327	Q9UKV8	6.54129	4f3t_renum.pdb	Q9UKV8_327	NA
855	344	Q9UKV8	8.78509	4f3t_renum.pdb	Q9UKV8_344	NA
856	352	Q9UKV8	7.60789	4f3t_renum.pdb	Q9UKV8_352	NA
857	455	Q9UKV8	11.1853	4f3t_renum.pdb	Q9UKV8_455	NA
858	462	Q9UKV8	11.337	4f3t_renum.pdb	Q9UKV8_462	NA
859	490	Q9UKV8	17.9367	4f3t_renum.pdb	Q9UKV8_490	NA
860	492	Q9UKV8	16.5277	4f3t_renum.pdb	Q9UKV8_492	NA
861	546	Q9UKV8	4.07734	4f3t_renum.pdb	Q9UKV8_546	NA
862	564	Q9UKV8	9.13795	4f3t_renum.pdb	Q9UKV8_564	NA
863	626	Q9UKV8	18.036	4f3t_renum.pdb	Q9UKV8_626	NA
864	691	Q9UKV8	29.514	4f3t_renum.pdb	Q9UKV8_691	NA
865	717	Q9UKV8	13.8938	4f3t_renum.pdb	Q9UKV8_717	NA
866	751	Q9UKV8	6.29255	4f3t_renum.pdb	Q9UKV8_751	NA
867	787	Q9UKV8	8.08308	4f3t_renum.pdb	Q9UKV8_787	NA
868	793	Q9UKV8	3.72283	4f3t_renum.pdb	Q9UKV8_793	NA
869	18	Q13325	25.8312	4hor_renum.pdb	Q13325_18	NA
870	73	Q13325	22.6912	4hor_renum.pdb	Q13325_73	NA
871	124	Q13325	34.0175	4hor_renum.pdb	Q13325_124	NA
872	137	Q13325	26.4749	4hor_renum.pdb	Q13325_137	NA
873	142	Q13325	16.8591	4hor_renum.pdb	Q13325_142	NA
874	292	Q13325	8.99269	4hor_renum.pdb	Q13325_292	NA
875	429	Q13325	29.897	4hor_renum.pdb	Q13325_429	2.54578
876	476	Q13325	35.6209	4hor_renum.pdb	Q13325_476	2.40428
877	18	Q13325	25.5311	4hos_renum.pdb	Q13325_18	NA
878	73	Q13325	22.5555	4hos_renum.pdb	Q13325_73	NA
879	124	Q13325	33.865	4hos_renum.pdb	Q13325_124	NA
880	137	Q13325	26.1123	4hos_renum.pdb	Q13325_137	NA
881	142	Q13325	16.7192	4hos_renum.pdb	Q13325_142	NA
882	292	Q13325	8.94306	4hos_renum.pdb	Q13325_292	NA
883	429	Q13325	32.7253	4hos_renum.pdb	Q13325_429	2.54578
884	476	Q13325	35.5977	4hos_renum.pdb	Q13325_476	2.40428
885	18	Q13325	25.9704	4hot_renum.pdb	Q13325_18	NA
886	73	Q13325	22.9055	4hot_renum.pdb	Q13325_73	NA
887	124	Q13325	34.3539	4hot_renum.pdb	Q13325_124	NA
888	137	Q13325	25.8173	4hot_renum.pdb	Q13325_137	NA
889	142	Q13325	16.9155	4hot_renum.pdb	Q13325_142	NA
890	292	Q13325	9.40421	4hot_renum.pdb	Q13325_292	NA
891	429	Q13325	30.7304	4hot_renum.pdb	Q13325_429	2.54578
892	476	Q13325	34.6447	4hot_renum.pdb	Q13325_476	2.40428
893	25	P00973	10.1793	4ig8_renum.pdb	P00973_25	NA
894	38	P00973	3.31524	4ig8_renum.pdb	P00973_38	NA
895	45	P00973	10.8968	4ig8_renum.pdb	P00973_45	NA
896	54	P00973	4.06976	4ig8_renum.pdb	P00973_54	NA
897	109	P00973	13.4229	4ig8_renum.pdb	P00973_109	NA
898	177	P00973	22.6395	4ig8_renum.pdb	P00973_177	NA
899	189	P00973	14.5032	4ig8_renum.pdb	P00973_189	NA
900	219	P00973	23.2572	4ig8_renum.pdb	P00973_219	NA
901	269	P00973	28.6411	4ig8_renum.pdb	P00973_269	NA
902	331	P00973	15.3224	4ig8_renum.pdb	P00973_331	NA
903	64	Q9UL18	19.6864	4kre_renum.pdb	Q9UL18_64	NA
904	233	Q9UL18	21.4226	4kre_renum.pdb	Q9UL18_233	NA
905	270	Q9UL18	5.04765	4kre_renum.pdb	Q9UL18_270	NA
906	280	Q9UL18	11.066	4kre_renum.pdb	Q9UL18_280	NA
907	304	Q9UL18	7.82193	4kre_renum.pdb	Q9UL18_304	NA
908	325	Q9UL18	6.76208	4kre_renum.pdb	Q9UL18_325	NA
909	342	Q9UL18	8.60205	4kre_renum.pdb	Q9UL18_342	NA
910	350	Q9UL18	8.22298	4kre_renum.pdb	Q9UL18_350	NA
911	453	Q9UL18	12.2927	4kre_renum.pdb	Q9UL18_453	NA
912	460	Q9UL18	11.6505	4kre_renum.pdb	Q9UL18_460	NA
913	488	Q9UL18	17.6856	4kre_renum.pdb	Q9UL18_488	NA
914	490	Q9UL18	16.6277	4kre_renum.pdb	Q9UL18_490	NA
915	544	Q9UL18	3.8612	4kre_renum.pdb	Q9UL18_544	NA
916	562	Q9UL18	9.07507	4kre_renum.pdb	Q9UL18_562	NA
917	624	Q9UL18	17.8987	4kre_renum.pdb	Q9UL18_624	NA
918	689	Q9UL18	29.4548	4kre_renum.pdb	Q9UL18_689	NA
919	715	Q9UL18	13.8092	4kre_renum.pdb	Q9UL18_715	NA
920	749	Q9UL18	6.1651	4kre_renum.pdb	Q9UL18_749	NA
921	785	Q9UL18	8.02047	4kre_renum.pdb	Q9UL18_785	NA
922	791	Q9UL18	3.70091	4kre_renum.pdb	Q9UL18_791	NA
923	64	Q9UL18	18.0006	4krf_renum.pdb	Q9UL18_64	NA
924	233	Q9UL18	21.2324	4krf_renum.pdb	Q9UL18_233	NA
925	270	Q9UL18	5.14887	4krf_renum.pdb	Q9UL18_270	NA
926	280	Q9UL18	10.8878	4krf_renum.pdb	Q9UL18_280	NA
927	304	Q9UL18	7.95703	4krf_renum.pdb	Q9UL18_304	NA
928	325	Q9UL18	6.71967	4krf_renum.pdb	Q9UL18_325	NA
929	342	Q9UL18	8.72084	4krf_renum.pdb	Q9UL18_342	NA
930	350	Q9UL18	7.81342	4krf_renum.pdb	Q9UL18_350	NA
931	453	Q9UL18	11.2912	4krf_renum.pdb	Q9UL18_453	NA
932	460	Q9UL18	11.617	4krf_renum.pdb	Q9UL18_460	NA
933	488	Q9UL18	17.602	4krf_renum.pdb	Q9UL18_488	NA
934	490	Q9UL18	16.4942	4krf_renum.pdb	Q9UL18_490	NA
935	544	Q9UL18	3.91846	4krf_renum.pdb	Q9UL18_544	NA
936	562	Q9UL18	9.03354	4krf_renum.pdb	Q9UL18_562	NA
937	624	Q9UL18	18.0145	4krf_renum.pdb	Q9UL18_624	NA
938	689	Q9UL18	29.346	4krf_renum.pdb	Q9UL18_689	NA
939	715	Q9UL18	13.838	4krf_renum.pdb	Q9UL18_715	NA
940	749	Q9UL18	6.20262	4krf_renum.pdb	Q9UL18_749	NA
941	785	Q9UL18	8.02619	4krf_renum.pdb	Q9UL18_785	NA
942	791	Q9UL18	3.74038	4krf_renum.pdb	Q9UL18_791	NA
943	64	Q9UL18	18.2947	4kxt_renum.pdb	Q9UL18_64	NA
944	233	Q9UL18	21.4738	4kxt_renum.pdb	Q9UL18_233	NA
945	270	Q9UL18	5.34784	4kxt_renum.pdb	Q9UL18_270	NA
946	280	Q9UL18	11.0361	4kxt_renum.pdb	Q9UL18_280	NA
947	304	Q9UL18	8.24671	4kxt_renum.pdb	Q9UL18_304	NA
948	325	Q9UL18	6.8064	4kxt_renum.pdb	Q9UL18_325	NA
949	342	Q9UL18	8.83751	4kxt_renum.pdb	Q9UL18_342	NA
950	350	Q9UL18	8.27892	4kxt_renum.pdb	Q9UL18_350	NA
951	453	Q9UL18	12.4167	4kxt_renum.pdb	Q9UL18_453	NA
952	460	Q9UL18	11.5831	4kxt_renum.pdb	Q9UL18_460	NA
953	488	Q9UL18	17.7129	4kxt_renum.pdb	Q9UL18_488	NA
954	490	Q9UL18	16.9968	4kxt_renum.pdb	Q9UL18_490	NA
955	544	Q9UL18	3.91501	4kxt_renum.pdb	Q9UL18_544	NA
956	562	Q9UL18	9.13601	4kxt_renum.pdb	Q9UL18_562	NA
957	624	Q9UL18	17.7183	4kxt_renum.pdb	Q9UL18_624	NA
958	689	Q9UL18	29.4068	4kxt_renum.pdb	Q9UL18_689	NA
959	715	Q9UL18	13.8139	4kxt_renum.pdb	Q9UL18_715	NA
960	749	Q9UL18	6.17595	4kxt_renum.pdb	Q9UL18_749	NA
961	785	Q9UL18	8.16381	4kxt_renum.pdb	Q9UL18_785	NA
962	791	Q9UL18	3.64414	4kxt_renum.pdb	Q9UL18_791	NA
963	75	Q8IV48	8.15554	4l8r_renum.pdb	Q8IV48_75	3.98133
964	131	Q8IV48	17.57	4l8r_renum.pdb	Q8IV48_131	NA
965	139	Q8IV48	3.92837	4l8r_renum.pdb	Q8IV48_139	NA
966	186	Q8IV48	6.02407	4l8r_renum.pdb	Q8IV48_186	NA
967	243	Q8IV48	16.3063	4l8r_renum.pdb	Q8IV48_243	NA
968	294	Q8IV48	10.7567	4l8r_renum.pdb	Q8IV48_294	NA
969	314	Q8IV48	6.9077	4l8r_renum.pdb	Q8IV48_314	NA
970	75	Q8IV48	9.17218	4l8r_renum.pdb	Q8IV48_75	3.98133
971	131	Q8IV48	17.4459	4l8r_renum.pdb	Q8IV48_131	NA
972	139	Q8IV48	3.73319	4l8r_renum.pdb	Q8IV48_139	NA
973	186	Q8IV48	5.98709	4l8r_renum.pdb	Q8IV48_186	NA
974	243	Q8IV48	16.2257	4l8r_renum.pdb	Q8IV48_243	NA
975	294	Q8IV48	10.7266	4l8r_renum.pdb	Q8IV48_294	NA
976	314	Q8IV48	7.63798	4l8r_renum.pdb	Q8IV48_314	NA
977	85	O95319	30.472	4lmz_renum.pdb	O95319_85	NA
978	86	O95319	35.2138	4lmz_renum.pdb	O95319_86	NA
979	143	O95319	11.7482	4lmz_renum.pdb	O95319_143	NA
980	161	O95319	12.471	4lmz_renum.pdb	O95319_161	NA
981	174	O95319	3.64919	4lmz_renum.pdb	O95319_174	NA
982	201	O95319	7.0588	4lmz_renum.pdb	O95319_201	NA
983	152	Q8N1G2	22.4604	4n48_renum.pdb	Q8N1G2_152	NA
984	161	Q8N1G2	28.691	4n48_renum.pdb	Q8N1G2_161	NA
985	191	Q8N1G2	19.067	4n48_renum.pdb	Q8N1G2_191	NA
986	202	Q8N1G2	17.4047	4n48_renum.pdb	Q8N1G2_202	NA
987	277	Q8N1G2	10.2499	4n48_renum.pdb	Q8N1G2_277	NA
988	386	Q8N1G2	16.8234	4n48_renum.pdb	Q8N1G2_386	NA
989	403	Q8N1G2	11.1096	4n48_renum.pdb	Q8N1G2_403	NA
990	422	Q8N1G2	26.9453	4n48_renum.pdb	Q8N1G2_422	NA
991	423	Q8N1G2	24.9831	4n48_renum.pdb	Q8N1G2_423	NA
992	428	Q8N1G2	18.3847	4n48_renum.pdb	Q8N1G2_428	NA
993	446	Q8N1G2	17.9613	4n48_renum.pdb	Q8N1G2_446	NA
994	504	Q8N1G2	16.1993	4n48_renum.pdb	Q8N1G2_504	NA
995	535	Q8N1G2	15.235	4n48_renum.pdb	Q8N1G2_535	NA
996	152	Q8N1G2	22.5568	4n48_renum.pdb	Q8N1G2_152	NA
997	161	Q8N1G2	29.0061	4n48_renum.pdb	Q8N1G2_161	NA
998	191	Q8N1G2	19.2183	4n48_renum.pdb	Q8N1G2_191	NA
999	202	Q8N1G2	17.3094	4n48_renum.pdb	Q8N1G2_202	NA
1000	277	Q8N1G2	10.2189	4n48_renum.pdb	Q8N1G2_277	NA
1001	386	Q8N1G2	16.7416	4n48_renum.pdb	Q8N1G2_386	NA
1002	403	Q8N1G2	11.0423	4n48_renum.pdb	Q8N1G2_403	NA
1003	422	Q8N1G2	26.9007	4n48_renum.pdb	Q8N1G2_422	NA
1004	423	Q8N1G2	24.828	4n48_renum.pdb	Q8N1G2_423	NA
1005	428	Q8N1G2	18.5076	4n48_renum.pdb	Q8N1G2_428	NA
1006	446	Q8N1G2	17.9178	4n48_renum.pdb	Q8N1G2_446	NA
1007	504	Q8N1G2	16.1029	4n48_renum.pdb	Q8N1G2_504	NA
1008	535	Q8N1G2	15.2732	4n48_renum.pdb	Q8N1G2_535	NA
1009	768	Q9UPY3	40.8736	4ngb_renum.pdb	Q9UPY3_768	NA
1010	801	Q9UPY3	32.5486	4ngb_renum.pdb	Q9UPY3_801	NA
1011	877	Q9UPY3	32.1245	4ngb_renum.pdb	Q9UPY3_877	NA
1012	1038	Q9UPY3	7.61335	4ngb_renum.pdb	Q9UPY3_1038	NA
1013	1053	Q9UPY3	24.4396	4ngb_renum.pdb	Q9UPY3_1053	NA
1014	1063	Q9UPY3	20.3672	4ngb_renum.pdb	Q9UPY3_1063	NA
1015	768	Q9UPY3	40.6969	4ngc_renum.pdb	Q9UPY3_768	NA
1016	801	Q9UPY3	32.4301	4ngc_renum.pdb	Q9UPY3_801	NA
1017	877	Q9UPY3	31.9012	4ngc_renum.pdb	Q9UPY3_877	NA
1018	1038	Q9UPY3	7.61279	4ngc_renum.pdb	Q9UPY3_1038	NA
1019	1053	Q9UPY3	24.2676	4ngc_renum.pdb	Q9UPY3_1053	NA
1020	1063	Q9UPY3	20.1568	4ngc_renum.pdb	Q9UPY3_1063	NA
1021	768	Q9UPY3	40.5201	4ngd_renum.pdb	Q9UPY3_768	NA
1022	801	Q9UPY3	32.5503	4ngd_renum.pdb	Q9UPY3_801	NA
1023	877	Q9UPY3	31.7363	4ngd_renum.pdb	Q9UPY3_877	NA
1024	1038	Q9UPY3	7.4984	4ngd_renum.pdb	Q9UPY3_1038	NA
1025	1053	Q9UPY3	24.2787	4ngd_renum.pdb	Q9UPY3_1053	NA
1026	1063	Q9UPY3	20.541	4ngd_renum.pdb	Q9UPY3_1063	NA
1027	768	Q9UPY3	42.7087	4ngg_renum.pdb	Q9UPY3_768	NA
1028	801	Q9UPY3	33.0031	4ngg_renum.pdb	Q9UPY3_801	NA
1029	877	Q9UPY3	34.0135	4ngg_renum.pdb	Q9UPY3_877	NA
1030	1038	Q9UPY3	7.47048	4ngg_renum.pdb	Q9UPY3_1038	NA
1031	1053	Q9UPY3	25.1411	4ngg_renum.pdb	Q9UPY3_1053	NA
1032	1063	Q9UPY3	34.8189	4ngg_renum.pdb	Q9UPY3_1063	NA
1033	768	Q9UPY3	40.9606	4nh3_renum.pdb	Q9UPY3_768	NA
1034	801	Q9UPY3	32.5124	4nh3_renum.pdb	Q9UPY3_801	NA
1035	877	Q9UPY3	32.4877	4nh3_renum.pdb	Q9UPY3_877	NA
1036	1038	Q9UPY3	7.67386	4nh3_renum.pdb	Q9UPY3_1038	NA
1037	1053	Q9UPY3	24.5008	4nh3_renum.pdb	Q9UPY3_1053	NA
1038	768	Q9UPY3	43.1663	4nh5_renum.pdb	Q9UPY3_768	NA
1039	801	Q9UPY3	33.1101	4nh5_renum.pdb	Q9UPY3_801	NA
1040	877	Q9UPY3	34.6602	4nh5_renum.pdb	Q9UPY3_877	NA
1041	1038	Q9UPY3	7.69004	4nh5_renum.pdb	Q9UPY3_1038	NA
1042	1053	Q9UPY3	24.656	4nh5_renum.pdb	Q9UPY3_1053	NA
1043	768	Q9UPY3	42.5905	4nh6_renum.pdb	Q9UPY3_768	NA
1044	801	Q9UPY3	32.9406	4nh6_renum.pdb	Q9UPY3_801	NA
1045	877	Q9UPY3	34.1205	4nh6_renum.pdb	Q9UPY3_877	NA
1046	1038	Q9UPY3	7.78685	4nh6_renum.pdb	Q9UPY3_1038	NA
1047	1053	Q9UPY3	24.5403	4nh6_renum.pdb	Q9UPY3_1053	NA
1048	1063	Q9UPY3	23.2141	4nh6_renum.pdb	Q9UPY3_1063	NA
1049	121	Q05823	10.6181	4oau_renum.pdb	Q05823_121	NA
1050	198	Q05823	14.2843	4oau_renum.pdb	Q05823_198	NA
1051	293	Q05823	36.4162	4oau_renum.pdb	Q05823_293	NA
1052	301	Q05823	32.8949	4oau_renum.pdb	Q05823_301	NA
1053	395	Q05823	34.936	4oau_renum.pdb	Q05823_395	NA
1054	407	Q05823	32.7321	4oau_renum.pdb	Q05823_407	NA
1055	433	Q05823	30.9616	4oau_renum.pdb	Q05823_433	NA
1056	437	Q05823	40.5923	4oau_renum.pdb	Q05823_437	NA
1057	444	Q05823	51.7365	4oau_renum.pdb	Q05823_444	NA
1058	479	Q05823	31.9444	4oau_renum.pdb	Q05823_479	NA
1059	576	Q05823	48.8243	4oau_renum.pdb	Q05823_576	NA
1060	639	Q05823	87.265	4oau_renum.pdb	Q05823_639	NA
1061	121	Q05823	10.6938	4oav_renum.pdb	Q05823_121	NA
1062	198	Q05823	14.2214	4oav_renum.pdb	Q05823_198	NA
1063	293	Q05823	18.8781	4oav_renum.pdb	Q05823_293	NA
1064	301	Q05823	15.8616	4oav_renum.pdb	Q05823_301	NA
1065	395	Q05823	14.054	4oav_renum.pdb	Q05823_395	NA
1066	407	Q05823	29.6782	4oav_renum.pdb	Q05823_407	NA
1067	433	Q05823	15.9965	4oav_renum.pdb	Q05823_433	NA
1068	437	Q05823	25.489	4oav_renum.pdb	Q05823_437	NA
1069	444	Q05823	33.3202	4oav_renum.pdb	Q05823_444	NA
1070	479	Q05823	29.9648	4oav_renum.pdb	Q05823_479	NA
1071	576	Q05823	43.6576	4oav_renum.pdb	Q05823_576	NA
1072	639	Q05823	76.3787	4oav_renum.pdb	Q05823_639	NA
1073	121	Q05823	10.6062	4oav_renum.pdb	Q05823_121	NA
1074	198	Q05823	14.214	4oav_renum.pdb	Q05823_198	NA
1075	293	Q05823	16.5616	4oav_renum.pdb	Q05823_293	NA
1076	301	Q05823	15.3851	4oav_renum.pdb	Q05823_301	NA
1077	395	Q05823	14.2302	4oav_renum.pdb	Q05823_395	NA
1078	407	Q05823	29.4984	4oav_renum.pdb	Q05823_407	NA
1079	433	Q05823	15.8476	4oav_renum.pdb	Q05823_433	NA
1080	437	Q05823	25.1753	4oav_renum.pdb	Q05823_437	NA
1081	444	Q05823	32.9	4oav_renum.pdb	Q05823_444	NA
1082	479	Q05823	31.1682	4oav_renum.pdb	Q05823_479	NA
1083	576	Q05823	44.7799	4oav_renum.pdb	Q05823_576	NA
1084	639	Q05823	75.1486	4oav_renum.pdb	Q05823_639	NA
1085	66	Q9UKV8	20.7836	4ola_renum.pdb	Q9UKV8_66	NA
1086	137	Q9UKV8	35.6152	4ola_renum.pdb	Q9UKV8_137	NA
1087	235	Q9UKV8	21.8636	4ola_renum.pdb	Q9UKV8_235	NA
1088	282	Q9UKV8	11.0173	4ola_renum.pdb	Q9UKV8_282	NA
1089	306	Q9UKV8	8.07905	4ola_renum.pdb	Q9UKV8_306	NA
1090	327	Q9UKV8	6.88706	4ola_renum.pdb	Q9UKV8_327	NA
1091	344	Q9UKV8	8.50157	4ola_renum.pdb	Q9UKV8_344	NA
1092	352	Q9UKV8	8.78738	4ola_renum.pdb	Q9UKV8_352	NA
1093	455	Q9UKV8	12.167	4ola_renum.pdb	Q9UKV8_455	NA
1094	462	Q9UKV8	11.4095	4ola_renum.pdb	Q9UKV8_462	NA
1095	490	Q9UKV8	17.9785	4ola_renum.pdb	Q9UKV8_490	NA
1096	492	Q9UKV8	16.4362	4ola_renum.pdb	Q9UKV8_492	NA
1097	546	Q9UKV8	3.84415	4ola_renum.pdb	Q9UKV8_546	NA
1098	564	Q9UKV8	9.18799	4ola_renum.pdb	Q9UKV8_564	NA
1099	626	Q9UKV8	18.0767	4ola_renum.pdb	Q9UKV8_626	NA
1100	691	Q9UKV8	29.4065	4ola_renum.pdb	Q9UKV8_691	NA
1101	717	Q9UKV8	13.8252	4ola_renum.pdb	Q9UKV8_717	NA
1102	751	Q9UKV8	6.20832	4ola_renum.pdb	Q9UKV8_751	NA
1103	787	Q9UKV8	8.1835	4ola_renum.pdb	Q9UKV8_787	NA
1104	793	Q9UKV8	3.68934	4ola_renum.pdb	Q9UKV8_793	NA
1105	66	Q9UKV8	21.8685	4olb_renum.pdb	Q9UKV8_66	NA
1106	137	Q9UKV8	35.9906	4olb_renum.pdb	Q9UKV8_137	NA
1107	235	Q9UKV8	22.1503	4olb_renum.pdb	Q9UKV8_235	NA
1108	282	Q9UKV8	11.2503	4olb_renum.pdb	Q9UKV8_282	NA
1109	306	Q9UKV8	8.11427	4olb_renum.pdb	Q9UKV8_306	NA
1110	327	Q9UKV8	7.17796	4olb_renum.pdb	Q9UKV8_327	NA
1111	344	Q9UKV8	8.09051	4olb_renum.pdb	Q9UKV8_344	NA
1112	352	Q9UKV8	8.54506	4olb_renum.pdb	Q9UKV8_352	NA
1113	455	Q9UKV8	12.2581	4olb_renum.pdb	Q9UKV8_455	NA
1114	462	Q9UKV8	11.3307	4olb_renum.pdb	Q9UKV8_462	NA
1115	490	Q9UKV8	17.7033	4olb_renum.pdb	Q9UKV8_490	NA
1116	492	Q9UKV8	16.5616	4olb_renum.pdb	Q9UKV8_492	NA
1117	546	Q9UKV8	3.90732	4olb_renum.pdb	Q9UKV8_546	NA
1118	564	Q9UKV8	9.02581	4olb_renum.pdb	Q9UKV8_564	NA
1119	626	Q9UKV8	18.2234	4olb_renum.pdb	Q9UKV8_626	NA
1120	691	Q9UKV8	29.5305	4olb_renum.pdb	Q9UKV8_691	NA
1121	717	Q9UKV8	13.8077	4olb_renum.pdb	Q9UKV8_717	NA
1122	751	Q9UKV8	6.36726	4olb_renum.pdb	Q9UKV8_751	NA
1123	787	Q9UKV8	8.15464	4olb_renum.pdb	Q9UKV8_787	NA
1124	793	Q9UKV8	3.61504	4olb_renum.pdb	Q9UKV8_793	NA
1125	376	P09884	44.0492	4q5v_renum.pdb	P09884_376	NA
1126	377	P09884	42.3174	4q5v_renum.pdb	P09884_377	NA
1127	497	P09884	35.3711	4q5v_renum.pdb	P09884_497	NA
1128	514	P09884	41.5688	4q5v_renum.pdb	P09884_514	NA
1129	584	P09884	34.9874	4q5v_renum.pdb	P09884_584	NA
1130	592	P09884	37.7487	4q5v_renum.pdb	P09884_592	NA
1131	654	P09884	35.9077	4q5v_renum.pdb	P09884_654	NA
1132	686	P09884	35.5236	4q5v_renum.pdb	P09884_686	NA
1133	691	P09884	22.3356	4q5v_renum.pdb	P09884_691	NA
1134	703	P09884	9.12961	4q5v_renum.pdb	P09884_703	NA
1135	757	P09884	25.9099	4q5v_renum.pdb	P09884_757	NA
1136	875	P09884	25.5719	4q5v_renum.pdb	P09884_875	NA
1137	959	P09884	15.0963	4q5v_renum.pdb	P09884_959	NA
1138	1085	P09884	13.2605	4q5v_renum.pdb	P09884_1085	NA
1139	1180	P09884	18.5435	4q5v_renum.pdb	P09884_1180	NA
1140	1224	P09884	19.0126	4q5v_renum.pdb	P09884_1224	NA
1141	376	P09884	44.2942	4q5v_renum.pdb	P09884_376	NA
1142	377	P09884	42.2475	4q5v_renum.pdb	P09884_377	NA
1143	497	P09884	35.2719	4q5v_renum.pdb	P09884_497	NA
1144	514	P09884	41.3015	4q5v_renum.pdb	P09884_514	NA
1145	584	P09884	34.9745	4q5v_renum.pdb	P09884_584	NA
1146	592	P09884	37.3916	4q5v_renum.pdb	P09884_592	NA
1147	654	P09884	35.7108	4q5v_renum.pdb	P09884_654	NA
1148	686	P09884	35.798	4q5v_renum.pdb	P09884_686	NA
1149	691	P09884	22.2024	4q5v_renum.pdb	P09884_691	NA
1150	703	P09884	8.85057	4q5v_renum.pdb	P09884_703	NA
1151	757	P09884	25.6195	4q5v_renum.pdb	P09884_757	NA
1152	875	P09884	25.3212	4q5v_renum.pdb	P09884_875	NA
1153	959	P09884	15.3304	4q5v_renum.pdb	P09884_959	NA
1154	1085	P09884	13.2484	4q5v_renum.pdb	P09884_1085	NA
1155	1180	P09884	19.0017	4q5v_renum.pdb	P09884_1180	NA
1156	1224	P09884	19.2295	4q5v_renum.pdb	P09884_1224	NA
1157	155	P41250	18.8941	4qei_renum.pdb	P41250_155	NA
1158	180	P41250	30.4088	4qei_renum.pdb	P41250_180	NA
1159	444	P41250	30.7898	4qei_renum.pdb	P41250_444	NA
1160	461	P41250	29.6913	4qei_renum.pdb	P41250_461	NA
1161	466	P41250	40.1096	4qei_renum.pdb	P41250_466	NA
1162	471	P41250	34.5199	4qei_renum.pdb	P41250_471	NA
1163	522	P41250	64.9241	4qei_renum.pdb	P41250_522	NA
1164	525	P41250	71.2483	4qei_renum.pdb	P41250_525	NA
1165	616	P41250	13.0873	4qei_renum.pdb	P41250_616	NA
1166	102	Q5TC82	21.1978	4qik_renum.pdb	Q5TC82_102	NA
1167	143	Q5TC82	11.2272	4qik_renum.pdb	Q5TC82_143	NA
1168	192	Q5TC82	23.9955	4qik_renum.pdb	Q5TC82_192	NA
1169	254	Q5TC82	17.5484	4qik_renum.pdb	Q5TC82_254	NA
1170	102	Q5TC82	21.5004	4qik_renum.pdb	Q5TC82_102	NA
1171	143	Q5TC82	12.1388	4qik_renum.pdb	Q5TC82_143	NA
1172	192	Q5TC82	23.9098	4qik_renum.pdb	Q5TC82_192	NA
1173	254	Q5TC82	17.4126	4qik_renum.pdb	Q5TC82_254	NA
1174	102	Q5TC82	43.6023	4qil_renum.pdb	Q5TC82_102	NA
1175	143	Q5TC82	38.4098	4qil_renum.pdb	Q5TC82_143	NA
1176	192	Q5TC82	6.12856	4qil_renum.pdb	Q5TC82_192	NA
1177	254	Q5TC82	9.20177	4qil_renum.pdb	Q5TC82_254	NA
1178	102	Q5TC82	43.6538	4qil_renum.pdb	Q5TC82_102	NA
1179	143	Q5TC82	39.2088	4qil_renum.pdb	Q5TC82_143	NA
1180	192	Q5TC82	5.77855	4qil_renum.pdb	Q5TC82_192	NA
1181	254	Q5TC82	9.1769	4qil_renum.pdb	Q5TC82_254	NA
1182	75	Q8IV48	6.49419	4qoz_renum.pdb	Q8IV48_75	3.98133
1183	131	Q8IV48	17.8034	4qoz_renum.pdb	Q8IV48_131	NA
1184	139	Q8IV48	3.76035	4qoz_renum.pdb	Q8IV48_139	NA
1185	186	Q8IV48	5.89216	4qoz_renum.pdb	Q8IV48_186	NA
1186	243	Q8IV48	16.3012	4qoz_renum.pdb	Q8IV48_243	NA
1187	294	Q8IV48	10.943	4qoz_renum.pdb	Q8IV48_294	NA
1188	314	Q8IV48	6.66945	4qoz_renum.pdb	Q8IV48_314	NA
1189	75	Q8IV48	9.36818	4qoz_renum.pdb	Q8IV48_75	3.98133
1190	131	Q8IV48	17.592	4qoz_renum.pdb	Q8IV48_131	NA
1191	139	Q8IV48	3.70272	4qoz_renum.pdb	Q8IV48_139	NA
1192	186	Q8IV48	5.87293	4qoz_renum.pdb	Q8IV48_186	NA
1193	243	Q8IV48	16.2905	4qoz_renum.pdb	Q8IV48_243	NA
1194	294	Q8IV48	10.7503	4qoz_renum.pdb	Q8IV48_294	NA
1195	314	Q8IV48	7.46136	4qoz_renum.pdb	Q8IV48_314	NA
1196	161	Q12849	8.29359	4qu6_renum.pdb	Q12849_161	NA
1197	173	Q12849	17.2334	4qu6_renum.pdb	Q12849_173	NA
1198	476	Q12849	20.6337	4qu7_renum.pdb	Q12849_476	2.33784
1199	476	Q12849	18.476	4qu7_renum.pdb	Q12849_476	2.33784
1200	476	Q12849	20.1507	4qu7_renum.pdb	Q12849_476	2.33784
1201	476	Q12849	19.3143	4qu7_renum.pdb	Q12849_476	2.33784
1202	449	Q96MU7	18.3293	4r3i_renum.pdb	Q96MU7_449	NA
1203	484	Q96MU7	13.1433	4r3i_renum.pdb	Q96MU7_484	NA
1204	489	Q96MU7	17.0116	4r3i_renum.pdb	Q96MU7_489	NA
1205	34	P13500	30.3209	4r8i_renum.pdb	P13500_34	NA
1206	35	P13500	24.0401	4r8i_renum.pdb	P13500_35	NA
1207	59	P13500	28.9834	4r8i_renum.pdb	P13500_59	NA
1208	75	P13500	24.4315	4r8i_renum.pdb	P13500_75	NA
1209	412	Q9BYJ9	13.73	4rcj_renum.pdb	Q9BYJ9_412	NA
1210	427	Q9BYJ9	22.7435	4rcj_renum.pdb	Q9BYJ9_427	NA
1211	447	Q9BYJ9	10.5369	4rcj_renum.pdb	Q9BYJ9_447	NA
1212	73	Q9Y6K5	11.9741	4s3n_renum.pdb	Q9Y6K5_73	NA
1213	83	Q9Y6K5	11.7826	4s3n_renum.pdb	Q9Y6K5_83	NA
1214	175	Q9Y6K5	22.7416	4s3n_renum.pdb	Q9Y6K5_175	NA
1215	183	Q9Y6K5	14.3193	4s3n_renum.pdb	Q9Y6K5_183	NA
1216	214	Q9Y6K5	23.7876	4s3n_renum.pdb	Q9Y6K5_214	NA
1217	241	Q9Y6K5	10.1335	4s3n_renum.pdb	Q9Y6K5_241	NA
1218	266	Q9Y6K5	29.0141	4s3n_renum.pdb	Q9Y6K5_266	NA
1219	323	Q9Y6K5	21.1628	4s3n_renum.pdb	Q9Y6K5_323	NA
1220	328	Q9Y6K5	15.3566	4s3n_renum.pdb	Q9Y6K5_328	NA
1221	350	Q9Y6K5	31.6746	4s3n_renum.pdb	Q9Y6K5_350	NA
1222	66	Q9UKV8	6.73826	4w5n_renum.pdb	Q9UKV8_66	NA
1223	137	Q9UKV8	25.3879	4w5n_renum.pdb	Q9UKV8_137	NA
1224	188	Q9UKV8	18.338	4w5n_renum.pdb	Q9UKV8_188	NA
1225	235	Q9UKV8	21.9304	4w5n_renum.pdb	Q9UKV8_235	NA
1226	272	Q9UKV8	8.56479	4w5n_renum.pdb	Q9UKV8_272	NA
1227	282	Q9UKV8	8.28178	4w5n_renum.pdb	Q9UKV8_282	NA
1228	306	Q9UKV8	8.0113	4w5n_renum.pdb	Q9UKV8_306	NA
1229	327	Q9UKV8	6.71592	4w5n_renum.pdb	Q9UKV8_327	NA
1230	344	Q9UKV8	8.60278	4w5n_renum.pdb	Q9UKV8_344	NA
1231	352	Q9UKV8	11.7431	4w5n_renum.pdb	Q9UKV8_352	NA
1232	455	Q9UKV8	11.7102	4w5n_renum.pdb	Q9UKV8_455	NA
1233	462	Q9UKV8	11.9876	4w5n_renum.pdb	Q9UKV8_462	NA
1234	490	Q9UKV8	17.8859	4w5n_renum.pdb	Q9UKV8_490	NA
1235	492	Q9UKV8	16.911	4w5n_renum.pdb	Q9UKV8_492	NA
1236	546	Q9UKV8	3.68726	4w5n_renum.pdb	Q9UKV8_546	NA
1237	564	Q9UKV8	9.25695	4w5n_renum.pdb	Q9UKV8_564	NA
1238	626	Q9UKV8	18.064	4w5n_renum.pdb	Q9UKV8_626	NA
1239	691	Q9UKV8	29.4706	4w5n_renum.pdb	Q9UKV8_691	NA
1240	717	Q9UKV8	13.4984	4w5n_renum.pdb	Q9UKV8_717	NA
1241	751	Q9UKV8	6.1329	4w5n_renum.pdb	Q9UKV8_751	NA
1242	787	Q9UKV8	8.18365	4w5n_renum.pdb	Q9UKV8_787	NA
1243	793	Q9UKV8	3.80249	4w5n_renum.pdb	Q9UKV8_793	NA
1244	66	Q9UKV8	3.75893	4w5o_renum.pdb	Q9UKV8_66	NA
1245	137	Q9UKV8	23.8619	4w5o_renum.pdb	Q9UKV8_137	NA
1246	188	Q9UKV8	18.0285	4w5o_renum.pdb	Q9UKV8_188	NA
1247	235	Q9UKV8	21.7433	4w5o_renum.pdb	Q9UKV8_235	NA
1248	282	Q9UKV8	10.4196	4w5o_renum.pdb	Q9UKV8_282	NA
1249	306	Q9UKV8	7.74563	4w5o_renum.pdb	Q9UKV8_306	NA
1250	327	Q9UKV8	6.70021	4w5o_renum.pdb	Q9UKV8_327	NA
1251	344	Q9UKV8	8.86447	4w5o_renum.pdb	Q9UKV8_344	NA
1252	352	Q9UKV8	9.43546	4w5o_renum.pdb	Q9UKV8_352	NA
1253	455	Q9UKV8	10.9653	4w5o_renum.pdb	Q9UKV8_455	NA
1254	462	Q9UKV8	11.1718	4w5o_renum.pdb	Q9UKV8_462	NA
1255	490	Q9UKV8	17.7113	4w5o_renum.pdb	Q9UKV8_490	NA
1256	492	Q9UKV8	16.4277	4w5o_renum.pdb	Q9UKV8_492	NA
1257	546	Q9UKV8	3.90517	4w5o_renum.pdb	Q9UKV8_546	NA
1258	564	Q9UKV8	7.43768	4w5o_renum.pdb	Q9UKV8_564	NA
1259	626	Q9UKV8	18.0214	4w5o_renum.pdb	Q9UKV8_626	NA
1260	691	Q9UKV8	24.8019	4w5o_renum.pdb	Q9UKV8_691	NA
1261	717	Q9UKV8	13.7864	4w5o_renum.pdb	Q9UKV8_717	NA
1262	751	Q9UKV8	6.26545	4w5o_renum.pdb	Q9UKV8_751	NA
1263	787	Q9UKV8	8.22437	4w5o_renum.pdb	Q9UKV8_787	NA
1264	793	Q9UKV8	3.75328	4w5o_renum.pdb	Q9UKV8_793	NA
1265	66	Q9UKV8	15.9888	4w5r_renum.pdb	Q9UKV8_66	NA
1266	137	Q9UKV8	38.4926	4w5r_renum.pdb	Q9UKV8_137	NA
1267	188	Q9UKV8	16.7873	4w5r_renum.pdb	Q9UKV8_188	NA
1268	235	Q9UKV8	21.7706	4w5r_renum.pdb	Q9UKV8_235	NA
1269	282	Q9UKV8	10.9291	4w5r_renum.pdb	Q9UKV8_282	NA
1270	306	Q9UKV8	7.87599	4w5r_renum.pdb	Q9UKV8_306	NA
1271	327	Q9UKV8	6.93087	4w5r_renum.pdb	Q9UKV8_327	NA
1272	344	Q9UKV8	9.01356	4w5r_renum.pdb	Q9UKV8_344	NA
1273	352	Q9UKV8	8.32171	4w5r_renum.pdb	Q9UKV8_352	NA
1274	455	Q9UKV8	10.9055	4w5r_renum.pdb	Q9UKV8_455	NA
1275	462	Q9UKV8	11.1774	4w5r_renum.pdb	Q9UKV8_462	NA
1276	490	Q9UKV8	18.0604	4w5r_renum.pdb	Q9UKV8_490	NA
1277	492	Q9UKV8	16.6028	4w5r_renum.pdb	Q9UKV8_492	NA
1278	546	Q9UKV8	3.64864	4w5r_renum.pdb	Q9UKV8_546	NA
1279	564	Q9UKV8	7.25027	4w5r_renum.pdb	Q9UKV8_564	NA
1280	626	Q9UKV8	17.7982	4w5r_renum.pdb	Q9UKV8_626	NA
1281	691	Q9UKV8	29.3984	4w5r_renum.pdb	Q9UKV8_691	NA
1282	717	Q9UKV8	13.7278	4w5r_renum.pdb	Q9UKV8_717	NA
1283	751	Q9UKV8	6.20036	4w5r_renum.pdb	Q9UKV8_751	NA
1284	787	Q9UKV8	8.10248	4w5r_renum.pdb	Q9UKV8_787	NA
1285	793	Q9UKV8	3.77861	4w5r_renum.pdb	Q9UKV8_793	NA
1286	66	Q9UKV8	12.569	4w5t_renum.pdb	Q9UKV8_66	NA
1287	137	Q9UKV8	23.8286	4w5t_renum.pdb	Q9UKV8_137	NA
1288	188	Q9UKV8	16.6467	4w5t_renum.pdb	Q9UKV8_188	NA
1289	235	Q9UKV8	21.9572	4w5t_renum.pdb	Q9UKV8_235	NA
1290	282	Q9UKV8	10.738	4w5t_renum.pdb	Q9UKV8_282	NA
1291	306	Q9UKV8	7.78981	4w5t_renum.pdb	Q9UKV8_306	NA
1292	327	Q9UKV8	6.79741	4w5t_renum.pdb	Q9UKV8_327	NA
1293	344	Q9UKV8	9.09431	4w5t_renum.pdb	Q9UKV8_344	NA
1294	352	Q9UKV8	10.4774	4w5t_renum.pdb	Q9UKV8_352	NA
1295	455	Q9UKV8	11.0749	4w5t_renum.pdb	Q9UKV8_455	NA
1296	462	Q9UKV8	11.1683	4w5t_renum.pdb	Q9UKV8_462	NA
1297	490	Q9UKV8	18.1314	4w5t_renum.pdb	Q9UKV8_490	NA
1298	492	Q9UKV8	16.4834	4w5t_renum.pdb	Q9UKV8_492	NA
1299	546	Q9UKV8	3.90516	4w5t_renum.pdb	Q9UKV8_546	NA
1300	564	Q9UKV8	7.4451	4w5t_renum.pdb	Q9UKV8_564	NA
1301	626	Q9UKV8	17.95	4w5t_renum.pdb	Q9UKV8_626	NA
1302	691	Q9UKV8	24.8727	4w5t_renum.pdb	Q9UKV8_691	NA
1303	717	Q9UKV8	13.8133	4w5t_renum.pdb	Q9UKV8_717	NA
1304	751	Q9UKV8	6.19818	4w5t_renum.pdb	Q9UKV8_751	NA
1305	787	Q9UKV8	8.30613	4w5t_renum.pdb	Q9UKV8_787	NA
1306	793	Q9UKV8	3.78841	4w5t_renum.pdb	Q9UKV8_793	NA
1307	114	O28126	14.2371	4x4n_renum.pdb	O28126_114	NA
1308	175	O28126	12.0712	4x4n_renum.pdb	O28126_175	NA
1309	242	O28126	20.2652	4x4n_renum.pdb	O28126_242	NA
1310	327	O28126	12.578	4x4n_renum.pdb	O28126_327	NA
1311	333	O28126	15.9489	4x4n_renum.pdb	O28126_333	NA
1312	430	O28126	27.1013	4x4n_renum.pdb	O28126_430	NA
1313	114	O28126	14.3693	4x4n_renum.pdb	O28126_114	NA
1314	175	O28126	12.4416	4x4n_renum.pdb	O28126_175	NA
1315	242	O28126	20.1958	4x4n_renum.pdb	O28126_242	NA
1316	327	O28126	12.4739	4x4n_renum.pdb	O28126_327	NA
1317	333	O28126	16.2672	4x4n_renum.pdb	O28126_333	NA
1318	430	O28126	27.0088	4x4n_renum.pdb	O28126_430	NA
1319	114	O28126	16.5255	4x4n_renum.pdb	O28126_114	NA
1320	175	O28126	12.3993	4x4n_renum.pdb	O28126_175	NA
1321	242	O28126	20.2218	4x4n_renum.pdb	O28126_242	NA
1322	327	O28126	12.5524	4x4n_renum.pdb	O28126_327	NA
1323	333	O28126	19.8797	4x4n_renum.pdb	O28126_333	NA
1324	430	O28126	27.2182	4x4n_renum.pdb	O28126_430	NA
1325	114	O28126	14.2893	4x4n_renum.pdb	O28126_114	NA
1326	175	O28126	12.4331	4x4n_renum.pdb	O28126_175	NA
1327	242	O28126	19.5773	4x4n_renum.pdb	O28126_242	NA
1328	327	O28126	12.6443	4x4n_renum.pdb	O28126_327	NA
1329	333	O28126	20.0502	4x4n_renum.pdb	O28126_333	NA
1330	430	O28126	24.2704	4x4n_renum.pdb	O28126_430	NA
1331	114	O28126	15.6731	4x4t_renum.pdb	O28126_114	NA
1332	175	O28126	12.4199	4x4t_renum.pdb	O28126_175	NA
1333	242	O28126	20.2402	4x4t_renum.pdb	O28126_242	NA
1334	327	O28126	11.8533	4x4t_renum.pdb	O28126_327	NA
1335	333	O28126	16.9989	4x4t_renum.pdb	O28126_333	NA
1336	430	O28126	27.2564	4x4t_renum.pdb	O28126_430	NA
1337	114	O28126	15.6796	4x4t_renum.pdb	O28126_114	NA
1338	175	O28126	12.3328	4x4t_renum.pdb	O28126_175	NA
1339	242	O28126	20.0297	4x4t_renum.pdb	O28126_242	NA
1340	327	O28126	12.0674	4x4t_renum.pdb	O28126_327	NA
1341	333	O28126	16.6066	4x4t_renum.pdb	O28126_333	NA
1342	430	O28126	27.083	4x4t_renum.pdb	O28126_430	NA
1343	114	O28126	16.446	4x4t_renum.pdb	O28126_114	NA
1344	175	O28126	12.5837	4x4t_renum.pdb	O28126_175	NA
1345	242	O28126	20.255	4x4t_renum.pdb	O28126_242	NA
1346	327	O28126	12.2345	4x4t_renum.pdb	O28126_327	NA
1347	333	O28126	20.1711	4x4t_renum.pdb	O28126_333	NA
1348	430	O28126	26.5002	4x4t_renum.pdb	O28126_430	NA
1349	114	O28126	14.5783	4x4t_renum.pdb	O28126_114	NA
1350	175	O28126	12.6711	4x4t_renum.pdb	O28126_175	NA
1351	242	O28126	19.5522	4x4t_renum.pdb	O28126_242	NA
1352	327	O28126	12.218	4x4t_renum.pdb	O28126_327	NA
1353	333	O28126	20.0877	4x4t_renum.pdb	O28126_333	NA
1354	430	O28126	24.4215	4x4t_renum.pdb	O28126_430	NA
1355	114	O28126	7.81199	4x4u_renum.pdb	O28126_114	NA
1356	175	O28126	12.035	4x4u_renum.pdb	O28126_175	NA
1357	242	O28126	19.7963	4x4u_renum.pdb	O28126_242	NA
1358	327	O28126	12.2746	4x4u_renum.pdb	O28126_327	NA
1359	333	O28126	16.2789	4x4u_renum.pdb	O28126_333	NA
1360	430	O28126	27.0835	4x4u_renum.pdb	O28126_430	NA
1361	114	O28126	15.3918	4x4u_renum.pdb	O28126_114	NA
1362	175	O28126	12.2825	4x4u_renum.pdb	O28126_175	NA
1363	242	O28126	20.3791	4x4u_renum.pdb	O28126_242	NA
1364	327	O28126	12.1742	4x4u_renum.pdb	O28126_327	NA
1365	333	O28126	16.4095	4x4u_renum.pdb	O28126_333	NA
1366	430	O28126	26.9977	4x4u_renum.pdb	O28126_430	NA
1367	114	O28126	16.2687	4x4u_renum.pdb	O28126_114	NA
1368	175	O28126	12.7408	4x4u_renum.pdb	O28126_175	NA
1369	242	O28126	20.4372	4x4u_renum.pdb	O28126_242	NA
1370	327	O28126	12.4954	4x4u_renum.pdb	O28126_327	NA
1371	333	O28126	19.8674	4x4u_renum.pdb	O28126_333	NA
1372	430	O28126	26.7376	4x4u_renum.pdb	O28126_430	NA
1373	114	O28126	14.8899	4x4u_renum.pdb	O28126_114	NA
1374	175	O28126	12.7227	4x4u_renum.pdb	O28126_175	NA
1375	242	O28126	20.3455	4x4u_renum.pdb	O28126_242	NA
1376	327	O28126	12.1854	4x4u_renum.pdb	O28126_327	NA
1377	333	O28126	19.9538	4x4u_renum.pdb	O28126_333	NA
1378	430	O28126	24.3651	4x4u_renum.pdb	O28126_430	NA
1379	114	O28126	7.99491	4x4v_renum.pdb	O28126_114	NA
1380	175	O28126	12.3668	4x4v_renum.pdb	O28126_175	NA
1381	242	O28126	20.2214	4x4v_renum.pdb	O28126_242	NA
1382	327	O28126	12.0212	4x4v_renum.pdb	O28126_327	NA
1383	333	O28126	16.2496	4x4v_renum.pdb	O28126_333	NA
1384	430	O28126	23.4676	4x4v_renum.pdb	O28126_430	NA
1385	114	O28126	8.22443	4x4v_renum.pdb	O28126_114	NA
1386	175	O28126	12.1948	4x4v_renum.pdb	O28126_175	NA
1387	242	O28126	20.1993	4x4v_renum.pdb	O28126_242	NA
1388	327	O28126	12.1075	4x4v_renum.pdb	O28126_327	NA
1389	333	O28126	16.1947	4x4v_renum.pdb	O28126_333	NA
1390	430	O28126	23.6382	4x4v_renum.pdb	O28126_430	NA
1391	195	O60341	23.6215	4xbf_renum.pdb	O60341_195	NA
1392	360	O60341	50.868	4xbf_renum.pdb	O60341_360	NA
1393	491	O60341	117.025	4xbf_renum.pdb	O60341_491	NA
1394	573	O60341	31.7982	4xbf_renum.pdb	O60341_573	NA
1395	600	O60341	7.48036	4xbf_renum.pdb	O60341_600	NA
1396	618	O60341	6.31189	4xbf_renum.pdb	O60341_618	NA
1397	623	O60341	17.396	4xbf_renum.pdb	O60341_623	NA
1398	665	O60341	41.8973	4xbf_renum.pdb	O60341_665	NA
1399	727	O60341	46.1187	4xbf_renum.pdb	O60341_727	NA
1400	382	Q9UKL0	129.036	4xbf_renum.pdb	Q9UKL0_382	NA
1401	43	P09651	11.2889	4yoe_renum.pdb	P09651_43	NA
1402	175	P09651	25.9303	4yoe_renum.pdb	P09651_175	NA
1403	101	Q9HBD1	20.1053	4z31_renum.pdb	Q9HBD1_101	NA
1404	140	Q9HBD1	10.9272	4z31_renum.pdb	Q9HBD1_140	NA
1405	189	Q9HBD1	6.63157	4z31_renum.pdb	Q9HBD1_189	NA
1406	251	Q9HBD1	9.95978	4z31_renum.pdb	Q9HBD1_251	NA
1407	101	Q9HBD1	19.2197	4z31_renum.pdb	Q9HBD1_101	NA
1408	140	Q9HBD1	7.97558	4z31_renum.pdb	Q9HBD1_140	NA
1409	189	Q9HBD1	6.71982	4z31_renum.pdb	Q9HBD1_189	NA
1410	251	Q9HBD1	10.0613	4z31_renum.pdb	Q9HBD1_251	NA
1411	66	Q9UKV8	4.15002	4z4c_renum.pdb	Q9UKV8_66	NA
1412	137	Q9UKV8	23.8055	4z4c_renum.pdb	Q9UKV8_137	NA
1413	188	Q9UKV8	17.0161	4z4c_renum.pdb	Q9UKV8_188	NA
1414	235	Q9UKV8	21.8765	4z4c_renum.pdb	Q9UKV8_235	NA
1415	282	Q9UKV8	10.588	4z4c_renum.pdb	Q9UKV8_282	NA
1416	306	Q9UKV8	7.67178	4z4c_renum.pdb	Q9UKV8_306	NA
1417	327	Q9UKV8	6.98278	4z4c_renum.pdb	Q9UKV8_327	NA
1418	344	Q9UKV8	9.57219	4z4c_renum.pdb	Q9UKV8_344	NA
1419	352	Q9UKV8	9.6715	4z4c_renum.pdb	Q9UKV8_352	NA
1420	455	Q9UKV8	11.0063	4z4c_renum.pdb	Q9UKV8_455	NA
1421	462	Q9UKV8	11.1823	4z4c_renum.pdb	Q9UKV8_462	NA
1422	490	Q9UKV8	17.7497	4z4c_renum.pdb	Q9UKV8_490	NA
1423	492	Q9UKV8	16.3809	4z4c_renum.pdb	Q9UKV8_492	NA
1424	546	Q9UKV8	3.84011	4z4c_renum.pdb	Q9UKV8_546	NA
1425	564	Q9UKV8	9.03866	4z4c_renum.pdb	Q9UKV8_564	NA
1426	626	Q9UKV8	17.7872	4z4c_renum.pdb	Q9UKV8_626	NA
1427	691	Q9UKV8	24.5866	4z4c_renum.pdb	Q9UKV8_691	NA
1428	717	Q9UKV8	13.6738	4z4c_renum.pdb	Q9UKV8_717	NA
1429	751	Q9UKV8	6.19719	4z4c_renum.pdb	Q9UKV8_751	NA
1430	787	Q9UKV8	8.2555	4z4c_renum.pdb	Q9UKV8_787	NA
1431	793	Q9UKV8	3.8481	4z4c_renum.pdb	Q9UKV8_793	NA
1432	66	Q9UKV8	3.98837	4z4d_renum.pdb	Q9UKV8_66	NA
1433	137	Q9UKV8	23.6255	4z4d_renum.pdb	Q9UKV8_137	NA
1434	188	Q9UKV8	17.4696	4z4d_renum.pdb	Q9UKV8_188	NA
1435	235	Q9UKV8	21.8561	4z4d_renum.pdb	Q9UKV8_235	NA
1436	282	Q9UKV8	10.5652	4z4d_renum.pdb	Q9UKV8_282	NA
1437	306	Q9UKV8	7.81457	4z4d_renum.pdb	Q9UKV8_306	NA
1438	327	Q9UKV8	6.6704	4z4d_renum.pdb	Q9UKV8_327	NA
1439	344	Q9UKV8	8.95055	4z4d_renum.pdb	Q9UKV8_344	NA
1440	352	Q9UKV8	9.60006	4z4d_renum.pdb	Q9UKV8_352	NA
1441	455	Q9UKV8	10.9143	4z4d_renum.pdb	Q9UKV8_455	NA
1442	462	Q9UKV8	11.151	4z4d_renum.pdb	Q9UKV8_462	NA
1443	490	Q9UKV8	17.6596	4z4d_renum.pdb	Q9UKV8_490	NA
1444	492	Q9UKV8	16.2935	4z4d_renum.pdb	Q9UKV8_492	NA
1445	546	Q9UKV8	3.93123	4z4d_renum.pdb	Q9UKV8_546	NA
1446	564	Q9UKV8	9.02267	4z4d_renum.pdb	Q9UKV8_564	NA
1447	626	Q9UKV8	17.9579	4z4d_renum.pdb	Q9UKV8_626	NA
1448	691	Q9UKV8	24.8097	4z4d_renum.pdb	Q9UKV8_691	NA
1449	717	Q9UKV8	13.7435	4z4d_renum.pdb	Q9UKV8_717	NA
1450	751	Q9UKV8	6.22224	4z4d_renum.pdb	Q9UKV8_751	NA
1451	787	Q9UKV8	8.21409	4z4d_renum.pdb	Q9UKV8_787	NA
1452	793	Q9UKV8	3.73404	4z4d_renum.pdb	Q9UKV8_793	NA
1453	66	Q9UKV8	3.56896	4z4e_renum.pdb	Q9UKV8_66	NA
1454	137	Q9UKV8	24.1213	4z4e_renum.pdb	Q9UKV8_137	NA
1455	188	Q9UKV8	17.1614	4z4e_renum.pdb	Q9UKV8_188	NA
1456	235	Q9UKV8	22.1257	4z4e_renum.pdb	Q9UKV8_235	NA
1457	282	Q9UKV8	10.6541	4z4e_renum.pdb	Q9UKV8_282	NA
1458	306	Q9UKV8	7.80133	4z4e_renum.pdb	Q9UKV8_306	NA
1459	327	Q9UKV8	6.99339	4z4e_renum.pdb	Q9UKV8_327	NA
1460	344	Q9UKV8	9.78033	4z4e_renum.pdb	Q9UKV8_344	NA
1461	352	Q9UKV8	9.55706	4z4e_renum.pdb	Q9UKV8_352	NA
1462	455	Q9UKV8	10.9644	4z4e_renum.pdb	Q9UKV8_455	NA
1463	462	Q9UKV8	11.129	4z4e_renum.pdb	Q9UKV8_462	NA
1464	490	Q9UKV8	17.6184	4z4e_renum.pdb	Q9UKV8_490	NA
1465	492	Q9UKV8	16.4332	4z4e_renum.pdb	Q9UKV8_492	NA
1466	546	Q9UKV8	3.95949	4z4e_renum.pdb	Q9UKV8_546	NA
1467	564	Q9UKV8	9.07509	4z4e_renum.pdb	Q9UKV8_564	NA
1468	626	Q9UKV8	17.9276	4z4e_renum.pdb	Q9UKV8_626	NA
1469	691	Q9UKV8	24.7447	4z4e_renum.pdb	Q9UKV8_691	NA
1470	717	Q9UKV8	13.7524	4z4e_renum.pdb	Q9UKV8_717	NA
1471	751	Q9UKV8	6.28426	4z4e_renum.pdb	Q9UKV8_751	NA
1472	787	Q9UKV8	8.22584	4z4e_renum.pdb	Q9UKV8_787	NA
1473	793	Q9UKV8	3.75176	4z4e_renum.pdb	Q9UKV8_793	NA
1474	66	Q9UKV8	9.74875	4z4f_renum.pdb	Q9UKV8_66	NA
1475	137	Q9UKV8	23.7271	4z4f_renum.pdb	Q9UKV8_137	NA
1476	188	Q9UKV8	17.1226	4z4f_renum.pdb	Q9UKV8_188	NA
1477	235	Q9UKV8	23.0097	4z4f_renum.pdb	Q9UKV8_235	NA
1478	282	Q9UKV8	13.0708	4z4f_renum.pdb	Q9UKV8_282	NA
1479	306	Q9UKV8	7.62685	4z4f_renum.pdb	Q9UKV8_306	NA
1480	327	Q9UKV8	7.85954	4z4f_renum.pdb	Q9UKV8_327	NA
1481	344	Q9UKV8	9.77224	4z4f_renum.pdb	Q9UKV8_344	NA
1482	352	Q9UKV8	9.44149	4z4f_renum.pdb	Q9UKV8_352	NA
1483	455	Q9UKV8	10.8765	4z4f_renum.pdb	Q9UKV8_455	NA
1484	462	Q9UKV8	11.2919	4z4f_renum.pdb	Q9UKV8_462	NA
1485	490	Q9UKV8	18.5618	4z4f_renum.pdb	Q9UKV8_490	NA
1486	492	Q9UKV8	16.7929	4z4f_renum.pdb	Q9UKV8_492	NA
1487	546	Q9UKV8	3.87474	4z4f_renum.pdb	Q9UKV8_546	NA
1488	564	Q9UKV8	9.28465	4z4f_renum.pdb	Q9UKV8_564	NA
1489	626	Q9UKV8	17.9287	4z4f_renum.pdb	Q9UKV8_626	NA
1490	691	Q9UKV8	24.6807	4z4f_renum.pdb	Q9UKV8_691	NA
1491	717	Q9UKV8	13.926	4z4f_renum.pdb	Q9UKV8_717	NA
1492	751	Q9UKV8	6.29188	4z4f_renum.pdb	Q9UKV8_751	NA
1493	787	Q9UKV8	8.41877	4z4f_renum.pdb	Q9UKV8_787	NA
1494	793	Q9UKV8	3.77815	4z4f_renum.pdb	Q9UKV8_793	NA
1495	66	Q9UKV8	3.65074	4z4g_renum.pdb	Q9UKV8_66	NA
1496	137	Q9UKV8	24.2902	4z4g_renum.pdb	Q9UKV8_137	NA
1497	188	Q9UKV8	18.2765	4z4g_renum.pdb	Q9UKV8_188	NA
1498	235	Q9UKV8	22.22	4z4g_renum.pdb	Q9UKV8_235	NA
1499	282	Q9UKV8	10.9273	4z4g_renum.pdb	Q9UKV8_282	NA
1500	306	Q9UKV8	7.12372	4z4g_renum.pdb	Q9UKV8_306	NA
1501	327	Q9UKV8	7.21594	4z4g_renum.pdb	Q9UKV8_327	NA
1502	344	Q9UKV8	9.52267	4z4g_renum.pdb	Q9UKV8_344	NA
1503	352	Q9UKV8	9.27721	4z4g_renum.pdb	Q9UKV8_352	NA
1504	455	Q9UKV8	11.0381	4z4g_renum.pdb	Q9UKV8_455	NA
1505	462	Q9UKV8	11.3232	4z4g_renum.pdb	Q9UKV8_462	NA
1506	490	Q9UKV8	18.3377	4z4g_renum.pdb	Q9UKV8_490	NA
1507	492	Q9UKV8	16.8148	4z4g_renum.pdb	Q9UKV8_492	NA
1508	546	Q9UKV8	3.76493	4z4g_renum.pdb	Q9UKV8_546	NA
1509	564	Q9UKV8	9.16805	4z4g_renum.pdb	Q9UKV8_564	NA
1510	626	Q9UKV8	17.5999	4z4g_renum.pdb	Q9UKV8_626	NA
1511	691	Q9UKV8	24.795	4z4g_renum.pdb	Q9UKV8_691	NA
1512	717	Q9UKV8	13.6189	4z4g_renum.pdb	Q9UKV8_717	NA
1513	751	Q9UKV8	6.20912	4z4g_renum.pdb	Q9UKV8_751	NA
1514	787	Q9UKV8	8.29539	4z4g_renum.pdb	Q9UKV8_787	NA
1515	793	Q9UKV8	3.9178	4z4g_renum.pdb	Q9UKV8_793	NA
1516	66	Q9UKV8	4.30081	4z4h_renum.pdb	Q9UKV8_66	NA
1517	137	Q9UKV8	24.0868	4z4h_renum.pdb	Q9UKV8_137	NA
1518	188	Q9UKV8	18.4281	4z4h_renum.pdb	Q9UKV8_188	NA
1519	235	Q9UKV8	21.8576	4z4h_renum.pdb	Q9UKV8_235	NA
1520	282	Q9UKV8	10.923	4z4h_renum.pdb	Q9UKV8_282	NA
1521	306	Q9UKV8	7.76976	4z4h_renum.pdb	Q9UKV8_306	NA
1522	327	Q9UKV8	6.86097	4z4h_renum.pdb	Q9UKV8_327	NA
1523	344	Q9UKV8	9.09048	4z4h_renum.pdb	Q9UKV8_344	NA
1524	352	Q9UKV8	9.42115	4z4h_renum.pdb	Q9UKV8_352	NA
1525	455	Q9UKV8	11.0455	4z4h_renum.pdb	Q9UKV8_455	NA
1526	462	Q9UKV8	11.0859	4z4h_renum.pdb	Q9UKV8_462	NA
1527	490	Q9UKV8	18.1796	4z4h_renum.pdb	Q9UKV8_490	NA
1528	492	Q9UKV8	16.7705	4z4h_renum.pdb	Q9UKV8_492	NA
1529	546	Q9UKV8	3.73045	4z4h_renum.pdb	Q9UKV8_546	NA
1530	564	Q9UKV8	9.21284	4z4h_renum.pdb	Q9UKV8_564	NA
1531	626	Q9UKV8	17.8118	4z4h_renum.pdb	Q9UKV8_626	NA
1532	691	Q9UKV8	24.7907	4z4h_renum.pdb	Q9UKV8_691	NA
1533	717	Q9UKV8	13.8841	4z4h_renum.pdb	Q9UKV8_717	NA
1534	751	Q9UKV8	6.36073	4z4h_renum.pdb	Q9UKV8_751	NA
1535	787	Q9UKV8	8.36989	4z4h_renum.pdb	Q9UKV8_787	NA
1536	793	Q9UKV8	3.84544	4z4h_renum.pdb	Q9UKV8_793	NA
1537	66	Q9UKV8	4.44495	4z4i_renum.pdb	Q9UKV8_66	NA
1538	137	Q9UKV8	23.8637	4z4i_renum.pdb	Q9UKV8_137	NA
1539	188	Q9UKV8	17.9294	4z4i_renum.pdb	Q9UKV8_188	NA
1540	235	Q9UKV8	22.507	4z4i_renum.pdb	Q9UKV8_235	NA
1541	282	Q9UKV8	9.74115	4z4i_renum.pdb	Q9UKV8_282	NA
1542	306	Q9UKV8	7.76632	4z4i_renum.pdb	Q9UKV8_306	NA
1543	327	Q9UKV8	7.42371	4z4i_renum.pdb	Q9UKV8_327	NA
1544	344	Q9UKV8	9.73573	4z4i_renum.pdb	Q9UKV8_344	NA
1545	352	Q9UKV8	9.306	4z4i_renum.pdb	Q9UKV8_352	NA
1546	455	Q9UKV8	11.1092	4z4i_renum.pdb	Q9UKV8_455	NA
1547	462	Q9UKV8	11.2814	4z4i_renum.pdb	Q9UKV8_462	NA
1548	490	Q9UKV8	18.2899	4z4i_renum.pdb	Q9UKV8_490	NA
1549	492	Q9UKV8	16.911	4z4i_renum.pdb	Q9UKV8_492	NA
1550	546	Q9UKV8	3.90641	4z4i_renum.pdb	Q9UKV8_546	NA
1551	564	Q9UKV8	9.14431	4z4i_renum.pdb	Q9UKV8_564	NA
1552	626	Q9UKV8	17.642	4z4i_renum.pdb	Q9UKV8_626	NA
1553	691	Q9UKV8	24.4962	4z4i_renum.pdb	Q9UKV8_691	NA
1554	717	Q9UKV8	13.8202	4z4i_renum.pdb	Q9UKV8_717	NA
1555	751	Q9UKV8	6.32384	4z4i_renum.pdb	Q9UKV8_751	NA
1556	787	Q9UKV8	8.30492	4z4i_renum.pdb	Q9UKV8_787	NA
1557	793	Q9UKV8	3.88466	4z4i_renum.pdb	Q9UKV8_793	NA
1558	22	Q9HD40	10.9678	4zdo_renum.pdb	Q9HD40_22	NA
1559	41	Q9HD40	11.8132	4zdo_renum.pdb	Q9HD40_41	NA
1560	70	Q9HD40	38.1815	4zdo_renum.pdb	Q9HD40_70	NA
1561	137	Q9HD40	13.1545	4zdo_renum.pdb	Q9HD40_137	NA
1562	151	Q9HD40	23.6358	4zdo_renum.pdb	Q9HD40_151	NA
1563	175	Q9HD40	22.087	4zdo_renum.pdb	Q9HD40_175	NA
1564	216	Q9HD40	34.801	4zdo_renum.pdb	Q9HD40_216	NA
1565	219	Q9HD40	25.0752	4zdo_renum.pdb	Q9HD40_219	NA
1566	226	Q9HD40	13.1443	4zdo_renum.pdb	Q9HD40_226	NA
1567	242	Q9HD40	19.6606	4zdo_renum.pdb	Q9HD40_242	NA
1568	262	Q9HD40	9.08568	4zdo_renum.pdb	Q9HD40_262	NA
1569	431	Q9HD40	22.5035	4zdo_renum.pdb	Q9HD40_431	NA
1570	457	Q9HD40	32.6582	4zdo_renum.pdb	Q9HD40_457	NA
1571	22	Q9HD40	43.536	4zdo_renum.pdb	Q9HD40_22	NA
1572	41	Q9HD40	36.5503	4zdo_renum.pdb	Q9HD40_41	NA
1573	70	Q9HD40	55.3922	4zdo_renum.pdb	Q9HD40_70	NA
1574	137	Q9HD40	39.8616	4zdo_renum.pdb	Q9HD40_137	NA
1575	151	Q9HD40	38.0892	4zdo_renum.pdb	Q9HD40_151	NA
1576	175	Q9HD40	27.0271	4zdo_renum.pdb	Q9HD40_175	NA
1577	216	Q9HD40	47.5457	4zdo_renum.pdb	Q9HD40_216	NA
1578	219	Q9HD40	39.0169	4zdo_renum.pdb	Q9HD40_219	NA
1579	226	Q9HD40	27.9031	4zdo_renum.pdb	Q9HD40_226	NA
1580	242	Q9HD40	43.3098	4zdo_renum.pdb	Q9HD40_242	NA
1581	262	Q9HD40	31.5889	4zdo_renum.pdb	Q9HD40_262	NA
1582	431	Q9HD40	22.7082	4zdo_renum.pdb	Q9HD40_431	NA
1583	457	Q9HD40	7.29168	4zdo_renum.pdb	Q9HD40_457	NA
1584	41	Q9HD40	10.7813	4zdo_renum.pdb	Q9HD40_41	NA
1585	70	Q9HD40	37.433	4zdo_renum.pdb	Q9HD40_70	NA
1586	137	Q9HD40	13.6998	4zdo_renum.pdb	Q9HD40_137	NA
1587	151	Q9HD40	22.4437	4zdo_renum.pdb	Q9HD40_151	NA
1588	175	Q9HD40	27.5864	4zdo_renum.pdb	Q9HD40_175	NA
1589	216	Q9HD40	32.6807	4zdo_renum.pdb	Q9HD40_216	NA
1590	219	Q9HD40	23.7327	4zdo_renum.pdb	Q9HD40_219	NA
1591	226	Q9HD40	22.9927	4zdo_renum.pdb	Q9HD40_226	NA
1592	242	Q9HD40	18.446	4zdo_renum.pdb	Q9HD40_242	NA
1593	262	Q9HD40	16.4284	4zdo_renum.pdb	Q9HD40_262	NA
1594	431	Q9HD40	36.966	4zdo_renum.pdb	Q9HD40_431	NA
1595	457	Q9HD40	43.7615	4zdo_renum.pdb	Q9HD40_457	NA
1596	22	Q9HD40	49.2461	4zdo_renum.pdb	Q9HD40_22	NA
1597	41	Q9HD40	40.0686	4zdo_renum.pdb	Q9HD40_41	NA
1598	70	Q9HD40	57.8166	4zdo_renum.pdb	Q9HD40_70	NA
1599	137	Q9HD40	43.0829	4zdo_renum.pdb	Q9HD40_137	NA
1600	151	Q9HD40	42.4217	4zdo_renum.pdb	Q9HD40_151	NA
1601	175	Q9HD40	31.0557	4zdo_renum.pdb	Q9HD40_175	NA
1602	216	Q9HD40	51.8547	4zdo_renum.pdb	Q9HD40_216	NA
1603	219	Q9HD40	43.2062	4zdo_renum.pdb	Q9HD40_219	NA
1604	226	Q9HD40	30.4746	4zdo_renum.pdb	Q9HD40_226	NA
1605	242	Q9HD40	46.7638	4zdo_renum.pdb	Q9HD40_242	NA
1606	262	Q9HD40	34.3923	4zdo_renum.pdb	Q9HD40_262	NA
1607	431	Q9HD40	22.8982	4zdo_renum.pdb	Q9HD40_431	NA
1608	457	Q9HD40	6.90184	4zdo_renum.pdb	Q9HD40_457	NA
1609	41	Q9HD40	11.6788	4zdp_renum.pdb	Q9HD40_41	NA
1610	70	Q9HD40	38.4435	4zdp_renum.pdb	Q9HD40_70	NA
1611	137	Q9HD40	13.0771	4zdp_renum.pdb	Q9HD40_137	NA
1612	151	Q9HD40	23.835	4zdp_renum.pdb	Q9HD40_151	NA
1613	175	Q9HD40	22.4258	4zdp_renum.pdb	Q9HD40_175	NA
1614	216	Q9HD40	34.7532	4zdp_renum.pdb	Q9HD40_216	NA
1615	219	Q9HD40	24.9687	4zdp_renum.pdb	Q9HD40_219	NA
1616	226	Q9HD40	13.4376	4zdp_renum.pdb	Q9HD40_226	NA
1617	242	Q9HD40	19.5778	4zdp_renum.pdb	Q9HD40_242	NA
1618	262	Q9HD40	8.89758	4zdp_renum.pdb	Q9HD40_262	NA
1619	334	Q9HD40	14.3018	4zdp_renum.pdb	Q9HD40_334	NA
1620	431	Q9HD40	22.594	4zdp_renum.pdb	Q9HD40_431	NA
1621	457	Q9HD40	32.9361	4zdp_renum.pdb	Q9HD40_457	NA
1622	22	Q9HD40	44.5531	4zdp_renum.pdb	Q9HD40_22	NA
1623	41	Q9HD40	36.6418	4zdp_renum.pdb	Q9HD40_41	NA
1624	70	Q9HD40	55.5008	4zdp_renum.pdb	Q9HD40_70	NA
1625	137	Q9HD40	40.0712	4zdp_renum.pdb	Q9HD40_137	NA
1626	151	Q9HD40	38.7874	4zdp_renum.pdb	Q9HD40_151	NA
1627	175	Q9HD40	27.8192	4zdp_renum.pdb	Q9HD40_175	NA
1628	216	Q9HD40	47.9968	4zdp_renum.pdb	Q9HD40_216	NA
1629	219	Q9HD40	39.8761	4zdp_renum.pdb	Q9HD40_219	NA
1630	226	Q9HD40	28.7396	4zdp_renum.pdb	Q9HD40_226	NA
1631	242	Q9HD40	44.2163	4zdp_renum.pdb	Q9HD40_242	NA
1632	262	Q9HD40	31.9734	4zdp_renum.pdb	Q9HD40_262	NA
1633	334	Q9HD40	31.6042	4zdp_renum.pdb	Q9HD40_334	NA
1634	431	Q9HD40	22.8316	4zdp_renum.pdb	Q9HD40_431	NA
1635	457	Q9HD40	8.15723	4zdp_renum.pdb	Q9HD40_457	NA
1636	41	Q9HD40	11.0487	4zdp_renum.pdb	Q9HD40_41	NA
1637	70	Q9HD40	37.4408	4zdp_renum.pdb	Q9HD40_70	NA
1638	137	Q9HD40	13.8443	4zdp_renum.pdb	Q9HD40_137	NA
1639	151	Q9HD40	22.6659	4zdp_renum.pdb	Q9HD40_151	NA
1640	175	Q9HD40	28.1605	4zdp_renum.pdb	Q9HD40_175	NA
1641	216	Q9HD40	32.6951	4zdp_renum.pdb	Q9HD40_216	NA
1642	219	Q9HD40	24.1337	4zdp_renum.pdb	Q9HD40_219	NA
1643	226	Q9HD40	23.7442	4zdp_renum.pdb	Q9HD40_226	NA
1644	242	Q9HD40	18.7735	4zdp_renum.pdb	Q9HD40_242	NA
1645	262	Q9HD40	16.8819	4zdp_renum.pdb	Q9HD40_262	NA
1646	334	Q9HD40	13.9985	4zdp_renum.pdb	Q9HD40_334	NA
1647	431	Q9HD40	37.7458	4zdp_renum.pdb	Q9HD40_431	NA
1648	457	Q9HD40	44.1279	4zdp_renum.pdb	Q9HD40_457	NA
1649	22	Q9HD40	49.4076	4zdp_renum.pdb	Q9HD40_22	NA
1650	41	Q9HD40	39.7505	4zdp_renum.pdb	Q9HD40_41	NA
1651	70	Q9HD40	57.4588	4zdp_renum.pdb	Q9HD40_70	NA
1652	137	Q9HD40	42.9194	4zdp_renum.pdb	Q9HD40_137	NA
1653	151	Q9HD40	42.6588	4zdp_renum.pdb	Q9HD40_151	NA
1654	175	Q9HD40	32.7322	4zdp_renum.pdb	Q9HD40_175	NA
1655	216	Q9HD40	54.6312	4zdp_renum.pdb	Q9HD40_216	NA
1656	219	Q9HD40	44.888	4zdp_renum.pdb	Q9HD40_219	NA
1657	226	Q9HD40	31.0606	4zdp_renum.pdb	Q9HD40_226	NA
1658	242	Q9HD40	48.2016	4zdp_renum.pdb	Q9HD40_242	NA
1659	262	Q9HD40	34.6449	4zdp_renum.pdb	Q9HD40_262	NA
1660	334	Q9HD40	34.6716	4zdp_renum.pdb	Q9HD40_334	NA
1661	431	Q9HD40	24.1819	4zdp_renum.pdb	Q9HD40_431	NA
1662	457	Q9HD40	7.11578	4zdp_renum.pdb	Q9HD40_457	NA
1663	189	Q9HBD1	6.60856	4zld_renum.pdb	Q9HBD1_189	NA
1664	251	Q9HBD1	10.1994	4zld_renum.pdb	Q9HBD1_251	NA
1665	39	P49458	5.12605	5aox_renum.pdb	P49458_39	NA
1666	20	P37108	7.58119	5aox_renum.pdb	P37108_20	NA
1667	56	P37108	10.6317	5aox_renum.pdb	P37108_56	NA
1668	39	P49458	5.19573	5aox_renum.pdb	P49458_39	NA
1669	20	P37108	7.42219	5aox_renum.pdb	P37108_20	NA
1670	56	P37108	10.7125	5aox_renum.pdb	P37108_56	NA
1671	115	Q753P9	9.29591	5bte_renum.pdb	Q753P9_115	NA
1672	262	Q753P9	8.58228	5bte_renum.pdb	Q753P9_262	NA
1673	305	Q753P9	10.5394	5bte_renum.pdb	Q753P9_305	NA
1674	320	Q753P9	23.7027	5bte_renum.pdb	Q753P9_320	NA
1675	337	Q753P9	9.96115	5bte_renum.pdb	Q753P9_337	NA
1676	115	Q753P9	9.16814	5bte_renum.pdb	Q753P9_115	NA
1677	262	Q753P9	8.6616	5bte_renum.pdb	Q753P9_262	NA
1678	305	Q753P9	10.5747	5bte_renum.pdb	Q753P9_305	NA
1679	320	Q753P9	23.7344	5bte_renum.pdb	Q753P9_320	NA
1680	337	Q753P9	9.89815	5bte_renum.pdb	Q753P9_337	NA
1681	60	Q96FX7	47.9789	5ccb_renum.pdb	Q96FX7_60	NA
1682	108	Q96FX7	32.3151	5ccb_renum.pdb	Q96FX7_108	NA
1683	165	Q96FX7	28.9318	5ccb_renum.pdb	Q96FX7_165	NA
1684	204	Q96FX7	22.7722	5ccb_renum.pdb	Q96FX7_204	2.02825
1685	209	Q96FX7	20.1564	5ccb_renum.pdb	Q96FX7_209	3.67138
1686	217	Q96FX7	14.5731	5ccb_renum.pdb	Q96FX7_217	NA
1687	209	Q9UJA5	9.39808	5ccb_renum.pdb	Q9UJA5_209	NA
1688	243	Q9UJA5	6.48337	5ccb_renum.pdb	Q9UJA5_243	2.74794
1689	401	Q9UJA5	13.0527	5ccb_renum.pdb	Q9UJA5_401	NA
1690	410	Q9UJA5	21.3355	5ccb_renum.pdb	Q9UJA5_410	NA
1691	60	Q96FX7	48.1035	5ccx_renum.pdb	Q96FX7_60	NA
1692	108	Q96FX7	32.3896	5ccx_renum.pdb	Q96FX7_108	NA
1693	165	Q96FX7	29.6896	5ccx_renum.pdb	Q96FX7_165	NA
1694	204	Q96FX7	23.0857	5ccx_renum.pdb	Q96FX7_204	2.02825
1695	209	Q96FX7	20.9244	5ccx_renum.pdb	Q96FX7_209	3.67138
1696	217	Q96FX7	16.2201	5ccx_renum.pdb	Q96FX7_217	NA
1697	209	Q9UJA5	9.38873	5ccx_renum.pdb	Q9UJA5_209	NA
1698	243	Q9UJA5	6.53532	5ccx_renum.pdb	Q9UJA5_243	2.74794
1699	401	Q9UJA5	13.2883	5ccx_renum.pdb	Q9UJA5_401	NA
1700	410	Q9UJA5	21.7092	5ccx_renum.pdb	Q9UJA5_410	NA
1701	336	P00734	18.9903	5do4_renum.pdb	P00734_336	NA
1702	391	P00734	20.4274	5do4_renum.pdb	P00734_391	NA
1703	407	P00734	18.3398	5do4_renum.pdb	P00734_407	NA
1704	482	P00734	18.9933	5do4_renum.pdb	P00734_482	NA
1705	536	P00734	7.11356	5do4_renum.pdb	P00734_536	NA
1706	550	P00734	8.90684	5do4_renum.pdb	P00734_550	NA
1707	564	P00734	24.7208	5do4_renum.pdb	P00734_564	NA
1708	594	P00734	23.2418	5do4_renum.pdb	P00734_594	NA
1709	263	O95786	16.131	5e3h_renum.pdb	O95786_263	NA
1710	268	O95786	21.4857	5e3h_renum.pdb	O95786_268	NA
1711	278	O95786	20.2302	5e3h_renum.pdb	O95786_278	NA
1712	374	O95786	13.254	5e3h_renum.pdb	O95786_374	NA
1713	428	O95786	16.9887	5e3h_renum.pdb	O95786_428	NA
1714	431	O95786	16.6403	5e3h_renum.pdb	O95786_431	NA
1715	490	O95786	19.1298	5e3h_renum.pdb	O95786_490	NA
1716	520	O95786	14.597	5e3h_renum.pdb	O95786_520	NA
1717	535	O95786	17.6861	5e3h_renum.pdb	O95786_535	NA
1718	615	O95786	24.7234	5e3h_renum.pdb	O95786_615	NA
1719	680	O95786	15.134	5e3h_renum.pdb	O95786_680	NA
1720	709	O95786	17.1938	5e3h_renum.pdb	O95786_709	NA
1721	738	O95786	16.0596	5e3h_renum.pdb	O95786_738	NA
1722	810	O95786	14.1517	5e3h_renum.pdb	O95786_810	NA
1723	813	O95786	17.4173	5e3h_renum.pdb	O95786_813	NA
1724	818	O95786	12.7379	5e3h_renum.pdb	O95786_818	NA
1725	829	O95786	4.10299	5e3h_renum.pdb	O95786_829	NA
1726	841	O95786	17.1939	5e3h_renum.pdb	O95786_841	NA
1727	864	O95786	15.1101	5e3h_renum.pdb	O95786_864	NA
1728	869	O95786	16.1562	5e3h_renum.pdb	O95786_869	NA
1729	155	P41250	18.9193	5e6m_renum.pdb	P41250_155	NA
1730	180	P41250	15.9463	5e6m_renum.pdb	P41250_180	NA
1731	442	P41250	17.1837	5e6m_renum.pdb	P41250_442	NA
1732	444	P41250	8.82535	5e6m_renum.pdb	P41250_444	NA
1733	461	P41250	12.941	5e6m_renum.pdb	P41250_461	NA
1734	466	P41250	17.2738	5e6m_renum.pdb	P41250_466	NA
1735	471	P41250	12.7588	5e6m_renum.pdb	P41250_471	NA
1736	616	P41250	12.7029	5e6m_renum.pdb	P41250_616	NA
1737	155	P41250	18.8736	5e6m_renum.pdb	P41250_155	NA
1738	180	P41250	15.1705	5e6m_renum.pdb	P41250_180	NA
1739	442	P41250	16.0053	5e6m_renum.pdb	P41250_442	NA
1740	444	P41250	8.73704	5e6m_renum.pdb	P41250_444	NA
1741	461	P41250	14.1808	5e6m_renum.pdb	P41250_461	NA
1742	466	P41250	17.1876	5e6m_renum.pdb	P41250_466	NA
1743	471	P41250	12.817	5e6m_renum.pdb	P41250_471	NA
1744	616	P41250	12.7259	5e6m_renum.pdb	P41250_616	NA
1745	377	P78563	7.36609	5ed1_renum.pdb	P78563_377	NA
1746	393	P78563	9.93523	5ed1_renum.pdb	P78563_393	NA
1747	451	P78563	8.73691	5ed1_renum.pdb	P78563_451	NA
1748	556	P78563	10.5692	5ed1_renum.pdb	P78563_556	NA
1749	668	P78563	19.5949	5ed1_renum.pdb	P78563_668	NA
1750	674	P78563	28.2234	5ed1_renum.pdb	P78563_674	4.07725
1751	377	P78563	53.7332	5ed1_renum.pdb	P78563_377	NA
1752	393	P78563	46.4549	5ed1_renum.pdb	P78563_393	NA
1753	451	P78563	58.9792	5ed1_renum.pdb	P78563_451	NA
1754	556	P78563	56.3422	5ed1_renum.pdb	P78563_556	NA
1755	668	P78563	40.8912	5ed1_renum.pdb	P78563_668	NA
1756	674	P78563	37.1037	5ed1_renum.pdb	P78563_674	4.07725
1757	377	P78563	7.29694	5ed2_renum.pdb	P78563_377	NA
1758	393	P78563	10.944	5ed2_renum.pdb	P78563_393	NA
1759	451	P78563	9.06465	5ed2_renum.pdb	P78563_451	NA
1760	556	P78563	10.8767	5ed2_renum.pdb	P78563_556	NA
1761	668	P78563	20.2561	5ed2_renum.pdb	P78563_668	NA
1762	674	P78563	29.9244	5ed2_renum.pdb	P78563_674	4.07725
1763	377	P78563	7.25173	5ed2_renum.pdb	P78563_377	NA
1764	393	P78563	10.9117	5ed2_renum.pdb	P78563_393	NA
1765	451	P78563	9.05979	5ed2_renum.pdb	P78563_451	NA
1766	556	P78563	10.8061	5ed2_renum.pdb	P78563_556	NA
1767	668	P78563	20.117	5ed2_renum.pdb	P78563_668	NA
1768	674	P78563	29.8966	5ed2_renum.pdb	P78563_674	4.07725
1769	50	P22626	8.01138	5en1_renum.pdb	P22626_50	NA
1770	287	P49643	22.1145	5f0q_renum.pdb	P49643_287	NA
1771	367	P49643	24.0746	5f0q_renum.pdb	P49643_367	NA
1772	384	P49643	23.1687	5f0q_renum.pdb	P49643_384	NA
1773	424	P49643	28.2231	5f0q_renum.pdb	P49643_424	2.30959
1774	437	P49643	35.7684	5f0q_renum.pdb	P49643_437	NA
1775	449	P49643	29.5956	5f0q_renum.pdb	P49643_449	5.57789
1776	287	P49643	22.2535	5f0q_renum.pdb	P49643_287	NA
1777	367	P49643	24.4864	5f0q_renum.pdb	P49643_367	NA
1778	384	P49643	23.245	5f0q_renum.pdb	P49643_384	NA
1779	424	P49643	25.4296	5f0q_renum.pdb	P49643_424	2.30959
1780	437	P49643	24.0226	5f0q_renum.pdb	P49643_437	NA
1781	449	P49643	29.5816	5f0q_renum.pdb	P49643_449	5.57789
1782	263	O95786	16.4234	5f9f_renum.pdb	O95786_263	NA
1783	268	O95786	21.6842	5f9f_renum.pdb	O95786_268	NA
1784	278	O95786	19.5942	5f9f_renum.pdb	O95786_278	NA
1785	374	O95786	13.4047	5f9f_renum.pdb	O95786_374	NA
1786	428	O95786	18.5287	5f9f_renum.pdb	O95786_428	NA
1787	431	O95786	16.7853	5f9f_renum.pdb	O95786_431	NA
1788	490	O95786	20.453	5f9f_renum.pdb	O95786_490	NA
1789	520	O95786	14.6244	5f9f_renum.pdb	O95786_520	NA
1790	535	O95786	17.6963	5f9f_renum.pdb	O95786_535	NA
1791	615	O95786	24.504	5f9f_renum.pdb	O95786_615	NA
1792	680	O95786	15.9952	5f9f_renum.pdb	O95786_680	NA
1793	709	O95786	16.7478	5f9f_renum.pdb	O95786_709	NA
1794	738	O95786	15.9005	5f9f_renum.pdb	O95786_738	NA
1795	810	O95786	14.3239	5f9f_renum.pdb	O95786_810	NA
1796	813	O95786	17.6745	5f9f_renum.pdb	O95786_813	NA
1797	818	O95786	12.7228	5f9f_renum.pdb	O95786_818	NA
1798	829	O95786	3.8322	5f9f_renum.pdb	O95786_829	NA
1799	841	O95786	16.7575	5f9f_renum.pdb	O95786_841	NA
1800	864	O95786	15.4155	5f9f_renum.pdb	O95786_864	NA
1801	869	O95786	16.4384	5f9f_renum.pdb	O95786_869	NA
1802	263	O95786	16.2452	5f9f_renum.pdb	O95786_263	NA
1803	268	O95786	21.4969	5f9f_renum.pdb	O95786_268	NA
1804	278	O95786	19.6056	5f9f_renum.pdb	O95786_278	NA
1805	374	O95786	13.1303	5f9f_renum.pdb	O95786_374	NA
1806	428	O95786	18.2556	5f9f_renum.pdb	O95786_428	NA
1807	431	O95786	16.5096	5f9f_renum.pdb	O95786_431	NA
1808	490	O95786	19.8115	5f9f_renum.pdb	O95786_490	NA
1809	520	O95786	14.6485	5f9f_renum.pdb	O95786_520	NA
1810	535	O95786	17.648	5f9f_renum.pdb	O95786_535	NA
1811	615	O95786	24.7195	5f9f_renum.pdb	O95786_615	NA
1812	680	O95786	15.8149	5f9f_renum.pdb	O95786_680	NA
1813	709	O95786	16.4777	5f9f_renum.pdb	O95786_709	NA
1814	738	O95786	15.8327	5f9f_renum.pdb	O95786_738	NA
1815	810	O95786	14.2038	5f9f_renum.pdb	O95786_810	NA
1816	813	O95786	17.7564	5f9f_renum.pdb	O95786_813	NA
1817	818	O95786	12.8316	5f9f_renum.pdb	O95786_818	NA
1818	829	O95786	4.14072	5f9f_renum.pdb	O95786_829	NA
1819	841	O95786	16.7674	5f9f_renum.pdb	O95786_841	NA
1820	864	O95786	15.4965	5f9f_renum.pdb	O95786_864	NA
1821	869	O95786	16.2805	5f9f_renum.pdb	O95786_869	NA
1822	263	O95786	16.2154	5f9f_renum.pdb	O95786_263	NA
1823	268	O95786	21.542	5f9f_renum.pdb	O95786_268	NA
1824	278	O95786	19.572	5f9f_renum.pdb	O95786_278	NA
1825	374	O95786	13.1466	5f9f_renum.pdb	O95786_374	NA
1826	428	O95786	18.293	5f9f_renum.pdb	O95786_428	NA
1827	431	O95786	16.6785	5f9f_renum.pdb	O95786_431	NA
1828	490	O95786	20.1555	5f9f_renum.pdb	O95786_490	NA
1829	520	O95786	14.5076	5f9f_renum.pdb	O95786_520	NA
1830	535	O95786	17.5947	5f9f_renum.pdb	O95786_535	NA
1831	615	O95786	24.6069	5f9f_renum.pdb	O95786_615	NA
1832	680	O95786	15.6762	5f9f_renum.pdb	O95786_680	NA
1833	709	O95786	16.4178	5f9f_renum.pdb	O95786_709	NA
1834	738	O95786	15.5756	5f9f_renum.pdb	O95786_738	NA
1835	810	O95786	14.3181	5f9f_renum.pdb	O95786_810	NA
1836	813	O95786	17.5468	5f9f_renum.pdb	O95786_813	NA
1837	818	O95786	13.1072	5f9f_renum.pdb	O95786_818	NA
1838	829	O95786	3.73307	5f9f_renum.pdb	O95786_829	NA
1839	841	O95786	16.9111	5f9f_renum.pdb	O95786_841	NA
1840	864	O95786	15.1724	5f9f_renum.pdb	O95786_864	NA
1841	869	O95786	16.2421	5f9f_renum.pdb	O95786_869	NA
1842	263	O95786	16.2349	5f9f_renum.pdb	O95786_263	NA
1843	268	O95786	21.7866	5f9f_renum.pdb	O95786_268	NA
1844	278	O95786	20.3369	5f9f_renum.pdb	O95786_278	NA
1845	374	O95786	13.3021	5f9f_renum.pdb	O95786_374	NA
1846	428	O95786	18.2288	5f9f_renum.pdb	O95786_428	NA
1847	431	O95786	16.534	5f9f_renum.pdb	O95786_431	NA
1848	490	O95786	20.5205	5f9f_renum.pdb	O95786_490	NA
1849	520	O95786	14.5774	5f9f_renum.pdb	O95786_520	NA
1850	535	O95786	17.6578	5f9f_renum.pdb	O95786_535	NA
1851	615	O95786	24.6566	5f9f_renum.pdb	O95786_615	NA
1852	680	O95786	15.5965	5f9f_renum.pdb	O95786_680	NA
1853	709	O95786	16.6681	5f9f_renum.pdb	O95786_709	NA
1854	738	O95786	16.0627	5f9f_renum.pdb	O95786_738	NA
1855	810	O95786	14.2445	5f9f_renum.pdb	O95786_810	NA
1856	813	O95786	17.3275	5f9f_renum.pdb	O95786_813	NA
1857	818	O95786	12.8589	5f9f_renum.pdb	O95786_818	NA
1858	829	O95786	4.2997	5f9f_renum.pdb	O95786_829	NA
1859	841	O95786	16.8878	5f9f_renum.pdb	O95786_841	NA
1860	864	O95786	15.6175	5f9f_renum.pdb	O95786_864	NA
1861	869	O95786	16.1233	5f9f_renum.pdb	O95786_869	NA
1862	263	O95786	16.2071	5f9f_renum.pdb	O95786_263	NA
1863	268	O95786	21.4968	5f9f_renum.pdb	O95786_268	NA
1864	278	O95786	20.2244	5f9f_renum.pdb	O95786_278	NA
1865	374	O95786	13.3186	5f9f_renum.pdb	O95786_374	NA
1866	428	O95786	18.3288	5f9f_renum.pdb	O95786_428	NA
1867	431	O95786	16.6447	5f9f_renum.pdb	O95786_431	NA
1868	490	O95786	20.3789	5f9f_renum.pdb	O95786_490	NA
1869	520	O95786	14.5118	5f9f_renum.pdb	O95786_520	NA
1870	535	O95786	17.5801	5f9f_renum.pdb	O95786_535	NA
1871	615	O95786	12.8066	5f9f_renum.pdb	O95786_615	NA
1872	680	O95786	15.4361	5f9f_renum.pdb	O95786_680	NA
1873	709	O95786	16.6472	5f9f_renum.pdb	O95786_709	NA
1874	738	O95786	15.9657	5f9f_renum.pdb	O95786_738	NA
1875	810	O95786	14.2767	5f9f_renum.pdb	O95786_810	NA
1876	813	O95786	18.1038	5f9f_renum.pdb	O95786_813	NA
1877	818	O95786	12.8627	5f9f_renum.pdb	O95786_818	NA
1878	829	O95786	4.31741	5f9f_renum.pdb	O95786_829	NA
1879	841	O95786	17.0179	5f9f_renum.pdb	O95786_841	NA
1880	864	O95786	15.6027	5f9f_renum.pdb	O95786_864	NA
1881	869	O95786	16.4116	5f9f_renum.pdb	O95786_869	NA
1882	263	O95786	15.9655	5f9f_renum.pdb	O95786_263	NA
1883	268	O95786	21.3748	5f9f_renum.pdb	O95786_268	NA
1884	278	O95786	19.4203	5f9f_renum.pdb	O95786_278	NA
1885	374	O95786	13.0627	5f9f_renum.pdb	O95786_374	NA
1886	428	O95786	18.3713	5f9f_renum.pdb	O95786_428	NA
1887	431	O95786	16.5272	5f9f_renum.pdb	O95786_431	NA
1888	490	O95786	19.8311	5f9f_renum.pdb	O95786_490	NA
1889	520	O95786	14.5103	5f9f_renum.pdb	O95786_520	NA
1890	535	O95786	17.4906	5f9f_renum.pdb	O95786_535	NA
1891	615	O95786	24.5903	5f9f_renum.pdb	O95786_615	NA
1892	680	O95786	14.8782	5f9f_renum.pdb	O95786_680	NA
1893	709	O95786	16.5873	5f9f_renum.pdb	O95786_709	NA
1894	738	O95786	15.7809	5f9f_renum.pdb	O95786_738	NA
1895	810	O95786	14.1555	5f9f_renum.pdb	O95786_810	NA
1896	813	O95786	17.725	5f9f_renum.pdb	O95786_813	NA
1897	818	O95786	13.1735	5f9f_renum.pdb	O95786_818	NA
1898	829	O95786	4.16068	5f9f_renum.pdb	O95786_829	NA
1899	841	O95786	17.1436	5f9f_renum.pdb	O95786_841	NA
1900	864	O95786	15.2923	5f9f_renum.pdb	O95786_864	NA
1901	869	O95786	16.4156	5f9f_renum.pdb	O95786_869	NA
1902	66	O29494	13.5299	5fj4_renum.pdb	O29494_66	NA
1903	92	O29494	3.63383	5fj4_renum.pdb	O29494_92	NA
1904	66	O29494	13.2061	5fj4_renum.pdb	O29494_66	NA
1905	92	O29494	3.35623	5fj4_renum.pdb	O29494_92	NA
1906	36	B3Y653	15.6652	5gmf_renum.pdb	B3Y653_36	NA
1907	51	B3Y653	14.8085	5gmf_renum.pdb	B3Y653_51	NA
1908	98	B3Y653	3.82524	5gmf_renum.pdb	B3Y653_98	NA
1909	100	B3Y653	9.02224	5gmf_renum.pdb	B3Y653_100	NA
1910	112	B3Y653	8.80445	5gmf_renum.pdb	B3Y653_112	NA
1911	183	B3Y653	12.9621	5gmf_renum.pdb	B3Y653_183	NA
1912	189	B3Y653	14.6049	5gmf_renum.pdb	B3Y653_189	NA
1913	260	B3Y653	19.5861	5gmf_renum.pdb	B3Y653_260	NA
1914	263	B3Y653	14.0164	5gmf_renum.pdb	B3Y653_263	NA
1915	270	B3Y653	12.0267	5gmf_renum.pdb	B3Y653_270	NA
1916	273	B3Y653	19.5291	5gmf_renum.pdb	B3Y653_273	NA
1917	475	B3Y653	3.34977	5gmf_renum.pdb	B3Y653_475	NA
1918	491	B3Y653	24.635	5gmf_renum.pdb	B3Y653_491	NA
1919	521	B3Y653	26.5442	5gmf_renum.pdb	B3Y653_521	NA
1920	721	B3Y653	23.8692	5gmf_renum.pdb	B3Y653_721	NA
1921	787	B3Y653	27.8939	5gmf_renum.pdb	B3Y653_787	NA
1922	789	B3Y653	37.6794	5gmf_renum.pdb	B3Y653_789	NA
1923	814	B3Y653	26.1051	5gmf_renum.pdb	B3Y653_814	NA
1924	833	B3Y653	37.0443	5gmf_renum.pdb	B3Y653_833	NA
1925	36	B3Y653	15.5832	5gmf_renum.pdb	B3Y653_36	NA
1926	51	B3Y653	14.7751	5gmf_renum.pdb	B3Y653_51	NA
1927	98	B3Y653	3.8323	5gmf_renum.pdb	B3Y653_98	NA
1928	100	B3Y653	8.94748	5gmf_renum.pdb	B3Y653_100	NA
1929	112	B3Y653	8.69748	5gmf_renum.pdb	B3Y653_112	NA
1930	183	B3Y653	12.9021	5gmf_renum.pdb	B3Y653_183	NA
1931	189	B3Y653	14.5371	5gmf_renum.pdb	B3Y653_189	NA
1932	260	B3Y653	19.5377	5gmf_renum.pdb	B3Y653_260	NA
1933	263	B3Y653	14.2466	5gmf_renum.pdb	B3Y653_263	NA
1934	270	B3Y653	12.2032	5gmf_renum.pdb	B3Y653_270	NA
1935	273	B3Y653	19.6004	5gmf_renum.pdb	B3Y653_273	NA
1936	475	B3Y653	3.26462	5gmf_renum.pdb	B3Y653_475	NA
1937	491	B3Y653	24.6092	5gmf_renum.pdb	B3Y653_491	NA
1938	521	B3Y653	26.5221	5gmf_renum.pdb	B3Y653_521	NA
1939	721	B3Y653	24.4634	5gmf_renum.pdb	B3Y653_721	NA
1940	787	B3Y653	27.9465	5gmf_renum.pdb	B3Y653_787	NA
1941	789	B3Y653	37.8422	5gmf_renum.pdb	B3Y653_789	NA
1942	814	B3Y653	26.1536	5gmf_renum.pdb	B3Y653_814	NA
1943	833	B3Y653	37.0852	5gmf_renum.pdb	B3Y653_833	NA
1944	36	B3Y653	15.6158	5gmf_renum.pdb	B3Y653_36	NA
1945	51	B3Y653	14.829	5gmf_renum.pdb	B3Y653_51	NA
1946	98	B3Y653	3.74617	5gmf_renum.pdb	B3Y653_98	NA
1947	100	B3Y653	8.90784	5gmf_renum.pdb	B3Y653_100	NA
1948	112	B3Y653	8.72633	5gmf_renum.pdb	B3Y653_112	NA
1949	183	B3Y653	12.9384	5gmf_renum.pdb	B3Y653_183	NA
1950	189	B3Y653	14.5843	5gmf_renum.pdb	B3Y653_189	NA
1951	260	B3Y653	19.5123	5gmf_renum.pdb	B3Y653_260	NA
1952	263	B3Y653	14.1629	5gmf_renum.pdb	B3Y653_263	NA
1953	270	B3Y653	12.1156	5gmf_renum.pdb	B3Y653_270	NA
1954	273	B3Y653	19.4148	5gmf_renum.pdb	B3Y653_273	NA
1955	475	B3Y653	3.30695	5gmf_renum.pdb	B3Y653_475	NA
1956	491	B3Y653	24.9215	5gmf_renum.pdb	B3Y653_491	NA
1957	521	B3Y653	26.823	5gmf_renum.pdb	B3Y653_521	NA
1958	721	B3Y653	23.4231	5gmf_renum.pdb	B3Y653_721	NA
1959	787	B3Y653	27.6542	5gmf_renum.pdb	B3Y653_787	NA
1960	789	B3Y653	37.5165	5gmf_renum.pdb	B3Y653_789	NA
1961	814	B3Y653	25.8471	5gmf_renum.pdb	B3Y653_814	NA
1962	833	B3Y653	36.7941	5gmf_renum.pdb	B3Y653_833	NA
1963	36	B3Y653	15.753	5gmf_renum.pdb	B3Y653_36	NA
1964	51	B3Y653	14.9896	5gmf_renum.pdb	B3Y653_51	NA
1965	98	B3Y653	3.76764	5gmf_renum.pdb	B3Y653_98	NA
1966	100	B3Y653	8.86084	5gmf_renum.pdb	B3Y653_100	NA
1967	112	B3Y653	8.62295	5gmf_renum.pdb	B3Y653_112	NA
1968	183	B3Y653	12.7779	5gmf_renum.pdb	B3Y653_183	NA
1969	189	B3Y653	14.4176	5gmf_renum.pdb	B3Y653_189	NA
1970	260	B3Y653	19.6658	5gmf_renum.pdb	B3Y653_260	NA
1971	263	B3Y653	14.204	5gmf_renum.pdb	B3Y653_263	NA
1972	270	B3Y653	12.1789	5gmf_renum.pdb	B3Y653_270	NA
1973	273	B3Y653	19.5765	5gmf_renum.pdb	B3Y653_273	NA
1974	475	B3Y653	3.36888	5gmf_renum.pdb	B3Y653_475	NA
1975	491	B3Y653	24.8467	5gmf_renum.pdb	B3Y653_491	NA
1976	521	B3Y653	26.7425	5gmf_renum.pdb	B3Y653_521	NA
1977	721	B3Y653	23.5032	5gmf_renum.pdb	B3Y653_721	NA
1978	787	B3Y653	28.1761	5gmf_renum.pdb	B3Y653_787	NA
1979	789	B3Y653	38.063	5gmf_renum.pdb	B3Y653_789	NA
1980	814	B3Y653	26.3861	5gmf_renum.pdb	B3Y653_814	NA
1981	833	B3Y653	37.3731	5gmf_renum.pdb	B3Y653_833	NA
1982	36	B3Y653	16.1286	5gmg_renum.pdb	B3Y653_36	NA
1983	51	B3Y653	15.0323	5gmg_renum.pdb	B3Y653_51	NA
1984	98	B3Y653	3.7957	5gmg_renum.pdb	B3Y653_98	NA
1985	100	B3Y653	8.95648	5gmg_renum.pdb	B3Y653_100	NA
1986	112	B3Y653	8.72597	5gmg_renum.pdb	B3Y653_112	NA
1987	183	B3Y653	13.0582	5gmg_renum.pdb	B3Y653_183	NA
1988	189	B3Y653	14.6577	5gmg_renum.pdb	B3Y653_189	NA
1989	260	B3Y653	19.4833	5gmg_renum.pdb	B3Y653_260	NA
1990	263	B3Y653	14.3337	5gmg_renum.pdb	B3Y653_263	NA
1991	270	B3Y653	12.3155	5gmg_renum.pdb	B3Y653_270	NA
1992	273	B3Y653	19.5866	5gmg_renum.pdb	B3Y653_273	NA
1993	475	B3Y653	3.34587	5gmg_renum.pdb	B3Y653_475	NA
1994	491	B3Y653	24.5642	5gmg_renum.pdb	B3Y653_491	NA
1995	521	B3Y653	26.3316	5gmg_renum.pdb	B3Y653_521	NA
1996	721	B3Y653	23.4397	5gmg_renum.pdb	B3Y653_721	NA
1997	787	B3Y653	26.1295	5gmg_renum.pdb	B3Y653_787	NA
1998	789	B3Y653	35.8675	5gmg_renum.pdb	B3Y653_789	NA
1999	814	B3Y653	24.3899	5gmg_renum.pdb	B3Y653_814	NA
[truncated: 3,376 more rows]

## Sheet: RS-CysHekMemD
res no	UniprotID	MinEucDistance	PDBID	Uni_Resi	SILACRatio	DomainName
186	Q9NVS2	3.71432	7of0_renum.pdb	Q9NVS2_186	0.12793	NA
50	P22626	8.01138	5en1_renum.pdb	P22626_50	0.360688	RRM 1
50	P22626	8.13546	5ho4_renum.pdb	P22626_50	0.360688	RRM 1
50	P22626	7.79888	5wwe_renum.pdb	P22626_50	0.360688	RRM 1
50	P22626	7.95802	5wwf_renum.pdb	P22626_50	0.360688	RRM 1
50	P22626	7.8989	5wwf_renum.pdb	P22626_50	0.360688	RRM 1
50	P22626	7.77973	5wwg_renum.pdb	P22626_50	0.360688	RRM 1
398	O00411	35.5569	4boc_renum.pdb	O00411_398	0.404167	NA
12	Q08211	8.62182	3vyy_renum.pdb	Q08211_12	0.456399	Interaction with CREBBP
12	Q08211	8.77515	3vyy_renum.pdb	Q08211_12	0.456399	Interaction with CREBBP
388	Q9BZE1	3.84162	7of0_renum.pdb	Q9BZE1_388	0.509442	NA
100	P62241	8.21569	6zlw_renum.pdb	P62241_100	0.604236	NA
100	P62241	8.48802	6zoj_renum.pdb	P62241_100	0.604236	NA
100	P62241	8.44245	6zok_renum.pdb	P62241_100	0.604236	NA
100	P62241	7.95715	6zv6_renum.pdb	P62241_100	0.604236	NA
100	P62241	8.35636	6zvh_renum.pdb	P62241_100	0.604236	NA
100	P62241	8.73137	6zxg_renum.pdb	P62241_100	0.604236	NA
100	P62241	8.60918	6zxh_renum.pdb	P62241_100	0.604236	NA
100	P62241	9.23309	7k5i_renum.pdb	P62241_100	0.604236	NA
30	P55769	7.98663	1e7k_renum.pdb	P55769_30	0.683763	NA
30	P55769	8.23153	1e7k_renum.pdb	P55769_30	0.683763	NA
30	P55769	8.67397	2ozb_renum.pdb	P55769_30	0.683763	NA
30	P55769	8.49497	2ozb_renum.pdb	P55769_30	0.683763	NA
30	P55769	8.63847	3siu_renum.pdb	P55769_30	0.683763	NA
30	P55769	8.15265	3siu_renum.pdb	P55769_30	0.683763	NA
163	P08865	20.2897	6zlw_renum.pdb	P08865_163	0.692343	Laminin-binding
163	P08865	20.6872	6zoj_renum.pdb	P08865_163	0.692343	Laminin-binding
163	P08865	20.5772	6zok_renum.pdb	P08865_163	0.692343	Laminin-binding
163	P08865	20.068	6zv6_renum.pdb	P08865_163	0.692343	Laminin-binding
163	P08865	20.7346	6zvh_renum.pdb	P08865_163	0.692343	Laminin-binding
163	P08865	20.2293	6zxg_renum.pdb	P08865_163	0.692343	Laminin-binding
163	P08865	19.9871	6zxh_renum.pdb	P08865_163	0.692343	Laminin-binding
163	P08865	20.1758	7k5i_renum.pdb	P08865_163	0.692343	Laminin-binding
132	O75934	66.7338	6id1_renum.pdb	O75934_132	0.85384	NA
124	Q8TAE8	13.7657	7of0_renum.pdb	Q8TAE8_124	0.862884	NA
174	P62241	7.14241	6zlw_renum.pdb	P62241_174	0.869957	NA
174	P62241	7.37303	6zoj_renum.pdb	P62241_174	0.869957	NA
174	P62241	7.4207	6zok_renum.pdb	P62241_174	0.869957	NA
174	P62241	7.40763	6zv6_renum.pdb	P62241_174	0.869957	NA
174	P62241	7.32475	6zvh_renum.pdb	P62241_174	0.869957	NA
174	P62241	7.5456	6zxg_renum.pdb	P62241_174	0.869957	NA
174	P62241	7.2513	6zxh_renum.pdb	P62241_174	0.869957	NA
174	P62241	7.58255	7k5i_renum.pdb	P62241_174	0.869957	NA
12	P62753	7.27697	6zlw_renum.pdb	P62753_12	0.873061	NA
12	P62753	6.89182	6zoj_renum.pdb	P62753_12	0.873061	NA
12	P62753	6.84171	6zok_renum.pdb	P62753_12	0.873061	NA
12	P62753	8.17021	6zv6_renum.pdb	P62753_12	0.873061	NA
12	P62753	8.77978	6zvh_renum.pdb	P62753_12	0.873061	NA
12	P62753	6.87821	6zxg_renum.pdb	P62753_12	0.873061	NA
12	P62753	6.88037	6zxh_renum.pdb	P62753_12	0.873061	NA
12	P62753	7.95628	7k5i_renum.pdb	P62753_12	0.873061	NA
201	P61247	9.71346	6zlw_renum.pdb	P61247_201	0.880688	NA
201	P61247	9.9022	6zoj_renum.pdb	P61247_201	0.880688	NA
201	P61247	9.86848	6zok_renum.pdb	P61247_201	0.880688	NA
201	P61247	9.40253	6zv6_renum.pdb	P61247_201	0.880688	NA
201	P61247	10.3161	6zvh_renum.pdb	P61247_201	0.880688	NA
201	P61247	9.81164	6zxg_renum.pdb	P61247_201	0.880688	NA
201	P61247	9.97485	6zxh_renum.pdb	P61247_201	0.880688	NA
201	P61247	9.68796	7k5i_renum.pdb	P61247_201	0.880688	NA
168	P63244	21.5572	6zlw_renum.pdb	P63244_168	0.896269	NA
168	P63244	22.1927	6zoj_renum.pdb	P63244_168	0.896269	NA
168	P63244	22.1628	6zol_renum.pdb	P63244_168	0.896269	NA
168	P63244	21.4842	6zv6_renum.pdb	P63244_168	0.896269	NA
168	P63244	21.7859	6zvh_renum.pdb	P63244_168	0.896269	NA
168	P63244	22.0545	6zxg_renum.pdb	P63244_168	0.896269	NA
168	P63244	21.5803	6zxh_renum.pdb	P63244_168	0.896269	NA
168	P63244	22.0531	7k5i_renum.pdb	P63244_168	0.896269	NA
449	P49643	29.5956	5f0q_renum.pdb	P49643_449	0.90839	Interacts with PRIM1
449	P49643	29.5816	5f0q_renum.pdb	P49643_449	0.90839	Interacts with PRIM1
150	O15446	44.1564	7ob9_renum.pdb	O15446_150	0.908834	NA
35	P08708	10.4084	6zlw_renum.pdb	P08708_35	0.914778	NA
35	P08708	10.3807	6zoj_renum.pdb	P08708_35	0.914778	NA
35	P08708	10.407	6zol_renum.pdb	P08708_35	0.914778	NA
35	P08708	10.813	6zv6_renum.pdb	P08708_35	0.914778	NA
35	P08708	10.9147	6zvh_renum.pdb	P08708_35	0.914778	NA
35	P08708	10.6816	6zxg_renum.pdb	P08708_35	0.914778	NA
35	P08708	11.1023	6zxh_renum.pdb	P08708_35	0.914778	NA
35	P08708	10.5666	7k5i_renum.pdb	P08708_35	0.914778	NA
27	P62857	8.6863	6zlw_renum.pdb	P62857_27	0.926099	NA
27	P62857	8.38061	6zoj_renum.pdb	P62857_27	0.926099	NA
27	P62857	8.53556	6zol_renum.pdb	P62857_27	0.926099	NA
27	P62857	8.29806	6zv6_renum.pdb	P62857_27	0.926099	NA
27	P62857	8.32437	6zvh_renum.pdb	P62857_27	0.926099	NA
27	P62857	8.48631	6zxg_renum.pdb	P62857_27	0.926099	NA
27	P62857	8.51393	6zxh_renum.pdb	P62857_27	0.926099	NA
27	P62857	8.60593	7k5i_renum.pdb	P62857_27	0.926099	NA
131	P62280	7.65106	6zlw_renum.pdb	P62280_131	0.927545	NA
131	P62280	7.84986	6zoj_renum.pdb	P62280_131	0.927545	NA
131	P62280	7.94977	6zok_renum.pdb	P62280_131	0.927545	NA
131	P62280	7.56266	6zv6_renum.pdb	P62280_131	0.927545	NA
131	P62280	7.95307	6zvh_renum.pdb	P62280_131	0.927545	NA
131	P62280	7.97673	6zxg_renum.pdb	P62280_131	0.927545	NA
131	P62280	7.86042	6zxh_renum.pdb	P62280_131	0.927545	NA
131	P62280	7.84365	7k5i_renum.pdb	P62280_131	0.927545	NA
82	Q14197	23.9217	7of0_renum.pdb	Q14197_82	0.930655	NA
175	P09651	25.9303	4yoe_renum.pdb	P09651_175	0.943812	Globular BNA
175	P09651	7.88081	6dcl_renum.pdb	P09651_175	0.943812	Globular BNA
175	P09651	8.11565	6dcl_renum.pdb	P09651_175	0.943812	Globular BNA
33	Q8IYB3	33.3922	7dvq_renum.pdb	Q8IYB3_33	0.946578	Necessary for DNA and RNA-binding
90	P62266	7.23094	6zlw_renum.pdb	P62266_90	0.973313	NA
90	P62266	7.88458	6zoj_renum.pdb	P62266_90	0.973313	NA
90	P62266	7.7517	6zok_renum.pdb	P62266_90	0.973313	NA
90	P62266	7.75262	6zv6_renum.pdb	P62266_90	0.973313	NA
90	P62266	7.42991	6zvh_renum.pdb	P62266_90	0.973313	NA
90	P62266	7.38335	6zxg_renum.pdb	P62266_90	0.973313	NA
90	P62266	7.43911	6zxh_renum.pdb	P62266_90	0.973313	NA
90	P62266	7.58842	7k5i_renum.pdb	P62266_90	0.973313	NA
1228	Q6P2Q9	32.0433	6id0_renum.pdb	Q6P2Q9_1228	0.985297	Reverse transcriptase homologyNA
1228	Q6P2Q9	32.4068	6id1_renum.pdb	Q6P2Q9_1228	0.985297	Reverse transcriptase homologyNA
1228	Q6P2Q9	32.2993	7dvq_renum.pdb	Q6P2Q9_1228	0.985297	Reverse transcriptase homologyNA
765	O00411	13.6366	4boc_renum.pdb	O00411_765	0.993906	NA
250	Q13573	7.30335	6id0_renum.pdb	Q13573_250	1.00472	SNW
250	Q13573	6.79217	6id1_renum.pdb	Q13573_250	1.00472	SNW
250	Q13573	9.11561	7dvq_renum.pdb	Q13573_250	1.00472	SNW
148	P08865	14.6729	6zlw_renum.pdb	P08865_148	1.02627	NA
148	P08865	14.6352	6zoj_renum.pdb	P08865_148	1.02627	NA
148	P08865	14.6669	6zok_renum.pdb	P08865_148	1.02627	NA
148	P08865	14.4555	6zv6_renum.pdb	P08865_148	1.02627	NA
148	P08865	14.743	6zvh_renum.pdb	P08865_148	1.02627	NA
148	P08865	14.7446	6zxg_renum.pdb	P08865_148	1.02627	NA
148	P08865	14.9761	6zxh_renum.pdb	P08865_148	1.02627	NA
148	P08865	14.8229	7k5i_renum.pdb	P08865_148	1.02627	NA
172	P46782	6.6211	6zlw_renum.pdb	P46782_172	1.02963	NA
172	P46782	6.63442	6zoj_renum.pdb	P46782_172	1.02963	NA
172	P46782	6.65255	6zol_renum.pdb	P46782_172	1.02963	NA
172	P46782	6.53954	6zv6_renum.pdb	P46782_172	1.02963	NA
172	P46782	6.78034	6zvh_renum.pdb	P46782_172	1.02963	NA
172	P46782	6.8466	6zxg_renum.pdb	P46782_172	1.02963	NA
172	P46782	6.63396	6zxh_renum.pdb	P46782_172	1.02963	NA
172	P46782	6.78107	7k5i_renum.pdb	P46782_172	1.02963	NA
153	P63244	21.8681	6zlw_renum.pdb	P63244_153	1.04354	NA
153	P63244	22.3812	6zoj_renum.pdb	P63244_153	1.04354	NA
153	P63244	22.2617	6zol_renum.pdb	P63244_153	1.04354	NA
153	P63244	21.6638	6zv6_renum.pdb	P63244_153	1.04354	NA
153	P63244	21.8879	6zvh_renum.pdb	P63244_153	1.04354	NA
153	P63244	21.8628	6zxg_renum.pdb	P63244_153	1.04354	NA
153	P63244	21.5645	6zxh_renum.pdb	P63244_153	1.04354	NA
153	P63244	21.5252	7k5i_renum.pdb	P63244_153	1.04354	NA
60	P62280	9.85533	6zlw_renum.pdb	P62280_60	1.04903	NA
60	P62280	10.2837	6zoj_renum.pdb	P62280_60	1.04903	NA
60	P62280	10.0747	6zok_renum.pdb	P62280_60	1.04903	NA
60	P62280	9.99978	6zv6_renum.pdb	P62280_60	1.04903	NA
60	P62280	10.1608	6zvh_renum.pdb	P62280_60	1.04903	NA
60	P62280	9.67007	6zxg_renum.pdb	P62280_60	1.04903	NA
60	P62280	9.59017	6zxh_renum.pdb	P62280_60	1.04903	NA
60	P62280	9.88248	7k5i_renum.pdb	P62280_60	1.04903	NA
116	P62280	13.8095	6zlw_renum.pdb	P62280_116	1.05907	NA
116	P62280	13.7842	6zoj_renum.pdb	P62280_116	1.05907	NA
116	P62280	13.8222	6zok_renum.pdb	P62280_116	1.05907	NA
116	P62280	14.1377	6zv6_renum.pdb	P62280_116	1.05907	NA
116	P62280	13.3809	6zvh_renum.pdb	P62280_116	1.05907	NA
116	P62280	13.986	6zxg_renum.pdb	P62280_116	1.05907	NA
116	P62280	13.7883	6zxh_renum.pdb	P62280_116	1.05907	NA
116	P62280	14.0031	7k5i_renum.pdb	P62280_116	1.05907	NA
181	P62701	13.5394	6zlw_renum.pdb	P62701_181	1.06156	NA
181	P62701	12.2261	6zoj_renum.pdb	P62701_181	1.06156	NA
181	P62701	12.0282	6zok_renum.pdb	P62701_181	1.06156	NA
181	P62701	11.9598	6zv6_renum.pdb	P62701_181	1.06156	NA
181	P62701	12.1273	6zvh_renum.pdb	P62701_181	1.06156	NA
181	P62701	11.6495	6zxg_renum.pdb	P62701_181	1.06156	NA
181	P62701	11.7755	6zxh_renum.pdb	P62701_181	1.06156	NA
181	P62701	12.0988	7k5i_renum.pdb	P62701_181	1.06156	NA
43	P09651	11.2889	4yoe_renum.pdb	P09651_43	1.06219	Globular ANA
43	P09651	12.582	6dcl_renum.pdb	P09651_43	1.06219	Globular ANA
43	P09651	12.2418	6dcl_renum.pdb	P09651_43	1.06219	Globular ANA
317	O00571	30.1543	6o5f_renum.pdb	O00571_317	1.08781	Interaction with GSK3B
317	O00571	30.1531	6o5f_renum.pdb	O00571_317	1.08781	Interaction with GSK3B
92	P25398	8.70785	6zlw_renum.pdb	P25398_92	1.09561	NA
92	P25398	9.10269	6zoj_renum.pdb	P25398_92	1.09561	NA
92	P25398	9.22343	6zol_renum.pdb	P25398_92	1.09561	NA
92	P25398	8.51988	6zv6_renum.pdb	P25398_92	1.09561	NA
92	P25398	7.34718	6zvh_renum.pdb	P25398_92	1.09561	NA
92	P25398	8.17798	6zxg_renum.pdb	P25398_92	1.09561	NA
92	P25398	9.28726	6zxh_renum.pdb	P25398_92	1.09561	NA
92	P25398	8.73846	7k5i_renum.pdb	P25398_92	1.09561	NA
78	P09001	22.3357	7of0_renum.pdb	P09001_78	1.10591	NA
242	Q08211	12.2827	3vyx_renum.pdb	Q08211_242	1.11915	Interaction with BRCA1
445	Q9NR30	9.76954	6l5n_renum.pdb	Q9NR30_445	1.12459	Helicase C-terminal
445	Q9NR30	9.73755	6l5n_renum.pdb	Q9NR30_445	1.12459	Helicase C-terminal
317	O95453	23.3807	2a1r_renum.pdb	O95453_317	1.13446	NA
317	O95453	23.4992	2a1r_renum.pdb	O95453_317	1.13446	NA
72	P62241	5.17324	6zlw_renum.pdb	P62241_72	1.13486	NA
72	P62241	5.23944	6zoj_renum.pdb	P62241_72	1.13486	NA
72	P62241	5.28321	6zok_renum.pdb	P62241_72	1.13486	NA
72	P62241	5.34135	6zv6_renum.pdb	P62241_72	1.13486	NA
72	P62241	5.14787	6zvh_renum.pdb	P62241_72	1.13486	NA
72	P62241	5.02724	6zxg_renum.pdb	P62241_72	1.13486	NA
72	P62241	5.05332	6zxh_renum.pdb	P62241_72	1.13486	NA
72	P62241	5.30584	7k5i_renum.pdb	P62241_72	1.13486	NA
240	P63244	25.7734	6zlw_renum.pdb	P63244_240	1.13544	NA
240	P63244	26.3434	6zoj_renum.pdb	P63244_240	1.13544	NA
240	P63244	26.4359	6zol_renum.pdb	P63244_240	1.13544	NA
240	P63244	26.0355	6zv6_renum.pdb	P63244_240	1.13544	NA
240	P63244	25.9719	6zvh_renum.pdb	P63244_240	1.13544	NA
240	P63244	27.0134	6zxg_renum.pdb	P63244_240	1.13544	NA
240	P63244	26.0723	6zxh_renum.pdb	P63244_240	1.13544	NA
240	P63244	27.892	7k5i_renum.pdb	P63244_240	1.13544	NA
298	O00571	29.0801	6o5f_renum.pdb	O00571_298	1.14756	Interaction with GSK3B
298	O00571	29.0417	6o5f_renum.pdb	O00571_298	1.14756	Interaction with GSK3B
77	P42677	10.7642	6zlw_renum.pdb	P42677_77	1.1666	NA
77	P42677	10.7135	6zoj_renum.pdb	P42677_77	1.1666	NA
77	P42677	10.8471	6zok_renum.pdb	P42677_77	1.1666	NA
77	P42677	10.7266	6zv6_renum.pdb	P42677_77	1.1666	NA
77	P42677	10.3752	6zvh_renum.pdb	P42677_77	1.1666	NA
77	P42677	12.4134	6zxg_renum.pdb	P42677_77	1.1666	NA
77	P42677	12.7555	6zxh_renum.pdb	P42677_77	1.1666	NA
77	P42677	10.5822	7k5i_renum.pdb	P42677_77	1.1666	NA
291	Q9NR30	9.94239	6l5n_renum.pdb	Q9NR30_291	1.18011	Helicase ATP-binding
291	Q9NR30	9.55983	6l5n_renum.pdb	Q9NR30_291	1.18011	Helicase ATP-binding
133	Q9NYK5	21.9035	7of0_renum.pdb	Q9NYK5_133	1.19375	NA
96	P61247	12.7141	6zlw_renum.pdb	P61247_96	1.19778	NA
96	P61247	13.5513	6zoj_renum.pdb	P61247_96	1.19778	NA
96	P61247	13.4951	6zok_renum.pdb	P61247_96	1.19778	NA
96	P61247	13.0757	6zv6_renum.pdb	P61247_96	1.19778	NA
96	P61247	13.3118	6zvh_renum.pdb	P61247_96	1.19778	NA
96	P61247	13.0817	6zxg_renum.pdb	P61247_96	1.19778	NA
96	P61247	13.1531	6zxh_renum.pdb	P61247_96	1.19778	NA
96	P61247	13.3797	7k5i_renum.pdb	P61247_96	1.19778	NA
66	P46782	5.83637	6zlw_renum.pdb	P46782_66	1.22098	NA
66	P46782	6.21374	6zoj_renum.pdb	P46782_66	1.22098	NA
66	P46782	6.18943	6zol_renum.pdb	P46782_66	1.22098	NA
66	P46782	5.83618	6zv6_renum.pdb	P46782_66	1.22098	NA
66	P46782	6.01772	6zvh_renum.pdb	P46782_66	1.22098	NA
66	P46782	6.05592	6zxg_renum.pdb	P46782_66	1.22098	NA
66	P46782	5.87037	6zxh_renum.pdb	P46782_66	1.22098	NA
66	P46782	5.96586	7k5i_renum.pdb	P46782_66	1.22098	NA
182	P15880	7.19233	6zlw_renum.pdb	P15880_182	1.24128	NA
182	P15880	7.35611	6zoj_renum.pdb	P15880_182	1.24128	NA
182	P15880	7.56797	6zok_renum.pdb	P15880_182	1.24128	NA
182	P15880	6.35633	6zv6_renum.pdb	P15880_182	1.24128	NA
182	P15880	7.26571	6zvh_renum.pdb	P15880_182	1.24128	NA
182	P15880	7.57894	6zxg_renum.pdb	P15880_182	1.24128	NA
182	P15880	7.29941	6zxh_renum.pdb	P15880_182	1.24128	NA
182	P15880	7.94061	7k5i_renum.pdb	P15880_182	1.24128	NA
66	P60842	23.3714	5zc9_renum.pdb	P60842_66	1.26527	Helicase ATP-binding
83	P62753	3.94759	6zlw_renum.pdb	P62753_83	1.29279	NA
83	P62753	3.94934	6zoj_renum.pdb	P62753_83	1.29279	NA
83	P62753	4.00491	6zok_renum.pdb	P62753_83	1.29279	NA
83	P62753	3.94753	6zv6_renum.pdb	P62753_83	1.29279	NA
83	P62753	4.14372	6zvh_renum.pdb	P62753_83	1.29279	NA
83	P62753	4.14884	6zxg_renum.pdb	P62753_83	1.29279	NA
83	P62753	4.06686	6zxh_renum.pdb	P62753_83	1.29279	NA
83	P62753	4.0885	7k5i_renum.pdb	P62753_83	1.29279	NA
180	Q7Z7H8	19.3913	7of0_renum.pdb	Q7Z7H8_180	1.2966	NA
56	P25398	4.22396	6zlw_renum.pdb	P25398_56	1.29751	NA
56	P25398	5.82909	6zoj_renum.pdb	P25398_56	1.29751	NA
56	P25398	5.91856	6zol_renum.pdb	P25398_56	1.29751	NA
56	P25398	6.43651	6zv6_renum.pdb	P25398_56	1.29751	NA
56	P25398	5.55504	6zvh_renum.pdb	P25398_56	1.29751	NA
56	P25398	5.49696	6zxg_renum.pdb	P25398_56	1.29751	NA
56	P25398	5.29664	6zxh_renum.pdb	P25398_56	1.29751	NA
56	P25398	5.19176	7k5i_renum.pdb	P25398_56	1.29751	NA
70	P60866	3.49587	6zlw_renum.pdb	P60866_70	1.30218	NA
70	P60866	3.45763	6zoj_renum.pdb	P60866_70	1.30218	NA
70	P60866	3.54673	6zol_renum.pdb	P60866_70	1.30218	NA
70	P60866	3.39057	6zv6_renum.pdb	P60866_70	1.30218	NA
70	P60866	3.5529	6zvh_renum.pdb	P60866_70	1.30218	NA
70	P60866	3.64442	6zxg_renum.pdb	P60866_70	1.30218	NA
70	P60866	3.70367	6zxh_renum.pdb	P60866_70	1.30218	NA
70	P60866	3.49817	7k5i_renum.pdb	P60866_70	1.30218	NA
9	P46781	3.94628	6zlw_renum.pdb	P46781_9	1.31893	NA
9	P46781	4.32337	6zoj_renum.pdb	P46781_9	1.31893	NA
9	P46781	4.30058	6zok_renum.pdb	P46781_9	1.31893	NA
9	P46781	4.24245	6zv6_renum.pdb	P46781_9	1.31893	NA
9	P46781	3.82831	6zvh_renum.pdb	P46781_9	1.31893	NA
9	P46781	3.87329	6zxg_renum.pdb	P46781_9	1.31893	NA
9	P46781	4.08801	6zxh_renum.pdb	P46781_9	1.31893	NA
9	P46781	4.10944	7k5i_renum.pdb	P46781_9	1.31893	NA
132	P11940	10.6101	1cvj_renum.pdb	P11940_132	1.32476	RRM 2
132	P11940	11.4403	1cvj_renum.pdb	P11940_132	1.32476	RRM 2
132	P11940	11.1467	1cvj_renum.pdb	P11940_132	1.32476	RRM 2
132	P11940	10.8103	1cvj_renum.pdb	P11940_132	1.32476	RRM 2
132	P11940	10.5978	1cvj_renum.pdb	P11940_132	1.32476	RRM 2
132	P11940	10.8723	1cvj_renum.pdb	P11940_132	1.32476	RRM 2
132	P11940	11.7172	1cvj_renum.pdb	P11940_132	1.32476	RRM 2
132	P11940	11.3291	1cvj_renum.pdb	P11940_132	1.32476	RRM 2
132	P11940	11.4179	4f02_renum.pdb	P11940_132	1.32476	RRM 2
132	P11940	11.4158	4f02_renum.pdb	P11940_132	1.32476	RRM 2
75	Q8IV48	8.15554	4l8r_renum.pdb	Q8IV48_75	1.3426	NA
75	Q8IV48	9.17218	4l8r_renum.pdb	Q8IV48_75	1.3426	NA
75	Q8IV48	6.49419	4qoz_renum.pdb	Q8IV48_75	1.3426	NA
75	Q8IV48	9.36818	4qoz_renum.pdb	Q8IV48_75	1.3426	NA
71	P62241	3.9164	6zlw_renum.pdb	P62241_71	1.35773	NA
71	P62241	4.32892	6zoj_renum.pdb	P62241_71	1.35773	NA
71	P62241	4.272	6zok_renum.pdb	P62241_71	1.35773	NA
71	P62241	3.74151	6zv6_renum.pdb	P62241_71	1.35773	NA
71	P62241	3.95998	6zvh_renum.pdb	P62241_71	1.35773	NA
71	P62241	3.23655	6zxg_renum.pdb	P62241_71	1.35773	NA
71	P62241	3.23967	6zxh_renum.pdb	P62241_71	1.35773	NA
71	P62241	3.5987	7k5i_renum.pdb	P62241_71	1.35773	NA
229	P15880	3.89874	6zlw_renum.pdb	P15880_229	1.3671	NA
229	P15880	3.97956	6zoj_renum.pdb	P15880_229	1.3671	NA
229	P15880	3.68098	6zok_renum.pdb	P15880_229	1.3671	NA
229	P15880	3.88424	6zv6_renum.pdb	P15880_229	1.3671	NA
229	P15880	3.93364	6zvh_renum.pdb	P15880_229	1.3671	NA
229	P15880	3.907	6zxg_renum.pdb	P15880_229	1.3671	NA
229	P15880	3.91099	6zxh_renum.pdb	P15880_229	1.3671	NA
229	P15880	3.78678	7k5i_renum.pdb	P15880_229	1.3671	NA
207	P63244	29.6109	6zlw_renum.pdb	P63244_207	1.3674	NA
207	P63244	32.3805	6zoj_renum.pdb	P63244_207	1.3674	NA
207	P63244	32.2431	6zol_renum.pdb	P63244_207	1.3674	NA
207	P63244	31.2304	6zv6_renum.pdb	P63244_207	1.3674	NA
207	P63244	31.2655	6zvh_renum.pdb	P63244_207	1.3674	NA
207	P63244	30.1648	6zxg_renum.pdb	P63244_207	1.3674	NA
207	P63244	30.4202	6zxh_renum.pdb	P63244_207	1.3674	NA
207	P63244	31.4044	7k5i_renum.pdb	P63244_207	1.3674	NA
247	Q92841	17.4335	6uv1_renum.pdb	Q92841_247	1.37303	Helicase ATP-binding
247	Q92841	17.4035	6uv1_renum.pdb	Q92841_247	1.37303	Helicase ATP-binding
247	Q92841	17.3805	6uv2_renum.pdb	Q92841_247	1.37303	Helicase ATP-binding
247	Q92841	17.3795	6uv3_renum.pdb	Q92841_247	1.37303	Helicase ATP-binding
247	Q92841	17.344	6uv4_renum.pdb	Q92841_247	1.37303	Helicase ATP-binding
222	P15880	7.98245	6zlw_renum.pdb	P15880_222	1.38451	NA
222	P15880	7.92619	6zoj_renum.pdb	P15880_222	1.38451	NA
222	P15880	8.01694	6zok_renum.pdb	P15880_222	1.38451	NA
222	P15880	7.60974	6zv6_renum.pdb	P15880_222	1.38451	NA
222	P15880	8.28968	6zvh_renum.pdb	P15880_222	1.38451	NA
222	P15880	8.13694	6zxg_renum.pdb	P15880_222	1.38451	NA
222	P15880	8.42516	6zxh_renum.pdb	P15880_222	1.38451	NA
222	P15880	8.11627	7k5i_renum.pdb	P15880_222	1.38451	NA
535	O00411	36.7393	4boc_renum.pdb	O00411_535	1.3878	NA
128	P11940	7.17792	1cvj_renum.pdb	P11940_128	1.39986	RRM 2
128	P11940	6.81733	1cvj_renum.pdb	P11940_128	1.39986	RRM 2
128	P11940	7.1407	1cvj_renum.pdb	P11940_128	1.39986	RRM 2
128	P11940	6.90288	1cvj_renum.pdb	P11940_128	1.39986	RRM 2
128	P11940	7.1195	1cvj_renum.pdb	P11940_128	1.39986	RRM 2
128	P11940	6.89417	1cvj_renum.pdb	P11940_128	1.39986	RRM 2
128	P11940	7.28911	1cvj_renum.pdb	P11940_128	1.39986	RRM 2
128	P11940	7.07856	1cvj_renum.pdb	P11940_128	1.39986	RRM 2
128	P11940	7.03187	4f02_renum.pdb	P11940_128	1.39986	RRM 2
128	P11940	7.13011	4f02_renum.pdb	P11940_128	1.39986	RRM 2
482	Q9Y5A9	24.2416	7Z26.pdb	Q9Y5A9_482	1.43945	Interaction with m6A-containing mRNAs
482	Q9Y5A9	21.0406	7Z26.pdb	Q9Y5A9_482	1.43945	Interaction with m6A-containing mRNAs
223	O00571	24.0254	6o5f_renum.pdb	O00571_223	1.44763	Interaction with GSK3B
223	O00571	23.9515	6o5f_renum.pdb	O00571_223	1.44763	Interaction with GSK3B
249	P63244	27.1356	6zlw_renum.pdb	P63244_249	1.45074	NA
249	P63244	24.656	6zoj_renum.pdb	P63244_249	1.45074	NA
249	P63244	24.7008	6zol_renum.pdb	P63244_249	1.45074	NA
249	P63244	23.2511	6zv6_renum.pdb	P63244_249	1.45074	NA
249	P63244	24.9011	6zvh_renum.pdb	P63244_249	1.45074	NA
249	P63244	26.5086	6zxg_renum.pdb	P63244_249	1.45074	NA
249	P63244	25.1028	6zxh_renum.pdb	P63244_249	1.45074	NA
249	P63244	26.7222	7k5i_renum.pdb	P63244_249	1.45074	NA
37	Q9HAV4	42.5399	3a6p_renum.pdb	Q9HAV4_37	1.45451	Necessary for interaction with Ran
37	Q9HAV4	38.1158	3a6p_renum.pdb	Q9HAV4_37	1.45451	Necessary for interaction with Ran
104	Q9BZE1	9.9679	7of0_renum.pdb	Q9BZE1_104	1.47311	NA
155	P46782	7.01872	6zlw_renum.pdb	P46782_155	1.48243	NA
155	P46782	7.26808	6zoj_renum.pdb	P46782_155	1.48243	NA
155	P46782	7.22279	6zol_renum.pdb	P46782_155	1.48243	NA
155	P46782	7.50146	6zv6_renum.pdb	P46782_155	1.48243	NA
155	P46782	7.40938	6zvh_renum.pdb	P46782_155	1.48243	NA
155	P46782	6.946	6zxg_renum.pdb	P46782_155	1.48243	NA
155	P46782	6.9717	6zxh_renum.pdb	P46782_155	1.48243	NA
155	P46782	7.49835	7k5i_renum.pdb	P46782_155	1.48243	NA
133	O75643	55.1688	7dvq_renum.pdb	O75643_133	1.49161	NA
134	P60842	7.24256	5zc9_renum.pdb	P60842_134	1.49468	Helicase ATP-binding
25	P62249	11.0744	6zlw_renum.pdb	P62249_25	1.50391	NA
25	P62249	11.5451	6zoj_renum.pdb	P62249_25	1.50391	NA
25	P62249	11.486	6zol_renum.pdb	P62249_25	1.50391	NA
25	P62249	9.74427	6zv6_renum.pdb	P62249_25	1.50391	NA
25	P62249	11.6237	6zvh_renum.pdb	P62249_25	1.50391	NA
25	P62249	11.5603	6zxg_renum.pdb	P62249_25	1.50391	NA
25	P62249	11.4683	6zxh_renum.pdb	P62249_25	1.50391	NA
25	P62249	9.7605	7k5i_renum.pdb	P62249_25	1.50391	NA
41	P62701	7.9146	6zlw_renum.pdb	P62701_41	1.5245	NA
41	P62701	7.84215	6zoj_renum.pdb	P62701_41	1.5245	NA
41	P62701	7.85886	6zok_renum.pdb	P62701_41	1.5245	NA
41	P62701	7.4643	6zv6_renum.pdb	P62701_41	1.5245	NA
41	P62701	7.57865	6zvh_renum.pdb	P62701_41	1.5245	NA
41	P62701	8.27029	6zxg_renum.pdb	P62701_41	1.5245	NA
41	P62701	7.80822	6zxh_renum.pdb	P62701_41	1.5245	NA
41	P62701	7.79859	7k5i_renum.pdb	P62701_41	1.5245	NA
119	Q9NZE8	9.64057	7of0_renum.pdb	Q9NZE8_119	1.52938	NA
378	Q9NR30	17.2778	6l5n_renum.pdb	Q9NR30_378	1.56172	Helicase ATP-binding
378	Q9NR30	17.6254	6l5n_renum.pdb	Q9NR30_378	1.56172	Helicase ATP-binding
111	P61247	5.95662	6zlw_renum.pdb	P61247_111	1.58492	NA
111	P61247	6.06504	6zoj_renum.pdb	P61247_111	1.58492	NA
111	P61247	6.15687	6zok_renum.pdb	P61247_111	1.58492	NA
111	P61247	6.0108	6zv6_renum.pdb	P61247_111	1.58492	NA
111	P61247	5.54853	6zvh_renum.pdb	P61247_111	1.58492	NA
111	P61247	6.12456	6zxg_renum.pdb	P61247_111	1.58492	NA
111	P61247	5.92786	6zxh_renum.pdb	P61247_111	1.58492	NA
111	P61247	6.29775	7k5i_renum.pdb	P61247_111	1.58492	NA
39	P49458	5.12605	5aox_renum.pdb	P49458_39	1.60754	NA
39	P49458	5.19573	5aox_renum.pdb	P49458_39	1.60754	NA
341	O00571	31.4607	6o5f_renum.pdb	O00571_341	1.62457	Interaction with GSK3B
341	O00571	31.7134	6o5f_renum.pdb	O00571_341	1.62457	Interaction with GSK3B
319	Q92841	16.8791	6uv1_renum.pdb	Q92841_319	1.65328	Helicase ATP-binding
319	Q92841	16.9631	6uv1_renum.pdb	Q92841_319	1.65328	Helicase ATP-binding
319	Q92841	16.8063	6uv2_renum.pdb	Q92841_319	1.65328	Helicase ATP-binding
319	Q92841	16.7642	6uv3_renum.pdb	Q92841_319	1.65328	Helicase ATP-binding
319	Q92841	16.8875	6uv4_renum.pdb	Q92841_319	1.65328	Helicase ATP-binding
182	P62241	4.46086	6zlw_renum.pdb	P62241_182	1.65997	NA
182	P62241	4.34412	6zoj_renum.pdb	P62241_182	1.65997	NA
182	P62241	4.30336	6zok_renum.pdb	P62241_182	1.65997	NA
182	P62241	3.56762	6zv6_renum.pdb	P62241_182	1.65997	NA
182	P62241	4.22916	6zvh_renum.pdb	P62241_182	1.65997	NA
182	P62241	4.08304	6zxg_renum.pdb	P62241_182	1.65997	NA
182	P62241	4.14937	6zxh_renum.pdb	P62241_182	1.65997	NA
182	P62241	4.2502	7k5i_renum.pdb	P62241_182	1.65997	NA
547	O00411	33.0803	4boc_renum.pdb	O00411_547	1.69152	NA
182	Q7Z6M4	23.3162	7of0_renum.pdb	Q7Z6M4_182	1.711	NA
30	P62244	6.47304	6zlw_renum.pdb	P62244_30	1.71586	NA
30	P62244	6.2866	6zoj_renum.pdb	P62244_30	1.71586	NA
30	P62244	6.42089	6zok_renum.pdb	P62244_30	1.71586	NA
30	P62244	5.52598	6zv6_renum.pdb	P62244_30	1.71586	NA
30	P62244	6.58322	6zvh_renum.pdb	P62244_30	1.71586	NA
30	P62244	6.49157	6zxg_renum.pdb	P62244_30	1.71586	NA
30	P62244	6.74876	6zxh_renum.pdb	P62244_30	1.71586	NA
30	P62244	6.42582	7k5i_renum.pdb	P62244_30	1.71586	NA
650	O00411	26.3613	4boc_renum.pdb	O00411_650	1.73417	NA
413	O00411	25.0993	4boc_renum.pdb	O00411_413	1.73897	NA
134	P23396	13.103	6zlw_renum.pdb	P23396_134	1.76026	NA
134	P23396	13.1105	6zoj_renum.pdb	P23396_134	1.76026	NA
134	P23396	13.3013	6zol_renum.pdb	P23396_134	1.76026	NA
134	P23396	12.3583	6zv6_renum.pdb	P23396_134	1.76026	NA
134	P23396	12.7884	6zvh_renum.pdb	P23396_134	1.76026	NA
134	P23396	13.4677	6zxg_renum.pdb	P23396_134	1.76026	NA
134	P23396	13.2436	6zxh_renum.pdb	P23396_134	1.76026	NA
134	P23396	13.0928	7k5i_renum.pdb	P23396_134	1.76026	NA
1304	O95602	66.4375	7ob9_renum.pdb	O95602_1304	1.79162	NA
153	Q9BZE1	23.6351	7of0_renum.pdb	Q9BZE1_153	1.80385	NA
54	Q15366	9.91739	2py9_renum.pdb	Q15366_54	1.80937	KH 1
54	Q15366	9.6042	2py9_renum.pdb	Q15366_54	1.80937	KH 1
54	Q15366	8.20975	2py9_renum.pdb	Q15366_54	1.80937	KH 1
54	Q15366	21.8202	2py9_renum.pdb	Q15366_54	1.80937	KH 1
182	P63244	26.4265	6zlw_renum.pdb	P63244_182	1.82324	NA
182	P63244	26.3247	6zoj_renum.pdb	P63244_182	1.82324	NA
182	P63244	26.3027	6zol_renum.pdb	P63244_182	1.82324	NA
182	P63244	25.8464	6zv6_renum.pdb	P63244_182	1.82324	NA
182	P63244	25.8234	6zvh_renum.pdb	P63244_182	1.82324	NA
182	P63244	25.6047	6zxg_renum.pdb	P63244_182	1.82324	NA
182	P63244	25.5326	6zxh_renum.pdb	P63244_182	1.82324	NA
182	P63244	28.3416	7k5i_renum.pdb	P63244_182	1.82324	NA
591	O00411	26.7319	4boc_renum.pdb	O00411_591	1.8233	NA
15	Q7Z2W4	19.2318	6uej_renum.pdb	Q7Z2W4_15	1.82441	N-terminalNA
476	Q12849	20.6337	4qu7_renum.pdb	Q12849_476	1.8327	RRM 3
476	Q12849	18.476	4qu7_renum.pdb	Q12849_476	1.8327	RRM 3
476	Q12849	20.1507	4qu7_renum.pdb	Q12849_476	1.8327	RRM 3
476	Q12849	19.3143	4qu7_renum.pdb	Q12849_476	1.8327	RRM 3
97	P23396	16.3388	6zlw_renum.pdb	P23396_97	1.85076	NA
97	P23396	17.3256	6zoj_renum.pdb	P23396_97	1.85076	NA
97	P23396	17.3186	6zol_renum.pdb	P23396_97	1.85076	NA
97	P23396	16.3042	6zv6_renum.pdb	P23396_97	1.85076	NA
97	P23396	17.1035	6zvh_renum.pdb	P23396_97	1.85076	NA
97	P23396	17.0708	6zxg_renum.pdb	P23396_97	1.85076	NA
97	P23396	17.147	6zxh_renum.pdb	P23396_97	1.85076	NA
97	P23396	17.0279	7k5i_renum.pdb	P23396_97	1.85076	NA
1131	Q9HAV4	20.7753	3a6p_renum.pdb	Q9HAV4_1131	1.86598	NA
1131	Q9HAV4	19.9809	3a6p_renum.pdb	Q9HAV4_1131	1.86598	NA
726	O00411	13.2863	4boc_renum.pdb	O00411_726	1.89175	NA
17	P09132	3.59454	1jid_renum.pdb	P09132_17	1.90116	NA
126	P62979	6.74224	6zlw_renum.pdb	P62979_126	1.91451	NA
126	P62979	7.25365	6zv6_renum.pdb	P62979_126	1.91451	NA
126	P62979	7.38149	6zvh_renum.pdb	P62979_126	1.91451	NA
126	P62979	6.69048	6zxg_renum.pdb	P62979_126	1.91451	NA
126	P62979	6.88901	6zxh_renum.pdb	P62979_126	1.91451	NA
86	O15446	62.4736	7ob9_renum.pdb	O15446_86	1.98921	NA
687	O00411	26.0225	4boc_renum.pdb	O00411_687	2.00867	NA
286	P63244	17.2704	6zlw_renum.pdb	P63244_286	2.06388	NA
286	P63244	17.3858	6zoj_renum.pdb	P63244_286	2.06388	NA
286	P63244	17.3749	6zol_renum.pdb	P63244_286	2.06388	NA
286	P63244	16.3916	6zv6_renum.pdb	P63244_286	2.06388	NA
286	P63244	16.5425	6zvh_renum.pdb	P63244_286	2.06388	NA
286	P63244	16.5963	6zxg_renum.pdb	P63244_286	2.06388	NA
286	P63244	17.0429	6zxh_renum.pdb	P63244_286	2.06388	NA
286	P63244	17.0537	7k5i_renum.pdb	P63244_286	2.06388	NA
177	Q9BZE1	10.2326	7of0_renum.pdb	Q9BZE1_177	2.09259	NA
268	Q9BZE1	4.90538	7of0_renum.pdb	Q9BZE1_268	2.09654	NA
298	Q92841	10.674	6uv1_renum.pdb	Q92841_298	2.10593	Helicase ATP-binding
298	Q92841	10.7335	6uv1_renum.pdb	Q92841_298	2.10593	Helicase ATP-binding
298	Q92841	10.7934	6uv2_renum.pdb	Q92841_298	2.10593	Helicase ATP-binding
298	Q92841	10.8263	6uv3_renum.pdb	Q92841_298	2.10593	Helicase ATP-binding
298	Q92841	10.6578	6uv4_renum.pdb	Q92841_298	2.10593	Helicase ATP-binding
277	Q92841	9.18804	6uv1_renum.pdb	Q92841_277	2.10667	Helicase ATP-binding
277	Q92841	9.11086	6uv1_renum.pdb	Q92841_277	2.10667	Helicase ATP-binding
277	Q92841	9.03777	6uv2_renum.pdb	Q92841_277	2.10667	Helicase ATP-binding
277	Q92841	9.07047	6uv3_renum.pdb	Q92841_277	2.10667	Helicase ATP-binding
277	Q92841	9.05102	6uv4_renum.pdb	Q92841_277	2.10667	Helicase ATP-binding
247	Q8WWY3	3.31187	2ozb_renum.pdb	Q8WWY3_247	2.19341	Nop
247	Q8WWY3	3.36205	2ozb_renum.pdb	Q8WWY3_247	2.19341	Nop
247	Q8WWY3	3.7735	3siu_renum.pdb	Q8WWY3_247	2.19341	Nop
247	Q8WWY3	3.67534	3siu_renum.pdb	Q8WWY3_247	2.19341	Nop
705	O00411	16.5914	4boc_renum.pdb	O00411_705	2.20498	NA
106	O75934	98.5633	6id1_renum.pdb	O75934_106	2.23879	NA
15	Q13356	3.63868	7dvq_renum.pdb	Q13356_15	2.3314	NA
83	Q9Y3B4	34.3639	7dvq_renum.pdb	Q9Y3B4_83	2.3595	RRM
83	Q9Y3B4	19.969	7Q4O.pdb	Q9Y3B4_83	2.3595	RRM
476	Q13325	35.6209	4hor_renum.pdb	Q13325_476	2.40428	NA
476	Q13325	35.5977	4hos_renum.pdb	Q13325_476	2.40428	NA
476	Q13325	34.6447	4hot_renum.pdb	Q13325_476	2.40428	NA
50	P25398	10.0799	6zlw_renum.pdb	P25398_50	2.42213	NA
50	P25398	10.1818	6zoj_renum.pdb	P25398_50	2.42213	NA
50	P25398	10.2373	6zol_renum.pdb	P25398_50	2.42213	NA
50	P25398	10.0707	6zv6_renum.pdb	P25398_50	2.42213	NA
50	P25398	11.8513	6zvh_renum.pdb	P25398_50	2.42213	NA
50	P25398	10.204	6zxg_renum.pdb	P25398_50	2.42213	NA
50	P25398	10.3586	6zxh_renum.pdb	P25398_50	2.42213	NA
50	P25398	10.637	7k5i_renum.pdb	P25398_50	2.42213	NA
38	Q7Z2W4	36.1126	6uej_renum.pdb	Q7Z2W4_38	2.50379	N-terminalNA
429	Q7L2J0	9.00032	6dcb_renum.pdb	Q7L2J0_429	2.50626	NA
429	Q7L2J0	3.99685	6dcc_renum.pdb	Q7L2J0_429	2.50626	NA
374	Q92900	17.7882	2xzo_renum.pdb	Q92900_374	2.53127	Sufficient for interaction with RENT2
435	Q6P2Q9	18.2336	6id0_renum.pdb	Q6P2Q9_435	2.5367	NA
435	Q6P2Q9	18.2847	6id1_renum.pdb	Q6P2Q9_435	2.5367	NA
435	Q6P2Q9	10.3025	7dvq_renum.pdb	Q6P2Q9_435	2.5367	NA
429	Q13325	29.897	4hor_renum.pdb	Q13325_429	2.54578	NA
429	Q13325	32.7253	4hos_renum.pdb	Q13325_429	2.54578	NA
429	Q13325	30.7304	4hot_renum.pdb	Q13325_429	2.54578	NA
69	P25398	12.8913	6zlw_renum.pdb	P25398_69	2.68284	NA
69	P25398	12.7463	6zoj_renum.pdb	P25398_69	2.68284	NA
69	P25398	12.7797	6zol_renum.pdb	P25398_69	2.68284	NA
69	P25398	13.5029	6zv6_renum.pdb	P25398_69	2.68284	NA
69	P25398	15.1681	6zxg_renum.pdb	P25398_69	2.68284	NA
69	P25398	13.595	6zxh_renum.pdb	P25398_69	2.68284	NA
69	P25398	13.1109	7k5i_renum.pdb	P25398_69	2.68284	NA
138	P63244	16.8282	6zlw_renum.pdb	P63244_138	2.70476	NA
138	P63244	16.6658	6zoj_renum.pdb	P63244_138	2.70476	NA
138	P63244	16.6621	6zol_renum.pdb	P63244_138	2.70476	NA
138	P63244	16.7059	6zv6_renum.pdb	P63244_138	2.70476	NA
138	P63244	14.591	6zvh_renum.pdb	P63244_138	2.70476	NA
138	P63244	16.3178	6zxg_renum.pdb	P63244_138	2.70476	NA
138	P63244	16.4454	6zxh_renum.pdb	P63244_138	2.70476	NA
138	P63244	16.8387	7k5i_renum.pdb	P63244_138	2.70476	NA
2116	Q6P2Q9	85.8984	7dvq_renum.pdb	Q6P2Q9_2116	2.70809	MPN
74	Q9Y3B4	29.3594	7dvq_renum.pdb	Q9Y3B4_74	2.76395	RRM
74	Q9Y3B4	9.92013	7Q4O.pdb	Q9Y3B4_74	2.76395	RRM
92	Q9P0J6	8.94727	7of0_renum.pdb	Q9P0J6_92	2.8023	NA
497	Q6P2Q9	19.713	6id0_renum.pdb	Q6P2Q9_497	2.89281	NA
497	Q6P2Q9	19.7728	6id1_renum.pdb	Q6P2Q9_497	2.89281	NA
497	Q6P2Q9	20.294	7dvq_renum.pdb	Q6P2Q9_497	2.89281	NA
52	Q8N5N7	20.623	7of0_renum.pdb	Q8N5N7_52	2.91164	NA
249	Q8N1G4	3.70709	6zxg_renum.pdb	Q8N1G4_249	2.97756	NA
393	Q9UMR2	7.86799	3fht_renum.pdb	Q9UMR2_393	3.03221	C-terminal lobe
393	Q9UMR2	8.01932	3fht_renum.pdb	Q9UMR2_393	3.03221	C-terminal lobe
393	Q9UMR2	7.69148	3g0h_renum.pdb	Q9UMR2_393	3.03221	C-terminal lobe
121	P62979	8.28146	6zlw_renum.pdb	P62979_121	3.21783	NA
121	P62979	8.42224	6zv6_renum.pdb	P62979_121	3.21783	NA
121	P62979	7.52393	6zvh_renum.pdb	P62979_121	3.21783	NA
121	P62979	8.67465	6zxg_renum.pdb	P62979_121	3.21783	NA
121	P62979	8.43121	6zxh_renum.pdb	P62979_121	3.21783	NA
1332	O95602	57.0054	7ob9_renum.pdb	O95602_1332	3.31049	NA
1626	Q6P2Q9	35.4624	6id0_renum.pdb	Q6P2Q9_1626	3.56556	Restriction endonuclease homologyNA
1626	Q6P2Q9	27.4965	6id1_renum.pdb	Q6P2Q9_1626	3.56556	Restriction endonuclease homologyNA
1626	Q6P2Q9	28.8836	7dvq_renum.pdb	Q6P2Q9_1626	3.56556	Restriction endonuclease homologyNA
674	P78563	28.2234	5ed1_renum.pdb	P78563_674	4.07725	A to I editase
674	P78563	37.1037	5ed1_renum.pdb	P78563_674	4.07725	A to I editase
674	P78563	29.9244	5ed2_renum.pdb	P78563_674	4.07725	A to I editase
674	P78563	29.8966	5ed2_renum.pdb	P78563_674	4.07725	A to I editase
674	P78563	27.2227	5hp2_renum.pdb	P78563_674	4.07725	A to I editase
674	P78563	37.6918	5hp2_renum.pdb	P78563_674	4.07725	A to I editase
674	P78563	28.7939	6d06_renum.pdb	P78563_674	4.07725	A to I editase
674	P78563	40.4721	6d06_renum.pdb	P78563_674	4.07725	A to I editase
674	P78563	29.1063	6vff_renum.pdb	P78563_674	4.07725	A to I editase
674	P78563	40.9088	6vff_renum.pdb	P78563_674	4.07725	A to I editase
674	P78563	28.8545	7kfn_renum.pdb	P78563_674	4.07725	A to I editase
674	P78563	40.3101	7kfn_renum.pdb	P78563_674	4.07725	A to I editase
77	P09661	34.1138	1a9n_renum.pdb	P09661_77	NA	NA
119	P09661	19.5721	1a9n_renum.pdb	P09661_119	NA	NA
77	P09661	32.6544	1a9n_renum.pdb	P09661_77	NA	NA
119	P09661	19.3411	1a9n_renum.pdb	P09661_119	NA	NA
43	P11940	4.30577	1cvj_renum.pdb	P11940_43	NA	RRM 1
43	P11940	4.03819	1cvj_renum.pdb	P11940_43	NA	RRM 1
43	P11940	4.33051	1cvj_renum.pdb	P11940_43	NA	RRM 1
43	P11940	4.29886	1cvj_renum.pdb	P11940_43	NA	RRM 1
43	P11940	4.15942	1cvj_renum.pdb	P11940_43	NA	RRM 1
43	P11940	4.19099	1cvj_renum.pdb	P11940_43	NA	RRM 1
43	P11940	4.1924	1cvj_renum.pdb	P11940_43	NA	RRM 1
43	P11940	4.15016	1cvj_renum.pdb	P11940_43	NA	RRM 1
73	P55769	13.9398	1e7k_renum.pdb	P55769_73	NA	NA
93	P55769	6.77849	1e7k_renum.pdb	P55769_93	NA	NA
102	P55769	8.1255	1e7k_renum.pdb	P55769_102	NA	Important for U4 snRNA-binding
73	P55769	13.9031	1e7k_renum.pdb	P55769_73	NA	NA
93	P55769	6.79738	1e7k_renum.pdb	P55769_93	NA	NA
102	P55769	8.12781	1e7k_renum.pdb	P55769_102	NA	Important for U4 snRNA-binding
80	P26378	8.74553	1fxl_renum.pdb	P26378_80	NA	RRM 1
80	P26378	9.17004	1g2e_renum.pdb	P26378_80	NA	RRM 1
53	P09132	12.384	1jid_renum.pdb	P09132_53	NA	NA
94	P09132	12.1131	1jid_renum.pdb	P09132_94	NA	NA
935	Q14671	3.65663	1m8w_renum.pdb	Q14671_935	NA	Adenine-nucleotide binding in RNA target
964	Q14671	12.4147	1m8w_renum.pdb	Q14671_964	NA	PUM-HD
977	Q14671	11.969	1m8w_renum.pdb	Q14671_977	NA	PUM-HD
980	Q14671	11.1076	1m8w_renum.pdb	Q14671_980	NA	PUM-HD
1007	Q14671	3.69434	1m8w_renum.pdb	Q14671_1007	NA	Adenine-nucleotide binding in RNA target
1017	Q14671	17.9149	1m8w_renum.pdb	Q14671_1017	NA	PUM-HD
1085	Q14671	12.0666	1m8w_renum.pdb	Q14671_1085	NA	PUM-HD
1102	Q14671	18.0462	1m8w_renum.pdb	Q14671_1102	NA	PUM-HD
935	Q14671	3.56146	1m8w_renum.pdb	Q14671_935	NA	Adenine-nucleotide binding in RNA target
964	Q14671	12.2501	1m8w_renum.pdb	Q14671_964	NA	PUM-HD
977	Q14671	11.7321	1m8w_renum.pdb	Q14671_977	NA	PUM-HD
980	Q14671	11.2337	1m8w_renum.pdb	Q14671_980	NA	PUM-HD
1007	Q14671	3.79404	1m8w_renum.pdb	Q14671_1007	NA	Adenine-nucleotide binding in RNA target
1017	Q14671	16.1437	1m8w_renum.pdb	Q14671_1017	NA	PUM-HD
1085	Q14671	12.1295	1m8w_renum.pdb	Q14671_1085	NA	PUM-HD
1102	Q14671	18.1663	1m8w_renum.pdb	Q14671_1102	NA	PUM-HD
935	Q14671	3.82891	1m8x_renum.pdb	Q14671_935	NA	Adenine-nucleotide binding in RNA target
964	Q14671	12.3742	1m8x_renum.pdb	Q14671_964	NA	PUM-HD
977	Q14671	11.7669	1m8x_renum.pdb	Q14671_977	NA	PUM-HD
980	Q14671	11.1348	1m8x_renum.pdb	Q14671_980	NA	PUM-HD
1007	Q14671	3.75643	1m8x_renum.pdb	Q14671_1007	NA	Adenine-nucleotide binding in RNA target
1017	Q14671	15.9909	1m8x_renum.pdb	Q14671_1017	NA	PUM-HD
1085	Q14671	11.9199	1m8x_renum.pdb	Q14671_1085	NA	PUM-HD
1102	Q14671	17.9652	1m8x_renum.pdb	Q14671_1102	NA	PUM-HD
935	Q14671	3.63751	1m8x_renum.pdb	Q14671_935	NA	Adenine-nucleotide binding in RNA target
964	Q14671	12.122	1m8x_renum.pdb	Q14671_964	NA	PUM-HD
977	Q14671	11.5813	1m8x_renum.pdb	Q14671_977	NA	PUM-HD
980	Q14671	11.2717	1m8x_renum.pdb	Q14671_980	NA	PUM-HD
1007	Q14671	3.79944	1m8x_renum.pdb	Q14671_1007	NA	Adenine-nucleotide binding in RNA target
1017	Q14671	16.0197	1m8x_renum.pdb	Q14671_1017	NA	PUM-HD
1085	Q14671	12.2363	1m8x_renum.pdb	Q14671_1085	NA	PUM-HD
1102	Q14671	18.0716	1m8x_renum.pdb	Q14671_1102	NA	PUM-HD
935	Q14671	3.34656	1m8y_renum.pdb	Q14671_935	NA	Adenine-nucleotide binding in RNA target
964	Q14671	12.1713	1m8y_renum.pdb	Q14671_964	NA	PUM-HD
977	Q14671	11.7283	1m8y_renum.pdb	Q14671_977	NA	PUM-HD
980	Q14671	11.5793	1m8y_renum.pdb	Q14671_980	NA	PUM-HD
1007	Q14671	3.54972	1m8y_renum.pdb	Q14671_1007	NA	Adenine-nucleotide binding in RNA target
1017	Q14671	16.1355	1m8y_renum.pdb	Q14671_1017	NA	PUM-HD
1085	Q14671	12.2304	1m8y_renum.pdb	Q14671_1085	NA	PUM-HD
1102	Q14671	18.6535	1m8y_renum.pdb	Q14671_1102	NA	PUM-HD
935	Q14671	3.87542	1m8y_renum.pdb	Q14671_935	NA	Adenine-nucleotide binding in RNA target
964	Q14671	12.1324	1m8y_renum.pdb	Q14671_964	NA	PUM-HD
977	Q14671	11.9349	1m8y_renum.pdb	Q14671_977	NA	PUM-HD
980	Q14671	11.3215	1m8y_renum.pdb	Q14671_980	NA	PUM-HD
1007	Q14671	3.85502	1m8y_renum.pdb	Q14671_1007	NA	Adenine-nucleotide binding in RNA target
1017	Q14671	16.1501	1m8y_renum.pdb	Q14671_1017	NA	PUM-HD
1085	Q14671	12.1411	1m8y_renum.pdb	Q14671_1085	NA	PUM-HD
1102	Q14671	18.5959	1m8y_renum.pdb	Q14671_1102	NA	PUM-HD
233	Q9UL18	21.3979	1si3_renum.pdb	Q9UL18_233	NA	PAZ
270	Q9UL18	5.28185	1si3_renum.pdb	Q9UL18_270	NA	PAZ
280	Q9UL18	8.65508	1si3_renum.pdb	Q9UL18_280	NA	PAZ
304	Q9UL18	8.25782	1si3_renum.pdb	Q9UL18_304	NA	PAZ
325	Q9UL18	6.67408	1si3_renum.pdb	Q9UL18_325	NA	PAZ
342	Q9UL18	8.63809	1si3_renum.pdb	Q9UL18_342	NA	PAZ
18	P05455	13.4927	1yty_renum.pdb	P05455_18	NA	HTH La-type RNA-binding
18	P05455	13.6506	1yty_renum.pdb	P05455_18	NA	HTH La-type RNA-binding
18	P05455	13.7432	1zh5_renum.pdb	P05455_18	NA	HTH La-type RNA-binding
18	P05455	14.0139	1zh5_renum.pdb	P05455_18	NA	HTH La-type RNA-binding
72	O95453	14.4991	2a1r_renum.pdb	O95453_72	NA	NA
108	O95453	9.99418	2a1r_renum.pdb	O95453_108	NA	NA
302	O95453	21.9481	2a1r_renum.pdb	O95453_302	NA	NA
389	O95453	9.61454	2a1r_renum.pdb	O95453_389	NA	NA
72	O95453	14.7979	2a1r_renum.pdb	O95453_72	NA	NA
108	O95453	10.1012	2a1r_renum.pdb	O95453_108	NA	NA
302	O95453	21.979	2a1r_renum.pdb	O95453_302	NA	NA
389	O95453	9.80092	2a1r_renum.pdb	O95453_389	NA	NA
100	Q6B004	7.46933	2ann_renum.pdb	Q6B004_100	NA	NA
100	P51513	7.55671	2anr_renum.pdb	P51513_100	NA	KH 1
225	P23381	27.7947	2azx_renum.pdb	P23381_225	NA	NA
274	P23381	6.22676	2azx_renum.pdb	P23381_274	NA	NA
305	P23381	32.4742	2azx_renum.pdb	P23381_305	NA	NA
309	P23381	28.662	2azx_renum.pdb	P23381_309	NA	NA
394	P23381	12.1733	2azx_renum.pdb	P23381_394	NA	NA
225	P23381	27.6901	2azx_renum.pdb	P23381_225	NA	NA
274	P23381	24.958	2azx_renum.pdb	P23381_274	NA	NA
305	P23381	39.5922	2azx_renum.pdb	P23381_305	NA	NA
309	P23381	29.9617	2azx_renum.pdb	P23381_309	NA	NA
394	P23381	13.0528	2azx_renum.pdb	P23381_394	NA	NA
305	P26368	27.9746	2g4b_renum.pdb	P26368_305	NA	RRM 2
131	P61326	32.6227	2hyi_renum.pdb	P61326_131	NA	NA
149	Q9Y5S9	41.8269	2hyi_renum.pdb	Q9Y5S9_149	NA	RRM
99	P38919	26.0673	2hyi_renum.pdb	P38919_99	NA	Helicase ATP-binding
137	P38919	15.3019	2hyi_renum.pdb	P38919_137	NA	Helicase ATP-binding
140	P38919	7.51867	2hyi_renum.pdb	P38919_140	NA	Helicase ATP-binding
269	P38919	22.125	2hyi_renum.pdb	P38919_269	NA	Helicase C-terminal
284	P38919	9.80828	2hyi_renum.pdb	P38919_284	NA	Helicase C-terminal
131	P61326	32.5355	2hyi_renum.pdb	P61326_131	NA	NA
149	Q9Y5S9	41.6881	2hyi_renum.pdb	Q9Y5S9_149	NA	RRM
99	P38919	26.1603	2hyi_renum.pdb	P38919_99	NA	Helicase ATP-binding
137	P38919	15.2172	2hyi_renum.pdb	P38919_137	NA	Helicase ATP-binding
140	P38919	8.39377	2hyi_renum.pdb	P38919_140	NA	Helicase ATP-binding
269	P38919	21.7185	2hyi_renum.pdb	P38919_269	NA	Helicase C-terminal
284	P38919	9.87651	2hyi_renum.pdb	P38919_284	NA	Helicase C-terminal
99	P38919	25.5563	2j0s_renum.pdb	P38919_99	NA	Helicase ATP-binding
137	P38919	18.0522	2j0s_renum.pdb	P38919_137	NA	Helicase ATP-binding
140	P38919	8.84744	2j0s_renum.pdb	P38919_140	NA	Helicase ATP-binding
269	P38919	21.8929	2j0s_renum.pdb	P38919_269	NA	Helicase C-terminal
284	P38919	9.74365	2j0s_renum.pdb	P38919_284	NA	Helicase C-terminal
131	P61326	32.8434	2j0s_renum.pdb	P61326_131	NA	NA
149	Q9Y5S9	42.0282	2j0s_renum.pdb	Q9Y5S9_149	NA	RRM
73	P55769	13.9499	2ozb_renum.pdb	P55769_73	NA	NA
93	P55769	7.0176	2ozb_renum.pdb	P55769_93	NA	NA
102	P55769	8.65758	2ozb_renum.pdb	P55769_102	NA	Important for U4 snRNA-binding
149	Q8WWY3	45.5033	2ozb_renum.pdb	Q8WWY3_149	NA	NA
191	Q8WWY3	32.1221	2ozb_renum.pdb	Q8WWY3_191	NA	NA
299	Q8WWY3	10.3576	2ozb_renum.pdb	Q8WWY3_299	NA	Nop
73	P55769	14.5427	2ozb_renum.pdb	P55769_73	NA	NA
93	P55769	6.8866	2ozb_renum.pdb	P55769_93	NA	NA
102	P55769	8.72366	2ozb_renum.pdb	P55769_102	NA	Important for U4 snRNA-binding
149	Q8WWY3	45.9202	2ozb_renum.pdb	Q8WWY3_149	NA	NA
191	Q8WWY3	32.2081	2ozb_renum.pdb	Q8WWY3_191	NA	NA
299	Q8WWY3	10.5074	2ozb_renum.pdb	Q8WWY3_299	NA	Nop
147	O60930	4.2058	2qk9_renum.pdb	O60930_147	NA	RNase H type-1
148	O60930	4.51696	2qk9_renum.pdb	O60930_148	NA	RNase H type-1
191	O60930	14.5875	2qk9_renum.pdb	O60930_191	NA	RNase H type-1
147	O60930	4.07129	2qkb_renum.pdb	O60930_147	NA	RNase H type-1
148	O60930	4.52539	2qkb_renum.pdb	O60930_148	NA	RNase H type-1
191	O60930	14.7109	2qkb_renum.pdb	O60930_191	NA	RNase H type-1
147	O60930	4.22878	2qkb_renum.pdb	O60930_147	NA	RNase H type-1
148	O60930	4.98823	2qkb_renum.pdb	O60930_148	NA	RNase H type-1
191	O60930	14.9195	2qkb_renum.pdb	O60930_191	NA	RNase H type-1
18	P05455	13.8556	2vod_renum.pdb	P05455_18	NA	HTH La-type RNA-binding
18	P05455	13.8344	2vod_renum.pdb	P05455_18	NA	HTH La-type RNA-binding
18	P05455	13.9655	2von_renum.pdb	P05455_18	NA	HTH La-type RNA-binding
18	P05455	13.9906	2von_renum.pdb	P05455_18	NA	HTH La-type RNA-binding
18	P05455	13.6576	2voo_renum.pdb	P05455_18	NA	HTH La-type RNA-binding
18	P05455	13.5646	2voo_renum.pdb	P05455_18	NA	HTH La-type RNA-binding
18	P05455	13.4324	2vop_renum.pdb	P05455_18	NA	HTH La-type RNA-binding
468	Q92900	30.5937	2xzo_renum.pdb	Q92900_468	NA	NA
531	Q92900	9.83582	2xzo_renum.pdb	Q92900_531	NA	NA
556	Q92900	7.91616	2xzo_renum.pdb	Q92900_556	NA	NA
625	Q92900	12.538	2xzo_renum.pdb	Q92900_625	NA	NA
626	Q92900	7.85947	2xzo_renum.pdb	Q92900_626	NA	NA
628	Q92900	8.43491	2xzo_renum.pdb	Q92900_628	NA	NA
657	Q92900	11.6313	2xzo_renum.pdb	Q92900_657	NA	NA
675	Q92900	18.1687	2xzo_renum.pdb	Q92900_675	NA	NA
683	Q92900	8.38466	2xzo_renum.pdb	Q92900_683	NA	NA
852	Q92900	12.6107	2xzo_renum.pdb	Q92900_852	NA	NA
935	Q14671	3.44394	2yjy_renum.pdb	Q14671_935	NA	Adenine-nucleotide binding in RNA target
964	Q14671	12.1218	2yjy_renum.pdb	Q14671_964	NA	PUM-HD
977	Q14671	11.8304	2yjy_renum.pdb	Q14671_977	NA	PUM-HD
980	Q14671	11.3195	2yjy_renum.pdb	Q14671_980	NA	PUM-HD
1007	Q14671	3.59723	2yjy_renum.pdb	Q14671_1007	NA	Adenine-nucleotide binding in RNA target
1017	Q14671	16.4475	2yjy_renum.pdb	Q14671_1017	NA	PUM-HD
1085	Q14671	12.3712	2yjy_renum.pdb	Q14671_1085	NA	PUM-HD
1102	Q14671	18.1328	2yjy_renum.pdb	Q14671_1102	NA	PUM-HD
935	Q14671	4.1756	2yjy_renum.pdb	Q14671_935	NA	Adenine-nucleotide binding in RNA target
964	Q14671	12.3373	2yjy_renum.pdb	Q14671_964	NA	PUM-HD
977	Q14671	11.7122	2yjy_renum.pdb	Q14671_977	NA	PUM-HD
980	Q14671	10.9751	2yjy_renum.pdb	Q14671_980	NA	PUM-HD
1007	Q14671	3.75279	2yjy_renum.pdb	Q14671_1007	NA	Adenine-nucleotide binding in RNA target
1017	Q14671	16.3112	2yjy_renum.pdb	Q14671_1017	NA	PUM-HD
1085	Q14671	12.0195	2yjy_renum.pdb	Q14671_1085	NA	PUM-HD
1102	Q14671	18.2153	2yjy_renum.pdb	Q14671_1102	NA	PUM-HD
263	O95786	16.387	2ykg_renum.pdb	O95786_263	NA	Interaction with ZC3HAV1
268	O95786	21.6577	2ykg_renum.pdb	O95786_268	NA	Interaction with ZC3HAV1
278	O95786	20.4543	2ykg_renum.pdb	O95786_278	NA	Interaction with ZC3HAV1
374	O95786	13.3459	2ykg_renum.pdb	O95786_374	NA	DECH box
428	O95786	18.6612	2ykg_renum.pdb	O95786_428	NA	Interaction with ZC3HAV1
431	O95786	17.2541	2ykg_renum.pdb	O95786_431	NA	Interaction with ZC3HAV1
490	O95786	16.8028	2ykg_renum.pdb	O95786_490	NA	Interaction with ZC3HAV1
520	O95786	16.0921	2ykg_renum.pdb	O95786_520	NA	Interaction with ZC3HAV1
535	O95786	17.6713	2ykg_renum.pdb	O95786_535	NA	Interaction with ZC3HAV1
615	O95786	31.0691	2ykg_renum.pdb	O95786_615	NA	Interaction with ZC3HAV1
709	O95786	23.2165	2ykg_renum.pdb	O95786_709	NA	Interaction with ZC3HAV1
738	O95786	17.6673	2ykg_renum.pdb	O95786_738	NA	Mediates interaction with RNF135
810	O95786	14.0878	2ykg_renum.pdb	O95786_810	NA	Mediates interaction with RNF135
813	O95786	17.5797	2ykg_renum.pdb	O95786_813	NA	Mediates interaction with RNF135
818	O95786	13.3428	2ykg_renum.pdb	O95786_818	NA	Mediates interaction with RNF135
829	O95786	4.08424	2ykg_renum.pdb	O95786_829	NA	Mediates interaction with RNF135
841	O95786	16.9875	2ykg_renum.pdb	O95786_841	NA	Mediates interaction with RNF135
864	O95786	15.3701	2ykg_renum.pdb	O95786_864	NA	Mediates interaction with RNF135
869	O95786	16.2169	2ykg_renum.pdb	O95786_869	NA	Mediates interaction with RNF135
10	Q9HAV4	48.1995	3a6p_renum.pdb	Q9HAV4_10	NA	Necessary for interaction with Ran
44	Q9HAV4	45.2859	3a6p_renum.pdb	Q9HAV4_44	NA	Necessary for interaction with Ran
47	Q9HAV4	41.1605	3a6p_renum.pdb	Q9HAV4_47	NA	Necessary for interaction with Ran
50	Q9HAV4	46.4214	3a6p_renum.pdb	Q9HAV4_50	NA	Necessary for interaction with Ran
221	Q9HAV4	33.8843	3a6p_renum.pdb	Q9HAV4_221	NA	NA
248	Q9HAV4	20.5601	3a6p_renum.pdb	Q9HAV4_248	NA	NA
255	Q9HAV4	22.6972	3a6p_renum.pdb	Q9HAV4_255	NA	NA
270	Q9HAV4	20.1697	3a6p_renum.pdb	Q9HAV4_270	NA	NA
323	Q9HAV4	16.2911	3a6p_renum.pdb	Q9HAV4_323	NA	NA
327	Q9HAV4	12.3734	3a6p_renum.pdb	Q9HAV4_327	NA	NA
334	Q9HAV4	9.28333	3a6p_renum.pdb	Q9HAV4_334	NA	NA
419	Q9HAV4	19.1491	3a6p_renum.pdb	Q9HAV4_419	NA	NA
451	Q9HAV4	10.9372	3a6p_renum.pdb	Q9HAV4_451	NA	NA
493	Q9HAV4	17.4857	3a6p_renum.pdb	Q9HAV4_493	NA	NA
551	Q9HAV4	11.158	3a6p_renum.pdb	Q9HAV4_551	NA	Necessary for interaction with ILF3
605	Q9HAV4	8.79499	3a6p_renum.pdb	Q9HAV4_605	NA	Necessary for interaction with ILF3
612	Q9HAV4	10.0559	3a6p_renum.pdb	Q9HAV4_612	NA	Necessary for interaction with ILF3
646	Q9HAV4	8.55274	3a6p_renum.pdb	Q9HAV4_646	NA	NA
714	Q9HAV4	9.19157	3a6p_renum.pdb	Q9HAV4_714	NA	NA
724	Q9HAV4	11.7169	3a6p_renum.pdb	Q9HAV4_724	NA	NA
736	Q9HAV4	13.0409	3a6p_renum.pdb	Q9HAV4_736	NA	NA
765	Q9HAV4	16.389	3a6p_renum.pdb	Q9HAV4_765	NA	NA
847	Q9HAV4	11.5482	3a6p_renum.pdb	Q9HAV4_847	NA	NA
903	Q9HAV4	19.8131	3a6p_renum.pdb	Q9HAV4_903	NA	NA
976	Q9HAV4	13.1031	3a6p_renum.pdb	Q9HAV4_976	NA	NA
977	Q9HAV4	13.1336	3a6p_renum.pdb	Q9HAV4_977	NA	NA
1017	Q9HAV4	22.9129	3a6p_renum.pdb	Q9HAV4_1017	NA	NA
1025	Q9HAV4	22.9595	3a6p_renum.pdb	Q9HAV4_1025	NA	NA
1044	Q9HAV4	6.18966	3a6p_renum.pdb	Q9HAV4_1044	NA	NA
1052	Q9HAV4	12.6771	3a6p_renum.pdb	Q9HAV4_1052	NA	NA
1089	Q9HAV4	6.58282	3a6p_renum.pdb	Q9HAV4_1089	NA	NA
85	P62825	31.138	3a6p_renum.pdb	P62825_85	NA	NA
112	P62825	30.1337	3a6p_renum.pdb	P62825_112	NA	NA
120	P62825	21.8909	3a6p_renum.pdb	P62825_120	NA	NA
10	Q9HAV4	43.8451	3a6p_renum.pdb	Q9HAV4_10	NA	Necessary for interaction with Ran
44	Q9HAV4	40.3752	3a6p_renum.pdb	Q9HAV4_44	NA	Necessary for interaction with Ran
47	Q9HAV4	35.7038	3a6p_renum.pdb	Q9HAV4_47	NA	Necessary for interaction with Ran
50	Q9HAV4	41.884	3a6p_renum.pdb	Q9HAV4_50	NA	Necessary for interaction with Ran
221	Q9HAV4	33.3975	3a6p_renum.pdb	Q9HAV4_221	NA	NA
248	Q9HAV4	21.998	3a6p_renum.pdb	Q9HAV4_248	NA	NA
255	Q9HAV4	25.0972	3a6p_renum.pdb	Q9HAV4_255	NA	NA
270	Q9HAV4	20.0571	3a6p_renum.pdb	Q9HAV4_270	NA	NA
323	Q9HAV4	17.2882	3a6p_renum.pdb	Q9HAV4_323	NA	NA
327	Q9HAV4	13.9265	3a6p_renum.pdb	Q9HAV4_327	NA	NA
334	Q9HAV4	13.0377	3a6p_renum.pdb	Q9HAV4_334	NA	NA
419	Q9HAV4	20.3109	3a6p_renum.pdb	Q9HAV4_419	NA	NA
451	Q9HAV4	13.9531	3a6p_renum.pdb	Q9HAV4_451	NA	NA
493	Q9HAV4	18.0248	3a6p_renum.pdb	Q9HAV4_493	NA	NA
551	Q9HAV4	11.3307	3a6p_renum.pdb	Q9HAV4_551	NA	Necessary for interaction with ILF3
605	Q9HAV4	8.6415	3a6p_renum.pdb	Q9HAV4_605	NA	Necessary for interaction with ILF3
612	Q9HAV4	10.2205	3a6p_renum.pdb	Q9HAV4_612	NA	Necessary for interaction with ILF3
646	Q9HAV4	8.09378	3a6p_renum.pdb	Q9HAV4_646	NA	NA
714	Q9HAV4	9.44454	3a6p_renum.pdb	Q9HAV4_714	NA	NA
724	Q9HAV4	11.6881	3a6p_renum.pdb	Q9HAV4_724	NA	NA
736	Q9HAV4	12.4676	3a6p_renum.pdb	Q9HAV4_736	NA	NA
765	Q9HAV4	16.8022	3a6p_renum.pdb	Q9HAV4_765	NA	NA
847	Q9HAV4	11.5778	3a6p_renum.pdb	Q9HAV4_847	NA	NA
903	Q9HAV4	21.2958	3a6p_renum.pdb	Q9HAV4_903	NA	NA
976	Q9HAV4	14.6846	3a6p_renum.pdb	Q9HAV4_976	NA	NA
977	Q9HAV4	14.7031	3a6p_renum.pdb	Q9HAV4_977	NA	NA
1017	Q9HAV4	24.1109	3a6p_renum.pdb	Q9HAV4_1017	NA	NA
1025	Q9HAV4	24.2396	3a6p_renum.pdb	Q9HAV4_1025	NA	NA
1044	Q9HAV4	7.57044	3a6p_renum.pdb	Q9HAV4_1044	NA	NA
1052	Q9HAV4	14.0027	3a6p_renum.pdb	Q9HAV4_1052	NA	NA
1089	Q9HAV4	7.39244	3a6p_renum.pdb	Q9HAV4_1089	NA	NA
85	P62825	28.7685	3a6p_renum.pdb	P62825_85	NA	NA
112	P62825	27.9788	3a6p_renum.pdb	P62825_112	NA	NA
120	P62825	19.4879	3a6p_renum.pdb	P62825_120	NA	NA
196	Q15633	16.9921	3adl_renum.pdb	Q15633_196	NA	Sufficient for interaction with PRKRA
144	P01857	22.29	3agv_renum.pdb	P01857_144	NA	CH2
204	P01857	21.0752	3agv_renum.pdb	P01857_204	NA	CH2
250	P01857	20.802	3agv_renum.pdb	P01857_250	NA	CH3
308	P01857	21.5708	3agv_renum.pdb	P01857_308	NA	CH3
144	P01857	22.0222	3agv_renum.pdb	P01857_144	NA	CH2
204	P01857	22.3858	3agv_renum.pdb	P01857_204	NA	CH2
250	P01857	20.8686	3agv_renum.pdb	P01857_250	NA	CH3
308	P01857	21.7111	3agv_renum.pdb	P01857_308	NA	CH3
935	Q14671	56.1831	3bsb_renum.pdb	Q14671_935	NA	Adenine-nucleotide binding in RNA target
964	Q14671	58.352	3bsb_renum.pdb	Q14671_964	NA	PUM-HD
977	Q14671	61.4633	3bsb_renum.pdb	Q14671_977	NA	PUM-HD
980	Q14671	61.4547	3bsb_renum.pdb	Q14671_980	NA	PUM-HD
1007	Q14671	43.6579	3bsb_renum.pdb	Q14671_1007	NA	Adenine-nucleotide binding in RNA target
1017	Q14671	58.2234	3bsb_renum.pdb	Q14671_1017	NA	PUM-HD
1085	Q14671	39.2169	3bsb_renum.pdb	Q14671_1085	NA	PUM-HD
1102	Q14671	31.7938	3bsb_renum.pdb	Q14671_1102	NA	PUM-HD
935	Q14671	2.61079	3bsb_renum.pdb	Q14671_935	NA	Adenine-nucleotide binding in RNA target
964	Q14671	11.4052	3bsb_renum.pdb	Q14671_964	NA	PUM-HD
977	Q14671	11.5303	3bsb_renum.pdb	Q14671_977	NA	PUM-HD
980	Q14671	11.0021	3bsb_renum.pdb	Q14671_980	NA	PUM-HD
1007	Q14671	3.63341	3bsb_renum.pdb	Q14671_1007	NA	Adenine-nucleotide binding in RNA target
1017	Q14671	16.6458	3bsb_renum.pdb	Q14671_1017	NA	PUM-HD
1085	Q14671	12.2466	3bsb_renum.pdb	Q14671_1085	NA	PUM-HD
1102	Q14671	18.1367	3bsb_renum.pdb	Q14671_1102	NA	PUM-HD
46	O60930	10.2085	3bsu_renum.pdb	O60930_46	NA	NA
46	O60930	10.5002	3bsu_renum.pdb	O60930_46	NA	NA
46	O60930	10.6591	3bsu_renum.pdb	O60930_46	NA	NA
46	O60930	10.1525	3bsu_renum.pdb	O60930_46	NA	NA
46	O60930	10.5377	3bsu_renum.pdb	O60930_46	NA	NA
46	O60930	10.4258	3bsu_renum.pdb	O60930_46	NA	NA
935	Q14671	3.52585	3bsx_renum.pdb	Q14671_935	NA	Adenine-nucleotide binding in RNA target
964	Q14671	11.7194	3bsx_renum.pdb	Q14671_964	NA	PUM-HD
977	Q14671	11.8907	3bsx_renum.pdb	Q14671_977	NA	PUM-HD
980	Q14671	11.3041	3bsx_renum.pdb	Q14671_980	NA	PUM-HD
1007	Q14671	3.61789	3bsx_renum.pdb	Q14671_1007	NA	Adenine-nucleotide binding in RNA target
1017	Q14671	16.5429	3bsx_renum.pdb	Q14671_1017	NA	PUM-HD
1085	Q14671	11.9358	3bsx_renum.pdb	Q14671_1085	NA	PUM-HD
1102	Q14671	18.0526	3bsx_renum.pdb	Q14671_1102	NA	PUM-HD
935	Q14671	3.50785	3bsx_renum.pdb	Q14671_935	NA	Adenine-nucleotide binding in RNA target
964	Q14671	11.807	3bsx_renum.pdb	Q14671_964	NA	PUM-HD
977	Q14671	11.886	3bsx_renum.pdb	Q14671_977	NA	PUM-HD
980	Q14671	11.5681	3bsx_renum.pdb	Q14671_980	NA	PUM-HD
1007	Q14671	3.56132	3bsx_renum.pdb	Q14671_1007	NA	Adenine-nucleotide binding in RNA target
1017	Q14671	16.0754	3bsx_renum.pdb	Q14671_1017	NA	PUM-HD
1085	Q14671	12.0466	3bsx_renum.pdb	Q14671_1085	NA	PUM-HD
1102	Q14671	18.382	3bsx_renum.pdb	Q14671_1102	NA	PUM-HD
185	Q9NR56	3.27755	3d2s_renum.pdb	Q9NR56_185	NA	NA
193	Q9NR56	4.50439	3d2s_renum.pdb	Q9NR56_193	NA	NA
200	Q9NR56	3.25271	3d2s_renum.pdb	Q9NR56_200	NA	NA
221	Q9NR56	22.7627	3d2s_renum.pdb	Q9NR56_221	NA	NA
229	Q9NR56	21.0614	3d2s_renum.pdb	Q9NR56_229	NA	NA
234	Q9NR56	23.3749	3d2s_renum.pdb	Q9NR56_234	NA	NA
185	Q9NR56	3.32104	3d2s_renum.pdb	Q9NR56_185	NA	NA
193	Q9NR56	4.989	3d2s_renum.pdb	Q9NR56_193	NA	NA
200	Q9NR56	3.2777	3d2s_renum.pdb	Q9NR56_200	NA	NA
221	Q9NR56	17.2649	3d2s_renum.pdb	Q9NR56_221	NA	NA
229	Q9NR56	16.2517	3d2s_renum.pdb	Q9NR56_229	NA	NA
234	Q9NR56	18.5392	3d2s_renum.pdb	Q9NR56_234	NA	NA
185	Q9NR56	3.44505	3d2s_renum.pdb	Q9NR56_185	NA	NA
193	Q9NR56	4.53791	3d2s_renum.pdb	Q9NR56_193	NA	NA
200	Q9NR56	3.34891	3d2s_renum.pdb	Q9NR56_200	NA	NA
221	Q9NR56	22.7303	3d2s_renum.pdb	Q9NR56_221	NA	NA
229	Q9NR56	21.0161	3d2s_renum.pdb	Q9NR56_229	NA	NA
234	Q9NR56	23.47	3d2s_renum.pdb	Q9NR56_234	NA	NA
185	Q9NR56	3.3118	3d2s_renum.pdb	Q9NR56_185	NA	NA
193	Q9NR56	4.94922	3d2s_renum.pdb	Q9NR56_193	NA	NA
200	Q9NR56	3.23739	3d2s_renum.pdb	Q9NR56_200	NA	NA
221	Q9NR56	17.2448	3d2s_renum.pdb	Q9NR56_221	NA	NA
229	Q9NR56	16.2051	3d2s_renum.pdb	Q9NR56_229	NA	NA
234	Q9NR56	18.5234	3d2s_renum.pdb	Q9NR56_234	NA	NA
336	P00734	19.2218	3dd2_renum.pdb	P00734_336	NA	NA
391	P00734	20.2756	3dd2_renum.pdb	P00734_391	NA	Peptidase S1
407	P00734	18.227	3dd2_renum.pdb	P00734_407	NA	Peptidase S1
482	P00734	19.1578	3dd2_renum.pdb	P00734_482	NA	Peptidase S1
536	P00734	7.04166	3dd2_renum.pdb	P00734_536	NA	Peptidase S1
550	P00734	8.79759	3dd2_renum.pdb	P00734_550	NA	Peptidase S1
564	P00734	24.5118	3dd2_renum.pdb	P00734_564	NA	High affinity receptor-binding NA
594	P00734	23.0305	3dd2_renum.pdb	P00734_594	NA	Peptidase S1
556	Q96C10	12.0654	3eqt_renum.pdb	Q96C10_556	NA	RLR CTR
559	Q96C10	15.7621	3eqt_renum.pdb	Q96C10_559	NA	RLR CTR
612	Q96C10	13.6768	3eqt_renum.pdb	Q96C10_612	NA	RNA-binding
615	Q96C10	13.4722	3eqt_renum.pdb	Q96C10_615	NA	RNA-binding
668	Q96C10	19.3185	3eqt_renum.pdb	Q96C10_668	NA	RLR CTR
556	Q96C10	11.7947	3eqt_renum.pdb	Q96C10_556	NA	RLR CTR
559	Q96C10	16.0166	3eqt_renum.pdb	Q96C10_559	NA	RLR CTR
612	Q96C10	13.7291	3eqt_renum.pdb	Q96C10_612	NA	RNA-binding
615	Q96C10	13.1705	3eqt_renum.pdb	Q96C10_615	NA	RNA-binding
668	Q96C10	21.2512	3eqt_renum.pdb	Q96C10_668	NA	RLR CTR
131	P61326	32.6846	3ex7_renum.pdb	P61326_131	NA	NA
149	Q9Y5S9	41.9577	3ex7_renum.pdb	Q9Y5S9_149	NA	RRM
99	P38919	26.0686	3ex7_renum.pdb	P38919_99	NA	Helicase ATP-binding
137	P38919	17.9331	3ex7_renum.pdb	P38919_137	NA	Helicase ATP-binding
140	P38919	7.59238	3ex7_renum.pdb	P38919_140	NA	Helicase ATP-binding
269	P38919	21.841	3ex7_renum.pdb	P38919_269	NA	Helicase C-terminal
284	P38919	9.79347	3ex7_renum.pdb	P38919_284	NA	Helicase C-terminal
131	P61326	32.6439	3ex7_renum.pdb	P61326_131	NA	NA
149	Q9Y5S9	42.0629	3ex7_renum.pdb	Q9Y5S9_149	NA	RRM
99	P38919	25.8368	3ex7_renum.pdb	P38919_99	NA	Helicase ATP-binding
137	P38919	15.1704	3ex7_renum.pdb	P38919_137	NA	Helicase ATP-binding
140	P38919	8.23652	3ex7_renum.pdb	P38919_140	NA	Helicase ATP-binding
269	P38919	21.8305	3ex7_renum.pdb	P38919_269	NA	Helicase C-terminal
284	P38919	9.96194	3ex7_renum.pdb	P38919_284	NA	Helicase C-terminal
165	Q9UMR2	19.7166	3fht_renum.pdb	Q9UMR2_165	NA	N-terminal lobe
167	Q9UMR2	13.2943	3fht_renum.pdb	Q9UMR2_167	NA	N-terminal lobe
225	Q9UMR2	9.58461	3fht_renum.pdb	Q9UMR2_225	NA	N-terminal lobe
268	Q9UMR2	19.4083	3fht_renum.pdb	Q9UMR2_268	NA	N-terminal lobe
314	Q9UMR2	21.1931	3fht_renum.pdb	Q9UMR2_314	NA	C-terminal lobe
325	Q9UMR2	22.216	3fht_renum.pdb	Q9UMR2_325	NA	C-terminal lobe
340	Q9UMR2	9.67991	3fht_renum.pdb	Q9UMR2_340	NA	C-terminal lobe
165	Q9UMR2	19.8339	3fht_renum.pdb	Q9UMR2_165	NA	N-terminal lobe
167	Q9UMR2	13.2145	3fht_renum.pdb	Q9UMR2_167	NA	N-terminal lobe
225	Q9UMR2	9.7069	3fht_renum.pdb	Q9UMR2_225	NA	N-terminal lobe
268	Q9UMR2	19.4237	3fht_renum.pdb	Q9UMR2_268	NA	N-terminal lobe
314	Q9UMR2	20.0722	3fht_renum.pdb	Q9UMR2_314	NA	C-terminal lobe
325	Q9UMR2	22.1939	3fht_renum.pdb	Q9UMR2_325	NA	C-terminal lobe
340	Q9UMR2	9.60766	3fht_renum.pdb	Q9UMR2_340	NA	C-terminal lobe
165	Q9UMR2	19.9425	3g0h_renum.pdb	Q9UMR2_165	NA	N-terminal lobe
167	Q9UMR2	13.2972	3g0h_renum.pdb	Q9UMR2_167	NA	N-terminal lobe
225	Q9UMR2	9.98475	3g0h_renum.pdb	Q9UMR2_225	NA	N-terminal lobe
268	Q9UMR2	19.0117	3g0h_renum.pdb	Q9UMR2_268	NA	N-terminal lobe
314	Q9UMR2	20.4304	3g0h_renum.pdb	Q9UMR2_314	NA	C-terminal lobe
325	Q9UMR2	22.2846	3g0h_renum.pdb	Q9UMR2_325	NA	C-terminal lobe
340	Q9UMR2	9.50134	3g0h_renum.pdb	Q9UMR2_340	NA	C-terminal lobe
71	O95218	10.0108	3g9y_renum.pdb	O95218_71	NA	NA
74	O95218	7.7868	3g9y_renum.pdb	O95218_74	NA	NA
85	O95218	6.67437	3g9y_renum.pdb	O95218_85	NA	NA
88	O95218	9.96443	3g9y_renum.pdb	O95218_88	NA	NA
41	Q9HD40	11.6563	3hl2_renum.pdb	Q9HD40_41	NA	Tetramerization
70	Q9HD40	38.4469	3hl2_renum.pdb	Q9HD40_70	NA	NA
137	Q9HD40	12.9637	3hl2_renum.pdb	Q9HD40_137	NA	NA
151	Q9HD40	23.9015	3hl2_renum.pdb	Q9HD40_151	NA	NA
175	Q9HD40	22.6849	3hl2_renum.pdb	Q9HD40_175	NA	NA
216	Q9HD40	35.1917	3hl2_renum.pdb	Q9HD40_216	NA	NA
219	Q9HD40	25.0687	3hl2_renum.pdb	Q9HD40_219	NA	NA
226	Q9HD40	13.6824	3hl2_renum.pdb	Q9HD40_226	NA	NA
242	Q9HD40	20.1395	3hl2_renum.pdb	Q9HD40_242	NA	NA
262	Q9HD40	8.70439	3hl2_renum.pdb	Q9HD40_262	NA	NA
431	Q9HD40	22.2123	3hl2_renum.pdb	Q9HD40_431	NA	NA
457	Q9HD40	32.5409	3hl2_renum.pdb	Q9HD40_457	NA	NA
22	Q9HD40	45.0294	3hl2_renum.pdb	Q9HD40_22	NA	Tetramerization
41	Q9HD40	36.3388	3hl2_renum.pdb	Q9HD40_41	NA	Tetramerization
70	Q9HD40	50.5643	3hl2_renum.pdb	Q9HD40_70	NA	NA
137	Q9HD40	34.193	3hl2_renum.pdb	Q9HD40_137	NA	NA
151	Q9HD40	28.7281	3hl2_renum.pdb	Q9HD40_151	NA	NA
175	Q9HD40	17.5869	3hl2_renum.pdb	Q9HD40_175	NA	NA
216	Q9HD40	37.4066	3hl2_renum.pdb	Q9HD40_216	NA	NA
219	Q9HD40	29.1067	3hl2_renum.pdb	Q9HD40_219	NA	NA
226	Q9HD40	20.8345	3hl2_renum.pdb	Q9HD40_226	NA	NA
242	Q9HD40	34.0754	3hl2_renum.pdb	Q9HD40_242	NA	NA
262	Q9HD40	26.1612	3hl2_renum.pdb	Q9HD40_262	NA	NA
431	Q9HD40	20.1032	3hl2_renum.pdb	Q9HD40_431	NA	NA
457	Q9HD40	7.26343	3hl2_renum.pdb	Q9HD40_457	NA	NA
22	Q9HD40	8.45741	3hl2_renum.pdb	Q9HD40_22	NA	Tetramerization
41	Q9HD40	10.708	3hl2_renum.pdb	Q9HD40_41	NA	Tetramerization
70	Q9HD40	37.2985	3hl2_renum.pdb	Q9HD40_70	NA	NA
137	Q9HD40	13.2682	3hl2_renum.pdb	Q9HD40_137	NA	NA
151	Q9HD40	22.4477	3hl2_renum.pdb	Q9HD40_151	NA	NA
175	Q9HD40	27.7817	3hl2_renum.pdb	Q9HD40_175	NA	NA
216	Q9HD40	32.8243	3hl2_renum.pdb	Q9HD40_216	NA	NA
219	Q9HD40	23.849	3hl2_renum.pdb	Q9HD40_219	NA	NA
226	Q9HD40	23.3502	3hl2_renum.pdb	Q9HD40_226	NA	NA
242	Q9HD40	18.6381	3hl2_renum.pdb	Q9HD40_242	NA	NA
262	Q9HD40	16.7787	3hl2_renum.pdb	Q9HD40_262	NA	NA
431	Q9HD40	37.4086	3hl2_renum.pdb	Q9HD40_431	NA	NA
457	Q9HD40	43.4843	3hl2_renum.pdb	Q9HD40_457	NA	NA
41	Q9HD40	39.7333	3hl2_renum.pdb	Q9HD40_41	NA	Tetramerization
70	Q9HD40	57.5032	3hl2_renum.pdb	Q9HD40_70	NA	NA
137	Q9HD40	43.9814	3hl2_renum.pdb	Q9HD40_137	NA	NA
151	Q9HD40	43.7043	3hl2_renum.pdb	Q9HD40_151	NA	NA
175	Q9HD40	34.0151	3hl2_renum.pdb	Q9HD40_175	NA	NA
216	Q9HD40	55.9973	3hl2_renum.pdb	Q9HD40_216	NA	NA
219	Q9HD40	46.0727	3hl2_renum.pdb	Q9HD40_219	NA	NA
226	Q9HD40	32.2548	3hl2_renum.pdb	Q9HD40_226	NA	NA
242	Q9HD40	49.4274	3hl2_renum.pdb	Q9HD40_242	NA	NA
262	Q9HD40	35.0152	3hl2_renum.pdb	Q9HD40_262	NA	NA
431	Q9HD40	26.7443	3hl2_renum.pdb	Q9HD40_431	NA	NA
457	Q9HD40	7.98831	3hl2_renum.pdb	Q9HD40_457	NA	NA
810	O95786	12.7906	3lrn_renum.pdb	O95786_810	NA	Mediates interaction with RNF135
813	O95786	15.4447	3lrn_renum.pdb	O95786_813	NA	Mediates interaction with RNF135
818	O95786	13.1997	3lrn_renum.pdb	O95786_818	NA	Mediates interaction with RNF135
841	O95786	18.7569	3lrn_renum.pdb	O95786_841	NA	Mediates interaction with RNF135
864	O95786	15.4759	3lrn_renum.pdb	O95786_864	NA	Mediates interaction with RNF135
869	O95786	11.8176	3lrn_renum.pdb	O95786_869	NA	Mediates interaction with RNF135
810	O95786	15.2669	3lrn_renum.pdb	O95786_810	NA	Mediates interaction with RNF135
813	O95786	18.9795	3lrn_renum.pdb	O95786_813	NA	Mediates interaction with RNF135
818	O95786	13.3923	3lrn_renum.pdb	O95786_818	NA	Mediates interaction with RNF135
841	O95786	18.8542	3lrn_renum.pdb	O95786_841	NA	Mediates interaction with RNF135
864	O95786	17.3704	3lrn_renum.pdb	O95786_864	NA	Mediates interaction with RNF135
869	O95786	17.6303	3lrn_renum.pdb	O95786_869	NA	Mediates interaction with RNF135
810	O95786	13.0737	3lrr_renum.pdb	O95786_810	NA	Mediates interaction with RNF135
813	O95786	16.2045	3lrr_renum.pdb	O95786_813	NA	Mediates interaction with RNF135
818	O95786	13.2265	3lrr_renum.pdb	O95786_818	NA	Mediates interaction with RNF135
841	O95786	18.8523	3lrr_renum.pdb	O95786_841	NA	Mediates interaction with RNF135
864	O95786	16.0821	3lrr_renum.pdb	O95786_864	NA	Mediates interaction with RNF135
869	O95786	13.287	3lrr_renum.pdb	O95786_869	NA	Mediates interaction with RNF135
810	O95786	13.5821	3lrr_renum.pdb	O95786_810	NA	Mediates interaction with RNF135
813	O95786	16.7547	3lrr_renum.pdb	O95786_813	NA	Mediates interaction with RNF135
818	O95786	13.1446	3lrr_renum.pdb	O95786_818	NA	Mediates interaction with RNF135
841	O95786	19.0146	3lrr_renum.pdb	O95786_841	NA	Mediates interaction with RNF135
864	O95786	16.3384	3lrr_renum.pdb	O95786_864	NA	Mediates interaction with RNF135
869	O95786	13.6106	3lrr_renum.pdb	O95786_869	NA	Mediates interaction with RNF135
144	O43809	17.8818	3mdg_renum.pdb	O43809_144	NA	Necessary for interactions with PAPOLA and PABPN1
144	O43809	26.4026	3mdg_renum.pdb	O43809_144	NA	Necessary for interactions with PAPOLA and PABPN1
144	O43809	17.9305	3mdi_renum.pdb	O43809_144	NA	Necessary for interactions with PAPOLA and PABPN1
144	O43809	26.3078	3mdi_renum.pdb	O43809_144	NA	Necessary for interactions with PAPOLA and PABPN1
810	O95786	13.2244	3ncu_renum.pdb	O95786_810	NA	Mediates interaction with RNF135
813	O95786	16.1783	3ncu_renum.pdb	O95786_813	NA	Mediates interaction with RNF135
818	O95786	13.4165	3ncu_renum.pdb	O95786_818	NA	Mediates interaction with RNF135
829	O95786	3.38818	3ncu_renum.pdb	O95786_829	NA	Mediates interaction with RNF135
841	O95786	18.9921	3ncu_renum.pdb	O95786_841	NA	Mediates interaction with RNF135
864	O95786	16.1241	3ncu_renum.pdb	O95786_864	NA	Mediates interaction with RNF135
869	O95786	13.5337	3ncu_renum.pdb	O95786_869	NA	Mediates interaction with RNF135
810	O95786	13.2323	3ncu_renum.pdb	O95786_810	NA	Mediates interaction with RNF135
813	O95786	15.9906	3ncu_renum.pdb	O95786_813	NA	Mediates interaction with RNF135
818	O95786	13.2341	3ncu_renum.pdb	O95786_818	NA	Mediates interaction with RNF135
829	O95786	3.2029	3ncu_renum.pdb	O95786_829	NA	Mediates interaction with RNF135
841	O95786	18.9442	3ncu_renum.pdb	O95786_841	NA	Mediates interaction with RNF135
864	O95786	15.7588	3ncu_renum.pdb	O95786_864	NA	Mediates interaction with RNF135
869	O95786	13.0694	3ncu_renum.pdb	O95786_869	NA	Mediates interaction with RNF135
61	Q92879	28.4416	3nmr_renum.pdb	Q92879_61	NA	RRM 1
62	Q92879	32.093	3nmr_renum.pdb	Q92879_62	NA	RRM 1
119	Q92879	11.2276	3nmr_renum.pdb	Q92879_119	NA	RRM 2
137	Q92879	10.1651	3nmr_renum.pdb	Q92879_137	NA	RRM 2
150	Q92879	3.56432	3nmr_renum.pdb	Q92879_150	NA	RRM 2
177	Q92879	7.04149	3nmr_renum.pdb	Q92879_177	NA	RRM 2
61	Q92879	27.3639	3nna_renum.pdb	Q92879_61	NA	RRM 1
62	Q92879	31.3376	3nna_renum.pdb	Q92879_62	NA	RRM 1
119	Q92879	11.2722	3nna_renum.pdb	Q92879_119	NA	RRM 2
137	Q92879	9.27995	3nna_renum.pdb	Q92879_137	NA	RRM 2
150	Q92879	3.61435	3nna_renum.pdb	Q92879_150	NA	RRM 2
177	Q92879	6.99527	3nna_renum.pdb	Q92879_177	NA	RRM 2
61	Q92879	29.1132	3nnc_renum.pdb	Q92879_61	NA	RRM 1
62	Q92879	32.2967	3nnc_renum.pdb	Q92879_62	NA	RRM 1
119	Q92879	11.4638	3nnc_renum.pdb	Q92879_119	NA	RRM 2
137	Q92879	9.00527	3nnc_renum.pdb	Q92879_137	NA	RRM 2
150	Q92879	3.47423	3nnc_renum.pdb	Q92879_150	NA	RRM 2
177	Q92879	7.00366	3nnc_renum.pdb	Q92879_177	NA	RRM 2
61	Q92879	3.43774	3nnh_renum.pdb	Q92879_61	NA	RRM 1
62	Q92879	9.41076	3nnh_renum.pdb	Q92879_62	NA	RRM 1
61	Q92879	3.55005	3nnh_renum.pdb	Q92879_61	NA	RRM 1
62	Q92879	9.10944	3nnh_renum.pdb	Q92879_62	NA	RRM 1
61	Q92879	3.25537	3nnh_renum.pdb	Q92879_61	NA	RRM 1
62	Q92879	9.3198	3nnh_renum.pdb	Q92879_62	NA	RRM 1
61	Q92879	3.76208	3nnh_renum.pdb	Q92879_61	NA	RRM 1
62	Q92879	9.25265	3nnh_renum.pdb	Q92879_62	NA	RRM 1
387	Q96J94	7.60745	3o3i_renum.pdb	Q96J94_387	NA	PAZ
387	Q96J94	9.45563	3o6e_renum.pdb	Q96J94_387	NA	PAZ
387	Q96J94	9.74764	3o7v_renum.pdb	Q96J94_387	NA	PAZ
810	O95786	8.62721	3og8_renum.pdb	O95786_810	NA	Mediates interaction with RNF135
813	O95786	11.108	3og8_renum.pdb	O95786_813	NA	Mediates interaction with RNF135
818	O95786	12.3655	3og8_renum.pdb	O95786_818	NA	Mediates interaction with RNF135
841	O95786	16.259	3og8_renum.pdb	O95786_841	NA	Mediates interaction with RNF135
864	O95786	11.7112	3og8_renum.pdb	O95786_864	NA	Mediates interaction with RNF135
869	O95786	8.56573	3og8_renum.pdb	O95786_869	NA	Mediates interaction with RNF135
810	O95786	8.67194	3og8_renum.pdb	O95786_810	NA	Mediates interaction with RNF135
813	O95786	11.1647	3og8_renum.pdb	O95786_813	NA	Mediates interaction with RNF135
818	O95786	12.6057	3og8_renum.pdb	O95786_818	NA	Mediates interaction with RNF135
841	O95786	16.4294	3og8_renum.pdb	O95786_841	NA	Mediates interaction with RNF135
864	O95786	11.6687	3og8_renum.pdb	O95786_864	NA	Mediates interaction with RNF135
869	O95786	8.27859	3og8_renum.pdb	O95786_869	NA	Mediates interaction with RNF135
144	O43809	17.9395	3p6y_renum.pdb	O43809_144	NA	Necessary for interactions with PAPOLA and PABPN1
144	O43809	17.9073	3p6y_renum.pdb	O43809_144	NA	Necessary for interactions with PAPOLA and PABPN1
144	O43809	17.7097	3p6y_renum.pdb	O43809_144	NA	Necessary for interactions with PAPOLA and PABPN1
144	O43809	17.1799	3p6y_renum.pdb	O43809_144	NA	Necessary for interactions with PAPOLA and PABPN1
144	O43809	18.1172	3p6y_renum.pdb	O43809_144	NA	Necessary for interactions with PAPOLA and PABPN1
144	O43809	27.081	3p6y_renum.pdb	O43809_144	NA	Necessary for interactions with PAPOLA and PABPN1
144	O43809	17.9002	3p6y_renum.pdb	O43809_144	NA	Necessary for interactions with PAPOLA and PABPN1
144	O43809	17.9759	3p6y_renum.pdb	O43809_144	NA	Necessary for interactions with PAPOLA and PABPN1
935	Q14671	3.70273	3q0l_renum.pdb	Q14671_935	NA	Adenine-nucleotide binding in RNA target
964	Q14671	12.1852	3q0l_renum.pdb	Q14671_964	NA	PUM-HD
977	Q14671	12.0077	3q0l_renum.pdb	Q14671_977	NA	PUM-HD
980	Q14671	11.4123	3q0l_renum.pdb	Q14671_980	NA	PUM-HD
1007	Q14671	3.67351	3q0l_renum.pdb	Q14671_1007	NA	Adenine-nucleotide binding in RNA target
1017	Q14671	15.3771	3q0l_renum.pdb	Q14671_1017	NA	PUM-HD
1085	Q14671	12.0516	3q0l_renum.pdb	Q14671_1085	NA	PUM-HD
1102	Q14671	18.0785	3q0l_renum.pdb	Q14671_1102	NA	PUM-HD
935	Q14671	3.57034	3q0l_renum.pdb	Q14671_935	NA	Adenine-nucleotide binding in RNA target
964	Q14671	11.8602	3q0l_renum.pdb	Q14671_964	NA	PUM-HD
977	Q14671	11.9571	3q0l_renum.pdb	Q14671_977	NA	PUM-HD
980	Q14671	11.2624	3q0l_renum.pdb	Q14671_980	NA	PUM-HD
1007	Q14671	3.58282	3q0l_renum.pdb	Q14671_1007	NA	Adenine-nucleotide binding in RNA target
1017	Q14671	15.3834	3q0l_renum.pdb	Q14671_1017	NA	PUM-HD
1085	Q14671	12.2042	3q0l_renum.pdb	Q14671_1085	NA	PUM-HD
1102	Q14671	18.2581	3q0l_renum.pdb	Q14671_1102	NA	PUM-HD
935	Q14671	4.4741	3q0m_renum.pdb	Q14671_935	NA	Adenine-nucleotide binding in RNA target
964	Q14671	12.2598	3q0m_renum.pdb	Q14671_964	NA	PUM-HD
977	Q14671	11.5403	3q0m_renum.pdb	Q14671_977	NA	PUM-HD
980	Q14671	11.5303	3q0m_renum.pdb	Q14671_980	NA	PUM-HD
1007	Q14671	3.86901	3q0m_renum.pdb	Q14671_1007	NA	Adenine-nucleotide binding in RNA target
1017	Q14671	15.2717	3q0m_renum.pdb	Q14671_1017	NA	PUM-HD
1085	Q14671	11.9528	3q0m_renum.pdb	Q14671_1085	NA	PUM-HD
1102	Q14671	17.6194	3q0m_renum.pdb	Q14671_1102	NA	PUM-HD
935	Q14671	4.03673	3q0m_renum.pdb	Q14671_935	NA	Adenine-nucleotide binding in RNA target
964	Q14671	11.5138	3q0m_renum.pdb	Q14671_964	NA	PUM-HD
977	Q14671	11.4997	3q0m_renum.pdb	Q14671_977	NA	PUM-HD
980	Q14671	10.0781	3q0m_renum.pdb	Q14671_980	NA	PUM-HD
1007	Q14671	3.84319	3q0m_renum.pdb	Q14671_1007	NA	Adenine-nucleotide binding in RNA target
1017	Q14671	15.4712	3q0m_renum.pdb	Q14671_1017	NA	PUM-HD
1085	Q14671	11.7923	3q0m_renum.pdb	Q14671_1085	NA	PUM-HD
1102	Q14671	18.3856	3q0m_renum.pdb	Q14671_1102	NA	PUM-HD
935	Q14671	3.78066	3q0n_renum.pdb	Q14671_935	NA	Adenine-nucleotide binding in RNA target
964	Q14671	12.3627	3q0n_renum.pdb	Q14671_964	NA	PUM-HD
977	Q14671	12.1342	3q0n_renum.pdb	Q14671_977	NA	PUM-HD
980	Q14671	11.3087	3q0n_renum.pdb	Q14671_980	NA	PUM-HD
1007	Q14671	3.6819	3q0n_renum.pdb	Q14671_1007	NA	Adenine-nucleotide binding in RNA target
1017	Q14671	16.2905	3q0n_renum.pdb	Q14671_1017	NA	PUM-HD
1085	Q14671	11.9455	3q0n_renum.pdb	Q14671_1085	NA	PUM-HD
1102	Q14671	17.963	3q0n_renum.pdb	Q14671_1102	NA	PUM-HD
935	Q14671	3.64284	3q0n_renum.pdb	Q14671_935	NA	Adenine-nucleotide binding in RNA target
964	Q14671	12.1139	3q0n_renum.pdb	Q14671_964	NA	PUM-HD
977	Q14671	11.9531	3q0n_renum.pdb	Q14671_977	NA	PUM-HD
980	Q14671	11.2828	3q0n_renum.pdb	Q14671_980	NA	PUM-HD
1007	Q14671	3.75541	3q0n_renum.pdb	Q14671_1007	NA	Adenine-nucleotide binding in RNA target
1017	Q14671	16.3329	3q0n_renum.pdb	Q14671_1017	NA	PUM-HD
1085	Q14671	12.0982	3q0n_renum.pdb	Q14671_1085	NA	PUM-HD
1102	Q14671	18.2727	3q0n_renum.pdb	Q14671_1102	NA	PUM-HD
935	Q14671	3.78241	3q0o_renum.pdb	Q14671_935	NA	Adenine-nucleotide binding in RNA target
964	Q14671	11.98	3q0o_renum.pdb	Q14671_964	NA	PUM-HD
977	Q14671	11.8723	3q0o_renum.pdb	Q14671_977	NA	PUM-HD
980	Q14671	11.6171	3q0o_renum.pdb	Q14671_980	NA	PUM-HD
1007	Q14671	4.51748	3q0o_renum.pdb	Q14671_1007	NA	Adenine-nucleotide binding in RNA target
1017	Q14671	16.4547	3q0o_renum.pdb	Q14671_1017	NA	PUM-HD
1085	Q14671	12.468	3q0o_renum.pdb	Q14671_1085	NA	PUM-HD
1102	Q14671	17.7961	3q0o_renum.pdb	Q14671_1102	NA	PUM-HD
935	Q14671	3.87329	3q0o_renum.pdb	Q14671_935	NA	Adenine-nucleotide binding in RNA target
964	Q14671	12.0086	3q0o_renum.pdb	Q14671_964	NA	PUM-HD
977	Q14671	11.945	3q0o_renum.pdb	Q14671_977	NA	PUM-HD
980	Q14671	11.4961	3q0o_renum.pdb	Q14671_980	NA	PUM-HD
1007	Q14671	3.95771	3q0o_renum.pdb	Q14671_1007	NA	Adenine-nucleotide binding in RNA target
1017	Q14671	16.4525	3q0o_renum.pdb	Q14671_1017	NA	PUM-HD
1085	Q14671	12.4975	3q0o_renum.pdb	Q14671_1085	NA	PUM-HD
1102	Q14671	18.3067	3q0o_renum.pdb	Q14671_1102	NA	PUM-HD
935	Q14671	4.17951	3q0p_renum.pdb	Q14671_935	NA	Adenine-nucleotide binding in RNA target
964	Q14671	12.3252	3q0p_renum.pdb	Q14671_964	NA	PUM-HD
977	Q14671	12.0816	3q0p_renum.pdb	Q14671_977	NA	PUM-HD
980	Q14671	11.4968	3q0p_renum.pdb	Q14671_980	NA	PUM-HD
1007	Q14671	3.96202	3q0p_renum.pdb	Q14671_1007	NA	Adenine-nucleotide binding in RNA target
1017	Q14671	15.8015	3q0p_renum.pdb	Q14671_1017	NA	PUM-HD
1085	Q14671	11.9143	3q0p_renum.pdb	Q14671_1085	NA	PUM-HD
1102	Q14671	18.2204	3q0p_renum.pdb	Q14671_1102	NA	PUM-HD
935	Q14671	3.81553	3q0p_renum.pdb	Q14671_935	NA	Adenine-nucleotide binding in RNA target
964	Q14671	12.0494	3q0p_renum.pdb	Q14671_964	NA	PUM-HD
977	Q14671	11.65	3q0p_renum.pdb	Q14671_977	NA	PUM-HD
980	Q14671	11.3335	3q0p_renum.pdb	Q14671_980	NA	PUM-HD
1007	Q14671	3.67443	3q0p_renum.pdb	Q14671_1007	NA	Adenine-nucleotide binding in RNA target
1017	Q14671	16.2909	3q0p_renum.pdb	Q14671_1017	NA	PUM-HD
1085	Q14671	12.2955	3q0p_renum.pdb	Q14671_1085	NA	PUM-HD
1102	Q14671	18.2024	3q0p_renum.pdb	Q14671_1102	NA	PUM-HD
813	Q8TB72	3.25809	3q0q_renum.pdb	Q8TB72_813	NA	Adenine-nucleotide binding in RNA target
844	Q8TB72	11.4145	3q0q_renum.pdb	Q8TB72_844	NA	PUM-HD
857	Q8TB72	11.8511	3q0q_renum.pdb	Q8TB72_857	NA	PUM-HD
860	Q8TB72	12.0383	3q0q_renum.pdb	Q8TB72_860	NA	PUM-HD
887	Q8TB72	3.95172	3q0q_renum.pdb	Q8TB72_887	NA	Adenine-nucleotide binding in RNA target
897	Q8TB72	15.1086	3q0q_renum.pdb	Q8TB72_897	NA	PUM-HD
965	Q8TB72	12.0006	3q0q_renum.pdb	Q8TB72_965	NA	PUM-HD
982	Q8TB72	19.8099	3q0q_renum.pdb	Q8TB72_982	NA	PUM-HD
983	Q8TB72	21.8165	3q0q_renum.pdb	Q8TB72_983	NA	PUM-HD
813	Q8TB72	3.33128	3q0r_renum.pdb	Q8TB72_813	NA	Adenine-nucleotide binding in RNA target
844	Q8TB72	11.5888	3q0r_renum.pdb	Q8TB72_844	NA	PUM-HD
857	Q8TB72	11.8688	3q0r_renum.pdb	Q8TB72_857	NA	PUM-HD
860	Q8TB72	11.928	3q0r_renum.pdb	Q8TB72_860	NA	PUM-HD
887	Q8TB72	3.77259	3q0r_renum.pdb	Q8TB72_887	NA	Adenine-nucleotide binding in RNA target
897	Q8TB72	16.0293	3q0r_renum.pdb	Q8TB72_897	NA	PUM-HD
965	Q8TB72	12.0603	3q0r_renum.pdb	Q8TB72_965	NA	PUM-HD
982	Q8TB72	19.6438	3q0r_renum.pdb	Q8TB72_982	NA	PUM-HD
983	Q8TB72	21.6216	3q0r_renum.pdb	Q8TB72_983	NA	PUM-HD
813	Q8TB72	3.65214	3q0s_renum.pdb	Q8TB72_813	NA	Adenine-nucleotide binding in RNA target
844	Q8TB72	12.3052	3q0s_renum.pdb	Q8TB72_844	NA	PUM-HD
857	Q8TB72	12.2474	3q0s_renum.pdb	Q8TB72_857	NA	PUM-HD
860	Q8TB72	10.8871	3q0s_renum.pdb	Q8TB72_860	NA	PUM-HD
887	Q8TB72	3.516	3q0s_renum.pdb	Q8TB72_887	NA	Adenine-nucleotide binding in RNA target
897	Q8TB72	16.273	3q0s_renum.pdb	Q8TB72_897	NA	PUM-HD
965	Q8TB72	11.9996	3q0s_renum.pdb	Q8TB72_965	NA	PUM-HD
982	Q8TB72	19.981	3q0s_renum.pdb	Q8TB72_982	NA	PUM-HD
983	Q8TB72	22.0661	3q0s_renum.pdb	Q8TB72_983	NA	PUM-HD
149	Q8IYB8	59.2315	3rc8_renum.pdb	Q8IYB8_149	NA	NA
175	Q8IYB8	30.5822	3rc8_renum.pdb	Q8IYB8_175	NA	NA
230	Q8IYB8	11.2294	3rc8_renum.pdb	Q8IYB8_230	NA	Helicase ATP-binding
251	Q8IYB8	14.861	3rc8_renum.pdb	Q8IYB8_251	NA	Helicase ATP-binding
274	Q8IYB8	8.51981	3rc8_renum.pdb	Q8IYB8_274	NA	Helicase ATP-binding
279	Q8IYB8	10.13	3rc8_renum.pdb	Q8IYB8_279	NA	Helicase ATP-binding
313	Q8IYB8	19.856	3rc8_renum.pdb	Q8IYB8_313	NA	Helicase ATP-binding
320	Q8IYB8	17.5456	3rc8_renum.pdb	Q8IYB8_320	NA	Helicase ATP-binding
369	Q8IYB8	11.8028	3rc8_renum.pdb	Q8IYB8_369	NA	Helicase C-terminal
372	Q8IYB8	9.30592	3rc8_renum.pdb	Q8IYB8_372	NA	Helicase C-terminal
418	Q8IYB8	17.775	3rc8_renum.pdb	Q8IYB8_418	NA	Helicase C-terminal
549	Q8IYB8	11.2687	3rc8_renum.pdb	Q8IYB8_549	NA	NA
575	Q8IYB8	12.5074	3rc8_renum.pdb	Q8IYB8_575	NA	NA
587	Q8IYB8	10.5122	3rc8_renum.pdb	Q8IYB8_587	NA	NA
143	Q9UBU9	18.3799	3rw6_renum.pdb	Q9UBU9_143	NA	Interaction with ALYREF/THOC4 and LUZP4
252	Q9UBU9	8.50655	3rw6_renum.pdb	Q9UBU9_252	NA	NA
328	Q9UBU9	12.5025	3rw6_renum.pdb	Q9UBU9_328	NA	NA
143	Q9UBU9	18.1601	3rw6_renum.pdb	Q9UBU9_143	NA	Interaction with ALYREF/THOC4 and LUZP4
252	Q9UBU9	8.67982	3rw6_renum.pdb	Q9UBU9_252	NA	NA
328	Q9UBU9	12.3798	3rw6_renum.pdb	Q9UBU9_328	NA	NA
73	P55769	14.3539	3siu_renum.pdb	P55769_73	NA	NA
93	P55769	6.76037	3siu_renum.pdb	P55769_93	NA	NA
102	P55769	8.65877	3siu_renum.pdb	P55769_102	NA	Important for U4 snRNA-binding
149	Q8WWY3	42.5704	3siu_renum.pdb	Q8WWY3_149	NA	NA
191	Q8WWY3	29.4172	3siu_renum.pdb	Q8WWY3_191	NA	NA
299	Q8WWY3	10.5864	3siu_renum.pdb	Q8WWY3_299	NA	Nop
73	P55769	14.5117	3siu_renum.pdb	P55769_73	NA	NA
93	P55769	6.82586	3siu_renum.pdb	P55769_93	NA	NA
102	P55769	8.758	3siu_renum.pdb	P55769_102	NA	Important for U4 snRNA-binding
149	Q8WWY3	45.793	3siu_renum.pdb	Q8WWY3_149	NA	NA
191	Q8WWY3	31.2516	3siu_renum.pdb	Q8WWY3_191	NA	NA
299	Q8WWY3	10.6416	3siu_renum.pdb	Q8WWY3_299	NA	Nop
36	Q08211	9.3867	3vyy_renum.pdb	Q08211_36	NA	Interaction with CREBBP
36	Q08211	9.52154	3vyy_renum.pdb	Q08211_36	NA	Interaction with CREBBP
263	O95786	16.9207	3zd6_renum.pdb	O95786_263	NA	Interaction with ZC3HAV1
268	O95786	20.5871	3zd6_renum.pdb	O95786_268	NA	Interaction with ZC3HAV1
278	O95786	20.2437	3zd6_renum.pdb	O95786_278	NA	Interaction with ZC3HAV1
374	O95786	13.4277	3zd6_renum.pdb	O95786_374	NA	DECH box
428	O95786	18.1444	3zd6_renum.pdb	O95786_428	NA	Interaction with ZC3HAV1
431	O95786	17.2196	3zd6_renum.pdb	O95786_431	NA	Interaction with ZC3HAV1
490	O95786	19.6166	3zd6_renum.pdb	O95786_490	NA	Interaction with ZC3HAV1
520	O95786	20.3619	3zd6_renum.pdb	O95786_520	NA	Interaction with ZC3HAV1
535	O95786	22.2699	3zd6_renum.pdb	O95786_535	NA	Interaction with ZC3HAV1
615	O95786	33.27	3zd6_renum.pdb	O95786_615	NA	Interaction with ZC3HAV1
709	O95786	28.0797	3zd6_renum.pdb	O95786_709	NA	Interaction with ZC3HAV1
738	O95786	21.1329	3zd6_renum.pdb	O95786_738	NA	Mediates interaction with RNF135
810	O95786	10.0459	3zd6_renum.pdb	O95786_810	NA	Mediates interaction with RNF135
813	O95786	12.2981	3zd6_renum.pdb	O95786_813	NA	Mediates interaction with RNF135
818	O95786	13.0467	3zd6_renum.pdb	O95786_818	NA	Mediates interaction with RNF135
829	O95786	3.14605	3zd6_renum.pdb	O95786_829	NA	Mediates interaction with RNF135
841	O95786	16.8225	3zd6_renum.pdb	O95786_841	NA	Mediates interaction with RNF135
864	O95786	12.802	3zd6_renum.pdb	O95786_864	NA	Mediates interaction with RNF135
869	O95786	9.93169	3zd6_renum.pdb	O95786_869	NA	Mediates interaction with RNF135
263	O95786	16.5181	3zd7_renum.pdb	O95786_263	NA	Interaction with ZC3HAV1
268	O95786	20.7946	3zd7_renum.pdb	O95786_268	NA	Interaction with ZC3HAV1
278	O95786	20.4292	3zd7_renum.pdb	O95786_278	NA	Interaction with ZC3HAV1
374	O95786	13.4586	3zd7_renum.pdb	O95786_374	NA	DECH box
428	O95786	18.5126	3zd7_renum.pdb	O95786_428	NA	Interaction with ZC3HAV1
431	O95786	17.3314	3zd7_renum.pdb	O95786_431	NA	Interaction with ZC3HAV1
490	O95786	16.8562	3zd7_renum.pdb	O95786_490	NA	Interaction with ZC3HAV1
520	O95786	14.0712	3zd7_renum.pdb	O95786_520	NA	Interaction with ZC3HAV1
535	O95786	15.8856	3zd7_renum.pdb	O95786_535	NA	Interaction with ZC3HAV1
615	O95786	31.0185	3zd7_renum.pdb	O95786_615	NA	Interaction with ZC3HAV1
709	O95786	21.5775	3zd7_renum.pdb	O95786_709	NA	Interaction with ZC3HAV1
738	O95786	17.1551	3zd7_renum.pdb	O95786_738	NA	Mediates interaction with RNF135
810	O95786	14.3483	3zd7_renum.pdb	O95786_810	NA	Mediates interaction with RNF135
813	O95786	18.2507	3zd7_renum.pdb	O95786_813	NA	Mediates interaction with RNF135
818	O95786	13.2727	3zd7_renum.pdb	O95786_818	NA	Mediates interaction with RNF135
829	O95786	3.8433	3zd7_renum.pdb	O95786_829	NA	Mediates interaction with RNF135
841	O95786	18.1533	3zd7_renum.pdb	O95786_841	NA	Mediates interaction with RNF135
864	O95786	15.3536	3zd7_renum.pdb	O95786_864	NA	Mediates interaction with RNF135
869	O95786	16.1006	3zd7_renum.pdb	O95786_869	NA	Mediates interaction with RNF135
263	O95786	16.7264	4ay2_renum.pdb	O95786_263	NA	Interaction with ZC3HAV1
268	O95786	21.6784	4ay2_renum.pdb	O95786_268	NA	Interaction with ZC3HAV1
278	O95786	20.4134	4ay2_renum.pdb	O95786_278	NA	Interaction with ZC3HAV1
374	O95786	13.6326	4ay2_renum.pdb	O95786_374	NA	DECH box
428	O95786	18.5215	4ay2_renum.pdb	O95786_428	NA	Interaction with ZC3HAV1
431	O95786	17.5185	4ay2_renum.pdb	O95786_431	NA	Interaction with ZC3HAV1
490	O95786	16.903	4ay2_renum.pdb	O95786_490	NA	Interaction with ZC3HAV1
520	O95786	16.0571	4ay2_renum.pdb	O95786_520	NA	Interaction with ZC3HAV1
535	O95786	17.4525	4ay2_renum.pdb	O95786_535	NA	Interaction with ZC3HAV1
615	O95786	31.8132	4ay2_renum.pdb	O95786_615	NA	Interaction with ZC3HAV1
709	O95786	21.6818	4ay2_renum.pdb	O95786_709	NA	Interaction with ZC3HAV1
738	O95786	19.0042	4ay2_renum.pdb	O95786_738	NA	Mediates interaction with RNF135
810	O95786	14.3615	4ay2_renum.pdb	O95786_810	NA	Mediates interaction with RNF135
813	O95786	17.3917	4ay2_renum.pdb	O95786_813	NA	Mediates interaction with RNF135
818	O95786	13.6058	4ay2_renum.pdb	O95786_818	NA	Mediates interaction with RNF135
829	O95786	4.10088	4ay2_renum.pdb	O95786_829	NA	Mediates interaction with RNF135
841	O95786	19.2292	4ay2_renum.pdb	O95786_841	NA	Mediates interaction with RNF135
864	O95786	17.7422	4ay2_renum.pdb	O95786_864	NA	Mediates interaction with RNF135
869	O95786	15.4536	4ay2_renum.pdb	O95786_869	NA	Mediates interaction with RNF135
46	P38935	15.4672	4b3g_renum.pdb	P38935_46	NA	NA
191	P38935	31.2764	4b3g_renum.pdb	P38935_191	NA	NA
240	P38935	13.5758	4b3g_renum.pdb	P38935_240	NA	NA
241	P38935	9.41425	4b3g_renum.pdb	P38935_241	NA	NA
258	P38935	23.1266	4b3g_renum.pdb	P38935_258	NA	NA
377	P38935	12.6736	4b3g_renum.pdb	P38935_377	NA	NA
385	P38935	11.2795	4b3g_renum.pdb	P38935_385	NA	NA
395	P38935	19.3781	4b3g_renum.pdb	P38935_395	NA	NA
496	P38935	22.6013	4b3g_renum.pdb	P38935_496	NA	NA
612	P38935	15.2484	4b3g_renum.pdb	P38935_612	NA	NA
46	P38935	15.4953	4b3g_renum.pdb	P38935_46	NA	NA
191	P38935	25.9649	4b3g_renum.pdb	P38935_191	NA	NA
240	P38935	14.1564	4b3g_renum.pdb	P38935_240	NA	NA
241	P38935	9.42013	4b3g_renum.pdb	P38935_241	NA	NA
258	P38935	22.5191	4b3g_renum.pdb	P38935_258	NA	NA
377	P38935	12.8004	4b3g_renum.pdb	P38935_377	NA	NA
385	P38935	11.5593	4b3g_renum.pdb	P38935_385	NA	NA
395	P38935	19.6529	4b3g_renum.pdb	P38935_395	NA	NA
496	P38935	22.2262	4b3g_renum.pdb	P38935_496	NA	NA
612	P38935	15.0829	4b3g_renum.pdb	P38935_612	NA	NA
232	O00411	23.7542	4boc_renum.pdb	O00411_232	NA	NA
233	O00411	28.2122	4boc_renum.pdb	O00411_233	NA	NA
305	O00411	43.7409	4boc_renum.pdb	O00411_305	NA	NA
319	O00411	46.2461	4boc_renum.pdb	O00411_319	NA	NA
446	O00411	29.7929	4boc_renum.pdb	O00411_446	NA	NA
472	O00411	27.7479	4boc_renum.pdb	O00411_472	NA	NA
809	O00411	16.3973	4boc_renum.pdb	O00411_809	NA	Mediates interaction with TEFM
897	O00411	15.4486	4boc_renum.pdb	O00411_897	NA	Mediates interaction with TEFM
898	O00411	17.9963	4boc_renum.pdb	O00411_898	NA	Mediates interaction with TEFM
925	O00411	8.74183	4boc_renum.pdb	O00411_925	NA	Mediates interaction with TEFM
1139	O00411	17.9738	4boc_renum.pdb	O00411_1139	NA	Mediates interaction with TEFM
1152	O00411	4.08887	4boc_renum.pdb	O00411_1152	NA	Mediates interaction with TEFM
1167	O00411	12.8957	4boc_renum.pdb	O00411_1167	NA	Mediates interaction with TEFM
1192	O00411	31.9078	4boc_renum.pdb	O00411_1192	NA	Mediates interaction with TEFM
263	O95786	16.517	4bpb_renum.pdb	O95786_263	NA	Interaction with ZC3HAV1
268	O95786	21.8529	4bpb_renum.pdb	O95786_268	NA	Interaction with ZC3HAV1
278	O95786	20.5735	4bpb_renum.pdb	O95786_278	NA	Interaction with ZC3HAV1
374	O95786	13.4817	4bpb_renum.pdb	O95786_374	NA	DECH box
428	O95786	18.5866	4bpb_renum.pdb	O95786_428	NA	Interaction with ZC3HAV1
431	O95786	17.0775	4bpb_renum.pdb	O95786_431	NA	Interaction with ZC3HAV1
490	O95786	16.5385	4bpb_renum.pdb	O95786_490	NA	Interaction with ZC3HAV1
520	O95786	15.8913	4bpb_renum.pdb	O95786_520	NA	Interaction with ZC3HAV1
535	O95786	17.5975	4bpb_renum.pdb	O95786_535	NA	Interaction with ZC3HAV1
615	O95786	31.3586	4bpb_renum.pdb	O95786_615	NA	Interaction with ZC3HAV1
709	O95786	23.4618	4bpb_renum.pdb	O95786_709	NA	Interaction with ZC3HAV1
738	O95786	18.0843	4bpb_renum.pdb	O95786_738	NA	Mediates interaction with RNF135
810	O95786	13.9504	4bpb_renum.pdb	O95786_810	NA	Mediates interaction with RNF135
813	O95786	17.4994	4bpb_renum.pdb	O95786_813	NA	Mediates interaction with RNF135
818	O95786	13.1235	4bpb_renum.pdb	O95786_818	NA	Mediates interaction with RNF135
829	O95786	3.91337	4bpb_renum.pdb	O95786_829	NA	Mediates interaction with RNF135
841	O95786	17.0719	4bpb_renum.pdb	O95786_841	NA	Mediates interaction with RNF135
864	O95786	15.2924	4bpb_renum.pdb	O95786_864	NA	Mediates interaction with RNF135
869	O95786	16.0238	4bpb_renum.pdb	O95786_869	NA	Mediates interaction with RNF135
66	O29494	13.7153	4c4w_renum.pdb	O29494_66	NA	NA
92	O29494	3.57383	4c4w_renum.pdb	O29494_92	NA	NA
66	O29494	13.4536	4c4w_renum.pdb	O29494_66	NA	NA
92	O29494	3.79382	4c4w_renum.pdb	O29494_92	NA	NA
43	P11940	4.11836	4f02_renum.pdb	P11940_43	NA	RRM 1
43	P11940	3.9965	4f02_renum.pdb	P11940_43	NA	RRM 1
66	Q9UKV8	11.5517	4f3t_renum.pdb	Q9UKV8_66	NA	NA
137	Q9UKV8	32.9528	4f3t_renum.pdb	Q9UKV8_137	NA	NA
235	Q9UKV8	21.4833	4f3t_renum.pdb	Q9UKV8_235	NA	PAZ
272	Q9UKV8	5.10523	4f3t_renum.pdb	Q9UKV8_272	NA	PAZ
282	Q9UKV8	12.0024	4f3t_renum.pdb	Q9UKV8_282	NA	PAZ
306	Q9UKV8	7.85615	4f3t_renum.pdb	Q9UKV8_306	NA	PAZ
327	Q9UKV8	6.54129	4f3t_renum.pdb	Q9UKV8_327	NA	PAZ
344	Q9UKV8	8.78509	4f3t_renum.pdb	Q9UKV8_344	NA	PAZ
352	Q9UKV8	7.60789	4f3t_renum.pdb	Q9UKV8_352	NA	NA
455	Q9UKV8	11.1853	4f3t_renum.pdb	Q9UKV8_455	NA	NA
462	Q9UKV8	11.337	4f3t_renum.pdb	Q9UKV8_462	NA	NA
490	Q9UKV8	17.9367	4f3t_renum.pdb	Q9UKV8_490	NA	NA
492	Q9UKV8	16.5277	4f3t_renum.pdb	Q9UKV8_492	NA	NA
546	Q9UKV8	4.07734	4f3t_renum.pdb	Q9UKV8_546	NA	Interaction with guide RNA
564	Q9UKV8	9.13795	4f3t_renum.pdb	Q9UKV8_564	NA	Interaction with guide RNA
626	Q9UKV8	18.036	4f3t_renum.pdb	Q9UKV8_626	NA	Piwi
691	Q9UKV8	29.514	4f3t_renum.pdb	Q9UKV8_691	NA	Piwi
717	Q9UKV8	13.8938	4f3t_renum.pdb	Q9UKV8_717	NA	Piwi
751	Q9UKV8	6.29255	4f3t_renum.pdb	Q9UKV8_751	NA	Piwi
787	Q9UKV8	8.08308	4f3t_renum.pdb	Q9UKV8_787	NA	Piwi
793	Q9UKV8	3.72283	4f3t_renum.pdb	Q9UKV8_793	NA	Interaction with guide RNA
18	Q13325	25.8312	4hor_renum.pdb	Q13325_18	NA	NA
73	Q13325	22.6912	4hor_renum.pdb	Q13325_73	NA	NA
124	Q13325	34.0175	4hor_renum.pdb	Q13325_124	NA	NA
137	Q13325	26.4749	4hor_renum.pdb	Q13325_137	NA	NA
142	Q13325	16.8591	4hor_renum.pdb	Q13325_142	NA	NA
292	Q13325	8.99269	4hor_renum.pdb	Q13325_292	NA	NA
18	Q13325	25.5311	4hos_renum.pdb	Q13325_18	NA	NA
73	Q13325	22.5555	4hos_renum.pdb	Q13325_73	NA	NA
124	Q13325	33.865	4hos_renum.pdb	Q13325_124	NA	NA
137	Q13325	26.1123	4hos_renum.pdb	Q13325_137	NA	NA
142	Q13325	16.7192	4hos_renum.pdb	Q13325_142	NA	NA
292	Q13325	8.94306	4hos_renum.pdb	Q13325_292	NA	NA
18	Q13325	25.9704	4hot_renum.pdb	Q13325_18	NA	NA
73	Q13325	22.9055	4hot_renum.pdb	Q13325_73	NA	NA
124	Q13325	34.3539	4hot_renum.pdb	Q13325_124	NA	NA
137	Q13325	25.8173	4hot_renum.pdb	Q13325_137	NA	NA
142	Q13325	16.9155	4hot_renum.pdb	Q13325_142	NA	NA
292	Q13325	9.40421	4hot_renum.pdb	Q13325_292	NA	NA
25	P00973	10.1793	4ig8_renum.pdb	P00973_25	NA	Interaction with dsRNA
38	P00973	3.31524	4ig8_renum.pdb	P00973_38	NA	Interaction with dsRNA
45	P00973	10.8968	4ig8_renum.pdb	P00973_45	NA	Interaction with dsRNA
54	P00973	4.06976	4ig8_renum.pdb	P00973_54	NA	Interaction with dsRNA
109	P00973	13.4229	4ig8_renum.pdb	P00973_109	NA	NA
177	P00973	22.6395	4ig8_renum.pdb	P00973_177	NA	NA
189	P00973	14.5032	4ig8_renum.pdb	P00973_189	NA	NA
219	P00973	23.2572	4ig8_renum.pdb	P00973_219	NA	NA
269	P00973	28.6411	4ig8_renum.pdb	P00973_269	NA	NA
331	P00973	15.3224	4ig8_renum.pdb	P00973_331	NA	NA
64	Q9UL18	19.6864	4kre_renum.pdb	Q9UL18_64	NA	NA
233	Q9UL18	21.4226	4kre_renum.pdb	Q9UL18_233	NA	PAZ
270	Q9UL18	5.04765	4kre_renum.pdb	Q9UL18_270	NA	PAZ
280	Q9UL18	11.066	4kre_renum.pdb	Q9UL18_280	NA	PAZ
304	Q9UL18	7.82193	4kre_renum.pdb	Q9UL18_304	NA	PAZ
325	Q9UL18	6.76208	4kre_renum.pdb	Q9UL18_325	NA	PAZ
342	Q9UL18	8.60205	4kre_renum.pdb	Q9UL18_342	NA	PAZ
350	Q9UL18	8.22298	4kre_renum.pdb	Q9UL18_350	NA	NA
453	Q9UL18	12.2927	4kre_renum.pdb	Q9UL18_453	NA	NA
460	Q9UL18	11.6505	4kre_renum.pdb	Q9UL18_460	NA	NA
488	Q9UL18	17.6856	4kre_renum.pdb	Q9UL18_488	NA	NA
490	Q9UL18	16.6277	4kre_renum.pdb	Q9UL18_490	NA	NA
544	Q9UL18	3.8612	4kre_renum.pdb	Q9UL18_544	NA	Interaction with guide RNA
562	Q9UL18	9.07507	4kre_renum.pdb	Q9UL18_562	NA	Interaction with guide RNA
624	Q9UL18	17.8987	4kre_renum.pdb	Q9UL18_624	NA	Piwi
689	Q9UL18	29.4548	4kre_renum.pdb	Q9UL18_689	NA	Piwi
715	Q9UL18	13.8092	4kre_renum.pdb	Q9UL18_715	NA	Piwi
749	Q9UL18	6.1651	4kre_renum.pdb	Q9UL18_749	NA	Piwi
785	Q9UL18	8.02047	4kre_renum.pdb	Q9UL18_785	NA	Piwi
791	Q9UL18	3.70091	4kre_renum.pdb	Q9UL18_791	NA	Interaction with guide RNA
64	Q9UL18	18.0006	4krf_renum.pdb	Q9UL18_64	NA	NA
233	Q9UL18	21.2324	4krf_renum.pdb	Q9UL18_233	NA	PAZ
270	Q9UL18	5.14887	4krf_renum.pdb	Q9UL18_270	NA	PAZ
280	Q9UL18	10.8878	4krf_renum.pdb	Q9UL18_280	NA	PAZ
304	Q9UL18	7.95703	4krf_renum.pdb	Q9UL18_304	NA	PAZ
325	Q9UL18	6.71967	4krf_renum.pdb	Q9UL18_325	NA	PAZ
342	Q9UL18	8.72084	4krf_renum.pdb	Q9UL18_342	NA	PAZ
350	Q9UL18	7.81342	4krf_renum.pdb	Q9UL18_350	NA	NA
453	Q9UL18	11.2912	4krf_renum.pdb	Q9UL18_453	NA	NA
460	Q9UL18	11.617	4krf_renum.pdb	Q9UL18_460	NA	NA
488	Q9UL18	17.602	4krf_renum.pdb	Q9UL18_488	NA	NA
490	Q9UL18	16.4942	4krf_renum.pdb	Q9UL18_490	NA	NA
544	Q9UL18	3.91846	4krf_renum.pdb	Q9UL18_544	NA	Interaction with guide RNA
562	Q9UL18	9.03354	4krf_renum.pdb	Q9UL18_562	NA	Interaction with guide RNA
624	Q9UL18	18.0145	4krf_renum.pdb	Q9UL18_624	NA	Piwi
689	Q9UL18	29.346	4krf_renum.pdb	Q9UL18_689	NA	Piwi
715	Q9UL18	13.838	4krf_renum.pdb	Q9UL18_715	NA	Piwi
749	Q9UL18	6.20262	4krf_renum.pdb	Q9UL18_749	NA	Piwi
785	Q9UL18	8.02619	4krf_renum.pdb	Q9UL18_785	NA	Piwi
791	Q9UL18	3.74038	4krf_renum.pdb	Q9UL18_791	NA	Interaction with guide RNA
64	Q9UL18	18.2947	4kxt_renum.pdb	Q9UL18_64	NA	NA
233	Q9UL18	21.4738	4kxt_renum.pdb	Q9UL18_233	NA	PAZ
270	Q9UL18	5.34784	4kxt_renum.pdb	Q9UL18_270	NA	PAZ
280	Q9UL18	11.0361	4kxt_renum.pdb	Q9UL18_280	NA	PAZ
304	Q9UL18	8.24671	4kxt_renum.pdb	Q9UL18_304	NA	PAZ
325	Q9UL18	6.8064	4kxt_renum.pdb	Q9UL18_325	NA	PAZ
342	Q9UL18	8.83751	4kxt_renum.pdb	Q9UL18_342	NA	PAZ
350	Q9UL18	8.27892	4kxt_renum.pdb	Q9UL18_350	NA	NA
453	Q9UL18	12.4167	4kxt_renum.pdb	Q9UL18_453	NA	NA
460	Q9UL18	11.5831	4kxt_renum.pdb	Q9UL18_460	NA	NA
488	Q9UL18	17.7129	4kxt_renum.pdb	Q9UL18_488	NA	NA
490	Q9UL18	16.9968	4kxt_renum.pdb	Q9UL18_490	NA	NA
544	Q9UL18	3.91501	4kxt_renum.pdb	Q9UL18_544	NA	Interaction with guide RNA
562	Q9UL18	9.13601	4kxt_renum.pdb	Q9UL18_562	NA	Interaction with guide RNA
624	Q9UL18	17.7183	4kxt_renum.pdb	Q9UL18_624	NA	Piwi
689	Q9UL18	29.4068	4kxt_renum.pdb	Q9UL18_689	NA	Piwi
715	Q9UL18	13.8139	4kxt_renum.pdb	Q9UL18_715	NA	Piwi
749	Q9UL18	6.17595	4kxt_renum.pdb	Q9UL18_749	NA	Piwi
785	Q9UL18	8.16381	4kxt_renum.pdb	Q9UL18_785	NA	Piwi
791	Q9UL18	3.64414	4kxt_renum.pdb	Q9UL18_791	NA	Interaction with guide RNA
131	Q8IV48	17.57	4l8r_renum.pdb	Q8IV48_131	NA	Exonuclease
139	Q8IV48	3.92837	4l8r_renum.pdb	Q8IV48_139	NA	Exonuclease
186	Q8IV48	6.02407	4l8r_renum.pdb	Q8IV48_186	NA	Exonuclease
243	Q8IV48	16.3063	4l8r_renum.pdb	Q8IV48_243	NA	Exonuclease
294	Q8IV48	10.7567	4l8r_renum.pdb	Q8IV48_294	NA	Exonuclease
314	Q8IV48	6.9077	4l8r_renum.pdb	Q8IV48_314	NA	NA
131	Q8IV48	17.4459	4l8r_renum.pdb	Q8IV48_131	NA	Exonuclease
139	Q8IV48	3.73319	4l8r_renum.pdb	Q8IV48_139	NA	Exonuclease
186	Q8IV48	5.98709	4l8r_renum.pdb	Q8IV48_186	NA	Exonuclease
243	Q8IV48	16.2257	4l8r_renum.pdb	Q8IV48_243	NA	Exonuclease
294	Q8IV48	10.7266	4l8r_renum.pdb	Q8IV48_294	NA	Exonuclease
314	Q8IV48	7.63798	4l8r_renum.pdb	Q8IV48_314	NA	NA
85	O95319	30.472	4lmz_renum.pdb	O95319_85	NA	Necessary for RNA-binding, TNNT2 exon 5 and NMDA R1 exon 21 inclusion
86	O95319	35.2138	4lmz_renum.pdb	O95319_86	NA	Necessary for RNA-binding, TNNT2 exon 5 and NMDA R1 exon 21 inclusion
143	O95319	11.7482	4lmz_renum.pdb	O95319_143	NA	Necessary for RNA-binding, TNNT2 exon 5 and NMDA R1 exon 21 inclusion
161	O95319	12.471	4lmz_renum.pdb	O95319_161	NA	Necessary for RNA-binding, TNNT2 exon 5 and NMDA R1 exon 21 inclusion
174	O95319	3.64919	4lmz_renum.pdb	O95319_174	NA	Necessary for RNA-binding, TNNT2 exon 5 and NMDA R1 exon 21 inclusion
201	O95319	7.0588	4lmz_renum.pdb	O95319_201	NA	Necessary for RNA-binding, TNNT2 exon 5 and NMDA R1 exon 21 inclusion
152	Q8N1G2	22.4604	4n48_renum.pdb	Q8N1G2_152	NA	NA
161	Q8N1G2	28.691	4n48_renum.pdb	Q8N1G2_161	NA	NA
191	Q8N1G2	19.067	4n48_renum.pdb	Q8N1G2_191	NA	NA
202	Q8N1G2	17.4047	4n48_renum.pdb	Q8N1G2_202	NA	NA
277	Q8N1G2	10.2499	4n48_renum.pdb	Q8N1G2_277	NA	RrmJ-type SAM-dependent 2'-O-MTase
386	Q8N1G2	16.8234	4n48_renum.pdb	Q8N1G2_386	NA	RrmJ-type SAM-dependent 2'-O-MTase
403	Q8N1G2	11.1096	4n48_renum.pdb	Q8N1G2_403	NA	RrmJ-type SAM-dependent 2'-O-MTase
422	Q8N1G2	26.9453	4n48_renum.pdb	Q8N1G2_422	NA	RrmJ-type SAM-dependent 2'-O-MTase
423	Q8N1G2	24.9831	4n48_renum.pdb	Q8N1G2_423	NA	RrmJ-type SAM-dependent 2'-O-MTase
428	Q8N1G2	18.3847	4n48_renum.pdb	Q8N1G2_428	NA	RrmJ-type SAM-dependent 2'-O-MTase
446	Q8N1G2	17.9613	4n48_renum.pdb	Q8N1G2_446	NA	RrmJ-type SAM-dependent 2'-O-MTase
504	Q8N1G2	16.1993	4n48_renum.pdb	Q8N1G2_504	NA	NA
535	Q8N1G2	15.235	4n48_renum.pdb	Q8N1G2_535	NA	NA
152	Q8N1G2	22.5568	4n48_renum.pdb	Q8N1G2_152	NA	NA
161	Q8N1G2	29.0061	4n48_renum.pdb	Q8N1G2_161	NA	NA
191	Q8N1G2	19.2183	4n48_renum.pdb	Q8N1G2_191	NA	NA
202	Q8N1G2	17.3094	4n48_renum.pdb	Q8N1G2_202	NA	NA
277	Q8N1G2	10.2189	4n48_renum.pdb	Q8N1G2_277	NA	RrmJ-type SAM-dependent 2'-O-MTase
386	Q8N1G2	16.7416	4n48_renum.pdb	Q8N1G2_386	NA	RrmJ-type SAM-dependent 2'-O-MTase
403	Q8N1G2	11.0423	4n48_renum.pdb	Q8N1G2_403	NA	RrmJ-type SAM-dependent 2'-O-MTase
422	Q8N1G2	26.9007	4n48_renum.pdb	Q8N1G2_422	NA	RrmJ-type SAM-dependent 2'-O-MTase
423	Q8N1G2	24.828	4n48_renum.pdb	Q8N1G2_423	NA	RrmJ-type SAM-dependent 2'-O-MTase
428	Q8N1G2	18.5076	4n48_renum.pdb	Q8N1G2_428	NA	RrmJ-type SAM-dependent 2'-O-MTase
446	Q8N1G2	17.9178	4n48_renum.pdb	Q8N1G2_446	NA	RrmJ-type SAM-dependent 2'-O-MTase
504	Q8N1G2	16.1029	4n48_renum.pdb	Q8N1G2_504	NA	NA
535	Q8N1G2	15.2732	4n48_renum.pdb	Q8N1G2_535	NA	NA
768	Q9UPY3	40.8736	4ngb_renum.pdb	Q9UPY3_768	NA	NA
801	Q9UPY3	32.5486	4ngb_renum.pdb	Q9UPY3_801	NA	NA
877	Q9UPY3	32.1245	4ngb_renum.pdb	Q9UPY3_877	NA	NA
1038	Q9UPY3	7.61335	4ngb_renum.pdb	Q9UPY3_1038	NA	PAZ
1053	Q9UPY3	24.4396	4ngb_renum.pdb	Q9UPY3_1053	NA	NA
1063	Q9UPY3	20.3672	4ngb_renum.pdb	Q9UPY3_1063	NA	NA
768	Q9UPY3	40.6969	4ngc_renum.pdb	Q9UPY3_768	NA	NA
801	Q9UPY3	32.4301	4ngc_renum.pdb	Q9UPY3_801	NA	NA
877	Q9UPY3	31.9012	4ngc_renum.pdb	Q9UPY3_877	NA	NA
1038	Q9UPY3	7.61279	4ngc_renum.pdb	Q9UPY3_1038	NA	PAZ
1053	Q9UPY3	24.2676	4ngc_renum.pdb	Q9UPY3_1053	NA	NA
1063	Q9UPY3	20.1568	4ngc_renum.pdb	Q9UPY3_1063	NA	NA
768	Q9UPY3	40.5201	4ngd_renum.pdb	Q9UPY3_768	NA	NA
801	Q9UPY3	32.5503	4ngd_renum.pdb	Q9UPY3_801	NA	NA
877	Q9UPY3	31.7363	4ngd_renum.pdb	Q9UPY3_877	NA	NA
1038	Q9UPY3	7.4984	4ngd_renum.pdb	Q9UPY3_1038	NA	PAZ
1053	Q9UPY3	24.2787	4ngd_renum.pdb	Q9UPY3_1053	NA	NA
1063	Q9UPY3	20.541	4ngd_renum.pdb	Q9UPY3_1063	NA	NA
768	Q9UPY3	42.7087	4ngg_renum.pdb	Q9UPY3_768	NA	NA
801	Q9UPY3	33.0031	4ngg_renum.pdb	Q9UPY3_801	NA	NA
877	Q9UPY3	34.0135	4ngg_renum.pdb	Q9UPY3_877	NA	NA
1038	Q9UPY3	7.47048	4ngg_renum.pdb	Q9UPY3_1038	NA	PAZ
1053	Q9UPY3	25.1411	4ngg_renum.pdb	Q9UPY3_1053	NA	NA
1063	Q9UPY3	34.8189	4ngg_renum.pdb	Q9UPY3_1063	NA	NA
768	Q9UPY3	40.9606	4nh3_renum.pdb	Q9UPY3_768	NA	NA
801	Q9UPY3	32.5124	4nh3_renum.pdb	Q9UPY3_801	NA	NA
877	Q9UPY3	32.4877	4nh3_renum.pdb	Q9UPY3_877	NA	NA
1038	Q9UPY3	7.67386	4nh3_renum.pdb	Q9UPY3_1038	NA	PAZ
1053	Q9UPY3	24.5008	4nh3_renum.pdb	Q9UPY3_1053	NA	NA
768	Q9UPY3	43.1663	4nh5_renum.pdb	Q9UPY3_768	NA	NA
801	Q9UPY3	33.1101	4nh5_renum.pdb	Q9UPY3_801	NA	NA
877	Q9UPY3	34.6602	4nh5_renum.pdb	Q9UPY3_877	NA	NA
1038	Q9UPY3	7.69004	4nh5_renum.pdb	Q9UPY3_1038	NA	PAZ
1053	Q9UPY3	24.656	4nh5_renum.pdb	Q9UPY3_1053	NA	NA
768	Q9UPY3	42.5905	4nh6_renum.pdb	Q9UPY3_768	NA	NA
801	Q9UPY3	32.9406	4nh6_renum.pdb	Q9UPY3_801	NA	NA
877	Q9UPY3	34.1205	4nh6_renum.pdb	Q9UPY3_877	NA	NA
1038	Q9UPY3	7.78685	4nh6_renum.pdb	Q9UPY3_1038	NA	PAZ
1053	Q9UPY3	24.5403	4nh6_renum.pdb	Q9UPY3_1053	NA	NA
1063	Q9UPY3	23.2141	4nh6_renum.pdb	Q9UPY3_1063	NA	NA
121	Q05823	10.6181	4oau_renum.pdb	Q05823_121	NA	NA
198	Q05823	14.2843	4oau_renum.pdb	Q05823_198	NA	NA
293	Q05823	36.4162	4oau_renum.pdb	Q05823_293	NA	NA
301	Q05823	32.8949	4oau_renum.pdb	Q05823_301	NA	NA
395	Q05823	34.936	4oau_renum.pdb	Q05823_395	NA	Protein kinase
407	Q05823	32.7321	4oau_renum.pdb	Q05823_407	NA	Protein kinase
433	Q05823	30.9616	4oau_renum.pdb	Q05823_433	NA	Protein kinase
437	Q05823	40.5923	4oau_renum.pdb	Q05823_437	NA	Protein kinase
444	Q05823	51.7365	4oau_renum.pdb	Q05823_444	NA	Protein kinase
479	Q05823	31.9444	4oau_renum.pdb	Q05823_479	NA	Protein kinase
576	Q05823	48.8243	4oau_renum.pdb	Q05823_576	NA	Protein kinase
639	Q05823	87.265	4oau_renum.pdb	Q05823_639	NA	KEN
121	Q05823	10.6938	4oav_renum.pdb	Q05823_121	NA	NA
198	Q05823	14.2214	4oav_renum.pdb	Q05823_198	NA	NA
293	Q05823	18.8781	4oav_renum.pdb	Q05823_293	NA	NA
301	Q05823	15.8616	4oav_renum.pdb	Q05823_301	NA	NA
395	Q05823	14.054	4oav_renum.pdb	Q05823_395	NA	Protein kinase
407	Q05823	29.6782	4oav_renum.pdb	Q05823_407	NA	Protein kinase
433	Q05823	15.9965	4oav_renum.pdb	Q05823_433	NA	Protein kinase
437	Q05823	25.489	4oav_renum.pdb	Q05823_437	NA	Protein kinase
444	Q05823	33.3202	4oav_renum.pdb	Q05823_444	NA	Protein kinase
479	Q05823	29.9648	4oav_renum.pdb	Q05823_479	NA	Protein kinase
576	Q05823	43.6576	4oav_renum.pdb	Q05823_576	NA	Protein kinase
639	Q05823	76.3787	4oav_renum.pdb	Q05823_639	NA	KEN
121	Q05823	10.6062	4oav_renum.pdb	Q05823_121	NA	NA
198	Q05823	14.214	4oav_renum.pdb	Q05823_198	NA	NA
293	Q05823	16.5616	4oav_renum.pdb	Q05823_293	NA	NA
301	Q05823	15.3851	4oav_renum.pdb	Q05823_301	NA	NA
395	Q05823	14.2302	4oav_renum.pdb	Q05823_395	NA	Protein kinase
407	Q05823	29.4984	4oav_renum.pdb	Q05823_407	NA	Protein kinase
433	Q05823	15.8476	4oav_renum.pdb	Q05823_433	NA	Protein kinase
437	Q05823	25.1753	4oav_renum.pdb	Q05823_437	NA	Protein kinase
444	Q05823	32.9	4oav_renum.pdb	Q05823_444	NA	Protein kinase
479	Q05823	31.1682	4oav_renum.pdb	Q05823_479	NA	Protein kinase
576	Q05823	44.7799	4oav_renum.pdb	Q05823_576	NA	Protein kinase
639	Q05823	75.1486	4oav_renum.pdb	Q05823_639	NA	KEN
66	Q9UKV8	20.7836	4ola_renum.pdb	Q9UKV8_66	NA	NA
137	Q9UKV8	35.6152	4ola_renum.pdb	Q9UKV8_137	NA	NA
235	Q9UKV8	21.8636	4ola_renum.pdb	Q9UKV8_235	NA	PAZ
282	Q9UKV8	11.0173	4ola_renum.pdb	Q9UKV8_282	NA	PAZ
306	Q9UKV8	8.07905	4ola_renum.pdb	Q9UKV8_306	NA	PAZ
327	Q9UKV8	6.88706	4ola_renum.pdb	Q9UKV8_327	NA	PAZ
344	Q9UKV8	8.50157	4ola_renum.pdb	Q9UKV8_344	NA	PAZ
352	Q9UKV8	8.78738	4ola_renum.pdb	Q9UKV8_352	NA	NA
455	Q9UKV8	12.167	4ola_renum.pdb	Q9UKV8_455	NA	NA
462	Q9UKV8	11.4095	4ola_renum.pdb	Q9UKV8_462	NA	NA
490	Q9UKV8	17.9785	4ola_renum.pdb	Q9UKV8_490	NA	NA
492	Q9UKV8	16.4362	4ola_renum.pdb	Q9UKV8_492	NA	NA
546	Q9UKV8	3.84415	4ola_renum.pdb	Q9UKV8_546	NA	Interaction with guide RNA
564	Q9UKV8	9.18799	4ola_renum.pdb	Q9UKV8_564	NA	Interaction with guide RNA
626	Q9UKV8	18.0767	4ola_renum.pdb	Q9UKV8_626	NA	Piwi
691	Q9UKV8	29.4065	4ola_renum.pdb	Q9UKV8_691	NA	Piwi
717	Q9UKV8	13.8252	4ola_renum.pdb	Q9UKV8_717	NA	Piwi
751	Q9UKV8	6.20832	4ola_renum.pdb	Q9UKV8_751	NA	Piwi
787	Q9UKV8	8.1835	4ola_renum.pdb	Q9UKV8_787	NA	Piwi
793	Q9UKV8	3.68934	4ola_renum.pdb	Q9UKV8_793	NA	Interaction with guide RNA
66	Q9UKV8	21.8685	4olb_renum.pdb	Q9UKV8_66	NA	NA
137	Q9UKV8	35.9906	4olb_renum.pdb	Q9UKV8_137	NA	NA
235	Q9UKV8	22.1503	4olb_renum.pdb	Q9UKV8_235	NA	PAZ
282	Q9UKV8	11.2503	4olb_renum.pdb	Q9UKV8_282	NA	PAZ
306	Q9UKV8	8.11427	4olb_renum.pdb	Q9UKV8_306	NA	PAZ
327	Q9UKV8	7.17796	4olb_renum.pdb	Q9UKV8_327	NA	PAZ
344	Q9UKV8	8.09051	4olb_renum.pdb	Q9UKV8_344	NA	PAZ
352	Q9UKV8	8.54506	4olb_renum.pdb	Q9UKV8_352	NA	NA
455	Q9UKV8	12.2581	4olb_renum.pdb	Q9UKV8_455	NA	NA
462	Q9UKV8	11.3307	4olb_renum.pdb	Q9UKV8_462	NA	NA
490	Q9UKV8	17.7033	4olb_renum.pdb	Q9UKV8_490	NA	NA
492	Q9UKV8	16.5616	4olb_renum.pdb	Q9UKV8_492	NA	NA
546	Q9UKV8	3.90732	4olb_renum.pdb	Q9UKV8_546	NA	Interaction with guide RNA
564	Q9UKV8	9.02581	4olb_renum.pdb	Q9UKV8_564	NA	Interaction with guide RNA
626	Q9UKV8	18.2234	4olb_renum.pdb	Q9UKV8_626	NA	Piwi
691	Q9UKV8	29.5305	4olb_renum.pdb	Q9UKV8_691	NA	Piwi
717	Q9UKV8	13.8077	4olb_renum.pdb	Q9UKV8_717	NA	Piwi
751	Q9UKV8	6.36726	4olb_renum.pdb	Q9UKV8_751	NA	Piwi
787	Q9UKV8	8.15464	4olb_renum.pdb	Q9UKV8_787	NA	Piwi
793	Q9UKV8	3.61504	4olb_renum.pdb	Q9UKV8_793	NA	Interaction with guide RNA
376	P09884	44.0492	4q5v_renum.pdb	P09884_376	NA	NA
377	P09884	42.3174	4q5v_renum.pdb	P09884_377	NA	NA
497	P09884	35.3711	4q5v_renum.pdb	P09884_497	NA	NA
514	P09884	41.5688	4q5v_renum.pdb	P09884_514	NA	NA
584	P09884	34.9874	4q5v_renum.pdb	P09884_584	NA	NA
592	P09884	37.7487	4q5v_renum.pdb	P09884_592	NA	NA
654	P09884	35.9077	4q5v_renum.pdb	P09884_654	NA	DNA-binding
686	P09884	35.5236	4q5v_renum.pdb	P09884_686	NA	DNA-binding
691	P09884	22.3356	4q5v_renum.pdb	P09884_691	NA	DNA-binding
703	P09884	9.12961	4q5v_renum.pdb	P09884_703	NA	DNA-binding
757	P09884	25.9099	4q5v_renum.pdb	P09884_757	NA	NA
875	P09884	25.5719	4q5v_renum.pdb	P09884_875	NA	NA
959	P09884	15.0963	4q5v_renum.pdb	P09884_959	NA	NA
1085	P09884	13.2605	4q5v_renum.pdb	P09884_1085	NA	NA
1180	P09884	18.5435	4q5v_renum.pdb	P09884_1180	NA	NA
1224	P09884	19.0126	4q5v_renum.pdb	P09884_1224	NA	NA
376	P09884	44.2942	4q5v_renum.pdb	P09884_376	NA	NA
377	P09884	42.2475	4q5v_renum.pdb	P09884_377	NA	NA
497	P09884	35.2719	4q5v_renum.pdb	P09884_497	NA	NA
514	P09884	41.3015	4q5v_renum.pdb	P09884_514	NA	NA
584	P09884	34.9745	4q5v_renum.pdb	P09884_584	NA	NA
592	P09884	37.3916	4q5v_renum.pdb	P09884_592	NA	NA
654	P09884	35.7108	4q5v_renum.pdb	P09884_654	NA	DNA-binding
686	P09884	35.798	4q5v_renum.pdb	P09884_686	NA	DNA-binding
691	P09884	22.2024	4q5v_renum.pdb	P09884_691	NA	DNA-binding
703	P09884	8.85057	4q5v_renum.pdb	P09884_703	NA	DNA-binding
757	P09884	25.6195	4q5v_renum.pdb	P09884_757	NA	NA
875	P09884	25.3212	4q5v_renum.pdb	P09884_875	NA	NA
959	P09884	15.3304	4q5v_renum.pdb	P09884_959	NA	NA
1085	P09884	13.2484	4q5v_renum.pdb	P09884_1085	NA	NA
1180	P09884	19.0017	4q5v_renum.pdb	P09884_1180	NA	NA
1224	P09884	19.2295	4q5v_renum.pdb	P09884_1224	NA	NA
155	P41250	18.8941	4qei_renum.pdb	P41250_155	NA	NA
180	P41250	30.4088	4qei_renum.pdb	P41250_180	NA	NA
444	P41250	30.7898	4qei_renum.pdb	P41250_444	NA	NA
461	P41250	29.6913	4qei_renum.pdb	P41250_461	NA	NA
466	P41250	40.1096	4qei_renum.pdb	P41250_466	NA	NA
471	P41250	34.5199	4qei_renum.pdb	P41250_471	NA	NA
522	P41250	64.9241	4qei_renum.pdb	P41250_522	NA	NA
525	P41250	71.2483	4qei_renum.pdb	P41250_525	NA	NA
616	P41250	13.0873	4qei_renum.pdb	P41250_616	NA	NA
102	Q5TC82	21.1978	4qik_renum.pdb	Q5TC82_102	NA	HEPN-N
143	Q5TC82	11.2272	4qik_renum.pdb	Q5TC82_143	NA	HEPN-N
192	Q5TC82	23.9955	4qik_renum.pdb	Q5TC82_192	NA	ROQ
254	Q5TC82	17.5484	4qik_renum.pdb	Q5TC82_254	NA	ROQ
102	Q5TC82	21.5004	4qik_renum.pdb	Q5TC82_102	NA	HEPN-N
143	Q5TC82	12.1388	4qik_renum.pdb	Q5TC82_143	NA	HEPN-N
192	Q5TC82	23.9098	4qik_renum.pdb	Q5TC82_192	NA	ROQ
254	Q5TC82	17.4126	4qik_renum.pdb	Q5TC82_254	NA	ROQ
102	Q5TC82	43.6023	4qil_renum.pdb	Q5TC82_102	NA	HEPN-N
143	Q5TC82	38.4098	4qil_renum.pdb	Q5TC82_143	NA	HEPN-N
192	Q5TC82	6.12856	4qil_renum.pdb	Q5TC82_192	NA	ROQ
254	Q5TC82	9.20177	4qil_renum.pdb	Q5TC82_254	NA	ROQ
102	Q5TC82	43.6538	4qil_renum.pdb	Q5TC82_102	NA	HEPN-N
143	Q5TC82	39.2088	4qil_renum.pdb	Q5TC82_143	NA	HEPN-N
192	Q5TC82	5.77855	4qil_renum.pdb	Q5TC82_192	NA	ROQ
254	Q5TC82	9.1769	4qil_renum.pdb	Q5TC82_254	NA	ROQ
131	Q8IV48	17.8034	4qoz_renum.pdb	Q8IV48_131	NA	Exonuclease
139	Q8IV48	3.76035	4qoz_renum.pdb	Q8IV48_139	NA	Exonuclease
186	Q8IV48	5.89216	4qoz_renum.pdb	Q8IV48_186	NA	Exonuclease
243	Q8IV48	16.3012	4qoz_renum.pdb	Q8IV48_243	NA	Exonuclease
294	Q8IV48	10.943	4qoz_renum.pdb	Q8IV48_294	NA	Exonuclease
314	Q8IV48	6.66945	4qoz_renum.pdb	Q8IV48_314	NA	NA
131	Q8IV48	17.592	4qoz_renum.pdb	Q8IV48_131	NA	Exonuclease
139	Q8IV48	3.70272	4qoz_renum.pdb	Q8IV48_139	NA	Exonuclease
186	Q8IV48	5.87293	4qoz_renum.pdb	Q8IV48_186	NA	Exonuclease
243	Q8IV48	16.2905	4qoz_renum.pdb	Q8IV48_243	NA	Exonuclease
294	Q8IV48	10.7503	4qoz_renum.pdb	Q8IV48_294	NA	Exonuclease
314	Q8IV48	7.46136	4qoz_renum.pdb	Q8IV48_314	NA	NA
161	Q12849	8.29359	4qu6_renum.pdb	Q12849_161	NA	RRM 1
173	Q12849	17.2334	4qu6_renum.pdb	Q12849_173	NA	RRM 1
449	Q96MU7	18.3293	4r3i_renum.pdb	Q96MU7_449	NA	YTH
484	Q96MU7	13.1433	4r3i_renum.pdb	Q96MU7_484	NA	YTH
489	Q96MU7	17.0116	4r3i_renum.pdb	Q96MU7_489	NA	YTH
34	P13500	30.3209	4r8i_renum.pdb	P13500_34	NA	NA
35	P13500	24.0401	4r8i_renum.pdb	P13500_35	NA	NA
59	P13500	28.9834	4r8i_renum.pdb	P13500_59	NA	NA
75	P13500	24.4315	4r8i_renum.pdb	P13500_75	NA	NA
412	Q9BYJ9	13.73	4rcj_renum.pdb	Q9BYJ9_412	NA	YTH
427	Q9BYJ9	22.7435	4rcj_renum.pdb	Q9BYJ9_427	NA	YTH
447	Q9BYJ9	10.5369	4rcj_renum.pdb	Q9BYJ9_447	NA	YTH
73	Q9Y6K5	11.9741	4s3n_renum.pdb	Q9Y6K5_73	NA	OASNA
83	Q9Y6K5	11.7826	4s3n_renum.pdb	Q9Y6K5_83	NA	OASNA
175	Q9Y6K5	22.7416	4s3n_renum.pdb	Q9Y6K5_175	NA	OASNA
183	Q9Y6K5	14.3193	4s3n_renum.pdb	Q9Y6K5_183	NA	OASNA
214	Q9Y6K5	23.7876	4s3n_renum.pdb	Q9Y6K5_214	NA	OASNA
241	Q9Y6K5	10.1335	4s3n_renum.pdb	Q9Y6K5_241	NA	OASNA
266	Q9Y6K5	29.0141	4s3n_renum.pdb	Q9Y6K5_266	NA	OASNA
323	Q9Y6K5	21.1628	4s3n_renum.pdb	Q9Y6K5_323	NA	OASNA
328	Q9Y6K5	15.3566	4s3n_renum.pdb	Q9Y6K5_328	NA	OASNA
350	Q9Y6K5	31.6746	4s3n_renum.pdb	Q9Y6K5_350	NA	Linker
66	Q9UKV8	6.73826	4w5n_renum.pdb	Q9UKV8_66	NA	NA
137	Q9UKV8	25.3879	4w5n_renum.pdb	Q9UKV8_137	NA	NA
188	Q9UKV8	18.338	4w5n_renum.pdb	Q9UKV8_188	NA	NA
235	Q9UKV8	21.9304	4w5n_renum.pdb	Q9UKV8_235	NA	PAZ
272	Q9UKV8	8.56479	4w5n_renum.pdb	Q9UKV8_272	NA	PAZ
282	Q9UKV8	8.28178	4w5n_renum.pdb	Q9UKV8_282	NA	PAZ
306	Q9UKV8	8.0113	4w5n_renum.pdb	Q9UKV8_306	NA	PAZ
327	Q9UKV8	6.71592	4w5n_renum.pdb	Q9UKV8_327	NA	PAZ
344	Q9UKV8	8.60278	4w5n_renum.pdb	Q9UKV8_344	NA	PAZ
352	Q9UKV8	11.7431	4w5n_renum.pdb	Q9UKV8_352	NA	NA
455	Q9UKV8	11.7102	4w5n_renum.pdb	Q9UKV8_455	NA	NA
462	Q9UKV8	11.9876	4w5n_renum.pdb	Q9UKV8_462	NA	NA
490	Q9UKV8	17.8859	4w5n_renum.pdb	Q9UKV8_490	NA	NA
492	Q9UKV8	16.911	4w5n_renum.pdb	Q9UKV8_492	NA	NA
546	Q9UKV8	3.68726	4w5n_renum.pdb	Q9UKV8_546	NA	Interaction with guide RNA
564	Q9UKV8	9.25695	4w5n_renum.pdb	Q9UKV8_564	NA	Interaction with guide RNA
626	Q9UKV8	18.064	4w5n_renum.pdb	Q9UKV8_626	NA	Piwi
691	Q9UKV8	29.4706	4w5n_renum.pdb	Q9UKV8_691	NA	Piwi
717	Q9UKV8	13.4984	4w5n_renum.pdb	Q9UKV8_717	NA	Piwi
751	Q9UKV8	6.1329	4w5n_renum.pdb	Q9UKV8_751	NA	Piwi
787	Q9UKV8	8.18365	4w5n_renum.pdb	Q9UKV8_787	NA	Piwi
793	Q9UKV8	3.80249	4w5n_renum.pdb	Q9UKV8_793	NA	Interaction with guide RNA
66	Q9UKV8	3.75893	4w5o_renum.pdb	Q9UKV8_66	NA	NA
137	Q9UKV8	23.8619	4w5o_renum.pdb	Q9UKV8_137	NA	NA
188	Q9UKV8	18.0285	4w5o_renum.pdb	Q9UKV8_188	NA	NA
235	Q9UKV8	21.7433	4w5o_renum.pdb	Q9UKV8_235	NA	PAZ
282	Q9UKV8	10.4196	4w5o_renum.pdb	Q9UKV8_282	NA	PAZ
306	Q9UKV8	7.74563	4w5o_renum.pdb	Q9UKV8_306	NA	PAZ
327	Q9UKV8	6.70021	4w5o_renum.pdb	Q9UKV8_327	NA	PAZ
344	Q9UKV8	8.86447	4w5o_renum.pdb	Q9UKV8_344	NA	PAZ
352	Q9UKV8	9.43546	4w5o_renum.pdb	Q9UKV8_352	NA	NA
455	Q9UKV8	10.9653	4w5o_renum.pdb	Q9UKV8_455	NA	NA
462	Q9UKV8	11.1718	4w5o_renum.pdb	Q9UKV8_462	NA	NA
490	Q9UKV8	17.7113	4w5o_renum.pdb	Q9UKV8_490	NA	NA
492	Q9UKV8	16.4277	4w5o_renum.pdb	Q9UKV8_492	NA	NA
546	Q9UKV8	3.90517	4w5o_renum.pdb	Q9UKV8_546	NA	Interaction with guide RNA
564	Q9UKV8	7.43768	4w5o_renum.pdb	Q9UKV8_564	NA	Interaction with guide RNA
626	Q9UKV8	18.0214	4w5o_renum.pdb	Q9UKV8_626	NA	Piwi
691	Q9UKV8	24.8019	4w5o_renum.pdb	Q9UKV8_691	NA	Piwi
717	Q9UKV8	13.7864	4w5o_renum.pdb	Q9UKV8_717	NA	Piwi
751	Q9UKV8	6.26545	4w5o_renum.pdb	Q9UKV8_751	NA	Piwi
787	Q9UKV8	8.22437	4w5o_renum.pdb	Q9UKV8_787	NA	Piwi
793	Q9UKV8	3.75328	4w5o_renum.pdb	Q9UKV8_793	NA	Interaction with guide RNA
66	Q9UKV8	15.9888	4w5r_renum.pdb	Q9UKV8_66	NA	NA
137	Q9UKV8	38.4926	4w5r_renum.pdb	Q9UKV8_137	NA	NA
188	Q9UKV8	16.7873	4w5r_renum.pdb	Q9UKV8_188	NA	NA
235	Q9UKV8	21.7706	4w5r_renum.pdb	Q9UKV8_235	NA	PAZ
282	Q9UKV8	10.9291	4w5r_renum.pdb	Q9UKV8_282	NA	PAZ
306	Q9UKV8	7.87599	4w5r_renum.pdb	Q9UKV8_306	NA	PAZ
327	Q9UKV8	6.93087	4w5r_renum.pdb	Q9UKV8_327	NA	PAZ
344	Q9UKV8	9.01356	4w5r_renum.pdb	Q9UKV8_344	NA	PAZ
352	Q9UKV8	8.32171	4w5r_renum.pdb	Q9UKV8_352	NA	NA
455	Q9UKV8	10.9055	4w5r_renum.pdb	Q9UKV8_455	NA	NA
462	Q9UKV8	11.1774	4w5r_renum.pdb	Q9UKV8_462	NA	NA
490	Q9UKV8	18.0604	4w5r_renum.pdb	Q9UKV8_490	NA	NA
492	Q9UKV8	16.6028	4w5r_renum.pdb	Q9UKV8_492	NA	NA
546	Q9UKV8	3.64864	4w5r_renum.pdb	Q9UKV8_546	NA	Interaction with guide RNA
564	Q9UKV8	7.25027	4w5r_renum.pdb	Q9UKV8_564	NA	Interaction with guide RNA
626	Q9UKV8	17.7982	4w5r_renum.pdb	Q9UKV8_626	NA	Piwi
691	Q9UKV8	29.3984	4w5r_renum.pdb	Q9UKV8_691	NA	Piwi
717	Q9UKV8	13.7278	4w5r_renum.pdb	Q9UKV8_717	NA	Piwi
751	Q9UKV8	6.20036	4w5r_renum.pdb	Q9UKV8_751	NA	Piwi
787	Q9UKV8	8.10248	4w5r_renum.pdb	Q9UKV8_787	NA	Piwi
793	Q9UKV8	3.77861	4w5r_renum.pdb	Q9UKV8_793	NA	Interaction with guide RNA
66	Q9UKV8	12.569	4w5t_renum.pdb	Q9UKV8_66	NA	NA
137	Q9UKV8	23.8286	4w5t_renum.pdb	Q9UKV8_137	NA	NA
188	Q9UKV8	16.6467	4w5t_renum.pdb	Q9UKV8_188	NA	NA
235	Q9UKV8	21.9572	4w5t_renum.pdb	Q9UKV8_235	NA	PAZ
282	Q9UKV8	10.738	4w5t_renum.pdb	Q9UKV8_282	NA	PAZ
306	Q9UKV8	7.78981	4w5t_renum.pdb	Q9UKV8_306	NA	PAZ
327	Q9UKV8	6.79741	4w5t_renum.pdb	Q9UKV8_327	NA	PAZ
344	Q9UKV8	9.09431	4w5t_renum.pdb	Q9UKV8_344	NA	PAZ
352	Q9UKV8	10.4774	4w5t_renum.pdb	Q9UKV8_352	NA	NA
455	Q9UKV8	11.0749	4w5t_renum.pdb	Q9UKV8_455	NA	NA
462	Q9UKV8	11.1683	4w5t_renum.pdb	Q9UKV8_462	NA	NA
490	Q9UKV8	18.1314	4w5t_renum.pdb	Q9UKV8_490	NA	NA
492	Q9UKV8	16.4834	4w5t_renum.pdb	Q9UKV8_492	NA	NA
546	Q9UKV8	3.90516	4w5t_renum.pdb	Q9UKV8_546	NA	Interaction with guide RNA
564	Q9UKV8	7.4451	4w5t_renum.pdb	Q9UKV8_564	NA	Interaction with guide RNA
626	Q9UKV8	17.95	4w5t_renum.pdb	Q9UKV8_626	NA	Piwi
691	Q9UKV8	24.8727	4w5t_renum.pdb	Q9UKV8_691	NA	Piwi
717	Q9UKV8	13.8133	4w5t_renum.pdb	Q9UKV8_717	NA	Piwi
751	Q9UKV8	6.19818	4w5t_renum.pdb	Q9UKV8_751	NA	Piwi
787	Q9UKV8	8.30613	4w5t_renum.pdb	Q9UKV8_787	NA	Piwi
793	Q9UKV8	3.78841	4w5t_renum.pdb	Q9UKV8_793	NA	Interaction with guide RNA
114	O28126	14.2371	4x4n_renum.pdb	O28126_114	NA	NA
175	O28126	12.0712	4x4n_renum.pdb	O28126_175	NA	NA
242	O28126	20.2652	4x4n_renum.pdb	O28126_242	NA	NA
327	O28126	12.578	4x4n_renum.pdb	O28126_327	NA	NA
333	O28126	15.9489	4x4n_renum.pdb	O28126_333	NA	NA
430	O28126	27.1013	4x4n_renum.pdb	O28126_430	NA	NA
114	O28126	14.3693	4x4n_renum.pdb	O28126_114	NA	NA
175	O28126	12.4416	4x4n_renum.pdb	O28126_175	NA	NA
242	O28126	20.1958	4x4n_renum.pdb	O28126_242	NA	NA
327	O28126	12.4739	4x4n_renum.pdb	O28126_327	NA	NA
333	O28126	16.2672	4x4n_renum.pdb	O28126_333	NA	NA
430	O28126	27.0088	4x4n_renum.pdb	O28126_430	NA	NA
114	O28126	16.5255	4x4n_renum.pdb	O28126_114	NA	NA
175	O28126	12.3993	4x4n_renum.pdb	O28126_175	NA	NA
242	O28126	20.2218	4x4n_renum.pdb	O28126_242	NA	NA
327	O28126	12.5524	4x4n_renum.pdb	O28126_327	NA	NA
333	O28126	19.8797	4x4n_renum.pdb	O28126_333	NA	NA
430	O28126	27.2182	4x4n_renum.pdb	O28126_430	NA	NA
114	O28126	14.2893	4x4n_renum.pdb	O28126_114	NA	NA
175	O28126	12.4331	4x4n_renum.pdb	O28126_175	NA	NA
242	O28126	19.5773	4x4n_renum.pdb	O28126_242	NA	NA
327	O28126	12.6443	4x4n_renum.pdb	O28126_327	NA	NA
333	O28126	20.0502	4x4n_renum.pdb	O28126_333	NA	NA
430	O28126	24.2704	4x4n_renum.pdb	O28126_430	NA	NA
114	O28126	15.6731	4x4t_renum.pdb	O28126_114	NA	NA
175	O28126	12.4199	4x4t_renum.pdb	O28126_175	NA	NA
242	O28126	20.2402	4x4t_renum.pdb	O28126_242	NA	NA
327	O28126	11.8533	4x4t_renum.pdb	O28126_327	NA	NA
333	O28126	16.9989	4x4t_renum.pdb	O28126_333	NA	NA
430	O28126	27.2564	4x4t_renum.pdb	O28126_430	NA	NA
114	O28126	15.6796	4x4t_renum.pdb	O28126_114	NA	NA
175	O28126	12.3328	4x4t_renum.pdb	O28126_175	NA	NA
242	O28126	20.0297	4x4t_renum.pdb	O28126_242	NA	NA
327	O28126	12.0674	4x4t_renum.pdb	O28126_327	NA	NA
333	O28126	16.6066	4x4t_renum.pdb	O28126_333	NA	NA
430	O28126	27.083	4x4t_renum.pdb	O28126_430	NA	NA
114	O28126	16.446	4x4t_renum.pdb	O28126_114	NA	NA
175	O28126	12.5837	4x4t_renum.pdb	O28126_175	NA	NA
242	O28126	20.255	4x4t_renum.pdb	O28126_242	NA	NA
327	O28126	12.2345	4x4t_renum.pdb	O28126_327	NA	NA
333	O28126	20.1711	4x4t_renum.pdb	O28126_333	NA	NA
430	O28126	26.5002	4x4t_renum.pdb	O28126_430	NA	NA
114	O28126	14.5783	4x4t_renum.pdb	O28126_114	NA	NA
175	O28126	12.6711	4x4t_renum.pdb	O28126_175	NA	NA
242	O28126	19.5522	4x4t_renum.pdb	O28126_242	NA	NA
327	O28126	12.218	4x4t_renum.pdb	O28126_327	NA	NA
333	O28126	20.0877	4x4t_renum.pdb	O28126_333	NA	NA
430	O28126	24.4215	4x4t_renum.pdb	O28126_430	NA	NA
114	O28126	7.81199	4x4u_renum.pdb	O28126_114	NA	NA
175	O28126	12.035	4x4u_renum.pdb	O28126_175	NA	NA
242	O28126	19.7963	4x4u_renum.pdb	O28126_242	NA	NA
327	O28126	12.2746	4x4u_renum.pdb	O28126_327	NA	NA
333	O28126	16.2789	4x4u_renum.pdb	O28126_333	NA	NA
430	O28126	27.0835	4x4u_renum.pdb	O28126_430	NA	NA
114	O28126	15.3918	4x4u_renum.pdb	O28126_114	NA	NA
175	O28126	12.2825	4x4u_renum.pdb	O28126_175	NA	NA
242	O28126	20.3791	4x4u_renum.pdb	O28126_242	NA	NA
327	O28126	12.1742	4x4u_renum.pdb	O28126_327	NA	NA
333	O28126	16.4095	4x4u_renum.pdb	O28126_333	NA	NA
430	O28126	26.9977	4x4u_renum.pdb	O28126_430	NA	NA
114	O28126	16.2687	4x4u_renum.pdb	O28126_114	NA	NA
175	O28126	12.7408	4x4u_renum.pdb	O28126_175	NA	NA
242	O28126	20.4372	4x4u_renum.pdb	O28126_242	NA	NA
327	O28126	12.4954	4x4u_renum.pdb	O28126_327	NA	NA
333	O28126	19.8674	4x4u_renum.pdb	O28126_333	NA	NA
430	O28126	26.7376	4x4u_renum.pdb	O28126_430	NA	NA
114	O28126	14.8899	4x4u_renum.pdb	O28126_114	NA	NA
175	O28126	12.7227	4x4u_renum.pdb	O28126_175	NA	NA
242	O28126	20.3455	4x4u_renum.pdb	O28126_242	NA	NA
327	O28126	12.1854	4x4u_renum.pdb	O28126_327	NA	NA
333	O28126	19.9538	4x4u_renum.pdb	O28126_333	NA	NA
430	O28126	24.3651	4x4u_renum.pdb	O28126_430	NA	NA
114	O28126	7.99491	4x4v_renum.pdb	O28126_114	NA	NA
175	O28126	12.3668	4x4v_renum.pdb	O28126_175	NA	NA
242	O28126	20.2214	4x4v_renum.pdb	O28126_242	NA	NA
327	O28126	12.0212	4x4v_renum.pdb	O28126_327	NA	NA
333	O28126	16.2496	4x4v_renum.pdb	O28126_333	NA	NA
430	O28126	23.4676	4x4v_renum.pdb	O28126_430	NA	NA
114	O28126	8.22443	4x4v_renum.pdb	O28126_114	NA	NA
175	O28126	12.1948	4x4v_renum.pdb	O28126_175	NA	NA
242	O28126	20.1993	4x4v_renum.pdb	O28126_242	NA	NA
327	O28126	12.1075	4x4v_renum.pdb	O28126_327	NA	NA
333	O28126	16.1947	4x4v_renum.pdb	O28126_333	NA	NA
430	O28126	23.6382	4x4v_renum.pdb	O28126_430	NA	NA
195	O60341	23.6215	4xbf_renum.pdb	O60341_195	NA	SWIRM
360	O60341	50.868	4xbf_renum.pdb	O60341_360	NA	Demethylase activity
491	O60341	117.025	4xbf_renum.pdb	O60341_491	NA	Demethylase activity
573	O60341	31.7982	4xbf_renum.pdb	O60341_573	NA	Demethylase activity
600	O60341	7.48036	4xbf_renum.pdb	O60341_600	NA	Demethylase activity
618	O60341	6.31189	4xbf_renum.pdb	O60341_618	NA	Demethylase activity
623	O60341	17.396	4xbf_renum.pdb	O60341_623	NA	Demethylase activity
665	O60341	41.8973	4xbf_renum.pdb	O60341_665	NA	Demethylase activity
727	O60341	46.1187	4xbf_renum.pdb	O60341_727	NA	Demethylase activity
382	Q9UKL0	129.036	4xbf_renum.pdb	Q9UKL0_382	NA	Interaction with KDM1A
101	Q9HBD1	20.1053	4z31_renum.pdb	Q9HBD1_101	NA	HEPN-N
140	Q9HBD1	10.9272	4z31_renum.pdb	Q9HBD1_140	NA	HEPN-N
189	Q9HBD1	6.63157	4z31_renum.pdb	Q9HBD1_189	NA	ROQ
251	Q9HBD1	9.95978	4z31_renum.pdb	Q9HBD1_251	NA	ROQ
101	Q9HBD1	19.2197	4z31_renum.pdb	Q9HBD1_101	NA	HEPN-N
140	Q9HBD1	7.97558	4z31_renum.pdb	Q9HBD1_140	NA	HEPN-N
189	Q9HBD1	6.71982	4z31_renum.pdb	Q9HBD1_189	NA	ROQ
251	Q9HBD1	10.0613	4z31_renum.pdb	Q9HBD1_251	NA	ROQ
66	Q9UKV8	4.15002	4z4c_renum.pdb	Q9UKV8_66	NA	NA
137	Q9UKV8	23.8055	4z4c_renum.pdb	Q9UKV8_137	NA	NA
188	Q9UKV8	17.0161	4z4c_renum.pdb	Q9UKV8_188	NA	NA
235	Q9UKV8	21.8765	4z4c_renum.pdb	Q9UKV8_235	NA	PAZ
282	Q9UKV8	10.588	4z4c_renum.pdb	Q9UKV8_282	NA	PAZ
306	Q9UKV8	7.67178	4z4c_renum.pdb	Q9UKV8_306	NA	PAZ
327	Q9UKV8	6.98278	4z4c_renum.pdb	Q9UKV8_327	NA	PAZ
344	Q9UKV8	9.57219	4z4c_renum.pdb	Q9UKV8_344	NA	PAZ
352	Q9UKV8	9.6715	4z4c_renum.pdb	Q9UKV8_352	NA	NA
455	Q9UKV8	11.0063	4z4c_renum.pdb	Q9UKV8_455	NA	NA
462	Q9UKV8	11.1823	4z4c_renum.pdb	Q9UKV8_462	NA	NA
490	Q9UKV8	17.7497	4z4c_renum.pdb	Q9UKV8_490	NA	NA
492	Q9UKV8	16.3809	4z4c_renum.pdb	Q9UKV8_492	NA	NA
546	Q9UKV8	3.84011	4z4c_renum.pdb	Q9UKV8_546	NA	Interaction with guide RNA
564	Q9UKV8	9.03866	4z4c_renum.pdb	Q9UKV8_564	NA	Interaction with guide RNA
626	Q9UKV8	17.7872	4z4c_renum.pdb	Q9UKV8_626	NA	Piwi
691	Q9UKV8	24.5866	4z4c_renum.pdb	Q9UKV8_691	NA	Piwi
717	Q9UKV8	13.6738	4z4c_renum.pdb	Q9UKV8_717	NA	Piwi
751	Q9UKV8	6.19719	4z4c_renum.pdb	Q9UKV8_751	NA	Piwi
787	Q9UKV8	8.2555	4z4c_renum.pdb	Q9UKV8_787	NA	Piwi
793	Q9UKV8	3.8481	4z4c_renum.pdb	Q9UKV8_793	NA	Interaction with guide RNA
66	Q9UKV8	3.98837	4z4d_renum.pdb	Q9UKV8_66	NA	NA
137	Q9UKV8	23.6255	4z4d_renum.pdb	Q9UKV8_137	NA	NA
188	Q9UKV8	17.4696	4z4d_renum.pdb	Q9UKV8_188	NA	NA
235	Q9UKV8	21.8561	4z4d_renum.pdb	Q9UKV8_235	NA	PAZ
282	Q9UKV8	10.5652	4z4d_renum.pdb	Q9UKV8_282	NA	PAZ
306	Q9UKV8	7.81457	4z4d_renum.pdb	Q9UKV8_306	NA	PAZ
327	Q9UKV8	6.6704	4z4d_renum.pdb	Q9UKV8_327	NA	PAZ
344	Q9UKV8	8.95055	4z4d_renum.pdb	Q9UKV8_344	NA	PAZ
352	Q9UKV8	9.60006	4z4d_renum.pdb	Q9UKV8_352	NA	NA
455	Q9UKV8	10.9143	4z4d_renum.pdb	Q9UKV8_455	NA	NA
462	Q9UKV8	11.151	4z4d_renum.pdb	Q9UKV8_462	NA	NA
490	Q9UKV8	17.6596	4z4d_renum.pdb	Q9UKV8_490	NA	NA
492	Q9UKV8	16.2935	4z4d_renum.pdb	Q9UKV8_492	NA	NA
546	Q9UKV8	3.93123	4z4d_renum.pdb	Q9UKV8_546	NA	Interaction with guide RNA
564	Q9UKV8	9.02267	4z4d_renum.pdb	Q9UKV8_564	NA	Interaction with guide RNA
626	Q9UKV8	17.9579	4z4d_renum.pdb	Q9UKV8_626	NA	Piwi
691	Q9UKV8	24.8097	4z4d_renum.pdb	Q9UKV8_691	NA	Piwi
717	Q9UKV8	13.7435	4z4d_renum.pdb	Q9UKV8_717	NA	Piwi
751	Q9UKV8	6.22224	4z4d_renum.pdb	Q9UKV8_751	NA	Piwi
787	Q9UKV8	8.21409	4z4d_renum.pdb	Q9UKV8_787	NA	Piwi
793	Q9UKV8	3.73404	4z4d_renum.pdb	Q9UKV8_793	NA	Interaction with guide RNA
66	Q9UKV8	3.56896	4z4e_renum.pdb	Q9UKV8_66	NA	NA
137	Q9UKV8	24.1213	4z4e_renum.pdb	Q9UKV8_137	NA	NA
188	Q9UKV8	17.1614	4z4e_renum.pdb	Q9UKV8_188	NA	NA
235	Q9UKV8	22.1257	4z4e_renum.pdb	Q9UKV8_235	NA	PAZ
282	Q9UKV8	10.6541	4z4e_renum.pdb	Q9UKV8_282	NA	PAZ
306	Q9UKV8	7.80133	4z4e_renum.pdb	Q9UKV8_306	NA	PAZ
327	Q9UKV8	6.99339	4z4e_renum.pdb	Q9UKV8_327	NA	PAZ
344	Q9UKV8	9.78033	4z4e_renum.pdb	Q9UKV8_344	NA	PAZ
352	Q9UKV8	9.55706	4z4e_renum.pdb	Q9UKV8_352	NA	NA
455	Q9UKV8	10.9644	4z4e_renum.pdb	Q9UKV8_455	NA	NA
462	Q9UKV8	11.129	4z4e_renum.pdb	Q9UKV8_462	NA	NA
490	Q9UKV8	17.6184	4z4e_renum.pdb	Q9UKV8_490	NA	NA
492	Q9UKV8	16.4332	4z4e_renum.pdb	Q9UKV8_492	NA	NA
546	Q9UKV8	3.95949	4z4e_renum.pdb	Q9UKV8_546	NA	Interaction with guide RNA
564	Q9UKV8	9.07509	4z4e_renum.pdb	Q9UKV8_564	NA	Interaction with guide RNA
626	Q9UKV8	17.9276	4z4e_renum.pdb	Q9UKV8_626	NA	Piwi
691	Q9UKV8	24.7447	4z4e_renum.pdb	Q9UKV8_691	NA	Piwi
717	Q9UKV8	13.7524	4z4e_renum.pdb	Q9UKV8_717	NA	Piwi
751	Q9UKV8	6.28426	4z4e_renum.pdb	Q9UKV8_751	NA	Piwi
787	Q9UKV8	8.22584	4z4e_renum.pdb	Q9UKV8_787	NA	Piwi
793	Q9UKV8	3.75176	4z4e_renum.pdb	Q9UKV8_793	NA	Interaction with guide RNA
66	Q9UKV8	9.74875	4z4f_renum.pdb	Q9UKV8_66	NA	NA
137	Q9UKV8	23.7271	4z4f_renum.pdb	Q9UKV8_137	NA	NA
188	Q9UKV8	17.1226	4z4f_renum.pdb	Q9UKV8_188	NA	NA
235	Q9UKV8	23.0097	4z4f_renum.pdb	Q9UKV8_235	NA	PAZ
282	Q9UKV8	13.0708	4z4f_renum.pdb	Q9UKV8_282	NA	PAZ
306	Q9UKV8	7.62685	4z4f_renum.pdb	Q9UKV8_306	NA	PAZ
327	Q9UKV8	7.85954	4z4f_renum.pdb	Q9UKV8_327	NA	PAZ
344	Q9UKV8	9.77224	4z4f_renum.pdb	Q9UKV8_344	NA	PAZ
352	Q9UKV8	9.44149	4z4f_renum.pdb	Q9UKV8_352	NA	NA
455	Q9UKV8	10.8765	4z4f_renum.pdb	Q9UKV8_455	NA	NA
462	Q9UKV8	11.2919	4z4f_renum.pdb	Q9UKV8_462	NA	NA
490	Q9UKV8	18.5618	4z4f_renum.pdb	Q9UKV8_490	NA	NA
492	Q9UKV8	16.7929	4z4f_renum.pdb	Q9UKV8_492	NA	NA
546	Q9UKV8	3.87474	4z4f_renum.pdb	Q9UKV8_546	NA	Interaction with guide RNA
564	Q9UKV8	9.28465	4z4f_renum.pdb	Q9UKV8_564	NA	Interaction with guide RNA
626	Q9UKV8	17.9287	4z4f_renum.pdb	Q9UKV8_626	NA	Piwi
691	Q9UKV8	24.6807	4z4f_renum.pdb	Q9UKV8_691	NA	Piwi
717	Q9UKV8	13.926	4z4f_renum.pdb	Q9UKV8_717	NA	Piwi
751	Q9UKV8	6.29188	4z4f_renum.pdb	Q9UKV8_751	NA	Piwi
787	Q9UKV8	8.41877	4z4f_renum.pdb	Q9UKV8_787	NA	Piwi
793	Q9UKV8	3.77815	4z4f_renum.pdb	Q9UKV8_793	NA	Interaction with guide RNA
66	Q9UKV8	3.65074	4z4g_renum.pdb	Q9UKV8_66	NA	NA
137	Q9UKV8	24.2902	4z4g_renum.pdb	Q9UKV8_137	NA	NA
188	Q9UKV8	18.2765	4z4g_renum.pdb	Q9UKV8_188	NA	NA
235	Q9UKV8	22.22	4z4g_renum.pdb	Q9UKV8_235	NA	PAZ
282	Q9UKV8	10.9273	4z4g_renum.pdb	Q9UKV8_282	NA	PAZ
306	Q9UKV8	7.12372	4z4g_renum.pdb	Q9UKV8_306	NA	PAZ
327	Q9UKV8	7.21594	4z4g_renum.pdb	Q9UKV8_327	NA	PAZ
344	Q9UKV8	9.52267	4z4g_renum.pdb	Q9UKV8_344	NA	PAZ
352	Q9UKV8	9.27721	4z4g_renum.pdb	Q9UKV8_352	NA	NA
455	Q9UKV8	11.0381	4z4g_renum.pdb	Q9UKV8_455	NA	NA
462	Q9UKV8	11.3232	4z4g_renum.pdb	Q9UKV8_462	NA	NA
490	Q9UKV8	18.3377	4z4g_renum.pdb	Q9UKV8_490	NA	NA
492	Q9UKV8	16.8148	4z4g_renum.pdb	Q9UKV8_492	NA	NA
546	Q9UKV8	3.76493	4z4g_renum.pdb	Q9UKV8_546	NA	Interaction with guide RNA
564	Q9UKV8	9.16805	4z4g_renum.pdb	Q9UKV8_564	NA	Interaction with guide RNA
626	Q9UKV8	17.5999	4z4g_renum.pdb	Q9UKV8_626	NA	Piwi
691	Q9UKV8	24.795	4z4g_renum.pdb	Q9UKV8_691	NA	Piwi
717	Q9UKV8	13.6189	4z4g_renum.pdb	Q9UKV8_717	NA	Piwi
751	Q9UKV8	6.20912	4z4g_renum.pdb	Q9UKV8_751	NA	Piwi
787	Q9UKV8	8.29539	4z4g_renum.pdb	Q9UKV8_787	NA	Piwi
793	Q9UKV8	3.9178	4z4g_renum.pdb	Q9UKV8_793	NA	Interaction with guide RNA
66	Q9UKV8	4.30081	4z4h_renum.pdb	Q9UKV8_66	NA	NA
137	Q9UKV8	24.0868	4z4h_renum.pdb	Q9UKV8_137	NA	NA
[truncated: 3,372 more rows]
