# Supplementary material for: Chemoproteomic capture of RNA binding activity in living cells
Source: Nat Commun. 2023 Oct 7;14:6282. doi: 10.1038/s41467-023-41844-z (PMC10560261; doi:10.1038/s41467-023-41844-z)
Supplement: Supplementary file 12 — Source Data [file 41467_2023_41844_MOESM12_ESM.xlsx]

## Sheet: Figure 1C
Data located in Supplementary Data 3

## Sheet: Figure 1D
Data located in Supplementary Data 3

## Sheet: Figure 3A
Data derived from Supplementary Data 4

## Sheet: Figure 3B
Data derived from Supplemental Data 4 and 5

## Sheet: Figure 3C
Data found in Supplemental Data 5

## Sheet: Figure 4A
Data found in Supplemental Data 4 and 7

## Sheet: Figure 4B
Data found in Supplemental Data 4 and 7

## Sheet: Figure 4C
Data found in Supplemental Data 4 and 7

## Sheet: Figure 4D
Data found in Supplemental Data 4 and 7

## Sheet: Figure 5A
Data found in Supplemental Data 4

[truncated: 37 more sheets: Figure 5B, Figure 5C, Supp. Fig 1C, Supp Fig. 2, Supp. Fig. 3A, Supp. Fig. 3B, Supp. Fig. 3C, Supp Fig. 3D, Supp. Fig. 4A, Supp. Fig. 4B, Supp. Fig. 4C, Supp. Fig. 4D, Supp. Fig. 7A, Supp. Fig. 7B, Supp. Fig. 8A, Supp. Fig. 8B, Supp. Fig. 8C, Supp. Fig. 8D, Supp. Fig. 9A, Supp. Fig. 9B …]
